# Supplementary material for: Hepatic Transcriptome Analysis Identifies Divergent Pathogen-Specific Targeting-Strategies to Modulate the Innate Immune System in Response to Intramammary Infection
Source: Front Immunol. 2020 Apr 29;11:715. doi: 10.3389/fimmu.2020.00715 (PMC7202451; doi:10.3389/fimmu.2020.00715)
Supplement: Supplementary file 10 [file Table_1.xlsx]

## Sheet: summary_cuffdiff_DESeq_Saureus_
Supplementary Table 1: Differential gene expression in the liver of cows in response to intramammary S. aureus challenge
gene_id	normalized baseMean across all samples	log2FoldChange	standard error of log2 FoldChange	pvalue	padj	gene	locus
ENSBTAG00000000009	39.595	-0.585451	0.208494	0.00498493	0.0339993	FOXF1	18:12379749-12382722
ENSBTAG00000000020	20.6369	0.750904	0.465985	0.107085	0.255623	TRPV3	19:24854532-24885437
ENSBTAG00000000031	22.8568	-0.757841	0.247134	0.00216565	0.0192079	TRPV4	17:65678453-65699847
ENSBTAG00000000053	47.8268	-0.778353	0.171983	6.01816e-06	0.000259546	FILIP1	9:15140840-15249645
ENSBTAG00000000062	9.10899	-0.901664	0.408578	0.0273255	0.105443	RASL12	10:11944516-11959912
ENSBTAG00000000076	58.0506	-0.497319	0.177965	0.00519827	0.0348702	RECK	8:60705116-60784645
ENSBTAG00000000102	32.1518	-0.259953	0.473378	0.582906	0.742354	GPR75	11:36413997-36420863
ENSBTAG00000000164	6.24527	0.88539	0.483799	0.067238	0.188246	GNRH1	8:73698975-73702769
ENSBTAG00000000183	69.7678	-0.0863827	0.291294	0.766812	0.87161	TRAT1	1:53995475-54043198
ENSBTAG00000000220	22.267	0.873975	0.322654	0.00675467	0.0416261	-	22:1471987-1717590
ENSBTAG00000000244	53.054	-0.853284	0.20772	3.99351e-05	0.00107783	NRXN2	29:43476402-43576128
ENSBTAG00000000246	12.0215	-0.450977	0.372315	0.22579	0.412612	ME3	29:8947351-9168579
ENSBTAG00000000261	6.79409	1.0032	0.484411	0.0383614	0.131192	-	11:74984267-74996342
ENSBTAG00000000281	5.51014	0.293183	0.462605	0.526234	0.698132	MND1	17:4212633-4296899
ENSBTAG00000000317	9.91504	0.209172	0.390283	0.591994	0.748892	MAPK8IP1	15:76794435-76813776
ENSBTAG00000000329	13.4621	-0.437851	0.401767	0.275796	0.46913	MEGF10	7:27820354-27998816
ENSBTAG00000000333	18.18	-0.449473	0.245178	0.0667652	0.187354	ARHGAP20	15:20909250-21004834
ENSBTAG00000000354	4.47127	0.479592	0.640905	0.454277	0.640032	PDE6G	19:51768183-51769908
ENSBTAG00000000381	7.21118	-1.14507	0.419193	0.00630257	0.0397651	S1PR4	7:21889525-21890683
ENSBTAG00000000386	5.21388	0.0159317	0.47019	0.97297	0.986465	-	19:28422864-28423634
ENSBTAG00000000418	7.17591	0.172734	0.470905	0.713759	0.838705	TOX3	18:21000512-21120358
ENSBTAG00000000477	9.96376	-0.146263	0.324213	0.651894	0.793862	TLR5	16:27303740-27306317
ENSBTAG00000000520	7.62328	-0.0734992	0.343186	0.830417	0.909748	ATP2B3	X:39677596-39720987
ENSBTAG00000000533	40.9689	0.288759	0.286444	0.313415	0.508704	ZNF684	3:106216831-106226043
ENSBTAG00000000576	6.69763	-0.123939	0.412581	0.763873	0.86999	ADGRG2	X:131673621-131717092
ENSBTAG00000000588	7.21326	-0.109407	0.412968	0.791065	0.887053	CHODL	1:18208865-18233154
ENSBTAG00000000601	49.7609	-0.507014	0.332992	0.127858	0.286619	COL11A2	23:7290454-7318840
ENSBTAG00000000616	14.4762	-0.40939	0.239562	0.0874678	0.224849	GPR161	3:553189-575832
ENSBTAG00000000628	5.21812	-0.0420857	0.440185	0.923831	0.962414	-	15:55850825-55853143
ENSBTAG00000000629	36.0137	0.392853	0.278015	0.157636	0.328193	MMS22L	9:53228693-53352386
ENSBTAG00000000634	53.3426	-0.709791	0.314397	0.023969	0.0970812	MLPH	3:117584072-117637812
ENSBTAG00000000660	8.05043	0.614519	0.485959	0.206033	0.389328	FAM83D	13:68368928-68391896
ENSBTAG00000000728	10.4407	0.0743961	0.432947	0.863566	0.928697	ZNF597	25:2851383-2855519
ENSBTAG00000000751	14.5506	0.573674	0.506554	0.257423	0.448751	RRH	6:16727621-16740695
ENSBTAG00000000752	13.904	0.111583	0.412019	0.786529	0.884455	SGO1	1:44947708-44965530
ENSBTAG00000000770	32.2222	-0.0902928	0.205961	0.661098	0.801424	PGM2L1	15:54484805-54537330
ENSBTAG00000000793	41.8945	-0.634936	0.261622	0.0152278	0.0714321	LAMC2	16:65705534-65771215
ENSBTAG00000000799	84.1511	-0.244572	0.188084	0.193487	0.373866	ICA1	4:17177735-17341262
ENSBTAG00000000816	227.993	-0.368575	0.217984	0.0908681	0.230184	PRDM1	9:44355219-44377512
ENSBTAG00000000819	16.7297	0.193687	0.30986	0.531918	0.703129	RFX3	8:41458920-41577023
ENSBTAG00000000821	18.3172	0.403375	0.381768	0.290696	0.484672	GPR137C	10:11495133-11555270
ENSBTAG00000000841	10.9117	-1.01427	0.324886	0.00179682	0.0168079	LZTS1	8:67861050-67867745
ENSBTAG00000000868	45.0755	0.373828	0.210901	0.0763071	0.204219	ZFP1	18:2532231-2536014
ENSBTAG00000000885	8.57602	-0.18308	0.353642	0.604669	0.758117	-	8:99849409-99850892
ENSBTAG00000000900	55.0119	0.322936	0.212303	0.128233	0.286974	LRRC8C	3:53717831-53810701
ENSBTAG00000000910	4.81027	0.209631	0.583782	0.719527	0.842711	SLC6A7	7:63546282-63567495
ENSBTAG00000000942	103.501	-0.72511	0.210266	0.000563618	0.00737513	SIPA1L2	28:5250715-5367946
ENSBTAG00000000951	9.8356	-0.515718	0.350333	0.141	0.306263	JAKMIP3	26:51450394-51504242
ENSBTAG00000000966	6.27275	0.47835	0.653504	0.464183	0.648804	-	5:100112514-100118909
ENSBTAG00000000983	23.1285	-0.495245	0.319919	0.121615	0.27757	ABCC8	15:35567686-35646400
ENSBTAG00000001019	38.8164	-0.347931	0.319424	0.276047	0.469398	GDF10	28:42628170-42640763
ENSBTAG00000001032	7.32356	0.0754061	0.424803	0.859109	0.925894	PYGM	29:43606011-43617848
ENSBTAG00000001052	78.6727	-0.924426	0.454983	NA	NA	ADCY10	3:825293-905484
ENSBTAG00000001078	11.3864	-0.738162	0.294043	0.0120598	0.061324	-	25:3392667-3404630
ENSBTAG00000001094	7.05636	-0.516689	0.493135	0.294747	0.488986	MTUS2	12:31029404-31296069
ENSBTAG00000001096	25.7594	0.289551	0.256677	0.259289	0.451015	PRKRA	2:18433085-18449877
ENSBTAG00000001112	68.6788	-0.12826	0.167831	0.444735	0.631922	SMOX	13:51409994-51445203
ENSBTAG00000001125	28.0285	-0.0594288	0.368241	0.87179	0.932995	ADAMDEC1	8:72498087-72516273
ENSBTAG00000001135	4.89988	-0.840052	0.515804	0.103393	0.250185	C1orf194	3:34388637-34392858
ENSBTAG00000001136	69.7121	1.20018	0.621186	0.0533497	0.162272	KIAA1324	3:34313871-34353121
ENSBTAG00000001152	23.7395	0.801607	0.456261	0.0789342	0.20909	TLE6	7:22019473-22023366
ENSBTAG00000001166	15.7908	-0.158401	0.275422	0.565209	0.729224	HSF5	19:9645918-9670385
ENSBTAG00000001183	20.3572	-0.144427	0.351513	0.681166	0.816208	KLHL33	10:26728621-26738305
ENSBTAG00000001228	19.0682	-0.130772	0.32499	0.687399	0.820306	CEND1	29:50840060-50843011
ENSBTAG00000001235	21.6243	-0.361509	0.30485	0.235677	0.423576	-	1:58085013-58125875
ENSBTAG00000001257	75.3359	0.245396	0.19277	0.203019	0.385781	AGTPBP1	8:80235082-80392851
ENSBTAG00000001273	84.5173	-0.254009	0.260349	0.329239	0.523792	NLRP3	7:42028058-42075814
ENSBTAG00000001293	7.67685	0.0516069	0.417601	0.901648	0.949922	MAATS1	1:65050470-65144504
ENSBTAG00000001298	26.2319	-0.113924	0.265692	0.668081	0.806646	STAMBPL1	26:10597572-10650140
ENSBTAG00000001333	57.683	-0.302799	0.240754	0.208497	0.392337	PPARG	22:57366996-57489590
ENSBTAG00000001338	18.6837	-0.952121	0.373421	0.0107807	0.056859	CCR3	22:53761588-53762665
ENSBTAG00000001359	9.45376	-0.276142	0.415583	0.506389	0.682383	B3GNT7	2:119989627-119990869
ENSBTAG00000001385	80.2084	-0.0998777	0.190275	0.599644	0.754833	ZSCAN2	21:22702079-22714918
ENSBTAG00000001388	11.9226	-0.24543	0.322582	0.446759	0.633797	NMB	21:22741476-22744781
ENSBTAG00000001481	10.9644	-0.534362	0.32303	0.0980826	0.241485	IGSF9	3:9859944-9877224
ENSBTAG00000001500	53.6838	0.283591	0.138858	0.0411202	0.137096	FIGNL1	4:5374834-5376886
ENSBTAG00000001527	8.82056	-0.614517	0.365285	0.0925119	0.232866	TMEM213	4:103271363-103277590
ENSBTAG00000001567	294.916	-0.484393	0.161146	0.00264775	0.0220441	LRRK1	21:5642545-5734611
ENSBTAG00000001572	17.1784	1.27179	0.363863	0.000473621	0.00650593	NSUN7	6:61311621-61357185
ENSBTAG00000001603	13.844	0.328905	0.320996	0.305534	0.500385	YIPF7	6:64882683-64916426
ENSBTAG00000001615	4.61748	-1.21177	0.457507	0.00808162	0.0470731	RUNDC3A	19:44742150-44751739
ENSBTAG00000001649	58.4574	-0.154208	0.21595	0.47517	0.657696	ZFPM2	14:60994138-61520208
ENSBTAG00000001652	51.8471	-0.385097	0.199625	0.0537178	0.16298	SLCO3A1	21:15196197-15584694
ENSBTAG00000001683	8.60167	0.210325	0.38359	0.583482	0.742708	FAM171B	2:9567190-9590374
ENSBTAG00000001694	54.5778	0.103716	0.199828	0.603741	0.757457	TYRO3	10:37078591-37095809
ENSBTAG00000001717	33.7705	-0.0627737	0.414743	0.879695	0.93739	AURKB	19:28447633-28452478
ENSBTAG00000001734	5.05605	1.24682	1.45565	0.391698	0.582729	MS4A10	29:37718325-37725179
ENSBTAG00000001735	7.07598	-0.789873	0.373047	0.0342299	0.121584	ADAM11	19:45113920-45131794
ENSBTAG00000001838	8.80657	-0.514457	0.815614	0.528197	0.699802	LRRC36	18:35056133-35117221
ENSBTAG00000001864	7.07851	-0.521422	0.640598	0.415667	0.604797	NR4A3	8:65341201-65373695
ENSBTAG00000001920	19.8661	0.0559227	0.33817	0.868654	0.931565	POLQ	1:66552010-66659954
ENSBTAG00000001966	12.6518	-0.292587	0.360498	0.41701	0.605962	PDGFRL	27:18701955-18775559
ENSBTAG00000001979	13.5736	0.531506	0.436277	0.223119	0.409474	TAF7L	X:55127018-55144665
ENSBTAG00000001981	5.83704	-1.15089	0.491471	0.0191953	0.0834442	SLC6A17	3:33337959-33373481
ENSBTAG00000001983	59.7907	-0.175865	0.205739	0.392665	0.583645	SMAGP	5:28683697-28709507
ENSBTAG00000002011	9.69513	0.390096	0.393911	0.322021	0.516845	KIAA0895	4:61273628-61319128
ENSBTAG00000002097	9.31854	-0.447632	0.608697	0.4621	0.647115	TMC5	25:17146667-17201619
ENSBTAG00000002104	14.0867	-0.880172	0.317867	0.00562289	0.0367887	RHPN1	14:2462543-2471434
ENSBTAG00000002117	11.8109	0.0666163	0.352249	0.850001	0.92043	KIF18A	15:59499815-59575706
ENSBTAG00000002135	33.8881	0.276437	0.285905	0.333603	0.527913	CD69	5:100740573-100747672
ENSBTAG00000002136	128.621	-0.492174	0.212633	0.0206315	0.0877347	FCHO1	7:5295361-5319564
ENSBTAG00000002163	8.51106	-0.736229	0.326238	0.0240253	0.0971762	PTGER2	10:11773705-11786080
ENSBTAG00000002170	24.5615	0.197532	0.244769	0.419659	0.608569	NOVA1	21:37109670-37273808
ENSBTAG00000002227	165.007	0.00873629	0.348688	0.980011	0.989331	LRIG3	5:54884676-54935650
ENSBTAG00000002232	31.3032	0.43033	0.220066	0.050529	0.156849	TRPC1	1:127257266-127318221
ENSBTAG00000002251	7.75259	-0.100644	0.350876	0.774237	0.876537	-	5:61095655-61150517
ENSBTAG00000002281	25.7323	0.281149	0.216351	0.193771	0.374114	ZNF354C	7:2184136-2190127
ENSBTAG00000002283	37.1451	-0.0881134	0.319467	0.782691	0.881772	FZD7	2:90987007-90989214
ENSBTAG00000002296	116.978	0.0850603	0.14735	0.563759	0.728031	TMEM173	7:52361792-52368150
ENSBTAG00000002298	30.0469	-0.103982	0.36432	0.775328	0.877148	CKAP2L	11:46318612-46340841
ENSBTAG00000002316	8.8925	0.148263	0.384008	0.699428	0.829123	NIPA1	2:916139-963744
ENSBTAG00000002331	21.1302	0.0644525	0.413738	0.876206	0.935352	DLGAP5	10:67863305-67908834
ENSBTAG00000002392	29.783	-0.80198	0.216962	0.00021867	0.00372262	-	6:13389037-13529927
ENSBTAG00000002394	22.3652	0.2709	0.298595	0.364275	0.55722	TMEM44	1:73516015-73559858
ENSBTAG00000002408	24.7221	0.0671368	0.280564	0.810879	0.898368	FHAD1	16:53336074-53469243
ENSBTAG00000002448	5.92755	-0.819985	0.449267	0.0679765	0.18957	SNTG1	14:22212867-22350058
ENSBTAG00000002488	14.7388	0.297314	0.373439	0.425944	0.614392	LDHC	29:26506379-26539353
ENSBTAG00000002564	147.433	0.0980013	0.166499	0.556131	0.722282	DLG4	19:27543282-27565410
ENSBTAG00000002576	4.88277	-0.128351	0.824689	0.87632	0.935426	GLDN	10:59077122-59131740
ENSBTAG00000002585	5.49237	-0.819781	0.459622	0.0744887	0.201078	SLC16A2	X:81604862-81621189
ENSBTAG00000002596	41.9001	-0.217719	0.259959	0.402305	0.592194	VSTM1	18:62145372-62165477
ENSBTAG00000002605	24.8293	-0.0276923	0.279936	0.921199	0.961006	-	19:33601281-33650183
ENSBTAG00000002616	7.97995	-0.315319	0.370805	0.395123	0.585877	-	21:55487969-55488586
ENSBTAG00000002620	18.2596	0.208253	0.33494	0.534098	0.705125	DNA2	28:24966716-25005002
ENSBTAG00000002626	48.0374	-0.440776	0.218948	0.044098	0.143508	ARHGAP6	X:137588933-137693777
ENSBTAG00000002644	11.4355	0.0380276	0.322463	0.906124	0.952294	KCNQ4	3:105977254-106003115
ENSBTAG00000002668	24.7233	0.0698869	0.264265	0.791427	0.887248	ZNF711	X:74973930-74999240
ENSBTAG00000002680	8.76714	-0.72638	0.435874	0.0956157	0.237673	TMEM132E	19:15792360-15810652
ENSBTAG00000002687	31.164	-0.463011	0.216552	0.0325083	0.117979	TSHZ3	18:41991379-41994613
ENSBTAG00000002724	7.91288	0.470016	0.415575	0.258054	0.449548	HORMAD1	3:20059125-20078990
ENSBTAG00000002788	26.6725	-0.425938	0.298612	0.153755	0.323332	RAB27B	24:54544870-54715264
ENSBTAG00000002822	8.13589	0.0274795	0.393302	0.944298	0.972678	CNBD2	13:65759113-65807438
ENSBTAG00000002824	22.4958	0.880249	0.362824	0.0152619	0.0715599	DPEP3	18:35576306-35580517
ENSBTAG00000002826	40.971	0.259446	0.301105	0.388881	0.58003	CLSPN	3:110604435-110630769
ENSBTAG00000002845	6.92873	0.16599	0.939787	0.859803	0.926151	CDH10	20:48874611-49060950
ENSBTAG00000002858	7.60548	0.485623	0.390062	0.213135	0.397553	ACBD7	13:29940128-29943624
ENSBTAG00000002894	9.19538	0.0622445	0.321283	0.846381	0.918481	TNFSF4	16:41689562-41709076
ENSBTAG00000002900	8.95571	0.111527	0.392957	0.776553	0.878054	-	10:99351221-99352544
ENSBTAG00000002915	7.28156	-0.13434	0.456219	0.768404	0.872797	GPR63	9:53812417-53813749
ENSBTAG00000002929	20.6305	-0.704244	0.366167	0.0544442	0.164581	IRF4	23:52050984-52064928
ENSBTAG00000002955	18.5397	0.381763	0.327869	0.244272	0.433119	-	28:13166932-13179478
ENSBTAG00000002976	15.4288	0.0369971	0.420026	0.929811	0.966072	CD177	18:51877253-51888120
ENSBTAG00000002979	13.6851	0.193812	0.278248	0.486088	0.666966	PIK3R3	3:100565314-100666691
ENSBTAG00000002981	6.43731	0.906681	0.62166	0.144708	0.311069	FAM64A	19:26021978-26026009
ENSBTAG00000002982	16.0548	-0.773846	0.360442	0.0317985	0.116273	PITPNM3	19:25942766-26017902
ENSBTAG00000002985	44.8283	-0.236005	0.329836	0.474286	0.657145	KCNMB1	20:2158462-2172275
ENSBTAG00000002998	7.84222	-0.655568	0.347279	0.0590626	0.172976	MELTF	1:72086118-72109936
ENSBTAG00000003018	15.5718	-0.640172	0.258287	0.0131927	0.0650708	FSTL3	7:44896886-44903223
ENSBTAG00000003110	6.19817	-0.697294	0.582242	0.231072	0.418498	-	22:32732391-32877802
ENSBTAG00000003121	4.92764	-1.33458	0.415604	0.00132187	0.0135667	FRMPD3	X:59847735-59915953
ENSBTAG00000003183	30.9684	-0.514366	0.302939	0.0895229	0.228256	NTN4	5:60372424-60502966
ENSBTAG00000003200	36.5814	0.304227	0.337036	0.36671	0.559373	-	20:24233177-24292919
ENSBTAG00000003217	10.1885	-0.833932	0.349039	0.016884	0.0765139	CADM3	3:10652467-10683411
ENSBTAG00000003220	2.595	-0.780618	0.720508	0.278619	0.471795	ACKR1	3:10647426-10648940
ENSBTAG00000003238	25.9987	-0.341393	0.357838	0.340062	0.534967	MEOX2	4:23943519-24019359
ENSBTAG00000003253	11.6732	-0.538367	0.446069	0.227465	0.41443	NPPC	2:120392633-120397261
ENSBTAG00000003291	15.0043	-0.121638	0.280951	0.665049	0.804393	RIMKLB	5:101581510-101618950
ENSBTAG00000003297	15.3301	-0.341061	0.525988	0.516713	0.690758	OASL	17:65446986-65463409
ENSBTAG00000003313	7.37182	-0.853917	0.451979	0.0588536	0.172621	TNFRSF9	16:46288365-46306428
ENSBTAG00000003322	33.1918	-0.274017	0.33723	0.416475	0.605507	TTLL7	3:60357481-60449087
ENSBTAG00000003375	25.3212	-0.155886	0.226857	0.491986	0.671555	TC2N	21:57075108-57117586
ENSBTAG00000003383	3.50363	-0.321321	0.619558	0.604019	0.757649	-	1:70697539-70698145
ENSBTAG00000003403	13.8535	-0.64094	0.301008	0.0332287	0.119567	PADI2	2:136049643-136103406
ENSBTAG00000003414	10.5499	0.158382	0.299587	0.597036	0.752557	SAXO2	21:24521616-24539888
ENSBTAG00000003434	8.96562	-0.970447	0.374572	0.0095749	0.0527154	CERS4	7:18128318-18163612
ENSBTAG00000003440	27.1162	0.215535	0.256904	0.401486	0.591372	-	3:43651195-43676797
ENSBTAG00000003455	41.6182	-0.215143	0.236056	0.362083	0.555166	ANKRD6	9:61441229-61624884
ENSBTAG00000003458	73.7862	0.107609	0.21906	0.623262	0.77263	CDCA7	2:23377567-23390741
ENSBTAG00000003506	6.24508	0.749603	0.495644	0.130437	0.290591	STEAP2	4:74886595-74911776
ENSBTAG00000003529	24.6946	0.491101	0.667953	0.462198	0.647115	-	26:8632199-8690464
ENSBTAG00000003575	13.3928	0.237062	0.317586	0.455396	0.641276	ZKSCAN4	23:30186450-30193866
ENSBTAG00000003600	68.1326	0.168523	0.301245	0.575874	0.737057	CAPN8	16:27679425-27748095
ENSBTAG00000003608	22.1385	0.243534	0.328535	0.458528	0.643655	SYCP2	13:57125793-57197458
ENSBTAG00000003624	4.20193	-1.11859	0.623981	0.0730259	0.198309	CNTF	15:83291642-83293465
ENSBTAG00000003626	8.31518	0.393438	0.84822	0.642762	0.78728	MYO3B	2:25973377-26259891
ENSBTAG00000003629	34.8841	0.182495	0.359923	0.612128	0.764136	ASPA	19:24825865-24847108
ENSBTAG00000003638	7.9665	-0.189369	0.421476	0.653216	0.79463	ZNF215	15:46385476-46412894
ENSBTAG00000003650	29.66	-0.0168243	0.246996	0.945694	0.972857	NR4A2	2:39999716-40017015
ENSBTAG00000003682	6.64851	0.669876	0.420135	0.11084	0.26154	DNAJB13	15:54180360-54192907
ENSBTAG00000003709	9.6497	-0.73341	0.304366	0.0159687	0.0738865	ITGB8	4:29124580-29216280
ENSBTAG00000003721	59.2133	-0.380616	0.296002	0.198493	0.380216	CHST1	15:76573747-76577430
ENSBTAG00000003802	9.48765	0.395794	0.369944	0.284676	0.478098	TEKT3	19:33418199-33451244
ENSBTAG00000003808	20.0779	-0.531434	0.219907	0.0156649	0.0729207	HDAC9	4:27174249-27457097
ENSBTAG00000003893	6.93989	-0.271783	0.441474	0.538142	0.708656	-	X:110433907-110444196
ENSBTAG00000003901	88.6599	0.0324536	0.166407	0.845373	0.917868	DNMT3B	13:62700410-62721124
ENSBTAG00000003910	5.01579	0.375109	1.26209	0.766304	0.871368	SH2D4B	28:36127030-36212116
ENSBTAG00000003915	19.1192	-0.554275	0.339786	0.102838	0.249265	LARP6	10:17662964-17682955
ENSBTAG00000003919	30.3767	0.284113	0.297771	0.340016	0.534935	KIAA0408	9:24120227-24131671
ENSBTAG00000003920	16.2691	0.572319	0.406299	0.158949	0.329964	TGM1	10:20735502-20750260
ENSBTAG00000003956	10.7189	-0.461498	0.377428	0.221427	0.407337	SGCA	19:37113476-37122446
ENSBTAG00000003977	9.11659	-0.0357226	0.381976	0.92549	0.963323	SLC52A3	13:60829862-60845763
ENSBTAG00000004007	6.71738	-0.0440135	0.575636	0.939053	0.970414	MCF2	X:23075814-23153236
ENSBTAG00000004010	4.04205	-0.319112	0.59049	0.588908	0.746585	PAPPA	8:107150316-107379748
ENSBTAG00000004022	16.2426	0.0631135	0.352936	0.858076	0.925471	PLAG1	14:25007290-25009296
ENSBTAG00000004023	19.8115	0.380762	0.357734	0.28716	0.48083	KIAA1324L	4:33518952-33763007
ENSBTAG00000004035	10.4138	-0.591943	0.395057	0.134037	0.296117	SDK1	25:39998763-40186702
ENSBTAG00000004036	18.47	-0.245793	0.325667	0.450408	0.636746	GJC1	19:45154678-45186611
ENSBTAG00000004048	16.3964	0.7468	0.378006	0.048197	0.152069	MCHR1	5:112510410-112513883
ENSBTAG00000004078	9.16717	-1.20826	0.395583	0.00225523	0.0196902	KCNH2	4:114325567-114357974
ENSBTAG00000004081	7.99536	-0.862183	0.342915	0.0119276	0.0608841	FAT3	29:1965868-2605125
ENSBTAG00000004086	54.8803	-0.483535	0.244849	0.0482881	0.152217	SPINT1	10:36490426-36504314
ENSBTAG00000004099	9.27626	-0.00492068	0.406321	0.990338	0.995696	CCDC170	9:89715163-89780254
ENSBTAG00000004126	14.5542	0.218727	0.284291	0.441669	0.629033	MLF1	1:109763291-109793739
ENSBTAG00000004150	4.63863	0.549738	0.638407	0.389178	0.580387	NRG1	27:27624064-27853566
ENSBTAG00000004218	77.777	-0.489181	0.292754	0.0947283	0.236319	SYNDIG1L	10:86105103-86110121
ENSBTAG00000004224	8.18493	0.159534	0.429351	0.710213	0.836441	C19orf38	7:16534412-16544398
ENSBTAG00000004249	14.3214	-0.841539	0.277679	0.00244057	0.0208684	TANC2	19:48089630-48406633
ENSBTAG00000004263	30.9349	0.47888	0.357237	0.18008	0.3581	ATP6V0A4	4:103199965-103246668
ENSBTAG00000004270	19.2046	-0.525678	0.279415	0.0599239	0.174274	FCER2	7:17757621-17768585
ENSBTAG00000004287	28.1456	-0.282251	0.271677	0.29884	0.493178	EVC	6:105171715-105275204
ENSBTAG00000004327	9.0297	0.405159	0.374814	0.279715	0.472812	LONRF2	11:5434469-5460490
ENSBTAG00000004337	33.7795	-0.292451	0.608109	0.630574	0.777739	PDE1B	5:25631975-25658534
ENSBTAG00000004388	11.0793	0.0303566	0.390149	0.937981	0.970033	SLITRK6	12:61064672-61067201
ENSBTAG00000004405	7.76363	0.75302	0.413619	0.0686729	0.190689	IQUB	4:88570538-88642925
ENSBTAG00000004407	37.5284	-0.445987	0.282098	0.113886	0.26636	KCNK2	16:69865017-70097416
ENSBTAG00000004475	14.1142	-0.403622	0.284124	0.155439	0.325616	CDK5R1	19:18027468-18028392
ENSBTAG00000004518	14.5177	-0.506696	0.257675	0.0492507	0.154194	GRHL2	14:64905619-65031370
ENSBTAG00000004541	7.10967	-0.136	0.40989	0.740043	0.855177	LPAR5	5:104163581-104173568
ENSBTAG00000004555	20.0604	-0.965424	0.855414	0.259065	0.450739	LRP2	2:26936762-27078521
ENSBTAG00000004572	1.84089	-0.553436	0.690914	0.42312	0.611908	RNF183	8:104244729-104247975
ENSBTAG00000004574	12.7124	0.284183	0.354451	0.422695	0.611517	UGT8	6:12092954-12201473
ENSBTAG00000004582	4.89547	-0.156746	0.420954	0.709625	0.836319	COL20A1	13:54734521-54756417
ENSBTAG00000004588	10.6432	-0.699764	0.368665	0.0576823	0.170534	KCNN4	18:52303108-52316896
ENSBTAG00000004608	46.8615	-0.860995	0.30564	0.00484701	0.0333127	-	18:57574116-57583637
ENSBTAG00000004622	32.1882	0.122444	0.186497	0.511472	0.686594	DZANK1	13:38782688-38833049
ENSBTAG00000004645	26.8654	-0.271596	0.372022	0.465357	0.649805	ADAMTSL3	21:24596915-24836070
ENSBTAG00000004652	45.9529	-1.2614	0.240722	1.60493e-07	1.33428e-05	LPAR2	7:3624278-3627734
ENSBTAG00000004685	20.2799	-0.454613	0.268905	0.0909114	0.230237	SRGAP3	22:17372629-17613438
ENSBTAG00000004705	11.2845	-0.667844	0.392055	0.0884844	0.226445	ILDR1	1:67082114-67116669
ENSBTAG00000004710	86.4389	-0.599384	0.252598	0.0176501	0.0788851	HNF1B	19:14287672-14349579
ENSBTAG00000004727	32.3284	-0.877458	0.195798	7.41433e-06	0.000303531	PAQR4	25:2378552-2382039
ENSBTAG00000004729	10.955	-1.35002	0.434269	0.00187901	0.017334	PKMYT1	25:2382051-2386318
ENSBTAG00000004750	7.57237	-0.381959	0.373098	0.305954	0.500834	VSTM2L	13:67460323-67498847
ENSBTAG00000004751	6.58883	-0.77025	0.347194	0.0265206	0.103566	SPTBN4	18:50077665-50154685
ENSBTAG00000004754	56.1374	-0.419478	0.266333	0.115254	0.268161	DSCAM	1:141658907-141994082
ENSBTAG00000004792	10.3574	0.0767758	0.471994	0.870784	0.932352	CHMP4C	14:83201748-83231069
ENSBTAG00000004793	3.11351	-1.5002	1.92149	0.434951	0.623151	AMBN	6:87694411-87705727
ENSBTAG00000004796	1.3086	1.0727	1.30417	0.41078	0.600237	GRP	24:58710083-58722719
ENSBTAG00000004822	7.88514	-1.01315	0.478842	0.0343586	0.121874	SOX10	5:110261031-110280622
ENSBTAG00000004849	24.029	-0.587706	0.275203	0.0327174	0.118405	IGSF3	3:26735792-26817441
ENSBTAG00000004862	16.7556	-0.161745	0.300684	0.59063	0.747898	TUB	15:45033762-45055126
ENSBTAG00000004877	16.9932	-0.0975696	0.290302	0.736798	0.853163	TRAIP	22:50970362-50987947
ENSBTAG00000004952	16.9038	-0.378381	0.3724	0.3096	0.504607	MFSD4A	16:3168634-3193846
ENSBTAG00000004954	18.9332	-0.536764	0.361018	0.137067	0.301111	TOX	14:26631189-26941726
ENSBTAG00000004976	89.3747	-0.209273	0.16682	0.209667	0.393715	CDCA7L	4:30420508-30839424
ENSBTAG00000005017	42.0692	0.42835	0.345969	0.215673	0.400599	ZNF169	8:86955748-86974921
ENSBTAG00000005018	33.3909	-0.488151	0.265788	0.0662667	0.186529	NFAM1	5:113843750-113862537
ENSBTAG00000005062	74.2038	0.268775	0.2237	0.22956	0.416742	TEC	6:68468929-68530673
ENSBTAG00000005072	10.2294	-1.12073	0.373447	0.00269047	0.022216	CUBN	13:31559726-31826838
ENSBTAG00000005091	43.919	-0.78565	0.291001	0.00693782	0.0422752	DGKG	1:81514491-81687453
ENSBTAG00000005092	14.2679	0.182068	0.676836	0.787931	0.885406	ROR2	8:87340387-87578642
ENSBTAG00000005108	29.8238	-0.700874	0.333301	0.0354808	0.124511	SLIT2	6:41236588-41640789
ENSBTAG00000005120	53.0555	-0.280737	0.303206	0.354501	0.547605	TESPA1	5:60265819-60300780
ENSBTAG00000005128	5.76956	-0.817636	0.412082	0.0472383	0.150005	VPREB3	17:73201459-73202019
ENSBTAG00000005129	17.2647	0.575826	0.435064	0.185655	0.364599	CEP55	26:14868830-14889261
ENSBTAG00000005170	26.8718	-0.725261	0.373058	0.0518836	0.159519	ADGRG5	18:25608274-25633395
ENSBTAG00000005193	50.5554	-0.293763	0.27436	0.284296	0.477695	CRTAM	15:33993513-34022254
ENSBTAG00000005202	6.47466	-0.242478	0.3946	0.538892	0.709334	SCP2D1	13:39015340-39016050
ENSBTAG00000005231	11.6913	-0.685307	0.454708	0.131776	0.292723	-	16:52023630-52076607
ENSBTAG00000005235	7.68266	0.568799	0.541912	0.293895	0.487923	DPP10	2:67935913-68111066
ENSBTAG00000005239	16.6843	-0.244156	0.32249	0.448993	0.635789	-	2:100306470-100307061
ENSBTAG00000005261	17.5726	-0.713336	0.288075	0.0132784	0.0653305	-	18:49726102-49751466
ENSBTAG00000005269	18.053	-0.00929837	0.40417	0.981645	0.990054	CCNB2	10:51247754-51272733
ENSBTAG00000005288	6.46859	0.475443	0.472584	0.314392	0.50957	GFRA3	7:51278945-51308203
ENSBTAG00000005293	17.563	0.395752	0.286227	0.166772	0.340266	CDC25C	7:51313473-51344138
ENSBTAG00000005301	5.45232	-0.294612	0.486407	0.54472	0.713461	KLHL32	9:53360138-53421408
ENSBTAG00000005313	15.9985	-0.0872126	0.328892	0.790878	0.887032	EPHB3	1:83202438-83244544
ENSBTAG00000005359	37.2645	-0.452441	0.307438	0.141115	0.306345	TGFB2	16:22495735-22588280
ENSBTAG00000005382	16.5833	-1.36689	0.338458	5.37745e-05	0.00133636	CCDC85B	29:44671367-44672651
ENSBTAG00000005395	8.48025	0.0649027	0.402059	0.871758	0.932995	-	10:83185490-83187781
ENSBTAG00000005404	5.78025	-0.988063	0.465504	0.0337901	0.120727	MSC	14:37549338-37551351
ENSBTAG00000005431	52.1246	-0.445458	0.297038	0.133701	0.295762	LMCD1	22:17961210-18018234
ENSBTAG00000005433	15.0408	0.190588	0.510511	0.708905	0.835708	SSUH2	22:17894491-17915430
ENSBTAG00000005448	45.2747	-0.744715	0.256492	0.00369068	0.0276514	-	25:35064383-35086718
ENSBTAG00000005475	105.348	0.158523	0.274525	0.56364	0.727989	-	4:107804451-107821622
ENSBTAG00000005478	164.741	-0.452219	0.168197	0.00717462	0.0432756	PATZ1	17:72229522-72247004
ENSBTAG00000005607	16.5954	-0.212089	0.351531	0.54629	0.714883	ERCC6L	X:83572298-83601869
ENSBTAG00000005647	16.7022	-1.25029	0.29582	2.37312e-05	0.000727296	GPR132	21:71077799-71078924
ENSBTAG00000005681	28.3376	-0.13946	0.303745	0.646138	0.789577	ME1	9:23401998-23590098
ENSBTAG00000005696	26.5943	-0.393096	0.270966	0.146858	0.313542	DBF4B	19:45074946-45103998
ENSBTAG00000005700	2.97896	-0.933744	0.512652	0.0685463	0.19046	MAP3K9	10:82728772-82806769
ENSBTAG00000005704	2.85577	1.75344	1.19005	0.140637	0.305799	IL1RL2	11:7020019-7045388
ENSBTAG00000005710	5.44652	-0.257038	0.616989	0.676971	0.813206	NCAM1	15:24093188-24165578
ENSBTAG00000005736	6.80969	-0.238719	0.446796	0.59314	0.749701	ADGRF3	11:73199745-73210147
ENSBTAG00000005765	20.4037	-0.655871	0.247758	0.00811539	0.0472432	SYNGR1	5:111293865-111317963
ENSBTAG00000005776	24.1663	1.47731	0.384042	0.000119707	0.00239425	ZNF185	X:35452631-35491147
ENSBTAG00000005812	8.26813	-1.02818	0.476092	0.0308015	0.114065	TP73	16:50596705-50646330
ENSBTAG00000005917	44.1152	-0.491489	0.351803	0.162397	0.334927	PARD6G	24:582651-659851
ENSBTAG00000005925	10.6258	-0.250722	0.313151	0.423339	0.611937	SLC10A2	12:83257176-83277101
ENSBTAG00000005936	7.89965	0.809065	0.567053	0.153641	0.323158	DMC1	5:110708929-110742207
ENSBTAG00000005951	6.0087	-0.456869	0.422514	0.279559	0.47267	HIC2	17:74183419-74186418
ENSBTAG00000005965	11.8916	-1.03533	0.368399	0.00494902	0.0338118	ADGRA1	26:50854862-50882327
ENSBTAG00000005972	24.8258	-0.047898	0.197064	0.80796	0.896718	-	8:38400858-38401511
ENSBTAG00000005979	57.8291	0.279528	0.231073	0.226397	0.413175	HELLS	26:15857420-15897465
ENSBTAG00000006024	17.793	-1.18519	0.372204	0.0014513	0.0144857	ISLR	21:34903757-34906887
ENSBTAG00000006031	25.1161	-0.163581	0.324789	0.614505	0.765948	ADGRV1	7:92510675-92699410
ENSBTAG00000006035	38.6793	0.729957	0.370447	0.048784	0.153157	PPP1R1B	19:40655221-40663767
ENSBTAG00000006036	8.9466	0.742305	0.428803	0.0834318	0.217545	ERP27	5:95397670-95422809
ENSBTAG00000006037	28.4252	0.620453	0.405316	0.125822	0.283884	WISP2	13:73833118-73847404
ENSBTAG00000006042	12.9658	-0.73667	0.284564	0.0096321	0.0528684	C10orf128	28:43803995-43807271
ENSBTAG00000006073	12.5335	-0.439106	0.3368	0.192317	0.372383	PODNL1	7:12866048-12871072
ENSBTAG00000006080	7.09121	-0.748808	0.466141	0.108187	0.257097	MAST1	7:13793340-13818154
ENSBTAG00000006081	29.216	0.0331084	0.255517	0.896903	0.947209	PPM1J	3:30761232-30766807
ENSBTAG00000006086	14.0089	-0.819419	0.391954	0.0365639	0.126908	MMP28	19:14904919-14930074
ENSBTAG00000006132	104.326	-0.400967	0.127771	0.00169998	0.0161502	DENND3	14:3750705-3793653
ENSBTAG00000006141	5.01643	0.0964554	0.487181	0.843056	0.916882	WDR93	21:21540359-21583042
ENSBTAG00000006156	4.3238	0.726956	0.751609	0.333444	0.527805	BST1	6:115687876-115716694
ENSBTAG00000006213	10.8001	-0.680133	0.363517	0.0613479	0.177146	-	14:58850047-58851086
ENSBTAG00000006221	3.17178	0.698537	0.897364	0.436315	0.624414	ADGRG3	18:25733028-25753920
ENSBTAG00000006253	57.3356	-1.19808	0.223334	8.11551e-08	7.21027e-06	FLNC	4:93609407-93636607
ENSBTAG00000006260	10.0762	-0.712099	0.369436	0.0539132	0.163453	KIAA1614	16:63526330-63562369
ENSBTAG00000006263	1.98077	-3.73943	0.920049	4.81607e-05	0.00123694	GP2	25:18102958-18118225
ENSBTAG00000006282	30.0043	0.0046239	0.26798	0.986233	0.993132	POU2AF1	15:21951909-21976900
ENSBTAG00000006305	56.5192	-0.102473	0.206194	0.619205	0.769721	AK1	11:98552023-98561576
ENSBTAG00000006404	64.2599	0.259041	0.262995	0.324642	0.519427	CENPT	18:35463581-35467533
ENSBTAG00000006432	29.4898	0.262643	0.286867	0.3599	0.553116	KCNE4	2:111987823-111991013
ENSBTAG00000006507	34.4831	-0.243412	0.178999	0.173877	0.349595	ADAMTS3	6:89162541-89460195
ENSBTAG00000006539	18.3755	-1.10081	0.36269	0.00240442	0.0206274	-	13:60226027-60232034
ENSBTAG00000006549	8.61376	0.0308813	0.523303	0.952942	0.9765	FAM26F	9:34687291-34689575
ENSBTAG00000006551	31.0821	0.358768	0.280999	0.201687	0.384414	-	8:10859328-10885722
ENSBTAG00000006589	163.072	-0.502453	0.208964	0.0161948	0.0744629	CFTR	4:51035770-51249563
ENSBTAG00000006592	75.422	0.0143845	0.191093	0.939996	0.970904	SGSM1	17:67284514-67335715
ENSBTAG00000006595	52.3317	0.0945628	0.244645	0.699104	0.828972	C16orf71	25:3820875-3830934
ENSBTAG00000006674	13.3177	-1.15802	0.552887	0.0362159	0.126001	SLC13A1	4:88250495-88354594
ENSBTAG00000006688	38.0716	-0.591757	0.192313	0.00209057	0.0187915	RPS6KL1	10:86553659-86569205
ENSBTAG00000006703	48.3101	-0.13108	0.243623	0.590548	0.747839	PTGDR	10:45205472-45212956
ENSBTAG00000006734	23.5032	-0.196902	0.294134	0.503222	0.679974	BICD1	5:77857447-77924511
ENSBTAG00000006735	14.936	-0.141817	0.50474	0.778733	0.879414	STAC	22:10160884-10273691
ENSBTAG00000006752	78.9964	-0.216667	0.230381	0.346974	0.541216	PFKFB4	22:51898014-51933996
ENSBTAG00000006757	7.05099	-0.852384	0.370382	0.0213711	0.0897392	CA11	18:55730209-55736474
ENSBTAG00000006780	68.3467	-0.364883	0.277868	0.189131	0.368768	NAPSA	18:56967042-56974391
ENSBTAG00000006812	12.6307	-0.780237	0.414684	0.0599009	0.174274	FAM181B	29:13003057-13004907
ENSBTAG00000006828	85.9684	-0.635945	0.213744	0.00292729	0.0235149	RAPGEF3	5:32697064-32718624
ENSBTAG00000006844	59.957	-0.0206705	0.241206	0.931708	0.966929	LEF1	6:18335030-18450774
ENSBTAG00000006851	58.7892	-0.121996	0.2061	0.553901	0.720879	-	5:100570906-100588613
ENSBTAG00000006882	23.5193	0.363915	0.43946	0.407616	0.597088	IQGAP3	3:14306400-14346150
ENSBTAG00000006948	21.8636	0.140238	0.327738	0.668728	0.807094	GARNL3	11:98001677-98158329
ENSBTAG00000007008	28.6555	-0.172551	0.234418	0.461682	0.646883	MOK	21:68706702-68736526
ENSBTAG00000007019	14.315	0.317297	0.519337	0.541223	0.711006	LRIT3	6:16702357-16719812
ENSBTAG00000007053	35.4839	0.630454	0.530478	0.234651	0.422465	ZFHX2	10:21245091-21257926
ENSBTAG00000007141	10.1239	-0.202126	0.364606	0.579327	0.739693	GULP1	2:7782628-7907003
ENSBTAG00000007156	35.5658	-0.527955	0.249053	0.0340184	0.121166	AGAP2	5:56051445-56062903
ENSBTAG00000007204	9.96526	-0.86414	0.411921	0.0359202	0.12553	KRT80	5:27886966-27910785
ENSBTAG00000007235	12.1847	-0.267818	0.372774	0.472483	0.655818	NTNG2	11:102286503-102356914
ENSBTAG00000007239	1.90366	-0.12621	1.21739	0.917429	0.958818	TNFAIP6	2:44850891-44867293
ENSBTAG00000007281	22.2808	0.0912336	0.277339	0.742186	0.856744	SEMA6C	3:19717719-19728131
ENSBTAG00000007307	7.77173	0.134808	0.759486	0.859116	0.925894	SELE	16:38179780-38192438
ENSBTAG00000007316	7.85523	-0.281589	0.368543	0.444832	0.631973	NDST3	6:8056467-8251738
ENSBTAG00000007319	39.2784	-0.622286	0.326537	0.0566875	0.168823	JAG2	21:71145149-71156637
ENSBTAG00000007325	7.27672	-1.19485	0.918097	0.193107	0.37332	TPSB2	25:994571-996276
ENSBTAG00000007350	6.12689	-1.03526	0.393123	0.00845319	0.0484601	-	7:54001449-54004030
ENSBTAG00000007378	8.35433	-0.298922	0.368702	0.417515	0.606396	CLIP4	11:70656464-70733268
ENSBTAG00000007383	30.3033	-0.0334561	0.221125	0.879739	0.93739	ZNF521	24:31675532-32049400
ENSBTAG00000007415	42.153	-0.186637	0.352634	0.596621	0.752235	SLC7A8	10:21521554-21573888
ENSBTAG00000007417	9.19121	-0.449978	0.353993	0.203676	0.386401	GDF11	5:57830914-57837708
ENSBTAG00000007424	8.29384	-0.732567	0.386447	0.0580064	0.171126	LIF	17:71413854-71418166
ENSBTAG00000007436	7.38192	-0.869082	0.385497	0.0241682	0.0975634	GGT6	19:25652194-25655086
ENSBTAG00000007445	17.2396	-0.357236	0.377471	0.343948	0.538338	CD28	2:92325179-92358568
ENSBTAG00000007485	40.4651	0.0086146	0.384919	0.982145	0.990373	GRHL1	11:87565730-87616670
ENSBTAG00000007493	6.32348	0.211184	0.531634	0.691194	0.823316	-	X:96027032-96028213
ENSBTAG00000007502	4.19657	-0.807493	0.688742	0.24103	0.429764	-	21:55877336-55882400
ENSBTAG00000007545	49.5566	0.120061	0.215821	0.578006	0.73869	PHLPP2	18:39498923-39551290
ENSBTAG00000007602	31.576	-0.424178	0.278471	0.127699	0.286402	ITGA8	13:30340779-30527982
ENSBTAG00000007611	7.21663	-0.524085	0.51628	0.31005	0.505016	NRIP2	5:107418041-107424743
ENSBTAG00000007635	44.6121	-0.691516	0.224998	0.00211609	0.0189469	PLCL1	2:86718340-87086748
ENSBTAG00000007651	18.6376	-0.129049	0.273363	0.636871	0.782611	TARSL2	21:29296000-29340066
ENSBTAG00000007652	23.9042	0.193577	0.276596	0.484019	0.66514	RFTN2	2:86505715-86581574
ENSBTAG00000007657	26.5309	-0.901468	0.239871	0.000171184	0.00311943	SCARA3	8:10992200-11010083
ENSBTAG00000007659	92.3126	-0.493565	0.289528	0.0882462	0.226143	CORO2A	8:63703646-63767456
ENSBTAG00000007668	13.1764	-0.273739	0.327826	0.403711	0.593385	AGPAT4	9:98239671-98376380
ENSBTAG00000007678	21.5008	-0.259889	0.540506	0.630641	0.777772	MKX	13:37127925-37198158
ENSBTAG00000007680	24.1054	-0.435756	0.286673	0.1285	0.287482	THSD7A	4:19450655-19727595
ENSBTAG00000007708	46.1672	0.830073	0.366046	0.023349	0.0955423	NLGN3	X:84765208-84787720
ENSBTAG00000007732	5.23548	-0.315965	0.765696	0.679863	0.815307	ARPP21	22:9674588-9791554
ENSBTAG00000007762	1.7109	-3.12157	0.892657	0.000470625	0.00649123	ASIC3	4:114424077-114428038
ENSBTAG00000007798	35.6088	1.18333	0.23876	7.19102e-07	4.65192e-05	DGAT2L6	X:85556423-85577736
ENSBTAG00000007799	11.2142	-0.0393855	0.347847	0.909851	0.954242	MTFR2	9:75236008-75254523
ENSBTAG00000007809	36.8081	-0.103009	0.344043	0.76463	0.870327	PPP1R36	10:76999736-77022382
ENSBTAG00000007826	15.7905	-1.33098	0.433947	0.00216113	0.0191842	KIRREL2	18:46743915-46752315
ENSBTAG00000007827	4.526	-0.99713	0.456953	0.0291002	0.109868	RCOR2	29:42868377-42872337
ENSBTAG00000007860	34.1555	0.366564	0.395382	0.353868	0.547244	ASPM	16:77923529-77988157
ENSBTAG00000007878	30.0846	-0.0400046	0.267108	0.880947	0.938053	ARHGAP22	28:43204019-43239165
ENSBTAG00000007916	22.6937	-0.950268	0.318348	0.00283578	0.0230481	FOXJ1	19:56171931-56175103
ENSBTAG00000007927	31.0709	-0.0392581	0.325643	0.904043	0.951332	SLAMF1	3:9090440-9129487
ENSBTAG00000007948	5.77427	-1.63141	0.812647	0.0446941	0.144791	SORCS1	26:27810197-28389391
ENSBTAG00000008005	3.00992	4.47791	1.14821	9.62359e-05	0.00205591	DRC7	18:25761282-25782446
ENSBTAG00000008036	8.89685	-0.98374	0.397416	0.013311	0.0654232	-	5:117764820-117853214
ENSBTAG00000008059	6.36387	0.0208356	0.472409	0.964821	0.982669	CHRM3	28:12810766-12812539
ENSBTAG00000008074	36.1733	0.115001	0.346075	0.739663	0.854972	C1QTNF6	5:75992621-75999893
ENSBTAG00000008088	16.4327	-0.530845	0.44962	0.23774	0.426248	KIF18B	19:45259543-45281127
ENSBTAG00000008093	6.77797	-0.929614	0.412911	0.0243625	0.0981374	NACAD	4:77239818-77248648
ENSBTAG00000008096	21.4574	-0.185786	0.330639	0.574185	0.736079	EDN1	23:44010443-44017425
ENSBTAG00000008098	54.7739	-0.223478	0.215158	0.298959	0.493312	DCLK2	17:7559055-7741485
ENSBTAG00000008113	8.33142	-0.558376	0.356176	0.116952	0.270535	OSR1	11:79487138-79494238
ENSBTAG00000008125	25.1587	-0.647433	0.246359	0.00858862	0.0489923	KCNAB2	16:48081091-48137067
ENSBTAG00000008126	31.5284	-0.290584	0.256706	0.257647	0.448999	NPHP4	16:48181538-48314477
ENSBTAG00000008140	7.29731	1.09557	0.634363	0.0841602	0.218732	FAP	2:34297725-34376828
ENSBTAG00000008158	11.848	-0.0125654	0.406708	0.975353	0.986984	CCDC68	24:54728526-54786445
ENSBTAG00000008169	34.3514	0.250245	0.189481	0.186604	0.365251	C18orf54	24:54209586-54228633
ENSBTAG00000008175	37.8077	-0.186845	0.209503	0.372475	0.564714	ZNF713	25:27875668-27895361
ENSBTAG00000008180	12.3359	0.0758364	0.378476	0.841189	0.915965	SPDL1	20:1365734-1398816
ENSBTAG00000008181	90.8301	-0.57097	0.221474	0.00993607	0.053894	CHAF1A	7:20893520-20918558
ENSBTAG00000008193	21.1794	2.36759	0.75667	0.00175425	0.0165217	MICALCL	15:40918450-40981652
ENSBTAG00000008197	24.9635	-0.593382	0.233146	0.0109245	0.0573832	EPOR	7:16998452-17003707
ENSBTAG00000008216	85.875	0.115069	0.441652	0.794445	0.889059	RRM2	11:87466580-87473817
ENSBTAG00000008227	9.09693	-0.105972	0.418903	0.800288	0.892142	LIPT2	15:54616840-54618047
ENSBTAG00000008257	15.4976	0.0258034	0.301112	0.93171	0.966929	-	14:59100800-59101904
ENSBTAG00000008271	2.98403	-0.601659	0.968762	0.53456	0.705466	MEDAG	12:30021742-30039901
ENSBTAG00000008274	14.1263	-0.799008	0.573628	0.163649	0.336349	MUC5B	29:51371104-51461957
ENSBTAG00000008299	10.6825	0.151979	0.399746	0.703805	0.832139	IL20RB	1:133269144-133310063
ENSBTAG00000008301	47.8973	-0.749557	0.197174	0.000143824	0.00274153	WNK2	8:85984691-86130645
ENSBTAG00000008327	9.26644	0.0966603	0.399089	0.808624	0.897117	CD300LB	19:57567605-57577938
ENSBTAG00000008352	23.608	-0.860745	0.3557	0.0155266	0.0723847	ART4	5:95499896-95506314
ENSBTAG00000008380	9.04188	-0.310821	0.47011	0.508505	0.683943	ITGA11	10:15103980-15196986
ENSBTAG00000008436	119.463	-0.135987	0.274317	0.620084	0.770309	CDC25B	13:51853964-51863562
ENSBTAG00000008448	78.1324	-0.011729	0.176033	0.946876	0.973638	MEIS1	11:64770130-64915358
ENSBTAG00000008463	7.74884	0.392342	0.472614	0.406452	0.595925	SLC22A14	22:11789926-11801567
ENSBTAG00000008464	16.5784	-0.379274	0.303819	0.2119	0.396194	ABCB9	17:54827285-54851000
ENSBTAG00000008467	23.494	0.698527	0.318915	0.028501	0.108376	HENMT1	3:34819366-34826371
ENSBTAG00000008493	20.3413	-0.161211	0.273604	0.555719	0.721974	AQP3	8:76525368-76531334
ENSBTAG00000008499	60.3809	0.111041	0.370885	0.764639	0.870327	TROAP	5:30658594-30665306
ENSBTAG00000008504	15.5759	-0.627893	0.256675	0.0144349	0.0688993	SYNGR3	25:1545799-1549999
ENSBTAG00000008513	21.3061	-0.0477629	0.266459	0.857741	0.925375	C1orf186	16:3695811-3699320
ENSBTAG00000008552	78.1424	-0.351189	0.182885	0.0548231	0.165373	-	X:40441195-40449872
ENSBTAG00000008555	38.1429	-0.0311404	0.31059	0.920136	0.960406	P2RY10	X:78379314-78398023
ENSBTAG00000008576	9.04728	-0.114458	0.338978	0.735622	0.852596	PLEKHD1	10:81593973-81624744
ENSBTAG00000008614	9.67407	0.0761033	0.424784	0.857814	0.925405	CCDC155	18:56310914-56332899
ENSBTAG00000008638	41.9232	-0.58241	0.236091	0.0136292	0.0664009	FAM110A	13:60798591-60812321
ENSBTAG00000008673	8.10124	-0.385679	0.383469	0.314529	0.509709	ICA1L	2:91558391-91613155
ENSBTAG00000008687	19.0771	0.241586	0.411093	0.556756	0.722777	PCSK2	13:37812786-38051895
ENSBTAG00000008714	4.27718	-1.28719	0.609839	0.0347972	0.123008	CLSTN2	1:129388512-129564179
ENSBTAG00000008783	23.1855	-0.327352	0.225358	0.146339	0.313195	HTR7	26:12376624-12513781
ENSBTAG00000008819	0.731716	0.6321	1.37258	0.645143	0.78871	BTBD16	26:42493459-42546243
ENSBTAG00000008832	4.20176	0.779977	0.644274	0.226038	0.412883	CCL1	19:16110979-16114069
ENSBTAG00000008842	23.4701	-0.166854	0.333056	0.616387	0.767436	JPH1	14:39633188-39725607
ENSBTAG00000008851	27.7635	-1.00208	0.321994	0.00185763	0.0172019	-	18:57863010-57867573
ENSBTAG00000008858	8.61638	-1.09499	0.296337	0.000219819	0.00373295	-	5:116071376-116109883
ENSBTAG00000008868	17.4948	1.22982	0.351008	0.000458862	0.00638368	CAPN3	10:37828796-37885860
ENSBTAG00000008871	6.79307	3.93962	1.65864	0.0175387	0.0785375	DDX4	20:23379442-23444459
ENSBTAG00000008886	25.9785	-0.502404	0.235551	0.032934	0.118832	STOX2	27:13499303-13690638
ENSBTAG00000008923	22.1918	-0.338555	0.309827	0.274515	0.467831	GPR83	15:1596708-1609925
ENSBTAG00000008934	45.8145	0.0869361	0.387562	0.822512	0.905363	ESPL1	5:26891700-26913470
ENSBTAG00000008943	15.2316	0.264256	0.317323	0.404976	0.59459	ZSCAN12	23:30079856-30091413
ENSBTAG00000008945	9.41756	-0.227388	0.509846	0.655602	0.796632	SDSL	17:63278103-63289816
ENSBTAG00000008947	16.4144	1.39132	0.563523	0.0135501	0.0662183	TKTL2	6:2146496-2149069
ENSBTAG00000008948	24.2156	-0.334	0.326506	0.30633	0.501156	P2RX7	17:56217943-56275072
ENSBTAG00000008950	7.66117	-0.272839	0.381697	0.47473	0.657453	KIAA1456	27:23069924-23137025
ENSBTAG00000008993	70.4519	0.232583	0.18776	0.215446	0.400399	INTS6L	X:19420490-19476518
ENSBTAG00000009002	9.31278	0.728471	0.584547	0.212686	0.397021	-	4:116237817-116238487
ENSBTAG00000009013	21.4495	-0.541357	0.399523	0.175414	0.35207	-	2:115488209-115488855
ENSBTAG00000009014	14.7402	1.27854	0.848085	0.131666	0.292574	UPK1B	1:64576862-64605857
ENSBTAG00000009024	53.0879	-0.275133	0.21668	0.204168	0.387147	KCND1	X:92147627-92153617
ENSBTAG00000009035	28.0345	0.713942	0.367897	0.0523064	0.16039	CENPE	6:22959365-23041858
ENSBTAG00000009057	24.6539	-0.359313	0.251688	0.153403	0.322821	CFAP221	2:71767865-71882837
ENSBTAG00000009124	16.3244	0.105295	0.376525	0.779747	0.880041	FEZ1	29:29274998-29317604
ENSBTAG00000009126	19.1507	-0.126384	0.442999	0.77542	0.877205	YBX2	19:27622772-27628780
ENSBTAG00000009145	8.23234	-1.08119	0.405684	0.00769635	0.0455466	SLC7A4	17:74366169-74369086
ENSBTAG00000009190	39.017	-0.365415	0.201691	0.0700235	0.19288	SLC2A4	19:27616792-27621455
ENSBTAG00000009198	25.791	0.191437	0.272983	0.48313	0.664625	ASB9	X:135474902-135503525
ENSBTAG00000009209	74.3955	-0.325717	0.301704	0.280324	0.473559	BEND5	3:98060148-98110668
ENSBTAG00000009226	6.45498	-0.629931	0.650765	0.333052	0.527305	SCUBE3	23:9133905-9166228
ENSBTAG00000009252	7.48781	-1.72316	0.563567	0.00223125	0.0195883	-	5:99463833-99478716
ENSBTAG00000009258	19.1021	0.0205237	0.342861	0.952267	0.97632	NEK11	1:140061250-140332232
ENSBTAG00000009260	15.4929	-0.119392	0.406648	0.769064	0.873163	GPM6B	X:136872590-136915809
ENSBTAG00000009266	20.2979	-0.119315	0.343561	0.728373	0.84813	CD226	24:7576789-7669724
ENSBTAG00000009302	12.126	-0.0218057	0.358941	0.951558	0.975942	RCAN2	23:19437557-19667184
ENSBTAG00000009327	54.6308	0.401717	0.265503	0.13027	0.290407	SEPT14	25:27839177-27868803
ENSBTAG00000009331	11.1922	-0.217471	0.374136	0.561063	0.725787	CPAMD8	7:5995887-6095676
ENSBTAG00000009332	16.3129	5.75236	1.39256	3.61539e-05	0.00100402	TTLL6	19:38363730-38394137
ENSBTAG00000009371	10.5156	0.49009	0.324263	0.130688	0.290962	CCDC36	22:51386308-51413444
ENSBTAG00000009383	38.9382	0.194363	0.379274	0.608328	0.76098	KIF11	26:14042392-14087768
ENSBTAG00000009405	7.06122	-0.905602	0.526523	0.0854383	0.220999	TRPC4	12:24049604-24194475
ENSBTAG00000009421	14.7243	0.230917	0.62863	0.71337	0.838584	CD1E	3:11724337-11727830
ENSBTAG00000009443	3.6223	-0.791655	0.539692	0.142413	0.308053	GCNT3	10:50707613-50712733
ENSBTAG00000009455	20.25	-0.275459	0.443132	0.534193	0.705154	IL12RB2	3:78269729-78343709
ENSBTAG00000009471	62.8306	0.118469	0.242225	0.624779	0.77388	CEP135	6:73021613-73095955
ENSBTAG00000009512	9.53707	-0.482919	0.418027	0.247994	0.437919	EPS8L1	18:62760765-62773032
ENSBTAG00000009545	36.9809	0.540756	0.217611	0.0129562	0.0643526	PPEF1	X:131866407-131954986
ENSBTAG00000009586	21.6998	-0.211839	0.259552	0.414402	0.603782	CDC25A	22:52242565-52264187
ENSBTAG00000009596	46.24	0.107162	0.365839	0.769583	0.873418	C9orf43	8:104363264-104377031
ENSBTAG00000009599	5.19665	5.26358	1.44995	0.000283219	0.00456258	LCN1	11:106427894-106430697
ENSBTAG00000009618	9.94883	0.128483	0.514085	0.802645	0.893741	NEK2	16:73674451-73683624
ENSBTAG00000009637	49.4459	-0.531757	0.265106	0.0448746	0.145216	SLC12A2	7:26973461-27064924
ENSBTAG00000009649	45.5322	0.191284	0.222511	0.389976	0.581118	DRC1	11:73084132-73122618
ENSBTAG00000009654	7.32007	-0.880315	0.471701	0.0620059	0.178466	LPAR1	8:102051153-102141484
ENSBTAG00000009673	13.2185	-0.185687	0.411326	0.651675	0.793735	SLC9B1	6:23187623-23254634
ENSBTAG00000009719	39.7501	-0.433484	0.235006	0.0651011	0.184326	CALHM2	26:24275662-24281013
ENSBTAG00000009737	6.5746	-0.509101	0.517245	0.32499	0.519748	LTC4S	7:1418470-1421386
ENSBTAG00000009797	41.3827	-0.514018	0.256448	0.0450304	0.145543	RIMBP2	17:47630079-47712174
ENSBTAG00000009803	7.59926	-0.981733	0.37763	0.00932999	0.0517386	SNCB	7:39447681-39456598
ENSBTAG00000009812	7.96763	-0.461411	0.437447	0.291526	0.485426	-	6:90645963-90648076
ENSBTAG00000009828	16.1343	-1.87747	0.478123	8.60976e-05	0.00189607	FXYD2	15:28909314-28916825
ENSBTAG00000009832	28.917	0.79757	0.315247	0.0114067	0.0590028	NOBOX	4:108488051-108493401
ENSBTAG00000009834	7.71016	-0.24218	0.589067	0.680982	0.816203	CNGA3	11:3553256-3590989
ENSBTAG00000009835	10.2496	0.304134	0.446766	0.496032	0.67422	CACNA1G	19:36731339-36792932
ENSBTAG00000009861	33.1121	-0.335719	0.252995	0.184516	0.363466	FRS3	23:15592218-15601796
ENSBTAG00000009873	41.9112	-0.191021	0.330524	0.563309	0.727815	NRN1	23:48868150-48877436
ENSBTAG00000009895	48.4131	-0.112422	0.207664	0.588255	0.746168	ZNF599	18:45731749-45746037
ENSBTAG00000009907	12.4616	-0.493207	0.3523	0.161524	0.333637	MAPK4	24:50684777-50745042
ENSBTAG00000009917	8.45179	0.0371232	0.378553	0.92188	0.9613	PIP5K1B	8:45219433-45354500
ENSBTAG00000009975	33.2392	-0.386776	0.284051	0.17331	0.348828	PBX4	7:3631054-3685738
ENSBTAG00000009998	147.821	-0.176867	0.140575	0.208329	0.392199	GALNT16	10:81396103-81494769
ENSBTAG00000010007	23.3513	-0.736317	0.306313	0.0162255	0.0744872	MAPK13	23:10036665-10045045
ENSBTAG00000010008	71.6266	-0.0452774	0.209475	0.828873	0.908626	TTC12	15:24209209-24254092
ENSBTAG00000010026	18.8108	-0.727957	0.308008	0.0181063	0.0802093	CACNA1D	22:47721359-48066942
ENSBTAG00000010030	9.20702	0.243735	0.413377	0.555446	0.721891	EPHA4	2:110251545-110405363
ENSBTAG00000010050	145.806	-0.583403	0.2424	0.0160938	0.0741835	COL16A1	2:122557457-122611951
ENSBTAG00000010065	9.85741	0.818492	0.614604	0.182946	0.36159	TRPC5	X:65246770-65449919
ENSBTAG00000010070	4.74904	3.42675	1.17575	0.00356228	0.0269569	GSDMA	19:40943949-40955437
ENSBTAG00000010082	129.769	-0.391037	0.288973	0.175993	0.352821	COL15A1	8:64437275-64540739
ENSBTAG00000010146	20.8032	-0.558077	0.232635	0.0164426	0.0752714	PLXNB3	X:39898641-39910712
ENSBTAG00000010152	150.763	-0.244855	0.147861	0.0977243	0.240848	MID1	X:139791004-139928580
ENSBTAG00000010165	10.3692	-0.524912	0.277636	0.0586712	0.172424	C3orf18	22:50360692-50369136
ENSBTAG00000010198	10.5383	0.487158	0.37219	0.19057	0.370538	ATF7IP2	25:9238386-9290512
ENSBTAG00000010223	24.284	0.346194	0.259682	0.182483	0.361145	NTF3	5:105140258-105217724
ENSBTAG00000010229	76.6691	-0.131942	0.275708	0.632252	0.779016	LAMA2	9:68129101-68665593
ENSBTAG00000010278	16.2387	0.261901	0.496034	0.597506	0.752959	STPG1	2:129096651-129156302
ENSBTAG00000010285	21.9069	-0.367908	0.374474	0.32587	0.520311	MMRN1	6:36087556-36199876
ENSBTAG00000010334	47.2704	-0.260253	0.249793	0.297471	0.491566	SYTL3	9:96514751-96597679
ENSBTAG00000010349	53.5187	0.474194	0.220237	0.0313104	0.115126	IL1A	11:46349421-46360402
ENSBTAG00000010366	9.92464	-0.0411199	0.350618	0.906639	0.952478	HCRTR1	2:122641986-122649721
ENSBTAG00000010382	0.818742	0.821672	1.1907	0.490145	0.670488	MUC13	1:69935162-69961881
ENSBTAG00000010496	53.4097	0.6909	0.475127	0.145908	0.312578	STAG3	25:36741208-36770974
ENSBTAG00000010517	15.4622	0.540617	0.457142	0.236967	0.425224	EVPL	19:56256888-56274684
ENSBTAG00000010522	10.5476	-0.632867	0.53309	0.235162	0.423021	-	26:25714850-25734311
ENSBTAG00000010532	100.142	-0.265822	0.159662	0.0959321	0.237955	KCTD11	19:27685378-27688137
ENSBTAG00000010548	34.8524	-0.115968	0.278822	0.677466	0.81349	LRRC6	14:9657202-9728203
ENSBTAG00000010551	31.0418	-0.530006	0.384184	0.167721	0.34153	ATP1A2	3:9645439-9670496
ENSBTAG00000010573	5.55704	-0.0880178	0.433589	0.839136	0.914502	FAM227A	5:110757758-110799142
ENSBTAG00000010591	22.8235	-0.406853	0.291576	0.162908	0.335491	ZNF365	28:18549462-18572813
ENSBTAG00000010610	21.6403	0.662956	0.307748	0.0312232	0.114989	DDIT4L	6:25889905-25894862
ENSBTAG00000010620	78.745	-0.283128	0.273669	0.300873	0.4954	ATP6V1B1	11:13463413-13490532
ENSBTAG00000010647	5.57942	-1.25182	0.452973	0.00571723	0.037171	NTRK2	8:79336287-79743284
ENSBTAG00000010652	7.55177	-0.281951	0.606691	0.642121	0.786867	PDE4C	7:4927815-4939026
ENSBTAG00000010655	11.3675	0.614492	0.507848	0.226282	0.413101	DCST1	3:15603804-15619232
ENSBTAG00000010671	53.2973	0.0983745	0.346409	0.776423	0.877956	GLI3	4:79444242-79758476
ENSBTAG00000010711	17.682	0.241534	0.270146	0.371275	0.563762	-	5:25306647-25307206
ENSBTAG00000010716	13.3736	-0.301317	0.344335	0.381537	0.573205	FRAS1	6:94711651-95055569
ENSBTAG00000010728	11.0751	-0.845538	0.345731	0.0144591	0.0689703	-	23:10610917-10617305
ENSBTAG00000010741	21.8942	0.621463	0.22432	0.00559826	0.0366623	KLHL41	2:26780741-26798046
ENSBTAG00000010786	57.4825	-0.446243	0.224259	0.0466072	0.148731	TACC2	26:42323742-42485654
ENSBTAG00000010822	4.5765	-0.291341	0.615126	0.635766	0.781531	PLCXD3	20:33030482-33230694
ENSBTAG00000010850	13.1595	0.470179	0.428144	0.272127	0.465216	SERTAD4	16:74993031-75000062
ENSBTAG00000010858	61.4676	-0.318807	0.394101	0.418544	0.607466	ABCC11	18:16654446-16732300
ENSBTAG00000010875	16.3634	-0.400183	0.262951	0.128037	0.286787	MSX1	6:106061462-106065759
ENSBTAG00000010878	32.8729	-0.954086	0.380681	0.0122016	0.0618022	HYDIN	18:39992339-40315416
ENSBTAG00000010906	174.265	-0.227593	0.127181	0.0735309	0.199383	RPS6KA5	10:103508677-103703817
ENSBTAG00000010939	34.0386	0.596558	0.216811	0.00593212	0.0381509	CXorf58	X:126349634-126368264
ENSBTAG00000010944	13.3946	-0.284958	0.270217	0.291631	0.485453	LRRC49	10:17722004-17875574
ENSBTAG00000010967	10.067	-0.411864	0.322055	0.200945	0.383354	-	28:17675517-17764274
ENSBTAG00000010999	5.9808	-0.603186	0.390479	0.12241	0.278708	IL17RD	22:44485035-44547391
ENSBTAG00000011002	27.4199	0.0387009	0.382624	0.919434	0.960039	CCDC136	4:93575776-93602932
ENSBTAG00000011059	37.3057	0.416127	0.284044	0.142919	0.308667	CDKN2C	3:95924171-95928574
ENSBTAG00000011071	10.3375	0.392729	0.330905	0.235293	0.42312	BPIFC	5:71391549-71427743
ENSBTAG00000011091	19.1273	-0.437326	0.300775	0.145947	0.312628	SGIP1	3:78909705-79139564
ENSBTAG00000011095	70.046	-0.395171	0.179069	0.0273272	0.105443	FAR2	5:80665381-80721457
ENSBTAG00000011097	7.63292	-1.52173	3.1522	0.629271	0.776902	TCTEX1D1	3:78872533-78900130
ENSBTAG00000011115	34.2673	0.140497	0.359259	0.695742	0.826546	CH25H	26:10976194-10978251
ENSBTAG00000011132	13.346	-0.592133	0.50533	0.241288	0.430149	CCDC83	29:9706417-9758502
ENSBTAG00000011139	35.5134	-0.371591	0.200191	0.0634279	0.181081	BCHE	1:102337856-102409795
ENSBTAG00000011161	4.84001	-1.45039	0.374587	0.000107955	0.00222028	-	8:38683732-38684116
ENSBTAG00000011162	14.7147	-0.209743	0.569739	0.71277	0.838068	ZKSCAN2	25:23091496-23104117
ENSBTAG00000011170	12.7067	-0.442173	0.37562	0.239123	0.427617	JAKMIP1	6:104789269-104944120
ENSBTAG00000011171	12.4553	-0.294409	0.387346	0.447214	0.634184	PIEZO2	24:42638532-42753016
ENSBTAG00000011227	6.42419	-0.19015	0.486781	0.696073	0.826882	TRPC6	15:7652987-7714074
ENSBTAG00000011241	1.12312	0.970859	1.62617	0.550494	0.71798	HPDL	3:101333429-101335081
ENSBTAG00000011274	4.71119	0.156066	0.562184	0.781314	0.881265	ENO2	5:103899877-103906801
ENSBTAG00000011290	11.1124	0.625403	0.878677	0.476616	0.658602	-	14:68986918-68987671
ENSBTAG00000011349	24.4514	-0.0045623	0.279889	0.986995	0.993522	CDH24	10:21640078-21648058
ENSBTAG00000011390	8.71748	-0.225121	0.360257	0.532042	0.703219	CHRND	2:120975091-120982350
ENSBTAG00000011447	19.8631	-1.1659	0.271446	1.74584e-05	0.000579176	FAM171A2	19:44782787-44792763
ENSBTAG00000011481	81.7	-0.360248	0.298076	0.226825	0.41355	IL12RB1	7:5050174-5068855
ENSBTAG00000011487	21.3833	-0.738335	0.45766	0.106683	0.254977	PLEKHS1	26:34501796-34518069
ENSBTAG00000011490	5.89745	-0.338717	0.372158	0.362747	0.555827	TLCD2	19:23376203-23378706
ENSBTAG00000011504	9.38654	1.16922	0.495529	0.018298	0.0808508	ZP2	25:19228386-19240185
ENSBTAG00000011538	10.6678	-1.07662	0.329445	0.00108318	0.0117567	KIF1A	3:120502457-120608549
ENSBTAG00000011543	25.6071	-1.60589	0.339071	2.17804e-06	0.000112158	PDCD1	3:121284544-121294475
ENSBTAG00000011562	35.2645	-0.676338	0.235136	0.00402276	0.0293739	STK32C	26:51537508-51609090
ENSBTAG00000011602	119.189	-0.317165	0.214406	0.139066	0.30388	RASAL3	7:8710305-8722572
ENSBTAG00000011616	27.3956	0.231817	0.379298	0.541084	0.710903	MPO	19:9473003-9484176
ENSBTAG00000011644	10.8734	-0.74821	0.328619	0.0227963	0.0938372	-	10:18496285-18602163
ENSBTAG00000011651	23.7719	-0.127458	0.270267	0.637211	0.782785	HECTD2	26:13062903-13133852
ENSBTAG00000011661	44.0457	-0.00239347	0.230718	0.991723	0.996183	CEP152	10:61659509-61751865
ENSBTAG00000011723	19.4565	-0.805258	0.286909	0.00500563	0.0340749	GRIK5	18:51520759-51578983
ENSBTAG00000011733	22.4888	-0.448585	0.479972	0.349991	0.543955	GIPC2	3:66795566-66895377
ENSBTAG00000011736	4.46314	0.773271	0.627869	0.218106	0.40309	IGF2BP1	19:38137126-38178538
ENSBTAG00000011741	63.6567	-1.16907	0.361648	0.00122662	0.0128633	COL13A1	28:26253843-26406118
ENSBTAG00000011780	5.88606	3.25028	1.00891	0.00127491	0.013229	SLITRK4	X:26731210-26733724
ENSBTAG00000011803	58.108	0.829185	0.33067	0.0121558	0.0616303	MYH3	19:30230159-30251091
ENSBTAG00000011822	16.8644	0.10481	0.316635	0.740636	0.855527	C1orf228	3:101876646-101939033
ENSBTAG00000011841	73.4891	-0.180411	0.181423	0.320018	0.51478	TCTN3	26:17000629-17021626
ENSBTAG00000011854	7.63598	-0.134805	0.385701	0.72671	0.84686	SLC38A5	X:91662211-91670317
ENSBTAG00000011861	8.35646	0.0799486	0.396447	0.840181	0.915302	CFAP161	21:27448603-27470396
ENSBTAG00000011873	5.13008	-0.375699	0.442667	0.396039	0.58669	KCNE3	15:54587989-54588289
ENSBTAG00000011875	31.7802	-0.960589	0.215468	8.26726e-06	0.000332312	CLIP2	25:33571587-33619646
ENSBTAG00000011882	12.9527	-0.74126	0.367436	0.0436555	0.142677	SLC24A3	13:39202449-39632869
ENSBTAG00000011896	10.1385	-0.0979955	0.446954	0.826454	0.907416	GRIP2	22:58380247-58424725
ENSBTAG00000011921	6.53588	-0.572313	0.502398	0.254635	0.445466	TIGIT	1:59371393-59387525
ENSBTAG00000011936	51.6629	0.0800556	0.232094	0.730149	0.849386	ATP8B4	10:60431148-60639149
ENSBTAG00000011940	14.4329	-1.14077	0.335272	0.000667673	0.00825164	ZNF831	13:57655458-57724296
ENSBTAG00000011959	14.6058	-0.341598	0.298024	0.251709	0.442179	GPR19	5:97612240-97635127
ENSBTAG00000011976	25.4369	2.0367	0.668414	0.00231085	0.0200401	CYP4B1	3:99937184-99957408
ENSBTAG00000011981	40.7903	-0.267389	0.203421	0.188691	0.368239	MYBL1	14:32840048-32862669
ENSBTAG00000011991	5.40955	-0.059098	0.469629	0.899859	0.948909	DRGX	28:43961639-43993582
ENSBTAG00000012020	41.9405	0.193322	0.277137	0.485448	0.666313	TRAF5	16:73894531-73939371
ENSBTAG00000012029	24.8418	0.319752	0.26647	0.230157	0.41746	KLRB1	5:100949063-100961494
ENSBTAG00000012035	138.789	-0.589866	0.177277	0.000876699	0.0101499	EXOC3L1	18:34940462-34946013
ENSBTAG00000012036	20.5201	-0.616649	0.285841	0.030981	0.114545	HR	8:69930955-69946715
ENSBTAG00000012068	25.1965	0.599908	0.344172	0.0813254	0.213753	BRIP1	19:11495502-11669266
ENSBTAG00000012074	6.33643	-0.141988	0.398703	0.721747	0.843974	MYB	9:74222881-74258203
ENSBTAG00000012111	5.41852	0.64906	0.672276	0.334311	0.528575	PRDM5	6:4491174-4743136
ENSBTAG00000012139	10.9327	-0.202425	0.640182	0.751851	0.863136	SIX1	10:73068705-73072802
ENSBTAG00000012142	105.368	0.0808381	0.141527	0.567874	0.731204	RAD18	22:17627572-17735891
ENSBTAG00000012161	7.91216	0.396949	0.406833	0.329212	0.523788	-	7:17795678-17796192
ENSBTAG00000012185	10.3847	-0.282445	0.517969	0.585551	0.743924	CLEC4E	5:102158067-102168602
ENSBTAG00000012211	34.3919	-0.055834	0.215464	0.795532	0.889987	HOXA5	4:69349547-69356273
ENSBTAG00000012216	32.6293	-0.546674	0.248267	0.0276681	0.106244	MLKL	18:2160855-2177621
ENSBTAG00000012261	16.1166	-0.08	0.31091	0.79694	0.890696	RAB19	4:104631511-104644646
ENSBTAG00000012266	43.4465	-0.827513	0.215561	0.000123596	0.00244838	-	8:68323699-68325539
ENSBTAG00000012275	3.82488	0.442282	0.564238	0.433124	0.621394	ENDOU	5:32731731-32748812
ENSBTAG00000012302	10.1284	1.13297	0.646922	0.0798901	0.210918	RTN4RL1	19:23559325-23560666
ENSBTAG00000012307	43.8416	-0.234531	0.274821	0.393439	0.58426	DTNA	24:22445690-22767026
ENSBTAG00000012312	52.2119	-0.062117	0.243012	0.79825	0.891272	ROR1	3:81672080-81712977
ENSBTAG00000012348	20.004	-0.179555	0.326751	0.582651	0.742198	LRRC71	3:13973122-13985544
ENSBTAG00000012349	38.1493	-0.055877	0.310692	0.857273	0.925207	LAX1	16:1327007-1335059
ENSBTAG00000012443	7.26713	-0.152	0.385309	0.693221	0.824918	DIAPH3	12:2130594-2695362
ENSBTAG00000012449	10.3745	-0.490928	0.331898	0.1391	0.303906	-	11:4632100-4685312
ENSBTAG00000012456	12.0276	0.274883	0.333545	0.409867	0.599283	HEPACAM2	4:10372348-10419397
ENSBTAG00000012464	18.9718	-0.577113	0.227605	0.0112258	0.0583455	AFAP1	6:118947064-119093365
ENSBTAG00000012478	0.567658	0.174613	1.49302	0.906897	0.952617	ALOXE3	19:28351722-28371440
ENSBTAG00000012489	28.9715	0.0188005	0.233	0.93569	0.968845	TMEM266	21:31860206-31983703
ENSBTAG00000012499	77.6761	0.00991579	0.205848	0.96158	0.980774	RPGRIP1L	18:22021982-22114274
ENSBTAG00000012507	10.8745	0.73792	0.337142	0.0286147	0.108669	PDZD3	15:30297041-30302445
ENSBTAG00000012514	25.3754	-0.773952	0.392482	0.0486163	0.152833	PODN	3:93728704-93751305
ENSBTAG00000012604	15.307	-0.380408	0.516538	0.461453	0.646622	NCMAP	2:128916149-128930501
ENSBTAG00000012608	12.9897	-0.216559	0.327892	0.508959	0.68439	GDAP1	14:39757053-39776010
ENSBTAG00000012636	15.4126	-0.594889	0.260651	0.0224703	0.0931059	IKZF4	5:57616540-57626816
ENSBTAG00000012647	6.50233	0.271635	0.455253	0.550729	0.71806	-	2:99660619-99997642
ENSBTAG00000012681	21.8428	-0.00916264	0.252178	0.971016	0.985875	CORO2B	10:15470658-15537499
ENSBTAG00000012708	23.0264	-0.0782512	0.269898	0.771871	0.874959	SERPINI1	1:100456487-100539394
ENSBTAG00000012715	5.08521	-0.915463	0.430842	0.0336014	0.120322	KIF26B	16:32381117-32471604
ENSBTAG00000012720	9.07976	0.291593	0.395785	0.461277	0.646549	ANKRD2	26:18627372-18636269
ENSBTAG00000012737	50.3115	-0.118477	0.249565	0.634977	0.780932	GPR65	10:100807575-100816797
ENSBTAG00000012765	19.9355	-0.605029	0.547563	0.269182	0.461898	-	16:12544469-12545294
ENSBTAG00000012774	39.4644	-0.285402	0.305993	0.350972	0.544801	RAB7B	16:3574453-3605372
ENSBTAG00000012785	9.84009	0.261484	0.430445	0.543538	0.712633	TEPP	18:25970367-25977551
ENSBTAG00000012793	25.1643	-0.809364	0.212772	0.000142434	0.00272005	-	5:66127272-66128521
ENSBTAG00000012834	6.53694	-0.802972	0.437976	0.0667477	0.18733	ARSI	7:63648252-63653794
ENSBTAG00000012870	31.5201	-0.287566	0.219016	0.189186	0.368804	BMP5	23:4390361-4533900
ENSBTAG00000012876	4.72686	0.248753	0.441276	0.572951	0.734906	-	20:17609459-17610173
ENSBTAG00000012887	11.7707	-1.04351	0.490566	0.0334074	0.119835	FCER1A	3:10539987-10546195
ENSBTAG00000012900	73.1128	-0.247679	0.210015	0.238263	0.426779	TMEM229B	10:79690915-79713922
ENSBTAG00000012925	46.4123	-0.121013	0.318279	0.70379	0.832139	NCAPH	11:2401654-2435800
ENSBTAG00000012943	21.7088	-0.701794	0.228128	0.00209579	0.0188139	PPARGC1B	7:63153226-63182560
ENSBTAG00000012953	4.96296	1.80549	0.831977	0.0299981	0.112153	ASTN1	16:59478749-59704984
ENSBTAG00000012955	27.5216	0.28343	0.214364	0.186106	0.364841	TRUB1	26:35686370-35717037
ENSBTAG00000012963	25.0026	-0.339466	0.472215	0.472215	0.655534	VILL	22:11478628-11496681
ENSBTAG00000012969	4.24766	-1.11824	0.58334	0.0552429	0.166122	DKK2	6:19381412-19511148
ENSBTAG00000012979	41.032	0.243482	0.222487	0.273794	0.46714	ZMYND12	3:104315647-104350260
ENSBTAG00000012984	8.72355	-0.159046	0.381432	0.6767	0.8131	-	11:21130361-21132147
ENSBTAG00000012992	3.19439	-0.383781	0.626166	0.539939	0.710162	CDH6	20:42271053-42415421
ENSBTAG00000013044	53.069	-0.483681	0.222938	0.0300391	0.112165	GAB3	X:39064088-39147727
ENSBTAG00000013064	6.64321	0.667397	0.547016	0.222439	0.408726	RGS18	16:13744180-13774629
ENSBTAG00000013078	6.06002	-0.342556	0.412539	0.406335	0.595925	DNAH11	4:30420508-30839424
ENSBTAG00000013100	40.8965	0.17422	0.457054	0.70307	0.832032	SPAG5	19:20592272-20611230
ENSBTAG00000013117	40.8122	0.00396205	0.331975	0.990478	0.995747	CACNA2D3	22:46480005-46922778
ENSBTAG00000013131	11.5256	-0.858454	0.334034	0.0101711	0.0548273	FAM110D	2:127530912-127533980
ENSBTAG00000013157	26.0558	-0.665633	0.223841	0.0029424	0.0235631	NOVA2	18:53874462-53889874
ENSBTAG00000013163	45.5443	0.0965106	0.401601	0.810086	0.897778	ADAM33	13:51968274-51981601
ENSBTAG00000013222	22.7257	0.247919	0.452862	0.58407	0.742954	CD109	9:13421248-13551857
ENSBTAG00000013242	35.7515	-0.325843	0.255538	0.202265	0.385019	TMEM8C	11:104455974-104464046
ENSBTAG00000013249	18.7079	-0.099318	0.276347	0.719299	0.842591	-	10:25704581-25709754
ENSBTAG00000013263	5.89845	0.105129	0.389781	0.787381	0.885014	HOXA1	4:69401000-69402503
ENSBTAG00000013287	121.381	-0.200831	0.149648	0.179588	0.357397	SMO	4:93922580-93946896
ENSBTAG00000013292	19.4326	-0.0795443	0.28565	0.780653	0.880623	SIDT1	1:58705508-58772084
ENSBTAG00000013301	23.897	-0.682957	0.225623	0.00247003	0.021042	GGT7	13:64737633-64791116
ENSBTAG00000013305	7.24858	-0.0318337	0.482761	0.947425	0.973912	-	25:10178374-10200646
ENSBTAG00000013306	5.23258	-1.22385	0.440031	0.00541454	0.0357875	ZBTB7C	24:48164178-48177831
ENSBTAG00000013337	15.7845	0.117635	0.379545	0.756608	0.865559	DHDH	18:55964767-55975730
ENSBTAG00000013366	25.1338	-0.236042	0.370336	0.523882	0.6963	NRIP3	15:44175365-44203114
ENSBTAG00000013416	14.4828	0.734161	0.369717	0.0470626	0.14963	-	13:42472818-42485866
ENSBTAG00000013443	22.4598	1.24797	0.473227	0.00836062	0.0481202	SDR9C7	5:56877708-56887195
ENSBTAG00000013451	73.9607	-0.268506	0.223801	0.230235	0.41753	RHOH	6:60848685-60896785
ENSBTAG00000013462	50.8408	-0.410259	0.296374	0.166278	0.339695	L1CAM	X:39990126-40004312
ENSBTAG00000013465	58.5099	-0.578674	0.20106	0.00400053	0.0292839	NXPE3	1:46464508-46518744
ENSBTAG00000013476	6.39501	-0.106907	0.655713	0.870488	0.932255	CPA5	4:94861072-94932849
ENSBTAG00000013488	3.51335	-0.370799	0.531827	0.485667	0.666476	PPP1R14D	10:36468113-36478924
ENSBTAG00000013496	31.912	-0.0813161	0.388858	0.834358	0.911743	CPM	5:45081461-45158699
ENSBTAG00000013505	13.3944	-0.445044	0.354615	0.209477	0.393465	IQCA1	3:116402593-116592405
ENSBTAG00000013536	5.43396	-1.16855	0.406469	0.00404168	0.0294668	P2RY11	7:15894541-15896884
ENSBTAG00000013548	23.7051	0.481098	0.304965	0.114668	0.26746	GABRE	X:34660684-34674488
ENSBTAG00000013550	63.5499	0.25878	0.260846	0.321157	0.51601	PRKCG	18:62028037-62047353
ENSBTAG00000013667	2.0098	1.32598	0.880067	0.131894	0.292798	-	1:44127067-44151800
ENSBTAG00000013688	6.45989	-0.156954	0.387918	0.685767	0.819208	PGF	10:86595705-86608816
ENSBTAG00000013698	6.7075	-0.0964394	0.485358	0.842499	0.916623	TTC25	19:42749144-42771008
ENSBTAG00000013734	4.01499	2.40179	0.784565	0.00220374	0.019449	ATP6V1E2	11:28808720-28816690
ENSBTAG00000013736	2.95165	-0.216324	0.581761	0.710009	0.836386	PROM1	6:115981182-116105180
ENSBTAG00000013791	7.96876	0.147058	0.436425	0.736147	0.852865	-	18:46244899-46249752
ENSBTAG00000013799	9.14704	-1.72031	0.425558	5.28861e-05	0.00132222	-	2:107981291-107982291
ENSBTAG00000013810	16.4129	0.756207	0.542969	0.163702	0.336391	GABBR2	8:63840063-64089259
ENSBTAG00000013825	11.7045	0.0204071	0.343361	0.952607	0.976372	BCAT1	5:85480246-85597788
ENSBTAG00000013838	8.99621	0.0773118	0.602674	0.897926	0.947799	ALLC	8:112837178-112860706
ENSBTAG00000013848	35.1024	0.250216	0.378282	0.508322	0.683918	ADGRD1	17:47028030-47202358
ENSBTAG00000013857	10.932	-0.756272	0.317759	0.0173118	0.0778731	SH2D3A	7:18946165-18959402
ENSBTAG00000013875	8.93571	0.0266016	0.408075	0.948024	0.974094	VAX1	26:37796164-37801021
ENSBTAG00000013909	45.7318	-0.510516	0.257925	0.0477797	0.151144	BOC	1:58428031-58464999
ENSBTAG00000013918	21.0702	-0.57824	0.291448	0.0472527	0.150027	ADGRL3	6:78991884-79313522
ENSBTAG00000013920	54.4737	0.653372	0.293009	0.0257559	0.101615	-	1:58469278-58575453
ENSBTAG00000013923	8.17245	-0.713785	0.395651	0.0712193	0.195053	QPCT	11:19815844-19846493
ENSBTAG00000013942	6.60163	-0.802693	0.391204	0.0401839	0.135105	DAGLA	29:40857730-40883995
ENSBTAG00000013957	34.7485	0.0278157	0.248336	0.910817	0.954618	GALNT3	2:30642214-30666124
ENSBTAG00000013974	9.32126	6.10588	2.50659	0.0148535	0.0701895	TMEM215	8:11198677-11204065
ENSBTAG00000013983	5.23863	-0.447849	0.392099	0.253378	0.444168	ZC2HC1C	10:86714252-86722247
ENSBTAG00000013991	6.52046	0.161893	0.374481	0.665513	0.804705	NR2E1	9:42435612-42456081
ENSBTAG00000014001	80.82	-0.6282	0.213515	0.00325913	0.025297	MAP1A	21:55810060-55829462
ENSBTAG00000014011	14.517	-0.314746	0.321236	0.327187	0.521795	TMOD2	10:58662511-58711813
ENSBTAG00000014027	18.8474	0.742872	0.393389	0.0589736	0.172871	TRIM36	10:3921476-3962283
ENSBTAG00000014042	24.7261	0.252172	0.326098	0.439345	0.627104	TLR10	6:59670232-59677223
ENSBTAG00000014046	21.3203	-0.490028	0.381824	0.199356	0.381504	BPI	13:67835163-67861379
ENSBTAG00000014053	5.88479	-0.13524	0.424892	0.750264	0.862222	MAK	23:45207835-45258409
ENSBTAG00000014078	3.08594	-0.0328904	0.649246	0.959597	0.979759	IGFBPL1	8:62900198-62917124
ENSBTAG00000014103	16.8747	-0.240928	0.324409	0.457683	0.642889	SH3GL2	8:26631851-26859970
ENSBTAG00000014135	17.0717	-0.00628934	0.247229	0.979705	0.989117	WDR17	27:6625351-6673110
ENSBTAG00000014137	222.558	-0.105365	0.125076	0.399558	0.590003	CEP164	15:28431027-28501993
ENSBTAG00000014144	18.2737	-0.2543	0.648695	0.695045	0.826077	CCDC113	18:26169326-26215285
ENSBTAG00000014232	49.1481	0.52405	0.331727	0.114161	0.266823	GAL3ST1	17:71660018-71678806
ENSBTAG00000014239	23.4375	0.212179	0.427531	0.619691	0.770048	CCNB1	20:10431452-10441126
ENSBTAG00000014319	19.6985	-0.624137	0.214652	0.0036413	0.0273606	-	16:40118744-40472474
ENSBTAG00000014365	11.9668	-1.19915	0.464247	0.00979421	0.0534027	-	7:11459645-11468452
ENSBTAG00000014381	12.509	1.4115	0.894235	0.114463	0.267196	CRHR2	4:66062160-66090181
ENSBTAG00000014382	7.95294	0.44199	0.601466	0.462428	0.647243	-	3:83834790-83876648
ENSBTAG00000014389	64.324	-0.209717	0.22182	0.344435	0.538856	SP4	4:30321663-30400544
ENSBTAG00000014391	4.74989	-1.10364	0.607211	0.0691321	0.191452	CRB2	11:94501987-94523379
ENSBTAG00000014400	6.96694	-0.868736	0.458831	0.0583089	0.171822	E2F2	2:129927355-129942090
ENSBTAG00000014424	4.85614	0.840652	0.605176	0.164802	0.338046	DDN	5:30984169-30989090
ENSBTAG00000014432	41.6625	0.0253236	0.20152	0.899999	0.948909	HNMT	2:59376268-59417330
ENSBTAG00000014496	7.97731	-0.720154	0.304496	0.0180267	0.0799596	CCR6	9:103460840-103461953
ENSBTAG00000014498	10.9573	-0.858193	0.313622	0.00621173	0.039372	UNC93A	9:103537639-103558407
ENSBTAG00000014523	7.25405	-0.418103	0.368647	0.256729	0.447919	DIRAS2	8:88673820-88708956
ENSBTAG00000014538	29.7691	0.264133	0.472909	0.576484	0.737469	HPCAL4	3:106976316-106988248
ENSBTAG00000014541	28.3346	-0.348179	0.278843	0.211791	0.396194	PDGFA	25:42573238-42589974
ENSBTAG00000014546	88.3603	-0.128805	0.263789	0.625346	0.774332	CLEC7A	5:100280954-100295523
ENSBTAG00000014555	11.2347	-0.133001	0.367874	0.717697	0.841448	CASS4	13:60037044-60071071
ENSBTAG00000014574	65.1255	0.201158	0.458884	0.661123	0.801424	CFAP43	26:24953966-25055692
ENSBTAG00000014585	7.89593	-0.639372	0.346557	0.0650482	0.184234	PTGIR	18:54185870-54188079
ENSBTAG00000014596	40.1291	-0.583439	0.288406	0.0430756	0.141403	EFHD1	3:113006124-113050192
ENSBTAG00000014599	46.0815	0.144928	0.360152	0.687384	0.820306	LRRC66	6:69501919-69523156
ENSBTAG00000014602	24.0004	0.0124421	0.36776	0.973011	0.986465	CAMTA1	16:46468327-46566127
ENSBTAG00000014655	60.765	0.567083	0.347309	0.102513	0.248841	MYO1A	5:56712794-56738762
ENSBTAG00000014661	20.797	0.34907	0.302475	0.248481	0.438554	CHSY3	7:25178591-25466387
ENSBTAG00000014674	6.77153	-0.638723	0.482662	0.185724	0.364635	CHRM2	4:101552611-101554085
ENSBTAG00000014699	35.9446	-0.395568	0.263688	0.133578	0.295586	FAM81A	10:50870431-50931413
ENSBTAG00000014750	122.152	-0.0610659	0.21548	0.776875	0.878179	EPB41L4A	10:1467375-1761414
ENSBTAG00000014795	10.9903	0.0684955	0.489509	0.888718	0.942324	-	4:49945496-49946378
ENSBTAG00000014798	35.5956	-0.915011	0.349623	0.00886707	0.0499883	CXCR3	X:84354014-84356815
ENSBTAG00000014829	30.9884	2.11972	0.428963	7.75186e-07	4.88942e-05	MYRFL	5:43746463-43872342
ENSBTAG00000014859	8.68252	1.63815	1.12	0.143567	0.309389	CAPS2	5:4769056-4806601
ENSBTAG00000014916	5.96799	0.849688	0.480055	0.0767303	0.20499	GJC2	7:2885095-2894691
ENSBTAG00000014920	6.47741	-0.606002	0.377208	0.108154	0.257049	SEMA3E	4:37294907-37417444
ENSBTAG00000014940	9.0664	0.534196	0.40383	0.185894	0.364677	KCNAB3	19:28214104-28220774
ENSBTAG00000014947	46.1274	-0.0782046	0.216999	0.718555	0.84209	PTPN13	6:103374249-103511357
ENSBTAG00000014968	6.37684	1.26099	0.471803	0.00752437	0.0447463	YJEFN3	7:3711928-3720990
ENSBTAG00000014975	31.6091	-0.282821	0.271601	0.297731	0.491877	SLC4A3	2:108273127-108286884
ENSBTAG00000014981	59.2479	-0.0825276	0.20085	0.681152	0.816208	OTUB2	21:59231721-59254106
ENSBTAG00000014992	8.76231	-1.24624	0.452002	0.00583066	0.0377642	GPR37L1	16:70886829-70890746
ENSBTAG00000015008	3.61114	0.636024	0.862271	0.460749	0.645941	CPA3	1:120236685-120268817
ENSBTAG00000015027	12.3925	0.693361	0.35138	0.0484667	0.152621	-	8:76025044-76040735
ENSBTAG00000015037	19.7322	-1.26467	0.35552	0.000374783	0.00556954	GAREM2	11:73292030-73307412
ENSBTAG00000015052	8.61529	0.432221	0.606568	0.476113	0.658341	PROX2	10:86504030-86512467
ENSBTAG00000015056	10.7564	0.140764	0.691134	0.838611	0.91417	RBP2	1:130685148-130710118
ENSBTAG00000015061	4.65269	0.211844	0.578108	0.714034	0.838785	-	18:61040308-61046259
ENSBTAG00000015065	29.4253	0.945238	0.38606	0.0143484	0.0686289	TMPRSS7	1:57213903-57268918
ENSBTAG00000015073	16.4738	0.640873	0.311339	0.0395476	0.133814	ISPD	4:24492020-24886037
ENSBTAG00000015095	8.05085	1.23364	0.485917	0.0111241	0.0579801	TTC6	21:48390857-48445207
ENSBTAG00000015133	34.2787	-0.514503	0.287154	0.0731761	0.198639	CCR7	19:41428916-41440070
ENSBTAG00000015149	21.9834	-0.816972	0.18204	7.19361e-06	0.00029783	-	24:36277658-36279084
ENSBTAG00000015185	9.84344	-0.977743	0.427913	0.022318	0.0926421	MRGPRF	29:47009943-47019518
ENSBTAG00000015235	66.0581	-0.193195	0.255555	0.449659	0.636381	HMCN1	16:68192900-68733392
ENSBTAG00000015246	5.87665	0.646116	0.483367	0.181321	0.359569	TAS1R2	2:134390906-134404755
ENSBTAG00000015307	5.52524	-0.370806	0.513236	0.469996	0.653593	FBN2	7:26697476-26917267
ENSBTAG00000015311	46.9843	-0.351784	0.265214	0.184701	0.363544	PTPRR	5:42837596-43112731
ENSBTAG00000015353	15.5437	0.485759	0.479605	0.311141	0.506084	NME8	4:49959049-49995977
ENSBTAG00000015374	6.7788	-1.61819	0.732754	0.0272186	0.105159	COL22A1	14:5154762-5353760
ENSBTAG00000015405	222.72	-0.759324	0.151775	5.64547e-07	3.81541e-05	DCHS1	15:47042651-47064122
ENSBTAG00000015415	12.584	0.0354985	0.390083	0.927491	0.96449	UNC80	2:98024632-98250962
ENSBTAG00000015432	50.373	-0.0488697	0.160466	0.76071	0.867963	-	18:2882155-2903093
ENSBTAG00000015453	5.23288	-0.903873	0.389099	0.0201798	0.0863996	PCDHB16	7:53986018-53988346
ENSBTAG00000015498	5.7853	-0.0186542	0.469038	0.968275	0.984831	ELOVL4	9:19842902-19881703
ENSBTAG00000015510	7.55937	-0.291841	0.488513	0.550236	0.71777	EPHB6	4:106989815-106993917
ENSBTAG00000015513	98.3186	-0.770918	0.174463	9.92481e-06	0.000382595	DOCK5	8:73518242-73690464
ENSBTAG00000015553	13.2742	-0.215581	0.35887	0.548026	0.715909	SCAI	11:95925112-95996116
ENSBTAG00000015615	18.1148	0.0980952	0.364977	0.788106	0.885508	THEMIS	9:66683789-66885925
ENSBTAG00000015618	14.2314	0.473193	0.428915	0.269927	0.462869	GDF15	7:4711419-4713394
ENSBTAG00000015651	23.5081	-0.585189	0.344452	0.089338	0.22801	-	26:51082252-51105116
ENSBTAG00000015656	21.1376	-0.950347	0.234521	5.07172e-05	0.00128193	WSCD1	19:26254179-26285583
ENSBTAG00000015715	6.43803	-0.360027	0.590225	0.541873	0.711437	SPOCD1	2:122436871-122468429
ENSBTAG00000015743	14.0119	0.172908	0.332553	0.603103	0.757304	GMPR	23:40616329-40677006
ENSBTAG00000015750	6.19165	-0.804923	0.637073	0.20642	0.389918	AMN	21:69266380-69276985
ENSBTAG00000015751	4.38739	-0.689103	0.681385	0.31186	0.506974	MEOX1	19:44170624-44189417
ENSBTAG00000015775	13.3173	-1.60236	0.439687	0.000268089	0.00436641	-	21:30079542-30102510
ENSBTAG00000015821	24.401	-0.880259	0.338039	0.0092139	0.0512765	AMPD3	15:42759304-42796464
ENSBTAG00000015825	12.3188	0.564939	0.350619	0.107123	0.255683	CCDC65	5:31052620-31060822
ENSBTAG00000015835	20.075	-0.340496	0.363125	0.348408	0.54253	PIWIL2	8:70094805-70175916
ENSBTAG00000015875	17.3394	-0.548493	0.398466	0.168664	0.342741	FOXM1	5:107386226-107397369
ENSBTAG00000015879	167.958	-0.286841	0.163017	0.0784797	0.208348	TULP3	5:107343178-107373637
ENSBTAG00000015897	4.57469	0.745351	0.60314	0.216539	0.401196	-	22:1310942-1311505
ENSBTAG00000015961	26.4746	0.10267	0.265733	0.699226	0.828972	TSPAN2	3:28364795-28587650
ENSBTAG00000015981	37.6024	-0.416773	0.292562	0.154283	0.32408	ETV1	4:22042176-22145007
ENSBTAG00000016002	1.74647	-0.829494	1.21176	0.493635	0.672649	FAM169A	20:6595533-6657251
ENSBTAG00000016017	22.54	0.242952	0.294603	0.409556	0.598955	CCDC40	19:53117574-53158255
ENSBTAG00000016058	8.82335	-0.0690203	0.389128	0.859216	0.925905	FAM83B	23:5382147-5477796
ENSBTAG00000016070	8.27553	-0.640702	0.439737	0.145113	0.311622	LINGO2	8:16269364-16271185
ENSBTAG00000016096	31.5868	-0.714253	0.230652	0.00195709	0.0179105	SYP	X:92308615-92320415
ENSBTAG00000016097	47.2187	-0.0109621	0.353136	0.975236	0.986984	CACNA1F	X:92323865-92346483
ENSBTAG00000016107	7.56232	-0.802908	0.42347	0.0579574	0.17103	PCYT1B	X:125707433-125825971
ENSBTAG00000016145	6.74047	-0.0783196	0.575791	0.891805	0.944068	ADAMTS19	7:25612681-25879965
ENSBTAG00000016170	9.44703	-0.960781	0.470471	0.0411348	0.137123	KCNJ11	15:35650714-35653362
ENSBTAG00000016171	6.442	-0.713085	0.47648	0.134506	0.296876	COX4I2	13:61745577-61750870
ENSBTAG00000016223	16.385	-0.336393	0.291452	0.248419	0.438483	SCRN1	4:66785265-66851245
ENSBTAG00000016234	17.3018	-1.74006	0.646063	0.0070743	0.0428202	DUOX2	10:65541111-65558771
ENSBTAG00000016239	12.4516	-0.550608	0.515257	0.285246	0.478554	DUOXA2	10:65525529-65540482
ENSBTAG00000016294	98.2169	-0.0590521	0.14498	0.683778	0.817695	ZNF438	13:34524931-34807031
ENSBTAG00000016305	15.5146	-0.695195	0.449051	0.121588	0.277568	ATP13A4	1:74545918-74630220
ENSBTAG00000016343	64.129	0.923575	0.223405	3.56383e-05	0.00099427	KCNIP2	26:22422213-22440709
ENSBTAG00000016399	29.4727	0.870409	0.41519	0.0360459	0.125613	AKAP4	X:93078363-93096381
ENSBTAG00000016406	61.083	0.0516439	0.303319	0.864803	0.929217	MCM10	13:28138042-28163336
ENSBTAG00000016407	10.6186	-1.05749	0.647813	0.102596	0.248927	IRX6	18:23681598-23687572
ENSBTAG00000016494	50.9951	-1.038	0.280302	0.000212943	0.00364309	RELT	15:53663175-53669426
ENSBTAG00000016523	9.7701	0.684636	0.500873	0.171661	0.346601	DNAH10	17:54040851-54199562
ENSBTAG00000016541	23.8892	0.461531	0.331279	0.163566	0.336276	CAMK1G	16:75611799-75642910
ENSBTAG00000016554	7.03051	-0.507776	0.354612	0.152166	0.320936	C3orf52	1:57279553-57319747
ENSBTAG00000016556	12.0129	-0.476275	0.354687	0.179336	0.356965	GCSAM	1:57326874-57340896
ENSBTAG00000016619	7.40233	0.251855	0.406546	0.535588	0.706551	MIS18A	1:2490258-2502545
ENSBTAG00000016627	43.1817	0.904191	0.343463	0.00847401	0.048566	WASF1	9:40520684-40591232
ENSBTAG00000016630	4.7162	-1.16932	0.470906	0.0130237	0.064547	MEX3B	21:24335502-24336999
ENSBTAG00000016698	13.482	-0.964459	0.469915	0.0401297	0.135055	SLAMF8	3:9968521-9977098
ENSBTAG00000016712	14.9241	0.830447	0.606856	0.171174	0.346043	-	3:57553953-57588483
ENSBTAG00000016726	28.7533	0.224346	0.416149	0.589818	0.747344	KIF15	22:16553707-16610397
ENSBTAG00000016728	74.0529	-0.424316	0.19412	0.0288266	0.109133	PLEKHG5	16:47719087-47751042
ENSBTAG00000016741	22.545	-0.773267	0.313755	0.0137181	0.0667692	TOX2	13:73188594-73196443
ENSBTAG00000016770	28.1268	0.0397992	0.259821	0.878257	0.936575	GAPT	20:20811836-20816932
ENSBTAG00000016776	63.3776	-0.779243	0.226076	0.000567232	0.0074037	BAHCC1	19:51911292-51945652
ENSBTAG00000016800	113.216	0.185975	0.200326	0.353219	0.54669	SEMA6D	10:62863668-62920660
ENSBTAG00000016841	10.9069	0.282399	0.655503	0.666604	0.805661	ATP10B	7:74334044-74472502
ENSBTAG00000016854	33.884	-0.0332334	0.316427	0.916354	0.958176	AK7	21:62895824-62964704
ENSBTAG00000016857	20.1147	-0.760867	0.252839	0.00261855	0.0219105	ADAMTS15	29:37143461-37165575
ENSBTAG00000016891	12.4083	-0.799897	0.484169	0.0985131	0.242206	TCP11	23:9020183-9052477
ENSBTAG00000016913	7.21419	1.32747	0.491847	0.00695594	0.0423225	AVIL	5:55986060-56002079
ENSBTAG00000016920	38.437	-0.338795	0.362263	0.349676	0.543564	EOMES	22:2112409-2117440
ENSBTAG00000016924	30.9029	-0.276997	0.202482	0.171309	0.346282	CAP2	23:39646542-39781557
ENSBTAG00000016963	46.6849	0.234882	0.277576	0.397447	0.588145	ADAMTS6	20:14008346-14285012
ENSBTAG00000016998	17.6362	-1.14112	0.369044	0.00198754	0.0180932	ARL11	12:19275073-19276925
ENSBTAG00000017071	15.7725	0.51214	0.412712	0.214638	0.399355	-	20:39760049-39792323
ENSBTAG00000017075	9.67661	-0.364127	0.498198	0.464847	0.649268	STX1A	25:34053828-34071557
ENSBTAG00000017083	14.5885	0.113072	0.4059	0.780573	0.88058	TEX15	27:26078604-26094196
ENSBTAG00000017104	9.69426	-1.61806	0.377753	1.84079e-05	0.000604419	MUC1	3:15482855-15486936
ENSBTAG00000017113	13.4455	-0.749328	0.273982	0.00623899	0.0394723	ANKRD33	5:28129659-28132288
ENSBTAG00000017116	14.4514	0.00616298	0.392095	0.987459	0.993893	RASD2	5:74106328-74117622
ENSBTAG00000017131	8.11865	0.664496	0.472648	0.159753	0.331136	AFP	6:90258975-90280522
ENSBTAG00000017132	16.4845	-1.28526	0.489122	0.0085965	0.0489968	TTC22	3:92059022-92083335
ENSBTAG00000017133	34.2819	-0.371682	0.273934	0.174835	0.351281	GINS4	27:36143517-36159007
ENSBTAG00000017138	26.7953	-0.231219	0.237334	0.32994	0.52411	TMEM71	14:9615579-9639486
ENSBTAG00000017146	33.2511	-0.199159	0.349837	0.569159	0.731766	GRIK4	15:32032517-32103782
ENSBTAG00000017151	25.9055	-0.32835	0.362502	0.365049	0.557991	SH3TC2	7:62392879-62446567
ENSBTAG00000017169	9.00844	-0.398509	0.299213	0.182907	0.36157	-	14:43705876-43706620
ENSBTAG00000017174	50.9252	0.221819	0.544044	0.683478	0.817615	SCN11A	22:12275352-12356183
ENSBTAG00000017211	7.53385	-1.63703	0.389518	2.63753e-05	0.000787872	SERINC4	21:55969323-55973988
ENSBTAG00000017221	38.1246	0.0266686	0.227424	0.906651	0.952478	-	19:5065785-5066986
ENSBTAG00000017222	19.9126	-0.680201	0.259302	0.00871078	0.0493492	CTNND2	20:61912971-62427126
ENSBTAG00000017233	12.8898	-0.126955	0.371	0.732204	0.850399	-	19:52947902-53006764
ENSBTAG00000017243	18.2912	-0.722446	0.31709	0.0227048	0.0935536	GATA3	13:15984601-16002940
ENSBTAG00000017249	13.5383	-0.542593	0.394446	0.168951	0.343124	SBSPON	14:38554722-38585200
ENSBTAG00000017268	27.6	-0.243385	0.266447	0.361009	0.554033	PROCA1	19:20688678-20696227
ENSBTAG00000017277	6.99248	-0.382805	0.386061	0.32141	0.516256	RAB36	17:73784638-73796290
ENSBTAG00000017333	44.0045	-0.134362	0.223133	0.547067	0.715538	PRX	18:50017094-50025049
ENSBTAG00000017397	51.776	-0.827156	0.186042	8.74572e-06	0.00034683	ZNF423	18:18041276-18392207
ENSBTAG00000017425	12.4379	-0.366388	0.30934	0.236248	0.424293	GJB2	12:36335915-36340957
ENSBTAG00000017437	99.4662	-0.0832595	0.175566	0.635332	0.781276	TMEM237	2:90588103-90610465
ENSBTAG00000017446	9.52078	-0.074768	0.52607	0.886981	0.9419	E2F8	29:25949975-25966355
ENSBTAG00000017452	55.3727	-0.263379	0.196264	0.179608	0.357402	RCAN3	2:128984353-129018364
ENSBTAG00000017502	5.22175	-0.621536	0.54977	0.25825	0.449716	RIMKLA	3:104370158-104404495
ENSBTAG00000017504	8.03116	-1.18596	0.343163	0.000548306	0.00721123	FAIM2	5:30155762-30185025
ENSBTAG00000017512	17.016	-0.325184	0.276702	0.239909	0.428281	-	19:46524374-46644713
ENSBTAG00000017515	51.9039	0.480945	0.224156	0.0319062	0.116463	-	12:82952405-82963114
ENSBTAG00000017529	50.6514	-0.794148	0.419726	0.0584825	0.17204	CA8	14:27637560-27719848
ENSBTAG00000017533	27.1521	-0.737819	0.209665	0.000433118	0.00612431	LRRC1	23:6530408-6580289
ENSBTAG00000017536	56.9069	-0.388177	0.257453	0.131616	0.292574	MPP3	19:44296164-44337288
ENSBTAG00000017541	7.88037	-0.384529	0.376936	0.307661	0.502516	TBX20	4:62198456-62241284
ENSBTAG00000017681	5.39795	-0.132563	0.490042	0.786765	0.884562	RIN1	29:45029459-45034780
ENSBTAG00000017694	38.3461	-0.336468	0.204762	0.100338	0.245143	TRPS1	14:50844178-51066191
ENSBTAG00000017695	77.7184	0.0665801	0.180431	0.712124	0.837705	CCDC150	2:85642723-85726520
ENSBTAG00000017718	10.2455	0.200244	0.486437	0.680593	0.815869	CCL22	18:25446366-25454407
ENSBTAG00000017719	10.3376	-0.826038	0.42488	0.051875	0.159516	AKAP6	21:43132860-43630707
ENSBTAG00000017741	45.6371	-0.201041	0.299026	0.501381	0.678328	HACD4	8:23339674-23369117
ENSBTAG00000017746	71.7354	-1.00633	0.205052	9.21657e-07	5.64474e-05	SLIT3	20:324517-507045
ENSBTAG00000017767	14.661	-0.00156887	0.275208	0.995452	0.998055	GPR173	X:95933519-95953706
ENSBTAG00000017786	3.88645	0.362141	0.74461	0.626719	0.775251	FCRL6	3:9991098-10000540
ENSBTAG00000017797	162.472	-0.17783	0.228733	0.436888	0.624922	-	2:36557430-36648018
ENSBTAG00000017808	10.5246	-0.241991	0.330945	0.464649	0.649167	ARSJ	6:12720021-12803721
ENSBTAG00000017810	32.2953	-0.059579	0.267955	0.824044	0.906244	EFHC1	23:24588031-24627769
ENSBTAG00000017839	12.148	-0.610683	0.360778	0.0905152	0.229627	TIAM1	1:3483532-3721930
ENSBTAG00000017844	65.7471	0.288285	0.210526	0.170887	0.345732	STIL	3:99537144-99587496
ENSBTAG00000017877	20.8834	0.0447676	0.344292	0.896544	0.9471	NECTIN4	3:8421827-8438222
ENSBTAG00000017895	22.3652	-0.294422	0.368915	0.424827	0.613445	CLEC10A	19:27466189-27471041
ENSBTAG00000017981	9.95625	-0.544671	0.496061	0.272208	0.465316	ADRB3	27:32912524-32915668
ENSBTAG00000017986	12.6517	-0.156694	0.479569	0.743865	0.858108	GLIS1	3:93208980-93308964
ENSBTAG00000018009	17.7753	-0.730678	0.326153	0.025072	0.0996766	-	1:111445582-111512320
ENSBTAG00000018019	6.02653	-1.09281	0.540818	0.043315	0.14192	BCL11B	21:65841996-65938304
ENSBTAG00000018028	8.9883	0.149466	0.417214	0.720158	0.843066	TTLL10	16:52499837-52514414
ENSBTAG00000018031	16.6786	-1.09913	0.317607	0.000538852	0.00714762	PODXL2	22:60507745-60556978
ENSBTAG00000018088	33.294	-0.475796	0.227911	0.0368301	0.127474	SETBP1	24:45025455-45141793
ENSBTAG00000018134	7.39555	-0.583201	0.590428	0.32327	0.518071	AREG	6:91126255-91138391
ENSBTAG00000018143	13.8778	-0.795123	0.329649	0.0158638	0.0735961	C1orf116	16:4686517-4697039
ENSBTAG00000018146	11.4382	-0.122145	0.414647	0.768318	0.872748	VAT1L	18:5045211-5211278
ENSBTAG00000018167	5.2609	0.579582	0.779631	0.457236	0.642548	KLHL31	23:6771145-6787028
ENSBTAG00000018198	9.3358	-0.882837	0.321213	0.00598785	0.038376	-	22:49229609-49233939
ENSBTAG00000018203	37.7323	-0.62778	0.291605	0.0313307	0.11518	CD101	3:26319355-26347752
ENSBTAG00000018214	11.9354	-0.476816	0.43415	0.272084	0.465181	SHISA2	12:33578133-33583714
ENSBTAG00000018216	10.2331	0.629012	0.377598	0.0957485	0.237775	SKA1	24:50444720-50460419
ENSBTAG00000018239	75.957	0.369173	0.185314	0.0463553	0.148193	DNAJC27	11:74319475-74357417
ENSBTAG00000018240	18.6303	-0.735989	0.459917	0.10954	0.259627	CYP2S1	18:50654850-50666554
ENSBTAG00000018245	27.4305	1.28691	0.331972	0.000105942	0.00219686	SLC1A3	20:37596603-37679976
ENSBTAG00000018280	96.3588	-0.306061	0.2949	0.299343	0.493642	SLC28A3	8:78871654-78944175
ENSBTAG00000018324	53.0859	-0.00790265	0.266067	0.976305	0.987371	AGO3	3:110338487-110456098
ENSBTAG00000018345	6.81907	0.081585	1.03321	0.937062	0.969414	FBXO39	19:25750464-25758746
ENSBTAG00000018356	9.44753	-0.0989101	0.394636	0.802095	0.893418	-	28:42111713-42119577
ENSBTAG00000018367	72.6239	-0.775531	0.349008	0.0262766	0.102943	CD6	29:37892576-37937146
ENSBTAG00000018383	39.7248	0.0287353	0.255794	0.910556	0.954472	ATAD5	19:18411063-18445391
ENSBTAG00000018398	27.4699	-0.411547	0.287907	0.152876	0.322073	GPR4	18:53615948-53617690
ENSBTAG00000018419	107.744	0.119824	0.185038	0.517269	0.691239	ADCY4	10:20671130-20685956
ENSBTAG00000018446	11.5274	0.115504	0.361056	0.749039	0.861439	GCA	2:34173877-34193022
ENSBTAG00000018481	6.9475	0.774959	0.516831	0.133759	0.295811	-	8:103906600-103911708
ENSBTAG00000018493	47.4797	-0.624551	0.199213	0.00171797	0.0162786	ERICH5	14:68428889-68454310
ENSBTAG00000018499	12.9764	-1.19467	0.594654	0.0445345	0.144503	-	28:42288944-42305211
ENSBTAG00000018508	8.25097	-0.639267	0.335782	0.0569344	0.169242	TMEM108	1:137111100-137126880
ENSBTAG00000018566	5.4524	0.172639	0.863909	0.84161	0.916089	SFRP5	26:18782563-18787376
ENSBTAG00000018570	9.02708	-0.239691	0.432143	0.57913	0.739488	SDR16C5	14:25105061-25117554
ENSBTAG00000018571	4.9616	-0.489694	0.493351	0.320911	0.515824	IL1RL1	11:7121608-7141103
ENSBTAG00000018572	50.9165	-0.138273	0.266294	0.603588	0.757374	FLT3	12:32240343-32293156
ENSBTAG00000018576	46.9616	0.0275905	0.45212	0.95134	0.975855	DPYSL5	11:72671398-72760767
ENSBTAG00000018607	11.9273	0.64449	0.443899	0.146534	0.313205	TSPEAR	1:145940971-145973811
ENSBTAG00000018644	20.5296	-0.304634	0.244746	0.213244	0.397691	PDZRN3	22:28238771-28506578
ENSBTAG00000018669	20.061	0.517657	0.323804	0.109893	0.260195	PLB1	11:71116626-71221929
ENSBTAG00000018697	148.602	-0.0747915	0.131322	0.568998	0.731678	WDR44	X:2410019-2503163
ENSBTAG00000018726	5.59211	0.653411	0.778197	0.401106	0.591136	RIMS3	3:106154950-106169324
ENSBTAG00000018753	6.31771	0.0731544	0.450504	0.871004	0.93254	TMEM163	2:62843282-63111812
ENSBTAG00000018765	24.6963	-0.537379	0.469982	0.252872	0.443581	SEMA5B	1:67840124-67878028
ENSBTAG00000018806	50.1159	0.246943	0.219772	0.261167	0.453064	PSRC1	3:34239155-34242726
ENSBTAG00000018870	6.30558	0.983728	0.69813	0.158808	0.329705	OTOA	25:20377459-20446651
ENSBTAG00000018909	11.1476	-0.0062632	0.423227	0.988193	0.994359	-	4:67767892-68200912
ENSBTAG00000018914	16.1556	-0.561501	0.240863	0.0197425	0.0852326	RAB25	3:14755581-14762653
ENSBTAG00000018935	162.191	0.050559	0.129108	0.695351	0.82627	-	22:22108900-22119730
ENSBTAG00000018942	67.8469	-0.143623	0.197176	0.466367	0.650712	SSX2IP	3:59590263-59648545
ENSBTAG00000018965	7.65572	-0.287183	0.385367	0.456139	0.641782	PRDM16	16:50847257-50898579
ENSBTAG00000018975	53.9658	0.0155395	0.29287	0.957685	0.979057	KCNT1	11:103392738-103438416
ENSBTAG00000018991	65.3311	0.335341	0.155678	0.0312352	0.114992	TSGA10	11:4173060-4239724
ENSBTAG00000019021	5.77143	-0.0864777	0.48004	0.857037	0.925113	TRPC3	17:36566053-36616303
ENSBTAG00000019024	6.31674	-0.82095	0.389288	0.0349576	0.123326	JAZF1	4:68444077-68773093
ENSBTAG00000019026	54.3101	0.708276	0.329674	0.031681	0.116076	EXTL2	3:42560282-42578055
ENSBTAG00000019036	11.8395	0.504678	0.421726	0.231425	0.418769	ARHGAP28	24:40308476-40366291
ENSBTAG00000019053	5.2509	0.538871	0.463339	0.244823	0.433762	MAP9	17:1907140-1931362
ENSBTAG00000019060	17.8727	-0.538211	0.362843	0.13799	0.302274	CLDN11	1:97788088-97802992
ENSBTAG00000019066	103.047	-0.492418	0.30237	0.103413	0.250187	FAM167A	8:7734138-7765335
ENSBTAG00000019070	28.0471	-0.43073	0.233003	0.0645153	0.183276	PMP22	19:33357140-33382707
ENSBTAG00000019081	92.9167	-0.424223	0.240536	0.0777892	0.206955	COL7A1	22:51859651-51889946
ENSBTAG00000019104	31.8292	-0.795326	0.24318	0.00107349	0.011707	FAAP100	19:51833820-51842965
ENSBTAG00000019107	33.8263	-0.668141	0.209761	0.00144629	0.0144501	GAS7	19:29670743-29876650
ENSBTAG00000019137	13.5443	-0.251718	0.484432	0.603333	0.757374	SCN7A	2:29933316-29994583
ENSBTAG00000019138	23.5617	-0.467149	0.273586	0.0877289	0.225292	KIF3C	11:73451220-73487055
ENSBTAG00000019146	14.731	-0.637966	0.307677	0.0381263	0.130585	OSBP2	17:71771702-71894872
ENSBTAG00000019175	16.778	0.289092	0.303618	0.341017	0.535696	SOBP	9:42904973-43070235
ENSBTAG00000019187	61.2807	-0.344042	0.206795	0.0961762	0.238237	ZNF462	8:98331863-98426787
ENSBTAG00000019249	9.41158	0.252995	0.375465	0.500428	0.677702	HS3ST6	25:1486478-1492437
ENSBTAG00000019276	6.30117	1.36495	1.03548	0.187443	0.366572	-	4:33507616-33508901
ENSBTAG00000019280	29.2044	-0.556879	0.233727	0.0171905	0.0774959	CRYBB1	17:68506966-68519007
ENSBTAG00000019282	12.2074	0.080324	0.389529	0.836629	0.91297	CRYBA4	17:68524675-68530920
ENSBTAG00000019297	14.2986	-0.530448	0.425094	0.212091	0.396397	GFRA1	26:36789224-37020529
ENSBTAG00000019309	12.4709	-0.231482	0.466763	0.619944	0.770265	-	15:5633895-5693059
ENSBTAG00000019340	13.5277	-0.340753	0.310598	0.272603	0.465838	PCDH9	12:40887254-40890353
ENSBTAG00000019343	12.5512	-1.13026	0.33282	0.000683786	0.00839564	MDFI	23:15467449-15482249
ENSBTAG00000019347	9.18051	-1.193	0.455891	0.00887426	0.0500152	PLXDC1	19:40226035-40293157
ENSBTAG00000019373	168.897	0.239808	0.151868	0.114322	0.266958	CAPRIN2	5:79167018-79258697
ENSBTAG00000019378	32.6647	0.547959	0.530061	0.301246	0.495783	KIAA1755	13:67749212-67774628
ENSBTAG00000019399	34.4631	0.227533	0.272426	0.403598	0.593278	-	2:127507866-127517515
ENSBTAG00000019402	68.044	0.715951	0.351394	0.0416044	0.138198	CFAP100	22:61319020-61344873
ENSBTAG00000019407	6.79218	0.171209	0.560611	0.760064	0.867569	-	X:44788868-44789996
ENSBTAG00000019461	48.2155	-0.412275	0.219137	0.0599232	0.174274	NUMBL	18:50226765-50251530
ENSBTAG00000019498	113.502	-0.394407	0.204361	0.053613	0.162805	ITGA3	19:37198627-37231287
ENSBTAG00000019504	5.33959	-0.316472	0.40762	0.437519	0.625316	ADRA1D	13:51370889-51392113
ENSBTAG00000019567	45.8368	-0.834278	0.306457	0.00648224	0.0405649	IL21R	25:25233185-25268874
ENSBTAG00000019595	43.5056	-0.373476	0.298419	0.210747	0.394919	EGFLAM	20:35999050-36178472
ENSBTAG00000019694	9.58536	-0.300358	0.450133	0.504604	0.681174	ADAM23	2:95145118-95340402
ENSBTAG00000019698	7.29685	0.153092	0.390577	0.695086	0.826077	TMCO2	3:106486405-106489042
ENSBTAG00000019707	27.717	-0.571408	0.278773	0.0403913	0.135583	GATA2	22:60016984-60024586
ENSBTAG00000019712	49.3093	-1.01685	0.261672	0.000101924	0.00214724	ST14	29:36933305-36971367
ENSBTAG00000019716	20.0295	0.831644	0.436041	0.0564867	0.168394	IL-8	6:90559881-90563647
ENSBTAG00000019743	35.0645	-0.568013	0.251338	0.0238239	0.0966912	CHTF18	25:668528-676616
ENSBTAG00000019799	6.19289	1.94455	1.2026	0.105888	0.25376	FCAMR	16:4562015-4574093
ENSBTAG00000019814	18.3775	-0.413778	0.291799	0.156184	0.326537	PGBD2	7:44065139-44066921
ENSBTAG00000019818	38.1199	-0.21081	0.264604	0.425624	0.614125	CASZ1	16:43786498-43839928
ENSBTAG00000019822	16.1915	-0.865061	0.367753	0.0186584	0.0818236	TPPP3	18:35121242-35124820
ENSBTAG00000019823	13.1197	-0.352536	0.534441	0.509488	0.68483	ADAMTS17	21:6514359-6924114
ENSBTAG00000019844	9.39048	-0.501116	0.33335	0.132769	0.29411	ZNF467	4:113425035-113431085
ENSBTAG00000019870	11.9883	0.862712	0.476539	0.0702383	0.193326	SLC14A1	24:45900142-45924550
ENSBTAG00000019876	19.3478	-0.323949	0.450452	0.47204	0.655423	DSC1	24:26283414-26321590
ENSBTAG00000019919	6.0613	-0.508417	0.414457	0.219934	0.405491	-	26:51008297-51070531
ENSBTAG00000019951	51.6607	-0.44978	0.244914	0.0662861	0.18654	PCYOX1L	7:62752480-62764723
ENSBTAG00000019958	8.33138	-0.254906	0.455147	0.575443	0.7368	NXNL2	8:91124598-91132281
ENSBTAG00000019980	10.2659	-0.135148	0.404809	0.738488	0.854143	DGKI	4:101862570-102182929
ENSBTAG00000020000	13.6887	-0.513134	0.320023	0.108839	0.258411	RAP1GAP2	19:24395973-24452796
ENSBTAG00000020046	14.1763	-0.409562	0.343675	0.233374	0.421225	CLMP	15:34226368-34332243
ENSBTAG00000020059	62.8576	0.41429	0.265788	0.119062	0.273978	GEN1	11:80969915-80998105
ENSBTAG00000020073	103.778	0.17	0.172628	0.324735	0.519461	NCEH1	1:95585588-95649520
ENSBTAG00000020074	9.72478	-0.315165	0.385369	0.413456	0.60304	NKPD1	18:53211189-53218864
ENSBTAG00000020082	21.2471	-0.334106	0.238571	0.161381	0.33344	FAM71E1	18:57066060-57071540
ENSBTAG00000020087	8.7943	0.152684	0.374234	0.68328	0.817464	CAMK2A	7:63576975-63641028
ENSBTAG00000020099	27.1494	-0.0242559	0.325573	0.940611	0.971345	STMN2	14:44969001-45027081
ENSBTAG00000020100	30.639	0.503561	0.428294	0.2397	0.428131	ARHGAP11A	10:30138489-30159344
ENSBTAG00000020219	158.666	0.624866	0.179375	0.000494769	0.00668989	MSS51	28:29578509-29588920
ENSBTAG00000020223	23.0559	-0.379555	0.237634	0.110215	0.260678	CASQ1	3:9591851-9601502
ENSBTAG00000020238	10.9175	1.74754	0.64997	0.00717432	0.0432756	RIMS1	9:11681039-11932521
ENSBTAG00000020247	7.80877	-0.244216	0.41657	0.557704	0.723463	ADCYAP1R1	4:65670542-65729276
ENSBTAG00000020250	6.21763	-0.00427108	0.467907	0.992717	0.996525	SLC28A1	21:22949799-23048041
ENSBTAG00000020252	88.6636	-0.56293	0.179515	0.00171363	0.0162575	NLGN2	19:27727924-27733393
ENSBTAG00000020257	8.9148	-0.254774	0.44855	0.570039	0.732533	PTPN5	29:26244553-26303070
ENSBTAG00000020260	13.3756	-0.0632732	0.380408	0.867897	0.931043	SYN2	22:57571318-57619684
ENSBTAG00000020263	13.4645	-0.767888	0.439962	0.0809234	0.213021	TIMP4	22:57571318-57619684
ENSBTAG00000020264	4.85719	0.309344	0.473468	0.513525	0.68805	CCDC181	16:37875177-37890412
ENSBTAG00000020269	5.75649	-0.529036	0.511495	0.300999	0.495544	MISP	7:44942016-44951962
ENSBTAG00000020289	15.7237	-0.133185	0.39496	0.735958	0.852815	ZNF214	15:46368596-46371546
ENSBTAG00000020301	87.5037	-0.281955	0.137414	0.0401824	0.135105	BLM	21:22264539-22331807
ENSBTAG00000020319	51.683	0.0801328	0.305172	0.792873	0.888067	ALOX5	28:44729722-44776997
ENSBTAG00000020335	16.3507	0.13566	0.321341	0.672903	0.810548	RNF32	4:118895444-118932266
ENSBTAG00000020342	7.50364	-1.04465	0.833627	0.210157	0.394349	MYOC	16:39957136-39971282
ENSBTAG00000020346	22.7755	-0.468403	0.288617	0.104606	0.251884	CCDC92	17:54003919-54039850
ENSBTAG00000020373	17.0339	-0.59868	0.418139	0.152208	0.32096	C3orf67	22:42994048-43159198
ENSBTAG00000020374	73.996	-0.644474	0.226177	0.00437993	0.0310794	THSD1	12:21669545-21697383
ENSBTAG00000020385	29.363	0.0852384	0.387261	0.825789	0.90707	ALDH1B1	8:62891040-62892603
ENSBTAG00000020412	30.3804	0.0332353	0.224821	0.882477	0.938947	RAP2A	12:78507682-78546608
ENSBTAG00000020415	9.89876	-0.277877	0.316113	0.379378	0.571846	KLK4	18:57360331-57364101
ENSBTAG00000020433	77.9303	0.0814131	0.199942	0.683873	0.817748	NLRP1	19:26638784-26668466
ENSBTAG00000020453	5.77763	0.137009	0.404443	0.73479	0.852151	CLEC5A	4:106059819-106070381
ENSBTAG00000020491	7.00249	0.0579806	0.609815	0.924252	0.962567	SOX30	7:71295641-71337207
ENSBTAG00000020570	12.7257	-0.133082	0.322228	0.679601	0.815041	-	6:96650284-96657180
ENSBTAG00000020573	78.8011	-0.188383	0.208738	0.3668	0.55947	SCUBE2	15:44090740-44158843
ENSBTAG00000020578	10.1052	-0.0908265	0.327295	0.781391	0.881265	PRDM6	7:31950212-32058001
ENSBTAG00000020590	7.69275	-0.871667	0.412095	0.0344121	0.122022	FZD2	19:44954981-44956760
ENSBTAG00000020600	13.9875	0.034846	0.355293	0.921871	0.9613	RHOD	29:45685401-45694819
ENSBTAG00000020605	47.8428	-0.646789	0.331785	0.0512452	0.158356	SMTNL2	19:25702552-25724157
ENSBTAG00000020669	7.0788	-0.613956	0.439981	0.16289	0.335491	PROKR1	11:66986759-66998537
ENSBTAG00000020676	4.69462	0.618305	1.00243	0.537361	0.708168	MMP9	13:75466512-75473824
ENSBTAG00000020679	17.7267	-0.97418	0.68198	0.15316	0.322387	CNTN1	5:39998362-40264645
ENSBTAG00000020699	18.593	-0.756739	0.245859	0.00208436	0.0187439	TSPAN11	5:106975988-107038059
ENSBTAG00000020701	62.3513	-0.49624	0.171855	0.0038826	0.0286742	MEF2C	7:90616542-90784162
ENSBTAG00000020717	26.6126	0.406648	0.306062	0.183964	0.362762	CXorf36	X:103969314-104013030
ENSBTAG00000020725	6.79009	0.695089	0.458564	0.129571	0.289192	CNGA2	X:34433640-34450338
ENSBTAG00000020742	2.45373	-0.461867	0.647179	0.475437	0.657933	FZD9	25:34245428-34247198
ENSBTAG00000020745	30.7439	-0.719933	0.206077	0.000476703	0.00652336	HIVEP3	3:105213589-105268006
ENSBTAG00000020750	6.63447	0.509098	0.703205	0.469086	0.652854	AFF2	X:31424251-31964101
ENSBTAG00000020762	10.9012	-1.04773	0.28209	0.000203891	0.00352022	HUNK	1:2781251-2919429
ENSBTAG00000020766	137.789	-0.472781	0.185821	0.0109503	0.0574749	ABCA7	7:45165706-45182208
ENSBTAG00000020767	10.6284	0.531093	0.405867	0.19069	0.37069	-	3:7070263-7074707
ENSBTAG00000020793	20.1408	-0.600746	0.682991	0.379086	0.571709	KCNA4	15:61515348-61522803
ENSBTAG00000020810	29.9197	-0.604178	0.254248	0.0174855	0.0784158	CYB561	19:48414991-48419148
ENSBTAG00000020826	9.87566	0.244022	0.354461	0.491182	0.670975	CHIC1	X:82414978-82455573
ENSBTAG00000020880	3.59654	-1.39611	0.854215	0.102181	0.248355	C14orf37	10:70578794-70720977
ENSBTAG00000020890	26.3103	0.440097	0.267494	0.0999168	0.244431	TRIM66	15:44500911-44530712
ENSBTAG00000020892	37.0804	-0.322654	0.301876	0.285146	0.478487	IL2RA	13:17540960-17586321
ENSBTAG00000020893	10.4196	0.473741	1.01342	0.640166	0.785354	MATN3	11:78889150-78907349
ENSBTAG00000020989	11.8452	-0.380245	0.360117	0.291017	0.485013	SUSD4	16:27388709-27522155
ENSBTAG00000021003	18.8525	-0.121587	0.35812	0.734222	0.851683	GALR1	24:2406660-2418040
ENSBTAG00000021041	77.2504	-0.234888	0.237213	0.322076	0.516845	PRAM1	7:18331127-18339203
ENSBTAG00000021069	13.9226	0.209221	0.494444	0.672189	0.809906	-	8:10819982-10852941
ENSBTAG00000021073	16.0135	-0.435497	0.517188	0.399761	0.590135	KIAA1549	4:103305513-103380070
ENSBTAG00000021082	13.1345	-0.995235	0.337616	0.00320015	0.0250197	TMEM125	3:103337707-103339562
ENSBTAG00000021092	17.8826	-1.68286	1.02619	0.101023	0.246411	ATP6V0D2	14:78908051-78964199
ENSBTAG00000021097	61.5173	-0.608969	0.209048	0.00357903	0.0270203	PELI3	29:45153623-45162953
ENSBTAG00000021181	53.9063	0.326933	0.386841	0.398036	0.588722	BUB1	11:1559189-1592162
ENSBTAG00000021193	25.1838	-0.141448	0.277513	0.610264	0.762767	FBXO5	9:91056938-91067416
ENSBTAG00000021205	47.8793	-0.57666	0.178746	0.0012547	0.0130557	PLPP7	11:101502264-101517588
ENSBTAG00000021216	7.04171	-0.463932	0.453438	0.30624	0.501065	HECW1	4:78221618-78492463
ENSBTAG00000021252	7.79993	-0.35336	0.327896	0.281185	0.474317	TMEM35A	X:54954894-54967415
ENSBTAG00000021272	22.0945	-0.62291	0.257396	0.0155185	0.0723772	ABCG1	1:143990493-144053318
ENSBTAG00000021286	53.9511	-0.225785	0.23363	0.333833	0.528129	SLC37A1	1:144364345-144437225
ENSBTAG00000021310	53.7562	-0.261893	0.208291	0.20863	0.392429	COL4A4	2:115971117-116104632
ENSBTAG00000021316	52.1517	-0.144775	0.303163	0.632972	0.779595	COL4A3	2:116130999-116291205
ENSBTAG00000021340	16.7345	-0.280681	0.466183	0.547119	0.715561	POU2F3	15:31410514-31431842
ENSBTAG00000021342	49.708	0.386709	0.198477	0.05137	0.158623	TMEM136	15:31440212-31446969
ENSBTAG00000021359	66.67	0.146328	0.224717	0.51494	0.689194	-	23:15033472-15070901
ENSBTAG00000021361	22.1585	0.121544	0.400826	0.761711	0.868531	SAMD3	9:69266999-69311228
ENSBTAG00000021420	6.18024	-0.475629	0.373657	0.203052	0.385808	EPHA7	9:57622906-57830272
ENSBTAG00000021480	5.34785	1.93876	0.735036	0.00834864	0.0480925	SAG	3:113633793-113664182
ENSBTAG00000021484	4.7089	-1.72865	0.586151	0.00318652	0.0249806	TSPAN18	15:75693436-75843207
ENSBTAG00000021503	9.26822	0.130779	0.360971	0.717131	0.841142	-	12:58979621-58980609
ENSBTAG00000021518	20.5362	0.256641	0.679151	0.705516	0.833612	TMPRSS4	15:29193485-29233495
ENSBTAG00000021543	97.328	0.101185	0.144367	0.483373	0.664782	MDFIC	4:53756423-53854749
ENSBTAG00000021557	12.0594	-0.421615	0.361908	0.244027	0.432966	FUT2	18:55786903-55787938
ENSBTAG00000021594	11.2312	0.650047	0.401974	0.105849	0.253696	TDRKH	3:19030950-19051640
ENSBTAG00000021596	5.63954	0.108195	0.492705	0.826188	0.907269	ICOS	2:92564233-92587607
ENSBTAG00000021609	20.8444	0.142203	0.457616	0.755993	0.865361	ADGRF1	23:20206357-20250984
ENSBTAG00000021647	5.60561	0.140148	0.560559	0.802576	0.893713	FCAR	18:62838471-62849020
ENSBTAG00000021649	12.4543	-0.549428	0.272698	0.0439275	0.143159	-	3:14353657-14354168
ENSBTAG00000021673	16.4758	0.167989	0.474194	0.723143	0.844855	NDC80	24:37281831-37313654
ENSBTAG00000021681	5.33996	-0.192003	0.475954	0.686649	0.819742	PRR11	19:10354827-10382556
ENSBTAG00000021686	20.8769	0.043981	0.362757	0.9035	0.950905	MELK	8:61157468-61230549
ENSBTAG00000021693	4.88462	-0.932992	0.632307	0.140068	0.305216	RPP25	21:34144322-34144922
ENSBTAG00000021708	27.373	-0.250186	0.222403	0.260622	0.452423	CEP128	10:93172487-93368739
ENSBTAG00000021713	13.9112	-0.373096	0.49526	0.451249	0.637372	MAMLD1	X:33285823-33402706
ENSBTAG00000021751	60.2483	-1.07944	0.413	0.00895763	0.0502934	RASEF	8:77514030-77609180
ENSBTAG00000021838	26.1781	-0.106292	0.242508	0.661167	0.80143	ESRP1	14:71945028-72003342
ENSBTAG00000021850	87.8589	-0.981696	0.195072	4.84198e-07	3.3523e-05	NCKIPSD	22:51773519-51785996
ENSBTAG00000021855	18.4483	0.249422	0.395768	0.528549	0.700166	ANO3	15:57913543-58130615
ENSBTAG00000021874	59.1086	-0.104897	0.372849	0.77845	0.879287	KIF14	16:81131944-81182350
ENSBTAG00000021903	9.89575	-0.479215	0.388106	0.216922	0.401691	KIAA0319	23:32901067-32942727
ENSBTAG00000021968	21.4086	-0.115138	0.297968	0.699193	0.828972	-	X:60777948-60806210
ENSBTAG00000021969	7.67145	-0.57142	0.357468	0.109927	0.260218	KLHL29	11:75290643-75623195
ENSBTAG00000021970	16.9332	0.681125	0.353636	0.0540968	0.163794	EYA4	9:72661135-72736460
ENSBTAG00000021972	13.3161	0.0835894	0.394351	0.832133	0.910622	DNAH5	20:59285273-59560606
ENSBTAG00000021991	6.16412	-0.104057	0.448239	0.816425	0.90181	TMEFF1	8:91818659-91914721
ENSBTAG00000021992	6.51641	0.367152	0.468372	0.433105	0.621394	MURC	8:91916164-91928339
ENSBTAG00000022150	7.59786	-0.818772	0.399858	0.0405938	0.135998	MXRA5	X:138878611-138902586
ENSBTAG00000022161	52.5888	0.541397	0.192557	0.00492923	0.0336988	TLR7	X:141044354-141063596
ENSBTAG00000022169	64.9896	-0.385832	0.216417	0.0746166	0.201311	PREX2	14:34040795-34340573
ENSBTAG00000022373	17.8362	-0.0180714	0.292263	0.950696	0.975531	-	X:20487656-20568351
ENSBTAG00000022427	3.69385	0.703087	0.610652	0.249579	0.439719	-	29:13581142-13581886
ENSBTAG00000022509	12.4719	0.332082	0.608266	0.585101	0.743667	DNAH9	19:30963517-31248936
ENSBTAG00000022779	2.30682	1.53952	1.21021	0.203337	0.386207	OLFM4	12:10667342-10690088
ENSBTAG00000022807	15.6557	-0.309738	0.533231	0.561329	0.725982	KIR3DS1	X:39181441-39332614
ENSBTAG00000022880	9.67695	0.36882	0.360388	0.306121	0.500998	-	4:89213078-89213890
ENSBTAG00000022886	20.1749	-0.153918	0.403242	0.702683	0.831784	RYR2	28:9965915-10567332
ENSBTAG00000023064	11.1964	-1.19977	0.423584	0.00461966	0.0321992	CCDC187	11:103802442-103822759
ENSBTAG00000023270	14.9245	-0.0912423	0.436756	0.834519	0.911871	CDH19	24:10434673-10515343
ENSBTAG00000023398	40.582	-0.418237	0.301474	0.165348	0.338536	UBASH3A	1:144257034-144297415
ENSBTAG00000023426	19.4162	-0.0766835	0.263356	0.770915	0.874306	FAIM	1:131548458-131564836
ENSBTAG00000023563	38.7261	-1.0121	0.345338	0.00338147	0.0259547	-	23:26916510-26927031
ENSBTAG00000023648	14.823	0.0527461	0.450808	0.906857	0.952617	-	15:52255759-52259540
ENSBTAG00000023765	28.3833	-0.198101	0.2667	0.457612	0.642849	C16orf46	18:7779381-7781765
ENSBTAG00000023787	19.1721	-2.20701	0.49976	1.00482e-05	0.000385914	TOR4A	11:105837852-105839073
ENSBTAG00000023814	31.576	-0.0543207	0.271381	0.841352	0.916001	ECT2	1:95475797-95536054
ENSBTAG00000024086	14.854	-0.0729658	0.305339	0.811131	0.898416	TMEM35B	3:111277767-111280979
ENSBTAG00000024091	15.9521	0.546985	0.470551	0.245059	0.434106	MALL	11:1747908-1780103
ENSBTAG00000024132	10.7083	0.27526	0.514295	0.592499	0.749251	SMC1B	5:116464170-116545914
ENSBTAG00000024219	7.95964	2.04664	0.834564	0.0141928	0.0681843	TRPV6	4:106996939-107013515
ENSBTAG00000024379	17.6879	0.408179	0.409578	0.318967	0.513835	LRRC17	4:44384160-44584754
ENSBTAG00000024394	34.0511	-0.837425	0.266266	0.00166048	0.0159063	SEMA3D	4:35563537-35789896
ENSBTAG00000024406	9.30266	-0.458211	0.694929	0.509662	0.68492	AGR2	4:25258618-25271426
ENSBTAG00000024449	72.7048	0.405093	0.369553	0.273004	0.466253	CENPF	16:70439847-70501645
ENSBTAG00000024470	44.4757	-0.280473	0.290719	0.334666	0.52897	SH2D2A	3:14075265-14085162
ENSBTAG00000024492	8.21421	-0.296623	0.479489	0.536164	0.707087	-	16:52660394-52665705
ENSBTAG00000024497	14.1165	1.24606	0.546688	0.0226495	0.0934008	CTRC	16:53295216-53302109
ENSBTAG00000024509	12.0618	-0.929983	0.294712	0.00160188	0.0154883	TMEM52	16:52083967-52085908
ENSBTAG00000024510	6.28355	-0.454461	0.618486	0.462464	0.647246	-	16:52078216-52081782
ENSBTAG00000024663	10.3933	-1.24897	0.356272	0.000455453	0.0063576	LAD1	16:49272706-49285532
ENSBTAG00000024726	24.9735	-0.00560414	0.473241	0.990552	0.995747	HJURP	3:114124352-114135056
ENSBTAG00000024878	5.54092	-0.545102	0.454339	0.230229	0.41753	-	10:6470851-6529411
ENSBTAG00000024950	20.2129	-0.63952	0.300445	0.0332892	0.119643	ACE	19:48447901-48467904
ENSBTAG00000024957	15.3081	-1.99108	0.436808	5.15799e-06	0.000229789	SNCA	6:36285493-36432426
ENSBTAG00000025042	6.74454	-0.412441	0.39722	0.299122	0.493491	-	7:103818198-103932551
ENSBTAG00000025062	17.1038	-0.20022	0.242477	0.408959	0.598336	MAGEE2	X:80601976-80604221
ENSBTAG00000025130	26.5343	-1.67599	0.382676	1.18874e-05	0.000440146	HIC1	19:23655530-23659389
ENSBTAG00000025136	7.27019	0.650287	0.507094	0.19971	0.381911	MYOZ3	7:64031683-64048678
ENSBTAG00000025283	5.47753	-1.03707	0.383216	0.0068053	0.0417783	-	18:14983395-14983970
ENSBTAG00000025340	42.412	-0.446097	0.404902	0.270574	0.463672	CDHR2	7:39392481-39419245
ENSBTAG00000025401	21.0503	-1.40005	0.356305	8.5171e-05	0.00188232	DOK3	7:40362435-40367515
ENSBTAG00000025405	12.8973	-0.968822	0.406732	0.0172205	0.0776046	BATF	10:87110562-87132202
ENSBTAG00000025448	51.0376	-0.228952	0.338055	0.498239	0.676402	IZUMO4	7:22745269-22748344
ENSBTAG00000025554	11.0493	1.08365	0.752311	0.149745	0.317675	LRRC73	23:17025857-17028655
ENSBTAG00000025634	17.9018	0.127603	0.411642	0.756572	0.865559	-	10:29676749-29811422
ENSBTAG00000025642	24.02	1.37492	0.612058	0.0246791	0.0987526	RYR3	10:28789148-29100901
ENSBTAG00000025664	7.05833	0.178881	0.574153	0.755378	0.865074	-	10:26226720-26227603
ENSBTAG00000025782	48.5352	-0.463775	0.242668	0.0559852	0.167485	TNFSF8	8:105841515-105870631
ENSBTAG00000025968	12.4766	-0.433691	0.32596	0.183352	0.362138	-	13:23444707-23445437
ENSBTAG00000026088	5.02769	1.59137	0.623149	0.0106569	0.0564258	-	5:44572854-44578603
ENSBTAG00000026141	32.7991	-0.287194	0.230042	0.211869	0.396194	-	X:55319416-55323805
ENSBTAG00000026148	8.45028	-1.18987	0.540226	0.0276274	0.106166	-	7:11620384-11663606
ENSBTAG00000026242	5.36868	-0.593966	0.486545	0.222168	0.408445	BAALC	14:63446265-63534092
ENSBTAG00000026247	5.42053	-0.178656	0.559371	0.749433	0.861699	-	14:57163699-57216589
ENSBTAG00000026385	5.91363	0.726848	0.928124	0.433547	0.621872	-	5:119677035-119678058
ENSBTAG00000026531	12.3173	-0.312377	0.415156	0.451791	0.637831	-	5:103375407-103439148
ENSBTAG00000026610	8.12561	0.297899	0.486422	0.540254	0.710213	SMCO3	5:95530630-95531308
ENSBTAG00000026638	7.45611	0.767595	0.456131	0.0924064	0.232827	CATSPER4	2:127488534-127499030
ENSBTAG00000026673	38.1297	0.152845	0.298091	0.608129	0.760933	KPNA5	9:34316844-34358840
ENSBTAG00000026704	8.16436	-0.0759964	0.469519	0.871416	0.932932	CENPW	9:25263763-25279586
ENSBTAG00000026708	37.3888	0.134779	0.283412	0.634389	0.780488	PRSS35	9:23710553-23729764
ENSBTAG00000026768	7.59468	-1.08663	0.396672	0.00615567	0.0391092	TH	29:50027264-50034123
ENSBTAG00000026963	43.0187	-0.344993	0.18411	0.0609515	0.176346	NCALD	14:64875134-64898581
ENSBTAG00000026966	5.0482	0.249756	0.597626	0.67601	0.812665	RASSF9	5:15546052-15579641
ENSBTAG00000026986	39.021	-0.118921	0.380967	0.754922	0.864853	-	2:18054942-18329808
ENSBTAG00000027074	6.08209	-0.630995	0.409087	0.122965	0.279479	SV2B	21:16214669-16460490
ENSBTAG00000027081	22.2198	-0.187846	0.331133	0.570521	0.733017	ATP10A	21:2806935-2988464
ENSBTAG00000027118	8.94681	0.805546	0.737281	0.274574	0.467892	KCNU1	27:31849126-31993694
ENSBTAG00000027221	6.78361	0.767645	0.400073	0.0550146	0.165652	-	13:54047558-54048023
ENSBTAG00000027275	6.91338	1.58965	0.91062	0.0808676	0.212966	-	15:79573190-79574117
ENSBTAG00000027375	10.9387	-0.790525	0.31632	0.0124498	0.0626312	DUSP22	23:52099149-52135349
ENSBTAG00000027524	8.59831	-0.547701	0.382396	0.152061	0.320822	SMTNL1	15:82114215-82122724
ENSBTAG00000027534	18.7582	0.388891	0.30927	0.208592	0.392408	-	6:90636201-90637197
ENSBTAG00000027562	4.67688	0.795563	0.817215	0.330302	0.524475	C11orf94	15:76813866-76814512
ENSBTAG00000027696	49.2077	0.0307909	0.21095	0.883951	0.939791	-	2:19323589-19326224
ENSBTAG00000027770	30.7025	0.245099	0.293042	0.402932	0.592787	-	5:291060-359929
ENSBTAG00000027868	8.42975	-0.29683	0.507026	0.558256	0.72364	-	29:12105146-12324134
ENSBTAG00000030210	10.9897	0.432851	0.400212	0.279451	0.47267	SLCO6A1	7:103818198-103932551
ENSBTAG00000030259	15.2356	0.0850382	0.312112	0.785268	0.883597	RASGRF2	7:83362787-83546393
ENSBTAG00000030282	78.8701	0.073201	0.153567	0.633595	0.780136	ZBED8	7:74091291-74096990
ENSBTAG00000030322	13.0398	-0.881959	0.437886	0.0439957	0.143313	KLHDC7A	2:134776471-134778862
ENSBTAG00000030367	20.7217	-0.329569	0.499653	0.509514	0.68483	RNF186	2:133473126-133474216
ENSBTAG00000030432	68.4663	-0.0586492	0.175779	0.738642	0.854238	TTC8	10:101571087-101629775
ENSBTAG00000030490	4.96484	-0.12523	0.455157	0.783212	0.882019	-	9:48476203-49218551
ENSBTAG00000030502	6.17634	0.939087	0.537557	0.0806456	0.212506	-	18:56202077-56223172
ENSBTAG00000030521	19.9621	-1.61511	0.407117	7.27285e-05	0.00167843	IER5L	11:99645085-99646294
ENSBTAG00000030523	14.7924	-0.00956626	0.344151	0.977824	0.988231	-	19:40868078-40877769
ENSBTAG00000030646	11.8305	-0.697287	0.306338	0.0228341	0.0939552	KCTD17	5:75855284-75866757
ENSBTAG00000030667	13.9131	-0.0317517	0.319239	0.920773	0.960683	CCDC114	18:55451271-55478671
ENSBTAG00000030672	9.73473	0.648635	0.344277	0.0595581	0.173796	-	3:105846148-105847499
ENSBTAG00000030775	21.1625	-0.906649	0.252786	0.000334988	0.00511023	PCBP3	1:147132678-147359843
ENSBTAG00000030855	15.6353	-1.14807	0.334321	0.0005947	0.00763611	CHCHD6	22:60960189-61060022
ENSBTAG00000030897	38.0727	0.59806	0.275236	0.029788	0.111603	XRCC2	4:115796822-115821949
ENSBTAG00000031044	14.3802	0.0549473	0.281062	0.845003	0.917754	MIGA1	3:67065045-67137909
ENSBTAG00000031115	5.38617	-0.384404	0.472136	0.415542	0.604797	-	22:57789250-57823760
ENSBTAG00000031166	37.9474	0.443716	0.392457	0.258219	0.449716	ZDBF2	2:95040252-95053251
ENSBTAG00000031348	6.37247	0.645665	0.451247	0.152474	0.321364	CCR9	22:54041057-54057181
ENSBTAG00000031352	53.8685	0.479005	0.1854	0.00977679	0.0533918	ZNF554	7:22110026-22121792
ENSBTAG00000031355	48.6189	-0.272783	0.300436	0.3639	0.557099	-	22:53826231-53832796
ENSBTAG00000031359	11.7689	0.398359	0.414137	0.336099	0.530829	-	8:87001643-87007946
ENSBTAG00000031377	18.974	0.785118	0.550132	0.153539	0.323008	SYCP2L	23:45119090-45181407
ENSBTAG00000031383	6.31157	-0.177434	0.419223	0.672116	0.809865	SMIM24	7:21661201-21664616
ENSBTAG00000031401	4.29011	0.247725	0.487865	0.611612	0.763722	-	3:36546816-36547268
ENSBTAG00000031454	20.0802	0.675749	0.34599	0.0508091	0.157408	PRSS42	22:53236357-53240657
ENSBTAG00000031458	18.6662	0.0168693	0.358929	0.962514	0.981286	-	4:101019787-101021837
ENSBTAG00000031464	23.3412	-0.429012	0.268138	0.109606	0.259703	-	4:84662807-84663581
ENSBTAG00000031711	7.02629	-0.0521673	0.424708	0.902241	0.95016	-	2:21060666-21061224
ENSBTAG00000031737	11.581	-1.18965	0.55208	0.0311735	0.114867	TMEM102	19:27747546-27749621
ENSBTAG00000031762	5.63038	0.898533	0.573918	0.11744	0.271331	HIST4H4	23:31479374-31479686
ENSBTAG00000031769	4.34735	1.02879	0.622708	0.0985106	0.242206	-	23:31519197-31519765
ENSBTAG00000031771	3.8952	0.813131	0.697208	0.243506	0.432539	-	23:31526581-31526974
ENSBTAG00000031773	2.68813	0.623882	0.882806	0.479751	0.661468	-	23:31654043-31654454
ENSBTAG00000031774	20.1969	0.127208	0.339824	0.708154	0.835233	-	23:31530229-31531841
ENSBTAG00000031788	28.3634	-1.40535	0.583078	0.015943	0.0738634	-	3:33782527-33800900
ENSBTAG00000031849	15.9216	-0.628637	0.353429	0.0752923	0.202498	TMEM119	17:66586627-66593115
ENSBTAG00000031871	24.0751	-0.233828	0.370203	0.527634	0.699312	NKAPL	23:30175392-30179010
ENSBTAG00000031891	22.585	0.101959	0.620888	0.869562	0.931824	NLGN1	1:93626218-93632229
ENSBTAG00000032059	46.0346	-1.91324	0.564224	0.000696554	0.00852803	TGM5	21:55515504-55549383
ENSBTAG00000032071	5.5555	1.18652	0.531909	0.0257019	0.101479	SYCP1	3:28364795-28587650
ENSBTAG00000032106	9.49866	-1.30962	0.308601	2.19832e-05	0.000689506	PLPP4	26:40946073-41029953
ENSBTAG00000032150	13.6603	-0.957816	0.234047	4.26912e-05	0.00113593	-	5:35657328-36042694
ENSBTAG00000032183	22.8777	0.234614	0.333566	0.481837	0.663454	NELL2	5:35657328-36042694
ENSBTAG00000032288	6.98335	-0.69767	0.412394	0.0906921	0.229907	GCK	4:77820948-77857151
ENSBTAG00000032396	6.07429	-0.478149	0.708804	0.499939	0.677642	KCTD19	18:35019678-35056000
ENSBTAG00000032446	4.41544	0.248176	0.593338	0.675749	0.812492	-	3:18288307-18288811
ENSBTAG00000032450	7.07328	-1.9398	0.445928	1.36126e-05	0.000479242	PPP1R14B	X:57583909-57584338
ENSBTAG00000032603	43.149	-0.479354	0.266628	0.0722027	0.196941	ABCC4	12:70024623-70171520
ENSBTAG00000032733	12.2338	0.803202	0.313395	0.01038	0.0555063	RIIAD1	3:19090894-19098231
ENSBTAG00000032808	31.6885	-0.277146	0.252296	0.271989	0.465095	FASLG	16:41027787-41036681
ENSBTAG00000032821	48.2942	0.775269	0.610994	0.204489	0.387383	SCEL	12:53032462-53156622
ENSBTAG00000032844	4.7856	1.11867	0.592838	0.0591629	0.173175	GPR85	4:55641991-55646119
ENSBTAG00000032858	13.6596	0.288317	0.34423	0.402273	0.592194	DYDC1	28:35923905-35945148
ENSBTAG00000033140	12.5058	0.0215666	0.376789	0.954356	0.976929	LRRC3B	27:39139084-39139864
ENSBTAG00000033169	3.72551	2.61946	1.13399	0.0208909	0.0885107	LAMB4	4:49384790-49473121
ENSBTAG00000033214	69.9167	0.175006	0.18818	0.352375	0.545792	TBC1D19	6:47570061-47723788
ENSBTAG00000033224	4.8984	-0.406008	0.463217	0.38076	0.572911	-	20:31696672-31697454
ENSBTAG00000033225	15.2051	-0.685673	0.296317	0.0206685	0.087838	CNTN4	22:23357991-23571208
ENSBTAG00000033267	48.6415	-0.149448	0.227626	0.511469	0.686594	LIN9	16:29993987-30067842
ENSBTAG00000033278	5.88222	0.376058	0.431809	0.383814	0.574902	F2RL3	7:6097837-6099711
ENSBTAG00000033319	52.5507	-0.0557985	0.291989	0.848449	0.919502	CD200	1:57568529-57591076
ENSBTAG00000033365	20.8926	-0.108042	0.351447	0.758524	0.866807	METTL24	9:40335193-40461911
ENSBTAG00000033398	28.9228	-0.294455	0.272111	0.279203	0.472474	HKDC1	28:25752420-25791456
ENSBTAG00000033441	16.2733	0.525822	0.446595	0.239036	0.427608	SHCBP1	18:14935721-14972990
ENSBTAG00000033515	44.4221	-0.434776	0.3037	0.152259	0.321001	-	23:3946456-4067555
ENSBTAG00000033690	16.4592	-0.00367773	0.323554	0.990931	0.995805	BARD1	2:103278271-103371020
ENSBTAG00000033748	38.4944	-0.00987887	0.376977	0.979093	0.988886	IL18RAP	11:7196919-7221257
ENSBTAG00000033806	7.60719	-2.06983	0.403843	2.9702e-07	2.2038e-05	-	4:31693513-31694260
ENSBTAG00000033835	5.91318	-0.854214	0.703396	0.22459	0.411078	MPZ	3:8229235-8234089
ENSBTAG00000034075	1.97481	1.03847	1.23594	0.400782	0.591051	SLC7A11	17:19729365-19808282
ENSBTAG00000034147	81.1666	-0.764953	0.19287	7.30421e-05	0.00168005	OLFML2B	3:7528021-7577290
ENSBTAG00000034159	8.79388	-0.745449	0.415623	0.0728822	0.197997	FCRLA	3:7898509-7904866
ENSBTAG00000034246	25.142	-0.998051	0.455301	0.0283743	0.108133	ACRBP	5:104154009-104161646
ENSBTAG00000034295	50.5322	-1.22376	0.404132	0.00246085	0.0209984	LAG3	5:104029018-104036158
ENSBTAG00000034347	18.8663	0.285337	0.250404	0.254492	0.445329	RBM11	1:22455499-22497927
ENSBTAG00000034372	5.3052	-1.08915	0.880847	0.216279	0.400895	-	25:2214196-2217438
ENSBTAG00000034384	146.67	-0.78969	0.365164	0.0305746	0.113489	VWA3B	11:3366419-3528949
ENSBTAG00000034586	6.727	-0.177401	0.56741	0.754546	0.864637	-	11:1821485-1846701
ENSBTAG00000034626	21.7329	0.328963	0.323573	0.309317	0.504328	FBXO16	8:10095869-10133299
ENSBTAG00000034656	6.549	-0.986531	0.359111	0.00601164	0.0385047	-	24:12798434-12798827
ENSBTAG00000034678	4.43305	-0.148654	0.799369	0.852473	0.922175	-	5:103110443-103113609
ENSBTAG00000034680	19.4992	-1.03087	0.333478	0.00199304	0.0181274	FAM131C	2:136610243-136617316
ENSBTAG00000034848	10.6506	-0.92798	0.341321	0.0065521	0.0407497	F2RL1	10:7956083-7964929
ENSBTAG00000034879	4.60837	-0.192111	0.393419	0.625328	0.774332	-	23:10282782-10283741
ENSBTAG00000034883	9.23453	-0.446151	0.414909	0.282241	0.475464	CCR4	22:7383751-7388696
ENSBTAG00000035572	8.14857	0.10997	0.375211	0.769454	0.873418	-	13:43280031-43281472
ENSBTAG00000035643	8.33718	0.703078	0.504724	0.163621	0.336325	-	13:41140042-41141508
ENSBTAG00000035654	13.9955	0.627158	0.330354	0.0576381	0.170477	-	1:137783194-137783923
ENSBTAG00000035706	7.06729	-1.19169	0.46925	0.011099	0.0579178	MYOCD	19:31767277-31822920
ENSBTAG00000035708	7.63573	0.430388	0.533616	0.419925	0.608702	-	8:65834277-65865690
ENSBTAG00000037429	10.9302	-0.50962	0.382345	0.182571	0.361215	HTR1B	9:17302417-17303587
ENSBTAG00000037496	4.45986	0.362366	1.30997	0.78207	0.881432	-	X:119317658-119319029
ENSBTAG00000037534	12.425	-0.0711306	0.540934	0.895383	0.946539	KLRF1	5:100670786-100681018
ENSBTAG00000037565	13.4235	0.295538	0.301038	0.326233	0.520658	-	3:20871005-20901647
ENSBTAG00000037566	103.428	-0.430979	0.165574	0.00924298	0.0513938	ZNF500	25:3833611-3841181
ENSBTAG00000037580	13.7954	-0.101307	0.254345	0.690405	0.822661	MSANTD3	15:72466674-72475397
ENSBTAG00000037625	23.4377	-0.0882396	0.208825	0.672622	0.81038	-	10:78463268-78464048
ENSBTAG00000037686	12.4213	-0.689752	0.3684	0.0611662	0.17677	SRPX2	X:50870695-50900270
ENSBTAG00000037800	6.22632	-0.403845	0.643646	0.530375	0.701821	-	5:111045316-111048603
ENSBTAG00000037804	11.7935	-0.224384	0.287971	0.435868	0.624034	IKZF2	2:101527601-101706119
ENSBTAG00000037929	89.943	-0.950854	0.386224	0.0138195	0.0670754	ADAM28	8:72403759-72478077
ENSBTAG00000037942	8.55997	-0.763091	0.354528	0.0313646	0.115284	-	13:74496557-74498471
ENSBTAG00000037951	17.5851	-0.531876	0.252052	0.0348421	0.123104	KLHL6	1:84158815-84211374
ENSBTAG00000037964	6.93657	-0.0607022	0.384536	0.874568	0.934271	HIST3H2A	7:2485680-2487189
ENSBTAG00000037986	71.59	-0.223393	0.215026	0.298847	0.493178	PNMA2	8:75041539-75049413
ENSBTAG00000037988	11.9927	0.0173478	0.302767	0.954308	0.976929	ZSCAN31	23:30115122-30124154
ENSBTAG00000038050	93.4381	0.34204	0.189459	0.0710198	0.194803	ZNF571	18:47700142-47727252
ENSBTAG00000038059	8.17165	1.44557	0.834493	0.083225	0.217239	-	19:24711368-24712313
ENSBTAG00000038064	24.9577	0.321421	0.218961	0.142121	0.307691	-	2:11700813-11701755
ENSBTAG00000038139	30.648	-0.807511	0.281678	0.00414658	0.0299778	CERCAM	11:99019927-99029485
ENSBTAG00000038154	28.8659	-0.412172	0.279517	0.140324	0.305516	HSH2D	7:7886058-7894496
ENSBTAG00000038174	11.6746	0.842483	0.32851	0.0103307	0.0553314	-	15:42515027-42516593
ENSBTAG00000038262	57.078	-1.12599	0.364791	0.00202402	0.0183367	-	29:51371104-51461957
ENSBTAG00000038263	6.5338	1.02734	0.648193	0.112983	0.264816	-	3:11993522-11997024
ENSBTAG00000038288	14.481	-0.125665	0.636259	0.843432	0.917026	-	X:39181441-39332614
ENSBTAG00000038292	7.82532	-0.521042	0.359385	0.14711	0.313886	C1orf216	3:110649044-110649921
ENSBTAG00000038306	3.65934	-0.369264	0.50621	0.465716	0.650084	CBX2	19:53371116-53377423
ENSBTAG00000038321	26.1938	-0.898167	0.270149	0.000885112	0.0102133	LIPE	18:51216018-51227395
ENSBTAG00000038325	12.3605	0.403176	0.569017	0.478605	0.660375	CES4A	18:34795757-34810221
ENSBTAG00000038327	27.5729	0.563228	0.290439	0.0524737	0.16076	-	10:65655783-65657656
ENSBTAG00000038340	18.7368	-0.183391	0.275026	0.504892	0.681395	CLNK	6:110394525-110603524
ENSBTAG00000038377	13.2874	0.685417	0.321214	0.0328566	0.118661	ADAM20	10:82529905-82532119
ENSBTAG00000038384	11.1036	-1.52116	0.560872	0.00668502	0.0412971	KRT5	5:27541326-27547599
ENSBTAG00000038442	16.8979	0.469584	0.298412	0.115578	0.268558	WDR87	18:47960540-47971681
ENSBTAG00000038495	63.665	-0.494816	0.22699	0.029265	0.110288	-	12:25362947-25712458
ENSBTAG00000038534	7.25118	-0.0720281	0.367198	0.844488	0.91742	ZNF446	18:65906272-65910529
ENSBTAG00000038541	24.1498	0.451507	0.237391	0.0571776	0.169551	ZNF879	7:2241642-2256881
ENSBTAG00000038600	0.923629	1.52117	1.36635	0.265577	0.457952	LRRC15	1:73785483-73787238
ENSBTAG00000038674	24.3661	-0.0934038	0.260804	0.72024	0.843066	ZNF677	18:60330958-60344819
ENSBTAG00000038698	12.0242	-0.048551	0.522934	0.926028	0.963786	-	8:37668584-37679538
ENSBTAG00000038733	11.0253	0.0564587	0.370785	0.878976	0.937004	EFS	10:21395794-21405291
ENSBTAG00000038756	72.1763	1.35427	0.430016	0.00163634	0.0157406	GLB1L3	15:84935375-84962322
ENSBTAG00000038797	6.52242	-1.94301	0.415503	2.92125e-06	0.000144326	-	18:63025557-63028832
ENSBTAG00000038815	8.93956	-0.0747408	0.337772	0.824877	0.906647	-	X:47751562-47828191
ENSBTAG00000038844	33.3238	-0.081926	0.293894	0.780429	0.880557	ANKRD35	3:21588493-21605094
ENSBTAG00000038854	10.9203	-0.805151	0.483625	0.0959477	0.237955	CLEC2L	4:103845269-103862938
ENSBTAG00000038893	8.99098	-0.46703	0.650283	0.472638	0.655868	-	5:29175925-29177488
ENSBTAG00000038904	13.9882	-0.222308	0.431458	0.606379	0.75957	PRRT1	23:27038199-27041581
ENSBTAG00000039028	6.61054	-1.43734	0.501038	0.00412122	0.0298692	-	13:74272868-74274940
ENSBTAG00000039041	12.6154	0.63457	0.628411	0.31259	0.507843	-	5:102715223-102729724
ENSBTAG00000039049	23.9608	-0.346548	0.242825	0.153537	0.323008	RAI2	X:132948150-132949722
ENSBTAG00000039067	6.81621	-0.774243	0.348384	0.0262572	0.102887	PCDHB15	7:54027465-54029850
ENSBTAG00000039122	2.31683	-0.832481	0.891501	0.350409	0.544213	PLA2G5	2:133224530-133246491
ENSBTAG00000039162	17.3109	-0.640292	0.27852	0.0215099	0.0902284	PCDHGA2	7:54106880-54110067
ENSBTAG00000039190	67.425	-0.0221363	0.191194	0.907827	0.953085	SLC9A5	18:34995066-35013345
ENSBTAG00000039195	89.9947	0.944186	0.421028	0.0249244	0.0994335	NHS	X:132997979-133058879
ENSBTAG00000039215	5.81989	-0.298546	0.500905	0.551166	0.718527	-	18:62827494-62833717
ENSBTAG00000039218	7.42557	1.57287	0.527953	0.00289011	0.0233354	-	11:60268165-60268762
ENSBTAG00000039231	199.895	-0.0110841	0.140371	0.937062	0.969414	MTURN	4:66610954-66643765
ENSBTAG00000039241	21.9794	0.850552	0.379808	0.0251282	0.0998425	OR6S1	10:26493104-26494100
ENSBTAG00000039292	6.62287	-0.28221	0.378872	0.45635	0.641944	-	26:31870224-31871586
ENSBTAG00000039310	5.97778	-1.10371	0.503677	0.0284295	0.108257	SLC22A13	22:11766154-11774268
ENSBTAG00000039355	3.39199	-0.13004	0.755206	0.863287	0.928609	MADCAM1	7:44773997-44778671
ENSBTAG00000039366	68.4151	0.210738	0.329422	0.522354	0.695207	-	3:11533839-11539776
ENSBTAG00000039391	99.3941	-0.189527	0.172985	0.273242	0.466541	USP27X	X:92647395-92650330
ENSBTAG00000039413	16.1966	-1.22507	0.509649	0.0162281	0.0744872	-	18:63016438-63019902
ENSBTAG00000039426	16.7524	-0.16655	0.276812	0.547393	0.715648	DPEP2	18:35583504-35587974
ENSBTAG00000039470	14.2248	0.126516	0.411912	0.758734	0.866856	-	5:103132708-103261137
ENSBTAG00000039499	9.56873	0.146255	0.33063	0.658233	0.799184	-	14:42985264-42985951
ENSBTAG00000039599	46.4021	-0.596357	0.204931	0.00361382	0.0272233	HOXB4	19:38561273-38564096
ENSBTAG00000039686	11.0437	-0.259102	0.282056	0.358295	0.551414	ACOT11	3:92260762-92309036
ENSBTAG00000039696	14.3911	0.265187	0.346123	0.443579	0.630856	SHD	7:21002692-21010652
ENSBTAG00000039708	4.75101	-0.408585	0.538015	0.447595	0.634418	C9orf172	11:106338333-106341261
ENSBTAG00000039847	8.6725	0.913497	0.554586	0.0995236	0.243757	-	5:102324543-102353256
ENSBTAG00000039878	8.04394	0.540119	0.776881	0.486905	0.667792	C2orf78	11:10812245-10825732
ENSBTAG00000039969	7.84825	0.775062	0.382985	0.0429971	0.141238	-	18:60352472-60353630
ENSBTAG00000040042	7.83322	0.567506	0.646052	0.379715	0.57213	GRIN2C	19:57194106-57204958
ENSBTAG00000040046	30.5786	0.5483	0.235961	0.0201423	0.0863281	-	13:11392652-11438397
ENSBTAG00000040065	8.01524	0.283519	0.424183	0.503886	0.68056	-	5:106068701-106086432
ENSBTAG00000040067	9.4092	-0.085737	0.381506	0.822187	0.90518	HIPK4	18:50005837-50013518
ENSBTAG00000040088	16.5649	0.149392	0.378528	0.69309	0.824918	SLC9B2	6:23096103-23178027
ENSBTAG00000040132	10.7648	-0.0925994	0.321443	0.77329	0.8758	MUM1L1	X:53703693-53705778
ENSBTAG00000040167	26.8062	0.139344	0.261056	0.593499	0.74988	-	10:92889960-92890752
ENSBTAG00000040193	42.8755	-0.328374	0.173763	0.0587867	0.172603	COLQ	1:154218713-154285721
ENSBTAG00000040253	6.07983	-0.416181	0.458655	0.364199	0.55722	ADRA1B	7:73611116-73672127
ENSBTAG00000040356	7.23387	-0.81431	0.368736	0.0272178	0.105159	SPIRE2	18:14694451-14723123
ENSBTAG00000040398	9.26659	0.135748	0.473987	0.774575	0.87668	MGC148692	6:73368357-73396166
ENSBTAG00000040432	6.58461	-1.18611	0.535641	0.0268033	0.104296	CLDN3	25:34018455-34019669
ENSBTAG00000040473	5.28198	-0.677276	0.435718	0.120091	0.275519	-	7:54111954-54114015
ENSBTAG00000043950	6.41328	0.0970118	0.45321	0.830504	0.909748	LCA5	9:19327495-19368400
ENSBTAG00000043963	6.06204	-0.208855	0.465793	0.653876	0.795234	FHDC1	17:4675216-4707558
ENSBTAG00000043985	11.2432	0.0111098	0.328186	0.972995	0.986465	-	12:46417099-46430892
ENSBTAG00000043996	24.3875	0.174064	0.419879	0.678465	0.81415	SAMD12	14:47779595-48220402
ENSBTAG00000044010	17.6419	-0.0269561	0.26304	0.918376	0.95944	EMB	20:28721654-28743621
ENSBTAG00000044027	13.4755	-0.484174	0.623291	0.437276	0.625184	ITGBL1	12:81980947-82108529
ENSBTAG00000044059	6.49455	-0.214832	0.453704	0.635852	0.781591	CHRNA10	15:52184589-52213125
ENSBTAG00000044071	9.96563	-0.909129	0.356983	0.0108746	0.0571962	HRH2	10:5409680-5410760
ENSBTAG00000044073	9.77832	-0.877207	0.400971	0.028691	0.108839	CD248	29:45016283-45018614
ENSBTAG00000044101	5.53724	0.541894	0.568347	0.340359	0.53519	C14orf159	21:56534296-56581876
ENSBTAG00000044113	9.13992	0.203091	0.411236	0.621409	0.771164	IZUMO2	18:56811616-56830129
ENSBTAG00000044169	14.8528	0.438769	0.262087	0.0941038	0.235413	PRELID2	7:58900992-59009921
ENSBTAG00000044204	21.0764	-0.786182	0.320816	0.014263	0.0683936	CD79B	19:48784793-48787753
ENSBTAG00000045507	5.00498	-0.322874	0.581052	0.578436	0.739007	ZNF469	18:13740621-13753849
ENSBTAG00000045529	35.7071	-0.665373	0.349796	0.0571487	0.169499	NCR1	18:62860198-62864521
ENSBTAG00000045530	10.8131	0.358438	0.425274	0.399318	0.589757	SCARNA2	3:34395250-34395683
ENSBTAG00000045531	222.177	-0.30887	0.18137	0.0885716	0.226618	-	27:16848689-16850282
ENSBTAG00000045566	16.9826	0.128628	0.266825	0.629758	0.777099	-	12:77988224-77988904
ENSBTAG00000045567	5.11344	0.762777	0.626117	0.223123	0.409474	PRR15	4:67039127-67042478
ENSBTAG00000045604	15.6917	-0.591557	0.279135	0.0340694	0.121267	TTC9	10:82634714-82666926
ENSBTAG00000045743	10.4223	-0.496728	0.32436	0.125669	0.28375	-	7:53990708-53993078
ENSBTAG00000045789	4.77468	0.65275	0.537993	0.225013	0.411666	-	16:49259286-49262028
ENSBTAG00000045795	21.1519	-0.0873319	0.579921	0.880297	0.937693	KIR2DS1	18:62977237-62984776
ENSBTAG00000045813	9.97721	-0.587119	0.373563	0.116027	0.269178	-	20:47991927-47992701
ENSBTAG00000045859	9.75575	-0.569942	0.295738	0.0539561	0.163511	-	7:53979050-53981402
ENSBTAG00000045861	8.22408	0.109517	0.458179	0.811085	0.898416	TARM1	18:63479270-63486993
ENSBTAG00000045868	14.7291	-0.0968473	0.292734	0.740767	0.855584	ZFP37	8:103982263-104010320
ENSBTAG00000045907	5.71846	-0.911759	0.544009	0.0937383	0.234811	-	12:87654332-87671973
ENSBTAG00000045987	7.07622	0.355476	0.425415	0.403381	0.59311	-	3:5352170-5352859
ENSBTAG00000045998	7.63505	-0.764912	0.389421	0.0495036	0.1548	MAGEL2	21:781267-784819
ENSBTAG00000046013	6.2012	0.971926	0.593739	0.101639	0.247349	-	29:29453499-29459846
ENSBTAG00000046030	6.27294	-0.170542	0.409882	0.677353	0.813469	-	X:59637826-59638519
ENSBTAG00000046035	15.1495	0.958068	0.455571	0.0354654	0.124478	-	X:32898971-32900393
ENSBTAG00000046140	7.19067	-1.21416	0.376991	0.00127893	0.0132375	NPDC1	11:106192005-106194241
ENSBTAG00000046176	121.524	-0.491576	0.188405	0.00907687	0.0507564	SPEG	2:108089327-108147468
ENSBTAG00000046193	43.8225	-0.457799	0.267893	0.0874713	0.224849	-	23:4158400-4180362
ENSBTAG00000046235	12.7189	0.250919	0.344492	0.466384	0.650712	SRSF12	9:61890329-61907177
ENSBTAG00000046256	7.31298	-0.599751	0.385661	0.119917	0.275271	TMEM132C	17:49445323-49739129
ENSBTAG00000046262	12.0591	-0.789843	0.316743	0.0126442	0.0631629	PCDHB7	7:53973805-53976193
ENSBTAG00000046343	12.3226	-0.926437	0.330465	0.00505621	0.0342816	CCNJL	7:73928474-73960160
ENSBTAG00000046348	23.1879	0.178769	0.311673	0.566253	0.729884	ELAVL2	8:20374795-20452505
ENSBTAG00000046367	15.2592	0.0442246	0.295034	0.880846	0.938053	-	18:47862387-47883111
ENSBTAG00000046409	7.82255	-0.496629	0.458257	0.278482	0.471602	EGR2	28:19012869-19015927
ENSBTAG00000046419	28.5349	-0.0253758	0.525202	0.961464	0.980747	-	11:1594947-1648474
ENSBTAG00000046570	6.50088	0.680112	0.445014	0.12644	0.284659	-	3:99666160-99714764
ENSBTAG00000046573	33.1311	0.248173	0.237116	0.295271	0.489456	PGBD1	23:30134405-30156794
ENSBTAG00000046574	64.2556	-0.356914	0.246976	0.14842	0.316076	FRMPD1	8:62271950-62322309
ENSBTAG00000046586	25.9438	0.0189473	0.244797	0.938305	0.970062	-	4:71515017-71515715
ENSBTAG00000046597	27.555	-0.8616	0.440886	0.0506719	0.157147	GPRIN2	28:42138337-42139699
ENSBTAG00000046611	7.85861	-0.286298	0.835568	0.73187	0.850288	-	21:9617225-9635374
ENSBTAG00000046649	7.2262	-0.683465	0.370396	0.065004	0.184159	SGPP2	2:111402466-111492915
ENSBTAG00000046677	26.5666	-1.7004	0.535815	0.00150623	0.0148833	RTN4R	17:75103301-75104723
ENSBTAG00000046866	13.8904	-0.0677396	0.326776	0.835778	0.912475	-	14:2281339-2284499
ENSBTAG00000046901	8.30704	0.287484	0.3774	0.44621	0.633365	-	24:54256858-54258626
ENSBTAG00000046902	15.2861	-0.524192	0.23685	0.0268853	0.10446	-	17:24418841-24419954
ENSBTAG00000046924	27.6572	-0.422167	0.362547	0.244243	0.433106	SEMA3G	22:48999618-49008847
ENSBTAG00000046980	5.79502	0.196216	2.24551	0.930368	0.966492	KLRF2	5:100487079-100502771
ENSBTAG00000047030	9.56837	-0.806805	0.557485	0.147834	0.315204	-	18:49552814-49554731
ENSBTAG00000047062	7.4527	0.461752	0.846961	0.585625	0.743927	LRP3	18:43834324-43846316
ENSBTAG00000047073	8.97514	-0.914174	0.380063	0.0161581	0.0743511	-	16:70925148-70928253
ENSBTAG00000047098	5.67342	0.290052	0.478928	0.544762	0.71347	-	X:4062425-4063594
ENSBTAG00000047108	15.8963	0.405802	0.291733	0.164224	0.337094	-	X:37993669-37994022
ENSBTAG00000047129	5.93875	0.74893	0.529846	0.157513	0.328123	B3GNT6	15:57234743-57235883
ENSBTAG00000047148	38.7446	0.106812	0.250488	0.669805	0.807785	-	2:127502996-127504663
ENSBTAG00000047155	6.94744	1.13352	0.465641	0.0149198	0.0703851	C10orf71	28:43930427-43934735
ENSBTAG00000047161	7.55684	-0.192504	0.442934	0.663845	0.803594	ARSH	X:138986760-138999328
ENSBTAG00000047242	9.13131	2.72038	0.751944	0.000297119	0.00470176	Metazoa_SRP	15:41408727-41409024
ENSBTAG00000047254	84.6381	-0.364278	0.239825	0.12878	0.28786	ABCA2	11:106209226-106222883
ENSBTAG00000047256	16.7975	1.43952	0.399333	0.00031239	0.00484927	-	16:39552453-39580832
ENSBTAG00000047260	8.35753	-0.0477109	0.325361	0.883416	0.939415	-	10:92905709-92936342
ENSBTAG00000047357	24.3215	-1.05621	0.310899	0.000680599	0.00836644	RNF208	11:105878863-105879664
ENSBTAG00000047402	7.56266	0.0507617	0.408338	0.901067	0.949552	FAM170B	28:43774961-43778784
ENSBTAG00000047543	14.8174	-0.0079604	0.334567	0.981018	0.989934	-	21:19493057-19520421
ENSBTAG00000047586	13.8041	-0.938657	0.374243	0.0121365	0.061578	NPY1R	6:2415743-2423445
ENSBTAG00000047591	24.5542	-0.247063	0.282915	0.382513	0.573774	C6orf141	23:22040480-22044849
ENSBTAG00000047632	28.6755	0.619834	0.503687	0.218475	0.403592	IGHE	21:71468375-71469950
ENSBTAG00000047635	12.4918	-0.245698	0.387619	0.526169	0.698132	MRO	24:50785277-50810025
ENSBTAG00000047643	16.9526	0.682251	0.404418	0.0916048	0.231653	C8orf48	27:22499289-22500766
ENSBTAG00000047707	25.041	-0.147264	0.312039	0.636969	0.782666	HLA-DOB	23:7054418-7063641
ENSBTAG00000047757	11.6368	0.124829	0.31893	0.695501	0.826365	-	X:3536249-3537654
ENSBTAG00000047764	48.5326	2.47369	1.17993	0.0360408	0.125613	-	12:73890111-73977633
ENSBTAG00000047788	27.1959	-0.4499	0.418668	0.282555	0.475731	-	8:53587371-53632760
ENSBTAG00000047794	27.8793	0.888956	0.481001	0.0645826	0.183392	DNAH1	22:49042072-49118359
ENSBTAG00000047810	10.1741	0.120305	0.343651	0.72628	0.846637	CCDC96	6:118316992-118318272
ENSBTAG00000047944	33.1774	-0.393135	0.303358	0.194996	0.375708	GATA5	13:55291394-55301357
ENSBTAG00000048011	13.959	0.190411	0.356287	0.593042	0.749668	GPR160	1:98071468-98072479
ENSBTAG00000048022	15.9698	-0.0983059	0.276982	0.722651	0.84465	-	3:43619569-43629406
ENSBTAG00000048048	8.19238	-0.0675213	0.502589	0.893128	0.944937	-	21:6101144-6102636
ENSBTAG00000048077	101.658	-0.429411	0.156065	0.00593246	0.0381509	MAGED4B	X:95546165-95553642
ENSBTAG00000048098	7.11599	-1.56273	0.390272	6.22263e-05	0.00149544	PKP3	29:51272553-51279442
ENSBTAG00000048125	15.1258	-1.22135	0.313832	9.95311e-05	0.00211322	ENTPD2	11:106183597-106189094
ENSBTAG00000048138	7.38632	0.390367	0.450947	0.386676	0.577834	XKR9	14:36480272-36500327
ENSBTAG00000048185	5.79717	0.586103	0.630538	0.352615	0.546019	Metazoa_SRP	9:2105886-2106183
ENSBTAG00000048206	12.4783	-0.150505	0.385333	0.696105	0.826882	-	X:70356124-70357012
ENSBTAG00000048225	12.8965	0.0618867	0.283683	0.827309	0.907792	-	1:72476819-72477521
ENSBTAG00000048304	37.819	-0.491563	0.295937	0.0967057	0.238976	-	23:26932956-26938287
MSTRG.100	802.816	0.350594	0.123027	0.00437561	0.0310794	C3orf38	1:35753285-35780682
MSTRG.1000	1389.11	0.309105	0.153339	0.0438189	0.14303	PSMC6	10:11401912-11425951
MSTRG.10001	1265.58	0.420592	0.156036	0.00702857	0.0426182	RAI14	20:39349873-39515287
MSTRG.10002	3483.77	0.366394	0.167399	0.0286148	0.108669	AMACR	20:39805162-39820743
MSTRG.10003	8.92146	2.1516	0.543122	7.44655e-05	0.00170333	-	20:39825361-39825574
MSTRG.10004	815.298	0.86622	0.217709	6.92647e-05	0.00160927	SLC45A2	20:39829672-39868241
MSTRG.10005	33.8908	-0.0359071	0.227003	0.874316	0.934271	ADAMTS12	20:39913084-40304028
MSTRG.10006	8.69968	1.01545	0.895491	0.256811	0.448023	-	20:39913084-40304028
MSTRG.10007	10.5297	0.927163	0.565478	0.101086	0.246477	-	20:39913084-40304028
MSTRG.10008	8.49732	0.799538	0.384247	0.0374529	0.129025	-	20:40902354-40902571
MSTRG.10009	12.2291	0.267194	0.789552	0.735052	0.852311	-	20:40931774-40932076
MSTRG.1001	10148.2	0.130484	0.16864	0.439085	0.626819	DMGDH	10:9990716-10097527
MSTRG.10010	4456.15	0.282613	0.230609	0.220384	0.406055	TARS	20:40349624-40373121
MSTRG.10011	15.3688	-0.923755	0.240399	0.000121742	0.00242325	-	20:40349624-40373121
MSTRG.10012	813.958	0.416758	0.240001	0.0824779	0.215736	-	20:40961563-40965660
MSTRG.10013	254.985	0.359303	0.319274	0.26043	0.452354	NPR3	20:40965737-41042757
MSTRG.10014	23.1105	0.172756	0.33875	0.610066	0.762619	-	20:41042874-41043461
MSTRG.10015	22.6856	0.190522	0.563862	0.735448	0.852483	-	20:41090291-41090989
MSTRG.10016	1281.14	0.37625	0.118345	0.00147651	0.0146807	SUB1	20:41122022-41143914
MSTRG.10017	1330.84	0.010635	0.162086	0.947686	0.974012	ZFR	20:41268181-41351930
MSTRG.10019	210.1	-0.239933	0.154856	0.121288	0.277147	MTMR12	20:41377204-41443084
MSTRG.1002	11490.4	0.475543	0.226087	0.0354345	0.124437	BHMT2	10:9990716-10097527
MSTRG.10020	22.5436	-0.0395817	0.241194	0.869647	0.931824	-	20:41497472-41550461
MSTRG.10021	896.989	-0.149918	0.118052	0.204107	0.387102	GOLPH3	20:41497472-41550461
MSTRG.10022	53.6295	-0.65044	0.220033	0.0031155	0.0245359	-	20:42008156-42008670
MSTRG.10023	137.644	-0.838586	0.194336	1.59501e-05	0.000540397	PDZD2	20:41563222-41662806
MSTRG.10024	52.5979	-0.0770137	0.19775	0.696943	0.827355	-	20:43522039-43522952
MSTRG.10026	15.0857	0.232308	0.340185	0.494678	0.673192	-	20:43689591-43689960
MSTRG.10027	10.5754	-0.536038	0.506813	0.290209	0.48425	-	20:45300633-45300906
MSTRG.10029	64.985	0.181857	0.174384	0.297018	0.491233	-	20:44488538-44489685
MSTRG.1003	243.035	0.277873	0.231536	0.230089	0.41741	ERO1A	10:11438272-11488427
MSTRG.10031	269.142	0.0379075	0.179234	0.832499	0.910858	-	20:49533029-49533789
MSTRG.10032	32.1238	1.25126	0.593044	0.0348674	0.123172	-	20:51045392-51045638
MSTRG.10033	55.9722	-0.382221	0.332236	0.249959	0.440037	-	20:55611631-55612401
MSTRG.10034	499.593	0.315399	0.0919921	0.000606834	0.00772574	C5orf22	20:42038828-42060655
MSTRG.10035	448.315	0.135364	0.110077	0.218801	0.403979	DROSHA	20:42060819-42183660
MSTRG.10036	478.034	-0.674725	0.154716	1.29442e-05	0.000466012	-	20:55967104-56022220
MSTRG.10037	1406.3	-0.169285	0.193553	0.381782	0.573281	MYO10	20:56294880-56572216
MSTRG.10038	776.994	-0.0192715	0.150378	0.898028	0.947799	ZNF622	20:56767511-56781229
MSTRG.10039	57.1556	0.028607	0.351234	0.935086	0.968582	FAM134B	20:56709602-56758641
MSTRG.1004	643.397	0.219188	0.218031	0.314749	0.509869	-	10:11489023-11491264
MSTRG.10040	59.3387	0.119585	0.347865	0.731021	0.849874	-	20:56758869-56760326
MSTRG.10041	710.675	-0.361576	0.170464	0.0339107	0.120969	FBXL7	20:57298137-57780509
MSTRG.10042	1293.26	0.61266	0.293024	0.0365441	0.126886	ANKH	20:58376938-58546811
MSTRG.10044	1226.82	0.448195	0.0991448	6.16613e-06	0.000263186	OTULIN	20:58559568-58596022
MSTRG.10045	199.125	-0.499051	0.185389	0.00710449	0.0429527	FAM105A	20:58633322-58664249
MSTRG.10047	17.835	1.54955	0.59672	0.00941041	0.0520173	-	20:62596636-62597332
MSTRG.10048	5237.54	-0.171192	0.119289	0.151255	0.319862	-	20:62630505-62697437
MSTRG.10049	580.255	-0.156872	0.122528	0.200441	0.382921	TRIO	20:58714144-58945942
MSTRG.1005	288.74	-0.244712	0.209744	0.243324	0.432365	TXNDC16	10:11555914-11653620
MSTRG.10050	3764.7	0.236634	0.124695	0.057735	0.170593	MARCH6	20:62936381-63017180
MSTRG.10052	7639.23	0.0053631	0.243977	0.982462	0.990597	CMBL	20:63065547-63090743
MSTRG.10053	2313.24	-0.15488	0.157728	0.326129	0.520564	CCT5	20:63097313-63111305
MSTRG.10054	329.259	0.142603	0.14139	0.313175	0.508514	FAM173B	20:63111515-63127596
MSTRG.10056	243.196	0.45298	0.159934	0.00462157	0.0322017	-	20:63128613-63131531
MSTRG.10057	7.31077	-1.20558	0.981269	0.219225	0.404616	-	20:63467212-63467548
MSTRG.10058	8.44322	0.090023	0.468389	0.847588	0.91926	-	20:63465850-63466117
MSTRG.10059	978.4	0.455999	0.166132	0.00605481	0.0386973	SNORD123	20:63759562-63773030
MSTRG.10060	1.8704	0.0210978	0.818131	0.979427	0.988994	-	20:64908977-64909288
MSTRG.10061	13.5194	-0.608861	0.413893	0.141275	0.306619	-	20:65250532-65250759
MSTRG.10062	198.408	-0.42195	0.14964	0.00480583	0.0331729	SEMA5A	20:64147932-64353709
MSTRG.10063	230.956	0.0806255	0.197863	0.683654	0.817675	-	20:64353809-64357674
MSTRG.10064	690.112	0.509277	0.146528	0.000509651	0.00685084	-	20:65421757-65427631
MSTRG.10065	485.609	0.272525	0.190289	0.152097	0.320855	MTRR	20:65427791-65459172
MSTRG.10066	64.3857	1.9077	1.02829	0.0635654	0.181403	-	20:65474531-65485663
MSTRG.10067	19.5079	0.823101	1.0076	0.413991	0.603523	-	20:65474531-65485663
MSTRG.10068	392.485	0.506278	0.225798	0.0249501	0.0994783	FASTKD3	20:65461954-65471150
MSTRG.10069	315.525	1.71391	0.906828	0.0587571	0.172588	-	20:65486312-65502721
MSTRG.1007	1908.63	0.0116299	0.13665	0.932176	0.967122	SPG21	10:11853160-11873214
MSTRG.10070	165.073	-0.172276	0.232342	0.458405	0.643613	-	20:66437188-66437390
MSTRG.10071	11.4458	-0.0235012	0.404557	0.953676	0.9767	ADCY2	20:65505170-65653865
MSTRG.10072	27.617	0.315044	1.22376	NA	NA	-	20:65505170-65653865
MSTRG.10073	12.3046	4.62337	2.03939	0.0233879	0.0956087	-	20:65505170-65653865
MSTRG.10074	928.716	-0.406417	0.12495	0.00114339	0.0122133	PAPD7	20:66568769-66609977
MSTRG.10075	23.1554	-0.280227	0.334762	0.40254	0.592294	-	20:66613239-66613945
MSTRG.10076	1410.97	-0.43193	0.285525	0.130341	0.290524	SRD5A1	20:66681685-66752908
MSTRG.10077	1331.46	-0.206078	0.0966685	0.0330228	0.119033	NSUN2	20:66681685-66752908
MSTRG.10078	7.22952	0.304488	0.405347	0.452545	0.638355	SNORA70	20:66681685-66752908
MSTRG.1008	344.509	0.276901	0.139254	0.0467609	0.149037	MTFMT	10:11883589-11908872
MSTRG.10080	5.35337	1.88106	0.982838	0.0556318	0.166855	-	20:67248889-67249466
MSTRG.10081	9.56426	6.14295	3.18289	0.0536082	0.162805	-	20:67785236-67785724
MSTRG.10082	407.213	-0.0976671	0.0909131	0.282693	0.475851	MED10	20:66937443-66945639
MSTRG.10083	433.907	-0.113838	0.389724	0.770211	0.873795	-	20:70728566-70729927
MSTRG.10085	450.309	-0.220982	0.126873	0.0815498	0.214118	ICE1	20:67788066-67851470
MSTRG.10086	220.663	0.460736	0.223471	0.0392339	0.133145	-	20:70981466-70986038
MSTRG.10087	623.245	-0.35245	0.136999	0.0100923	0.0545057	NDUFS6	20:70986109-70991390
MSTRG.10088	433.342	-0.474611	0.157493	0.00258224	0.021668	MRPL36	20:70995209-70996377
MSTRG.10089	191.016	-0.13978	0.332571	0.674265	0.811586	-	20:71099305-71106296
MSTRG.1009	1070.4	0.115592	0.270476	0.669114	0.807328	SLC51B	10:11928251-11941332
MSTRG.10090	53.1997	-0.722919	0.396124	0.0680034	0.189577	-	20:71106533-71108131
MSTRG.10091	279.017	-0.688641	0.201821	0.00064456	0.0080283	LPCAT1	20:71141670-71167598
MSTRG.10092	3024.59	-0.042863	0.215826	0.842576	0.916657	CLPTM1L	20:71235490-71247877
MSTRG.10093	1492.13	0.181191	0.27253	0.506149	0.682231	-	20:71253038-71341711
MSTRG.10097	273.62	-0.386342	0.286024	0.17678	0.353886	-	20:71426410-71427269
MSTRG.10098	232.514	-0.770839	0.295634	0.00912295	0.0509178	NKD2	20:71427334-71446013
MSTRG.10099	16.8635	-0.0741358	0.482862	0.877977	0.936377	-	20:71367068-71367348
MSTRG.101	96.9915	-0.709526	0.256494	0.00567056	0.036972	EPHA3	1:36715160-37123463
MSTRG.1010	39.4404	-0.230585	0.290201	0.426865	0.6154	-	10:11997436-11997833
MSTRG.10100	3861.27	-0.416787	0.148936	0.00513507	0.0345919	SLC12A7	20:71381961-71420912
MSTRG.10101	4676.08	-0.00596608	0.278941	0.982936	0.99093	-	20:71457744-71471804
MSTRG.10103	13.7733	0.144634	0.362746	0.6901	0.822512	-	20:71496346-71496819
MSTRG.10104	37.8956	-0.311002	0.202478	0.124544	0.281861	TRIP13	20:71496993-71511149
MSTRG.10105	1169.67	-0.328597	0.13661	0.0161565	0.0743511	BRD9	20:71511351-71529883
MSTRG.10106	5.97522	-0.931525	0.46347	0.0444424	0.144314	-	20:71511351-71529883
MSTRG.10107	128.414	-0.656419	0.214476	0.00220917	0.0194532	-	20:71561961-71563903
MSTRG.10108	28.4286	-1.26236	0.249809	4.34244e-07	3.05758e-05	TPPP	20:71565055-71570576
MSTRG.10109	98.5797	0.105844	0.311165	0.73374	0.851505	CEP72	20:71602438-71645345
MSTRG.1011	534.57	0.262969	0.09659	0.00647854	0.0405649	PDCD7	10:12020719-12030315
MSTRG.10110	3152.71	0.280423	0.446481	0.529956	0.701438	-	20:71902089-71904001
MSTRG.10111	1022.82	-0.237927	0.0976307	0.0148092	0.070104	EXOC3	20:71765124-71791630
MSTRG.10112	961.693	0.0940619	0.103702	0.364383	0.557344	PDCD6	20:71916824-71932650
MSTRG.10113	14614.7	-0.485671	0.159858	0.00238038	0.0204806	SDHA	20:71940742-71964107
MSTRG.10114	33.082	-1.47687	0.264823	2.44984e-08	2.63689e-06	-	20:71940742-71964107
MSTRG.10115	1621.28	0.263929	0.123586	0.0327125	0.118405	CCDC127	20:71964290-71979896
MSTRG.10118	76.6222	-0.783358	0.216553	0.000297592	0.00470176	NDN	21:736182-737792
MSTRG.10119	2723.08	0.151874	0.110594	0.169673	0.344084	SNRPN	21:2565-25936
MSTRG.1012	3826.71	-0.041895	0.162417	0.796448	0.89053	CILP,CLPX	10:12040125-12114284
MSTRG.10120	33.6443	0.904389	1.41203	0.521855	0.69502	-	21:1240385-1242456
MSTRG.10121	4.42483	1.05386	1.26954	0.406476	0.595925	-	21:1243569-1243887
MSTRG.10122	8.60419	1.59722	0.923979	0.083874	0.218207	-	21:1419762-1420164
MSTRG.10124	3.37822	1.51355	1.28318	0.238186	0.426716	-	21:3230927-3231372
MSTRG.10125	1787.88	0.521111	0.198203	0.0085592	0.0488783	SNORD107	21:3611983-3628319
MSTRG.10128	87.7475	1.48446	2.20896	0.501571	0.678385	-	21:4812196-4812728
MSTRG.10129	18.392	7.08637	1.76011	5.67131e-05	0.00139432	-	21:4833024-4833346
MSTRG.1013	498.609	0.0764434	0.0847831	0.367251	0.559787	PARP16	10:12151280-12176608
MSTRG.10135	44.0212	-0.531006	0.365734	0.146532	0.313205	-	21:3692475-3700443
MSTRG.10139	1810.3	0.336469	0.272921	0.217633	0.402556	SELENOS	21:5385097-5394275
MSTRG.1014	359.981	0.919131	0.280016	0.00102919	0.0113628	IGDCC4	10:12261912-12301274
MSTRG.10140	404.032	1.37972	0.359763	0.000125523	0.00247898	-	21:5416433-5428286
MSTRG.10141	1380.76	0.245934	0.213214	0.248721	0.438791	SNORD116	21:2075249-2234363
MSTRG.1015	3863.33	0.244287	0.12957	0.0593807	0.173461	DPP8	10:12317548-12374873
MSTRG.10158	1944.36	0.673893	0.213554	0.00160165	0.0154883	UBE3A	21:2346813-2410193
MSTRG.10159	208.466	0.0483553	0.224252	0.829277	0.908973	-	21:2444191-2448082
MSTRG.1016	6810.64	0.278341	0.131296	0.03401	0.121166	HACD3	10:12383330-12413251
MSTRG.10160	344.267	0.0345109	0.147489	0.814993	0.900853	CHSY1	21:5435701-5525361
MSTRG.10161	2.7485	1.40975	1.36224	0.300727	0.495294	-	21:5794218-5794471
MSTRG.10162	287.021	0.332257	0.26073	0.202545	0.385304	ALDH1A3	21:5795676-5833339
MSTRG.10164	519.182	0.100543	0.7997	0.899948	0.948909	-	21:6011641-6027411
MSTRG.10166	1.43517	2.80252	1.49134	0.0602182	0.174958	-	21:6262123-6420992
MSTRG.10167	16.9025	0.132909	0.245054	0.587565	0.745659	-	21:7011496-7012012
MSTRG.10168	380.625	0.510998	0.163211	0.0017427	0.0164503	ASB7	21:6142915-6206480
MSTRG.10169	87.5473	0.466968	0.194957	0.0166097	0.0757507	-	21:6142915-6206480
MSTRG.10170	849.499	0.613477	0.127012	1.36485e-06	7.8049e-05	LINS1	21:6206536-6242161
MSTRG.10171	640.374	0.0795569	0.116157	0.493402	0.672632	MEF2A	21:7045097-7225412
MSTRG.10173	1023.75	0.0855273	0.13059	0.512512	0.687278	LRRC28	21:7411026-7600869
MSTRG.10174	319.524	0.597356	0.233512	0.0105235	0.0559443	TTC23	21:7601115-7764201
MSTRG.10175	177.409	-0.419912	0.179429	0.0192698	0.0836802	SYNM	21:7768428-7793372
MSTRG.10176	17.3733	0.670269	0.375207	0.0740352	0.200494	-	21:7883920-7884391
MSTRG.10177	425.009	-0.345679	0.128475	0.00713159	0.0430537	IGF1R	21:8008489-8274782
MSTRG.10178	256.029	-0.0283146	0.371185	0.939195	0.970432	-	21:8377895-8458402
MSTRG.10179	247.877	-0.346613	0.194342	0.074502	0.201078	ARRDC4	21:8924762-8939028
MSTRG.1018	269.952	0.000601787	0.141623	0.99661	0.998508	VWA9	10:12414147-12448221
MSTRG.10180	43.8785	0.391424	0.241115	0.104506	0.251731	-	21:10736863-10738656
MSTRG.10181	777.585	-0.26383	0.177233	0.136592	0.300455	NR2F2	21:10793103-10806663
MSTRG.10182	4.21836	-1.77602	0.706553	0.0119494	0.0609273	-	21:10793103-10806663
MSTRG.10184	25.5106	-0.480498	0.208049	0.0209135	0.0885339	-	21:10793103-10806663
MSTRG.10185	75.4521	-0.347434	0.234091	0.13776	0.30203	-	21:10793103-10806663
MSTRG.10186	12.2715	0.544957	0.442881	0.218516	0.403632	-	21:10938412-10938908
MSTRG.10187	45.5611	-0.101418	0.310629	0.744052	0.858276	-	21:11376359-11391887
MSTRG.10188	1.09983	2.41427	3.21108	0.452137	0.638017	-	21:13312246-13317947
MSTRG.10189	570.262	0.257352	0.272689	0.345294	0.53954	-	21:14304504-14304970
MSTRG.1019	1253.88	0.126291	0.100502	0.208897	0.392733	RAB11A	10:12690819-12711651
MSTRG.10190	417.67	-0.108671	0.167777	0.517174	0.691157	MCTP2	21:12838722-13098203
MSTRG.10192	35.1971	0.444056	0.236868	0.0608343	0.176105	-	21:14564372-14565547
MSTRG.10193	23.423	0.431447	0.223146	0.0531774	0.162008	-	21:14575015-14576977
MSTRG.10194	48.0897	-0.204145	0.307076	0.506178	0.682231	FAM174B	21:14690051-14729722
MSTRG.10195	3524.5	0.0524497	0.0995728	0.598369	0.753779	CHD2	21:14390574-14505404
MSTRG.10197	878.276	0.646178	0.165454	9.40357e-05	0.00202774	-	21:14507507-14521927
MSTRG.10198	104.882	-0.016744	0.157198	0.915174	0.957593	-	21:15998169-16090486
MSTRG.10199	2490.32	-0.0946151	0.096183	0.325264	0.519832	AKAP13	21:16697748-16916700
MSTRG.102	51.0635	0.198233	0.345569	0.566211	0.729879	-	1:37123682-37125957
MSTRG.1020	156.879	0.048802	0.169179	0.772992	0.875702	-	10:12711825-12714503
MSTRG.10200	2163.4	-0.301345	0.247941	0.224217	0.410609	KLHL25	21:16942507-16980456
MSTRG.10201	543.612	-0.222053	0.119201	0.062484	0.179277	MRPL46	21:19858316-19867590
MSTRG.10202	438.463	-0.373615	0.12901	0.00377943	0.0281027	MRPS11	21:19867699-19898710
MSTRG.10203	223.221	-0.493625	0.114464	1.61419e-05	0.000545113	DET1	21:19928625-19953516
MSTRG.10204	27.9029	-0.610417	0.564036	0.27915	0.472423	AEN	21:20002741-20007367
MSTRG.10205	119.232	-0.212587	0.26115	0.415623	0.604797	-	21:20007372-20009534
MSTRG.10206	21.4169	-0.791494	0.348219	0.0230274	0.0945252	ISG20	21:20013718-20031094
MSTRG.10207	292.264	-0.244601	0.47031	0.603004	0.757304	-	21:20033863-20039529
MSTRG.10208	267.538	0.521454	0.476372	0.273676	0.467054	HAPLN3	21:20871464-20886141
MSTRG.10209	630.901	-0.714759	0.206735	0.000545466	0.00719248	-	21:20054290-20056150
MSTRG.10210	74.6997	-0.675073	0.174891	0.000113402	0.00229926	-	21:20056234-20193047
MSTRG.10212	123.401	-0.454087	0.322094	0.158599	0.329458	-	21:20056234-20193047
MSTRG.10213	12.3351	-0.272751	0.442247	0.537407	0.708183	-	21:20056234-20193047
MSTRG.10215	51.9605	0.138338	0.520347	0.790349	0.88667	-	21:20056234-20193047
MSTRG.10216	11.8221	-0.209044	0.361099	0.56265	0.7271	-	21:20285461-20285789
MSTRG.10218	116.422	-0.255845	0.155184	0.099218	0.243182	-	21:20354446-20356500
MSTRG.10219	56.1135	-0.655257	0.175527	0.000189159	0.00335254	-	21:20357102-20358125
MSTRG.1022	1863.88	-0.0931281	0.172539	0.589368	0.746985	DENND4A	10:12498738-12622291
MSTRG.10220	502.26	-0.401615	0.165526	0.015254	0.0715388	-	21:20422126-20431347
MSTRG.10222	10.2241	-0.229497	0.428513	0.592258	0.749134	-	21:20559042-20559399
MSTRG.10227	398.903	-0.524899	0.129644	5.14885e-05	0.00129666	MFGE8	21:20889912-20904968
MSTRG.10228	5.48986	1.09935	0.529439	0.0378534	0.130059	-	21:20934618-20934863
MSTRG.10229	4439.86	0.349501	0.208095	0.0930487	0.233764	ABHD2	21:20998718-21112628
MSTRG.1023	2416.12	0.264387	0.129506	0.0412005	0.137253	DIS3L	10:13162026-13194338
MSTRG.10230	14.7266	0.0984843	0.414563	0.812221	0.899054	TICRR	21:21436440-21478472
MSTRG.10231	20.0597	0.521094	0.284121	0.0666459	0.187247	-	21:21480575-21481592
MSTRG.10232	122.791	-0.295801	0.149058	0.0472037	0.149941	KIF7	21:21482023-21496869
MSTRG.10234	52.233	-0.010029	0.317784	0.974824	0.986981	FANCI	21:21117498-21280811
MSTRG.10236	2136.64	0.0517391	0.146903	0.724689	0.845695	POLG	21:21117498-21280811
MSTRG.10238	113.964	0.228815	0.135988	0.0924496	0.232838	PLIN1	21:21502825-21516686
MSTRG.10239	208.116	0.137689	0.0967312	0.154616	0.324517	-	21:21523626-21530708
MSTRG.1024	472.521	0.197389	0.209265	0.345554	0.539791	TIPIN	10:13195493-13212891
MSTRG.10240	325.326	0.34111	0.326948	0.296802	0.491017	ANPEP	21:21620138-21637144
MSTRG.10241	187.284	0.0772497	0.205351	0.706781	0.834499	-	21:21673794-21679154
MSTRG.10242	845.86	-0.178282	0.129434	0.168387	0.342381	AP3S2	21:21679212-21720406
MSTRG.10243	420.463	-0.0550065	0.159342	0.729936	0.849186	-	21:21724261-21733231
MSTRG.10244	7.05586	3.15284	1.05604	0.00283091	0.0230266	-	21:21832407-21832711
MSTRG.10245	12.7238	0.285344	0.359609	0.427495	0.61588	-	21:21838618-21839158
MSTRG.10246	196.8	-0.395763	0.180359	0.0282136	0.107642	ZNF710	21:21888267-21899698
MSTRG.10247	244.095	-0.221508	0.150323	0.140604	0.305799	-	21:21900323-21902069
MSTRG.10248	2605.54	-0.262227	0.177088	0.138666	0.303246	IDH2	21:21903846-21920153
MSTRG.10249	18.9273	0.434829	0.335419	0.194846	0.37556	-	21:21943784-21948011
MSTRG.10250	1878.37	-0.122467	0.223056	0.582978	0.742354	SEMA4B	21:22014669-22042256
MSTRG.10251	1512.24	0.0492885	0.114889	0.667917	0.806495	CIB1	21:22043353-22046525
MSTRG.10252	1113.94	0.187157	0.137403	0.173165	0.348806	GDPGP1,NGRN	21:22046769-22066205
MSTRG.10253	808.196	-0.0193192	0.0792895	0.807499	0.896451	VPS33B	21:22071903-22097413
MSTRG.10254	30.8222	0.25381	0.373164	0.496405	0.674461	PRC1	21:22100871-22122836
MSTRG.10256	33.5983	0.0816781	0.210911	0.698561	0.828658	RCCD1	21:22130078-22135881
MSTRG.10257	399.345	-0.153975	0.189951	0.417595	0.606471	HDDC3	21:22157122-22158989
MSTRG.10258	863.229	-0.22081	0.107914	0.0407409	0.136222	UNC45A	21:22139095-22153783
MSTRG.10259	692.42	-0.0611937	0.119172	0.607608	0.760507	MAN2A2	21:22166072-22183354
MSTRG.1026	521.41	-0.115651	0.127554	0.364575	0.557514	MAP2K1	10:13238157-13317563
MSTRG.10260	481.737	-0.649046	0.202782	0.00137088	0.0139042	FES	21:22192639-22204117
MSTRG.10261	3396.77	-0.546385	0.235844	0.0205186	0.0873624	-	21:22205144-22205934
MSTRG.10262	5320.06	-0.857748	0.193757	9.55808e-06	0.000371223	FURIN	21:22206307-22223797
MSTRG.10263	135.616	-0.167183	0.185203	0.366685	0.559373	-	21:22206307-22223797
MSTRG.10264	629.118	0.0886188	0.113537	0.435081	0.623252	CRTC3	21:22413531-22509085
MSTRG.10265	100.619	-0.43469	0.18003	0.0157548	0.073175	WDR73	21:22728672-22740461
MSTRG.10266	2115.72	-0.363417	0.131327	0.00565286	0.0369148	IQGAP1,ZNF774	21:22530901-22669239
MSTRG.10268	418.588	-0.305834	0.281335	0.277002	0.470388	-	21:22745482-22753996
MSTRG.10269	2955.25	0.266846	0.0854488	0.00179094	0.0167984	SEC11A	21:22754374-22787431
MSTRG.1027	91.7889	0.913039	0.208093	1.14585e-05	0.000429716	-	10:13238157-13317563
MSTRG.10270	190.325	-0.0941496	0.230219	0.682572	0.816882	-	21:22821652-22822712
MSTRG.10271	1113.14	-0.268724	0.105194	0.0106321	0.056348	ZNF592	21:22822828-22871700
MSTRG.10273	295.915	0.30635	0.233991	0.190453	0.370438	ALPK3	21:22883304-22935573
MSTRG.10274	77.8809	1.09113	0.286295	0.000138286	0.00265552	-	21:22939328-22940859
MSTRG.10275	429.301	0.453281	0.27847	0.103577	0.250422	-	21:23087865-23102617
MSTRG.10276	99.8309	-2.0219	0.179336	1.75626e-29	2.42376e-26	-	21:23301660-23305216
MSTRG.10277	12601.2	0.201451	0.119898	0.0929204	0.23358	RPS17	21:23301660-23305216
MSTRG.10278	82.2457	1.30466	0.580195	0.0245346	0.0985115	CPEB1	21:23308548-23334267
MSTRG.10279	2233.91	0.0816572	0.095139	0.39073	0.581865	PDE8A	21:23117874-23265145
MSTRG.1028	351.782	0.140522	0.101441	0.165974	0.339374	SNAPC5	10:13238157-13317563
MSTRG.10281	83.3133	0.650037	0.213742	0.00235625	0.0203236	-	21:23495370-23499837
MSTRG.10282	344.049	-0.0127319	0.200253	0.949305	0.974684	FSD2	21:23500723-23564908
MSTRG.10283	1159.35	-0.123938	0.131744	0.346833	0.541094	WHAMM	21:23500723-23564908
MSTRG.10284	371.442	0.340183	0.216854	0.116714	0.270192	-	21:23568595-23576835
MSTRG.10285	1337.04	-0.158999	0.160548	0.322005	0.516845	HOMER2	21:23577845-23705468
MSTRG.10286	292.74	0.296278	0.139208	0.0333116	0.119659	FAM103A1	21:23705959-23728308
MSTRG.10287	464.595	0.255766	0.181264	0.158241	0.32895	C15orf40	21:23705959-23728308
MSTRG.10288	698.084	0.00653594	0.110102	0.952663	0.976372	EFL1	21:24407755-24520671
MSTRG.10289	50.9512	-0.255364	0.213159	0.230918	0.41829	HDGFRP3	21:25317911-25424205
MSTRG.1029	20725	0.0409417	0.110328	0.71057	0.836766	-	10:13318874-13323528
MSTRG.10290	4038.34	0.0540896	0.186545	0.771851	0.874959	TM6SF1	21:25317911-25424205
MSTRG.10291	2.37936	-1.40593	0.557474	0.0116702	0.0599728	-	21:25623851-25624075
MSTRG.10292	4284.56	0.14387	0.127382	0.258714	0.45028	-	21:25651049-25669005
MSTRG.10293	4733.9	0.111036	0.233316	0.634141	0.780446	BTBD1	21:25424494-25519640
MSTRG.10294	6.87804	0.688173	0.481765	0.153165	0.322387	-	21:25671793-25672075
MSTRG.10295	1328	-0.441086	0.219441	0.0444265	0.144308	CTSH	21:25675907-25696632
MSTRG.10296	197.252	0.011846	0.37424	0.974748	0.986954	TMED3	21:25993164-26004025
MSTRG.10297	60.4178	-0.210198	0.315331	0.505031	0.681395	-	21:26481214-26490869
MSTRG.10298	32.6072	0.206328	0.268367	0.441996	0.629238	-	21:26443258-26444114
MSTRG.10299	4285.31	-0.147304	0.148406	0.320917	0.515824	-	21:26449625-26466916
MSTRG.103	20185.4	0.613726	0.179061	0.000609243	0.00774214	PROS1	1:37803107-37866950
MSTRG.1030	187.532	-1.59708	0.132414	1.69196e-33	3.18411e-30	-	10:13318874-13323528
MSTRG.10300	4.20962	0.0460226	0.551229	0.933461	0.967956	-	21:26498647-26498869
MSTRG.10301	979.174	0.302288	0.120926	0.0124272	0.0625623	-	21:26543822-26594266
MSTRG.10302	915.036	1.08103	0.266051	4.8392e-05	0.0012398	-	21:26596490-26600056
MSTRG.10303	15749.2	-0.19907	0.155424	0.200257	0.382717	FAH	21:26609987-26643266
MSTRG.10304	1893.5	0.0545092	0.377134	0.885078	0.940409	-	21:26656813-26705885
MSTRG.10305	233.451	3.0584	0.243279	3.02502e-36	8.94586e-33	-	21:27034830-27035133
MSTRG.10306	9.39417	-0.623371	0.349114	0.0741672	0.200593	-	21:26811824-26837752
MSTRG.10307	40.9953	-0.26678	0.197908	0.177659	0.354921	-	21:26874337-26962870
MSTRG.10308	141.9	-0.157858	0.151156	0.296331	0.490747	-	21:26963171-26966685
MSTRG.10309	137.317	0.294034	0.187428	0.116699	0.270191	-	21:27050409-27053924
MSTRG.10310	1635.56	0.267637	0.158772	0.0918592	0.232041	ABHD17C	21:27054891-27152114
MSTRG.10312	32.2115	-0.13556	0.223873	0.544831	0.713516	CEMIP	21:27232611-27297774
MSTRG.10313	2466.61	0.136888	0.176378	0.437687	0.62547	MESDC2	21:27322044-27330423
MSTRG.10314	18.9801	-1.09863	0.264653	3.30753e-05	0.00093537	-	21:27322044-27330423
MSTRG.10315	101.459	-0.986559	0.218042	6.05014e-06	0.000259941	MESDC1	21:27346490-27348447
MSTRG.10316	323.132	-0.613792	0.197049	0.00183996	0.0170721	IL16	21:27527683-27606711
MSTRG.10317	711.591	-0.0928525	0.121853	0.446056	0.633254	STARD5	21:27608608-27617253
MSTRG.10318	1043.63	0.349889	0.16765	0.0368857	0.127559	MCEE	21:27897957-27905993
MSTRG.10319	857.06	-0.118043	0.18447	0.522236	0.695207	MPHOSPH10	21:27906170-27919029
MSTRG.1032	7.16177	1.6265	0.724475	0.0247638	0.0989834	SNORD18	10:13318874-13323528
MSTRG.10320	1254.03	0.261679	0.15516	0.091697	0.231744	FAN1	21:27922209-27984436
MSTRG.10321	529.202	0.0604515	0.142313	0.670999	0.808848	MTMR10	21:27922209-27984436
MSTRG.10322	736.604	-0.466095	0.194712	0.0166765	0.0759561	-	21:28174372-28226450
MSTRG.10323	51.6908	0.0470998	0.455066	0.917565	0.95885	-	21:28278966-28280020
MSTRG.10325	92.0446	0.194152	0.258135	0.45197	0.637997	-	21:28414413-28414705
MSTRG.10326	431.503	-0.521319	0.125063	3.06683e-05	0.000886683	NSMCE3	21:28691424-28692943
MSTRG.10327	79.5534	-0.0125035	0.19151	0.947944	0.974094	-	21:29047463-29048960
MSTRG.10328	1573.04	-0.39769	0.106753	0.000195056	0.0034253	TJP1	21:28932822-29047130
MSTRG.10329	66.9082	-0.395219	0.216764	0.0682621	0.190034	-	21:28932822-29047130
MSTRG.1033	12.1231	0.25431	0.511317	0.618933	0.769429	SNORD16	10:13318874-13323528
MSTRG.10330	236.956	-0.119117	0.121336	0.326238	0.520658	TM2D3	21:29342456-29374495
MSTRG.10331	24.0743	0.716657	0.323985	0.0269662	0.104576	-	21:29450725-29462099
MSTRG.10332	47.0003	0.141782	0.413476	0.731672	0.850154	-	21:29463284-29467573
MSTRG.10333	635.241	0.350714	0.12917	0.00662511	0.0409882	SNRPA1	21:29683788-29696818
MSTRG.10335	9409.31	-0.247886	0.161543	0.12491	0.282533	PCSK6	21:29501067-29674138
MSTRG.10336	2552.12	0.354331	0.257693	0.169128	0.343347	-	21:29704839-29844409
MSTRG.10338	374.791	0.712558	0.32869	0.0301682	0.112545	-	21:29844536-29849997
MSTRG.10339	29.9155	-0.504007	0.251818	0.0453418	0.146098	-	21:31010692-31011448
MSTRG.10340	327.635	-0.759918	0.161701	2.60786e-06	0.000131351	ADAMTS7	21:30835150-30897314
MSTRG.10341	11.3915	-0.975977	0.277786	0.000442394	0.00622569	-	21:30835150-30897314
MSTRG.10342	28.7832	-0.570053	0.257632	0.0269206	0.104537	CIB2	21:31012601-31023825
MSTRG.10343	187.473	-0.428736	0.162066	0.00815854	0.0473747	TBC1D2B	21:30902154-30968114
MSTRG.10344	300.777	0.188459	0.166409	0.257423	0.448751	IDH3A	21:31063698-31079936
MSTRG.10346	209.259	-0.0982597	0.494206	0.842401	0.916564	-	21:31081076-31140268
MSTRG.10347	75.0842	0.16709	0.234398	0.475941	0.658249	DNAJA4	21:31177693-31192961
MSTRG.10348	946.87	0.164305	0.11468	0.151938	0.32078	WDR61	21:31196239-31215312
MSTRG.10349	2341.63	0.28614	0.147315	0.0520926	0.159924	IREB2	21:31352261-31404471
MSTRG.1035	792.9	0.0800843	0.150349	0.594271	0.750442	ZWILCH	10:13323842-13381791
MSTRG.10350	824.56	0.264494	0.234753	0.259872	0.451713	HYKK	21:31408630-31438480
MSTRG.10351	2458.7	0.355081	0.12363	0.00407701	0.0296446	PSMA4	21:31442648-31460875
MSTRG.10352	1133.99	0.314465	0.258395	0.223606	0.409925	UBE2Q2	21:31649522-31712441
MSTRG.10353	556.431	0.203942	0.0683221	0.00283568	0.0230481	FBXO22	21:31714315-31740279
MSTRG.10354	29.8262	0.345882	0.210006	0.099556	0.243808	SNORA3	21:31740509-31740635
MSTRG.10355	4308.82	-0.22011	0.153679	0.152066	0.320822	ETFA	21:31993939-32063870
MSTRG.10356	7.27028	-2.56527	0.555945	3.94519e-06	0.000183527	-	21:31993939-32063870
MSTRG.10357	572.394	0.215545	0.14213	0.129383	0.288848	SCAPER	21:32118827-32548927
MSTRG.10358	669.871	0.721815	0.371852	0.0522417	0.160263	RCN2	21:32577839-32595997
MSTRG.10359	196.897	-0.648857	0.217798	0.00289029	0.0233354	PSTPIP1	21:32644739-32689060
MSTRG.10360	4842.06	0.377724	0.132181	0.00426813	0.030562	TSPAN3	21:32706129-32751403
MSTRG.10361	88.3072	-0.0252782	0.499704	0.959655	0.97977	-	21:32706129-32751403
MSTRG.10362	454.494	-0.0687559	0.126848	0.587796	0.74586	-	21:32767683-32772810
MSTRG.10363	208.903	-0.502283	0.1748	0.0040598	0.0295402	PEAK1	21:32773321-32839248
MSTRG.10364	1045.85	0.0781468	0.0842591	0.353688	0.547111	HMG20A	21:33083314-33160047
MSTRG.10365	57.7246	-0.882788	0.180442	9.96305e-07	6.01298e-05	LINGO1	21:33292503-33294348
MSTRG.10366	31.6029	-0.773436	0.29234	0.0081528	0.0473679	CSPG4	21:33574739-33634585
MSTRG.10367	29.7822	0.586935	0.419189	0.161463	0.333544	-	21:33574739-33634585
MSTRG.10368	1678.83	-0.123879	0.143305	0.387344	0.57848	SNX33	21:33574739-33634585
MSTRG.10369	16.1028	-0.364665	0.275502	0.185623	0.364599	-	21:33634650-33635135
MSTRG.10370	1760.76	0.277477	0.156219	0.0756994	0.203118	IMP3,SNUPN	21:33646348-33683685
MSTRG.10371	914.448	0.224222	0.144399	0.120472	0.276047	PTPN9	21:33697443-33766711
MSTRG.10372	763.446	0.249209	0.112006	0.0260839	0.102437	SIN3A	21:33796381-33840716
MSTRG.10373	810.428	-0.230687	0.155658	0.138337	0.302781	MAN2C1	21:33843749-33855321
MSTRG.10374	213.294	0.0144125	0.159898	0.928179	0.965006	NEIL1	21:33855756-33861985
MSTRG.10376	936.952	-0.0563057	0.14109	0.689836	0.822272	COMMD4	21:33872673-33878166
MSTRG.10377	23.9266	0.377126	0.597905	0.528206	0.699802	-	21:33962911-33964246
MSTRG.10378	883.001	-0.485769	0.162919	0.00286687	0.0232187	C15orf39	21:33932812-33945080
MSTRG.10379	640.083	-0.0243699	0.158129	0.877519	0.936071	PPCDC	21:34062221-34087954
MSTRG.1038	28.4732	-0.348119	0.219496	0.112741	0.264429	-	10:13506725-13507603
MSTRG.10380	275.291	0.000448749	0.225043	0.998409	0.999337	SCAMP5	21:34088421-34109601
MSTRG.10381	1910.74	0.142321	0.155297	0.359432	0.55263	COX5A	21:34156311-34167331
MSTRG.10382	38.0703	0.174061	0.208732	0.404339	0.594138	-	21:34167584-34168476
MSTRG.10383	1224.98	0.127918	0.094391	0.175355	0.35207	FAM219B	21:34181384-34189089
MSTRG.10384	168.863	-0.188136	0.165837	0.256601	0.447788	MPI	21:34189512-34196212
MSTRG.10385	2107.59	-0.169781	0.0844721	0.0444409	0.144314	SCAMP2	21:34205437-34230892
MSTRG.10386	1373.59	0.146257	0.134329	0.276244	0.469656	ULK3	21:34231527-34238551
MSTRG.10387	1272.56	-0.167809	0.160917	0.297027	0.491233	CSK	21:34264920-34283286
MSTRG.10388	978.388	-1.44539	0.308585	2.81456e-06	0.000139722	-	21:34307009-34323841
MSTRG.10389	103473	-0.879819	0.317686	0.00561495	0.0367484	CYP1A2	21:34307009-34323841
MSTRG.1039	77.3703	-1.1756	0.213434	3.6283e-08	3.64609e-06	SMAD6	10:13507838-13583291
MSTRG.10390	37661	-0.594991	0.403628	0.140453	0.305605	CYP1A1	21:34339235-34346369
MSTRG.10391	498.277	0.333253	0.346917	0.336747	0.531488	-	21:34353457-34359377
MSTRG.10392	366.241	0.065755	0.118034	0.577468	0.738211	EDC3	21:34382784-34438081
MSTRG.10394	2042.07	0.138937	0.107208	0.194992	0.375708	CLK3	21:34438145-34452438
MSTRG.10395	71.7777	-0.301628	0.171682	0.0789353	0.20909	ARID3B	21:34476932-34523170
MSTRG.10396	1367.16	-0.020033	0.135352	0.882338	0.938925	UBL7	21:34601301-34614703
MSTRG.10397	24.1321	-0.108312	0.33548	0.746804	0.860061	-	21:34652263-34652610
MSTRG.10398	295.911	-0.661552	0.231174	0.00421362	0.0302868	SEMA7A	21:34625946-34651632
MSTRG.10399	4271.75	0.80826	0.529626	0.126986	0.285484	CYP11A1	21:34724306-34734990
MSTRG.104	58.7703	1.4105	0.3423	3.77788e-05	0.00103558	-	1:37867072-37869445
MSTRG.10400	811.991	-0.287	0.148437	0.0531782	0.162008	PML	21:34968273-35025051
MSTRG.10401	225.81	0.0076662	0.160332	0.961864	0.980913	STOML1	21:35027744-35043309
MSTRG.10402	382.653	-0.799287	0.16751	1.82798e-06	9.80335e-05	LOXL1	21:35057677-35082119
MSTRG.10404	25.3019	0.215648	0.729414	0.767501	0.872011	GZMB	21:35135770-35137852
MSTRG.10405	32.0205	0.0389194	0.601769	0.948433	0.974184	-	21:35206044-35208959
MSTRG.10406	13.3802	0.235882	0.802334	0.768762	0.87297	-	21:35211413-35213420
MSTRG.10407	10.2905	0.95965	0.775872	0.216137	0.400811	-	21:35229656-35231716
MSTRG.10408	6.18861	0.164995	0.959215	0.86343	0.928609	GZMB	21:35264589-35267979
MSTRG.1041	31.5467	0.212117	0.233638	0.363938	0.557116	-	10:13583743-13584659
MSTRG.10410	591.622	-0.348744	0.37028	0.346275	0.540673	STXBP6	21:35412328-35694402
MSTRG.10411	40.5983	5.79549	1.75733	0.000974114	0.0109178	-	21:38637422-38637863
MSTRG.10412	15.2615	0.813912	0.612413	0.18384	0.362686	-	21:39476044-39476327
MSTRG.10413	27.2432	3.87007	1.34201	0.00392938	0.0289474	-	21:41033031-41033746
MSTRG.10414	92.8105	-0.147417	0.124933	0.238013	0.426516	PRKD1	21:40528037-40874769
MSTRG.10416	18.9723	2.38767	2.31551	0.302465	0.497054	-	21:41286662-41288414
MSTRG.10417	351.526	0.254833	0.175524	0.146546	0.313205	G2E3	21:41612749-41688205
MSTRG.10418	1214.15	0.26974	0.167366	0.107031	0.255525	SCFD1	21:41692841-41818554
MSTRG.10419	818.614	0.51588	0.232694	0.0266239	0.103871	STRN3	21:41963767-42117627
MSTRG.1042	56.3616	-0.258583	0.186531	0.165662	0.339069	C15orf61	10:14329837-14334934
MSTRG.10420	210.227	0.495846	0.148878	0.000866773	0.0100691	AP4S1	21:41963767-42117627
MSTRG.10421	4073.38	0.139205	0.13173	0.290627	0.484598	HECTD1	21:42120491-42196305
MSTRG.10422	43.6344	-0.120065	0.244259	0.62304	0.772401	-	21:42198197-42219594
MSTRG.10423	827.849	0.11443	0.114425	0.317288	0.512089	HEATR5A	21:42255956-42339622
MSTRG.10425	39.8685	0.222545	0.271789	0.412892	0.602472	-	21:42371572-42372644
MSTRG.10426	112.371	0.170765	0.239434	0.475719	0.65823	-	21:42373045-42389675
MSTRG.10427	27.71	0.306127	0.286758	0.285727	0.479012	-	21:42373045-42389675
MSTRG.10428	380.442	-0.0303616	0.205776	0.8827	0.93904	NUBPL	21:42475715-42720687
MSTRG.1043	1207.68	0.192127	0.219465	0.38134	0.573051	SMAD3	10:13858163-13984632
MSTRG.10430	853.566	0.146969	0.247098	0.55199	0.719251	ARHGAP5	21:42924818-43004277
MSTRG.10431	378.481	0.0177314	0.228101	0.938039	0.970044	EGLN3	21:44804679-44834310
MSTRG.10433	647.142	-0.0542594	0.14258	0.703534	0.832078	SPTSSA	21:45295074-45341768
MSTRG.10434	17.8978	0.135806	0.287992	0.637239	0.782785	-	21:45295074-45341768
MSTRG.10435	1181.34	0.0775874	0.106993	0.468353	0.652405	EAPP	21:45351204-45371985
MSTRG.10436	10.0061	0.670794	0.402747	0.0958034	0.237778	U1	21:45378249-45378413
MSTRG.10438	17.419	0.365847	0.467619	0.434002	0.622266	-	21:45391154-45391893
MSTRG.10439	6.70298	1.36621	0.775505	0.0781189	0.207645	U1	21:45406960-45407124
MSTRG.1044	805.67	0.174543	0.102345	0.0881135	0.225937	AAGAB	10:13986398-14074945
MSTRG.10440	916.629	0.0706217	0.0857806	0.410348	0.599774	SNX6	21:45416657-45465785
MSTRG.10441	6.67861	0.765819	0.433674	0.0774147	0.206436	U3	21:45416657-45465785
MSTRG.10442	97.6475	0.499884	0.185963	0.00718641	0.0433214	-	21:45517984-45519419
MSTRG.10443	401.851	0.66947	0.268036	0.0125008	0.0627495	CFL2	21:45519653-45522305
MSTRG.10444	437.529	0.259759	0.189164	0.169693	0.34409	BAZ1A	21:45536723-45586839
MSTRG.10445	13.1442	-0.580317	0.326565	0.0755624	0.202961	-	21:45607107-45619255
MSTRG.10446	131.018	0.385964	0.111601	0.000543315	0.00718417	-	21:45695685-45724815
MSTRG.10447	30.9363	0.763071	0.315789	0.0156749	0.0729508	-	21:45695685-45724815
MSTRG.10448	45.4711	0.3189	0.257868	0.216206	0.400867	-	21:45695685-45724815
MSTRG.1045	13.8695	-0.229556	0.339986	0.499555	0.677406	IQCH	10:14075186-14304476
MSTRG.10450	1615.74	0.423565	0.267392	0.113179	0.265037	SRP54	21:45724825-45764822
MSTRG.10451	20.4071	0.392582	0.253356	0.121255	0.277147	-	21:45767367-45767989
MSTRG.10452	2699.9	0.243318	0.117663	0.0386472	0.131724	PSMA6	21:45974821-45998591
MSTRG.10453	343.287	-0.117915	0.11523	0.306166	0.501023	FAM177A1	21:45777966-45794206
MSTRG.10454	256.78	0.530302	0.208829	0.0111042	0.0579304	PPP2R3C	21:45794780-45820504
MSTRG.10455	281.102	0.358612	0.186384	0.0543486	0.164364	-	21:45821717-45953661
MSTRG.10457	12.1374	0.0560643	0.327598	0.864116	0.928864	-	21:46004042-46005302
MSTRG.10458	2470.26	-0.672487	0.195243	0.000572399	0.00746173	NFKBIA	21:46065548-46068942
MSTRG.10459	123.78	0.350674	0.175542	0.0457527	0.147092	-	21:46441408-46485539
MSTRG.1046	514.889	-0.241635	0.103331	0.0193632	0.083998	MAP2K5	10:14354102-14626128
MSTRG.10461	493.311	0.00264036	0.131499	0.98398	0.991597	RALGAPA1	21:46202961-46413647
MSTRG.10464	495.22	0.175522	0.0911998	0.0542811	0.164225	MBIP	21:46916936-46935846
MSTRG.10465	14.1304	0.990719	0.542914	0.0680288	0.189583	-	21:47309317-47310028
MSTRG.10466	54.9688	0.152502	0.19167	0.426236	0.614665	SLC25A21	21:47310561-47831598
MSTRG.10467	55.4883	0.130965	0.212667	0.538014	0.708626	-	21:47852814-48169316
MSTRG.10468	22.8778	1.37585	0.333112	3.62302e-05	0.00100402	-	21:48185465-48186269
MSTRG.10469	10.1919	2.03635	0.498694	4.43892e-05	0.00116464	-	21:48190644-48191158
MSTRG.10470	92.7795	0.501893	0.243451	0.039248	0.133147	-	21:48209838-48212556
MSTRG.10471	296.79	-0.158629	0.137535	0.248759	0.43882	FOXA1	21:48214178-48217962
MSTRG.10472	69.5976	-0.79732	0.486347	0.101129	0.246552	-	21:48268118-48268343
MSTRG.10473	456.972	-0.7218	0.186365	0.000107486	0.0022162	CLEC14A	21:48843728-48845622
MSTRG.10474	103.644	-0.54644	0.342065	0.11016	0.260591	-	21:49293838-49294117
MSTRG.10475	1850.83	0.0487268	0.18229	0.789235	0.886102	SEC23A	21:49488138-49571497
MSTRG.10476	18.6663	0.105175	0.315949	0.739219	0.854702	-	21:49488138-49571497
MSTRG.10477	140.586	0.510512	0.161155	0.0015358	0.0150818	GEMIN2	21:49571620-49608630
MSTRG.10478	269.564	0.19113	0.15942	0.230563	0.417997	TRAPPC6B	21:49571620-49608630
MSTRG.10479	3700.4	0.287655	0.146599	0.0497407	0.155351	PNN	21:49608851-49621628
MSTRG.1048	298.771	-0.409237	0.254287	0.107539	0.256148	-	10:15044331-15077620
MSTRG.10480	9832.28	0.144677	0.0984403	0.141646	0.307134	MIA2	21:49637024-49738270
MSTRG.10481	356.809	0.383432	0.17132	0.0252143	0.100108	FBXO33	21:49744774-49767082
MSTRG.10482	73.0851	0.428658	0.180483	0.017546	0.078551	-	21:50769215-50770115
MSTRG.10483	56.4896	0.730262	0.338023	0.0307424	0.113933	-	21:53817323-53818063
MSTRG.10485	91.8564	0.337487	0.285022	0.236383	0.424439	-	21:54197038-54197308
MSTRG.10486	79.3737	0.478434	0.165108	0.00375909	0.0280079	-	21:54460080-54460379
MSTRG.10487	220.353	0.063831	0.232145	0.783345	0.882073	C14orf28	21:55153704-55164493
MSTRG.10488	120.774	0.322321	0.235048	0.170281	0.344978	-	21:55175036-55178071
MSTRG.10489	101.223	-0.0250655	0.238498	0.916299	0.958176	KLHL28	21:55179304-55207518
MSTRG.1049	114.067	0.00092448	0.32175	0.997707	0.999059	-	10:15079651-15096560
MSTRG.10491	300.68	0.0197604	0.12225	0.87159	0.932974	FAM179B	21:55207889-55286027
MSTRG.10492	957.38	0.567719	0.177086	0.00134646	0.0137376	PRPF39	21:55289688-55324776
MSTRG.10494	843.497	0.234501	0.128312	0.0676117	0.188961	FKBP3	21:55325020-55335301
MSTRG.10495	424.627	0.121064	0.140056	0.387367	0.57848	-	21:55336800-55396386
MSTRG.10496	17.6466	0.596928	0.399029	0.134666	0.297086	MIS18BP1	21:55398773-55477656
MSTRG.10497	105.766	0.232783	0.23783	0.327691	0.522292	LCMT2	21:55600929-55626668
MSTRG.10498	437.902	0.11548	0.121138	0.340441	0.535197	ADAL	21:55600929-55626668
MSTRG.10499	655.503	0.357041	0.176221	0.0427549	0.140621	-	21:55600929-55626668
MSTRG.105	14.628	0.731422	0.471043	0.120478	0.276047	-	1:38390420-38390871
MSTRG.10500	1558.88	0.392982	0.143398	0.00613472	0.0390393	ZSCAN29	21:55627805-55750564
MSTRG.10501	477.952	0.16008	0.0774081	0.0386404	0.131724	TUBGCP4	21:55627805-55750564
MSTRG.10502	1288.85	0.0907256	0.107461	0.398521	0.589144	TP53BP1	21:55627805-55750564
MSTRG.10504	422.947	-0.0714394	0.133231	0.591816	0.748759	PPIP5K1	21:55831893-55866344
MSTRG.10505	222.384	-0.356383	0.150874	0.0181709	0.0803921	bta-mir-1282	21:55966596-55968374
MSTRG.10506	14782.3	-0.0785589	0.129178	0.543092	0.712275	-	21:55966596-55968374
MSTRG.10507	353.554	-0.576254	0.182228	0.00156541	0.0152353	CATSPER2	21:55906679-55946434
MSTRG.10508	20234	0.297426	0.308201	0.334525	0.528829	PDIA3	21:55906679-55946434
MSTRG.1051	406.199	-0.0160181	0.104686	0.87839	0.936669	PIAS1	10:14878654-15004134
MSTRG.10510	9.04701	-0.0483483	0.359758	0.893093	0.944937	ELL3	21:55947481-55950835
MSTRG.10511	9.40148	-0.0835418	0.442711	0.850324	0.920587	-	21:55950912-55951863
MSTRG.10512	770.21	-0.109132	0.140501	0.437313	0.625195	HYPK	21:55974567-55975823
MSTRG.10513	843.698	-0.0262813	0.0995638	0.791807	0.88745	MFAP1	21:55976262-55988466
MSTRG.10514	297.401	0.217311	0.211199	0.303507	0.498222	WDR76	21:55988605-56043002
MSTRG.10515	608.8	-0.19618	0.130237	0.131982	0.292931	CCDC88C	21:56629746-56773304
MSTRG.10516	2227.74	0.242481	0.0982331	0.0135711	0.0662386	PPP4R3A	21:56798942-56835145
MSTRG.10517	91.6713	0.31614	0.154507	0.0407441	0.136222	-	21:56856913-57008398
MSTRG.10518	172.943	0.421016	0.140656	0.00276039	0.0226156	-	21:56856913-57008398
MSTRG.1052	204.702	0.220617	0.168444	0.190285	0.370181	-	10:15004149-15041922
MSTRG.10520	340.696	-0.493911	0.164919	0.00274562	0.0225455	FBLN5	21:57153109-57248997
MSTRG.10521	838.757	0.299022	0.140721	0.0335926	0.120311	-	21:57261235-57291156
MSTRG.10522	628.689	-0.0757341	0.270332	0.77936	0.879835	-	21:57295007-57331319
MSTRG.10523	396.13	0.0927184	0.150888	0.538896	0.709334	ATXN3	21:57343726-57381185
MSTRG.10524	455.707	0.582346	0.232087	0.0121015	0.0614554	-	21:57388582-57395511
MSTRG.10525	868.98	0.280648	0.13615	0.0392728	0.133189	CPSF2	21:57395845-57430347
MSTRG.10526	41.4958	0.339781	0.188815	0.0719334	0.196399	-	21:57430879-57432513
MSTRG.10527	573.04	-0.780543	0.129891	1.86415e-09	2.57265e-07	RIN3	21:57818887-57953844
MSTRG.10529	68.7553	-0.504675	0.303332	0.0961576	0.238237	-	21:57963398-57964620
MSTRG.1053	1416.16	0.0783275	0.0985102	0.426543	0.614979	CALML4,CLN6	10:15004149-15041922
MSTRG.10530	16720.8	-0.368067	0.17814	0.0388127	0.132131	LGMN	21:57965315-58004541
MSTRG.10531	85.4996	-0.788802	0.163676	1.44072e-06	8.14874e-05	-	21:57965315-58004541
MSTRG.10532	1194.04	0.25183	0.213743	0.23872	0.427191	GOLGA5	21:58070188-58098924
MSTRG.10533	923.758	-0.391555	0.182746	0.0321435	0.117153	ITPK1	21:58180157-58347037
MSTRG.10534	242.477	0.21344	0.109856	0.0520286	0.159822	TMEM251	21:58404599-58407259
MSTRG.10536	186.89	-0.0230327	0.102801	0.822717	0.905363	GON7	21:58416950-58424787
MSTRG.10537	711.225	-0.325522	0.129911	0.0122201	0.0618653	UBR7	21:58424916-58441795
MSTRG.10538	221.874	-0.300435	0.130483	0.0213083	0.0895731	BTBD7	21:58455751-58541454
MSTRG.10539	9.88173	-0.914541	0.619418	0.139823	0.304874	UNC79	21:58679831-58924124
MSTRG.1054	52.2899	-0.0882078	0.236798	0.709519	0.836242	-	10:15541930-15543744
MSTRG.10540	14.7415	-0.117208	0.693893	0.865865	0.929778	-	21:58679831-58924124
MSTRG.10541	100.067	-1.2404	0.300437	3.6492e-05	0.00100723	ASB2	21:59126041-59160261
MSTRG.10542	152.692	-0.976597	0.258321	0.000156478	0.00291486	-	21:58937932-58942982
MSTRG.10543	4.50765	-0.828577	0.486925	0.0888207	0.227109	PRIMA1	21:58949072-59007741
MSTRG.10544	9.60244	-2.71839	0.626682	NA	NA	-	21:59310737-59322006
MSTRG.10545	1521.16	-0.131435	0.125673	0.29563	0.489861	DDX24	21:59256631-59275061
MSTRG.10546	412.683	0.0265294	0.145827	0.855642	0.924235	-	21:59275186-59289639
MSTRG.10547	67.4548	-0.524043	0.270879	0.0530389	0.161655	-	21:59346451-59348581
MSTRG.10548	1805.58	-1.58871	0.465002	0.000634136	0.00793666	-	21:59329981-59336752
MSTRG.10549	19.5637	0.429866	0.317839	0.176227	0.353147	PPP4R4	21:59397852-59506934
MSTRG.1055	2714.15	0.11563	0.114495	0.312535	0.507792	-	10:15589746-15636367
MSTRG.10551	44205.4	0.411603	0.204739	0.0443908	0.14426	SERPINA10	21:59397852-59506934
MSTRG.10552	161.967	-1.22118	0.241315	4.18112e-07	2.97434e-05	-	21:59397852-59506934
MSTRG.10553	61.3151	1.74671	0.683222	0.0105708	0.0561094	-	21:59508282-59514365
MSTRG.10554	4378.23	-0.423814	0.451008	0.347369	0.541646	SERPINA6	21:59517403-59541503
MSTRG.10555	2939.36	-0.375603	0.172644	0.0295858	0.111113	-	21:59578503-59590395
MSTRG.10556	235093	0.0045592	0.157265	0.976872	0.987569	SERPINA1	21:59578503-59590395
MSTRG.10557	16048.5	-0.167454	0.125924	0.183581	0.362282	SERPINA11	21:59650975-59664635
MSTRG.10558	1.91619	0.714118	0.952704	0.453514	0.639261	-	21:59667404-59678093
MSTRG.10559	60.067	-0.767792	0.588933	0.192336	0.372385	-	21:59692573-59703166
MSTRG.1056	44.887	-0.462597	0.305516	0.129988	0.289933	-	10:15589746-15636367
MSTRG.10560	2.44886	3.5881	1.4515	0.0134362	0.0659105	-	21:59741450-59741749
MSTRG.10562	7.79512	0.112876	0.414341	0.785296	0.883597	-	21:59767140-59777721
[truncated: 18,725 more rows]
