# Supplementary material for: Hepatic Transcriptome Analysis Identifies Divergent Pathogen-Specific Targeting-Strategies to Modulate the Innate Immune System in Response to Intramammary Infection
Source: Front Immunol. 2020 Apr 29;11:715. doi: 10.3389/fimmu.2020.00715 (PMC7202451; doi:10.3389/fimmu.2020.00715)
Supplement: Supplementary file 11 [file Table_2.xlsx]

## Sheet: summary_cuffdiff_DESeq_Ecoli_FB
Supplementary Table 2: Differential gene expression in the liver of cows in response to intramammary E.coli challenge
gene_id	normalized baseMean across all samples	log2FoldChange	standard error of log2 FoldChange	pvalue	padj	gene	locus
ENSBTAG00000000009	42.1164	-0.789491	0.334557	0.0182843	0.0373957	FOXF1	18:12379749-12382722
ENSBTAG00000000020	8.89451	-1.17914	0.657808	0.0730492	0.119947	TRPV3	19:24854532-24885437
ENSBTAG00000000031	24.3294	-0.985833	0.326822	0.00255777	0.00706378	TRPV4	17:65678453-65699847
ENSBTAG00000000053	58.7505	-0.705441	0.230025	0.00216356	0.00611068	FILIP1	9:15140840-15249645
ENSBTAG00000000062	10.3099	-1.04399	0.613201	0.0886581	0.140778	RASL12	10:11944516-11959912
ENSBTAG00000000076	69.5116	-0.404417	0.227088	0.0749316	0.122416	RECK	8:60705116-60784645
ENSBTAG00000000102	24.0424	-1.30135	0.504463	0.00988946	0.0222988	GPR75	11:36413997-36420863
ENSBTAG00000000164	2.98032	-0.683266	0.656592	0.298049	0.385008	GNRH1	8:73698975-73702769
ENSBTAG00000000183	77.1288	-0.0927443	0.344742	0.78791	0.835459	TRAT1	1:53995475-54043198
ENSBTAG00000000220	18.3834	0.466863	0.390097	0.23139	0.313563	-	22:1471987-1717590
ENSBTAG00000000244	57.8821	-1.07006	0.306779	0.00048657	0.00171716	NRXN2	29:43476402-43576128
ENSBTAG00000000246	12.8034	-0.609266	0.419133	0.146048	0.213302	ME3	29:8947351-9168579
ENSBTAG00000000261	2.50514	-1.21961	0.951683	0.20001	0.277779	-	11:74984267-74996342
ENSBTAG00000000281	8.36397	0.931713	0.436141	0.0326577	0.0612013	MND1	17:4212633-4296899
ENSBTAG00000000317	5.84312	-1.11184	0.499625	0.0260583	0.0505106	MAPK8IP1	15:76794435-76813776
ENSBTAG00000000329	12.5792	-0.921164	0.435908	0.034583	0.0641463	MEGF10	7:27820354-27998816
ENSBTAG00000000333	18.553	-0.730162	0.451721	0.106008	0.163167	ARHGAP20	15:20909250-21004834
ENSBTAG00000000354	7.07783	1.17699	0.580308	0.0425376	0.0761197	PDE6G	19:51768183-51769908
ENSBTAG00000000381	10.1236	-0.7834	0.448581	0.0807422	0.130311	S1PR4	7:21889525-21890683
ENSBTAG00000000386	7.05287	0.420639	0.515446	0.414462	0.502289	-	19:28422864-28423634
ENSBTAG00000000418	7.4121	0.105491	0.643072	0.869698	0.902001	TOX3	18:21000512-21120358
ENSBTAG00000000477	7.29805	-1.17159	0.436774	0.00731019	0.0172926	TLR5	16:27303740-27306317
ENSBTAG00000000520	6.47908	-0.700648	0.577981	0.225423	0.307048	ATP2B3	X:39677596-39720987
ENSBTAG00000000533	57.1644	0.777586	0.277597	0.00509235	0.0127605	ZNF684	3:106216831-106226043
ENSBTAG00000000576	5.89539	-0.655976	0.564435	0.245162	0.328116	ADGRG2	X:131673621-131717092
ENSBTAG00000000588	8.02329	-0.0782535	0.620655	0.899667	0.924568	CHODL	1:18208865-18233154
ENSBTAG00000000601	41.8721	-1.30283	0.340748	0.000131599	0.000559054	COL11A2	23:7290454-7318840
ENSBTAG00000000616	19.779	-0.0410569	0.269963	0.879121	0.909446	GPR161	3:553189-575832
ENSBTAG00000000628	11.1914	1.16947	0.499788	0.0192867	0.0391552	-	15:55850825-55853143
ENSBTAG00000000629	50.0232	0.887117	0.220606	5.78856e-05	0.000274332	MMS22L	9:53228693-53352386
ENSBTAG00000000634	50.3843	-1.29737	0.303132	1.86988e-05	0.000103336	MLPH	3:117584072-117637812
ENSBTAG00000000660	7.05576	0.283372	0.50318	0.573324	0.652562	FAM83D	13:68368928-68391896
ENSBTAG00000000728	16.6537	0.796952	0.40782	0.0506803	0.0880262	ZNF597	25:2851383-2855519
ENSBTAG00000000751	22.5709	1.21653	0.783455	0.120478	0.181578	RRH	6:16727621-16740695
ENSBTAG00000000752	12.4569	-0.276863	0.404231	0.493399	0.578577	SGO1	1:44947708-44965530
ENSBTAG00000000770	34.8134	-0.127855	0.283188	0.65164	0.72306	PGM2L1	15:54484805-54537330
ENSBTAG00000000793	47.0528	-0.728111	0.438223	0.0966119	0.151108	LAMC2	16:65705534-65771215
ENSBTAG00000000799	98.0683	-0.157443	0.238573	0.509295	0.594048	ICA1	4:17177735-17341262
ENSBTAG00000000816	249.934	-0.451555	0.263735	0.086868	0.138371	PRDM1	9:44355219-44377512
ENSBTAG00000000819	14.4596	-0.256333	0.326352	0.43219	0.520083	RFX3	8:41458920-41577023
ENSBTAG00000000821	8.70534	-1.48038	0.61999	0.0169516	0.0350517	GPR137C	10:11495133-11555270
ENSBTAG00000000841	16.4929	-0.471389	0.421591	0.263516	0.347481	LZTS1	8:67861050-67867745
ENSBTAG00000000868	44.3626	0.203743	0.33922	0.548092	0.629879	ZFP1	18:2532231-2536014
ENSBTAG00000000885	16.4665	0.850445	0.412088	0.0390419	0.0708833	-	8:99849409-99850892
ENSBTAG00000000900	58.9557	0.318013	0.303214	0.294267	0.380813	LRRC8C	3:53717831-53810701
ENSBTAG00000000910	4.80845	0.0839226	0.67014	0.90034	0.92504	SLC6A7	7:63546282-63567495
ENSBTAG00000000942	148.784	-0.25794	0.307171	0.401061	0.489667	SIPA1L2	28:5250715-5367946
ENSBTAG00000000951	8.9257	-1.07731	0.39888	0.00691682	0.0165171	JAKMIP3	26:51450394-51504242
ENSBTAG00000000966	7.31962	0.653007	0.59538	0.272733	0.357593	-	5:100112514-100118909
ENSBTAG00000000983	17.4064	-1.61073	0.480179	0.00079529	0.00260141	ABCC8	15:35567686-35646400
ENSBTAG00000001019	58.5485	0.243247	0.387891	0.530593	0.613935	GDF10	28:42628170-42640763
ENSBTAG00000001032	8.27723	0.156102	0.470198	0.739895	0.797021	PYGM	29:43606011-43617848
ENSBTAG00000001052	60.9994	-2.4677	0.82401	0.00274679	0.00752346	ADCY10	3:825293-905484
ENSBTAG00000001078	14.672	-0.521018	0.458734	0.256051	0.339661	-	25:3392667-3404630
ENSBTAG00000001094	6.29148	-1.21711	0.684562	0.0754128	0.123046	MTUS2	12:31029404-31296069
ENSBTAG00000001096	25.3135	0.124042	0.262394	0.636405	0.709279	PRKRA	2:18433085-18449877
ENSBTAG00000001112	66.6372	-0.420736	0.239497	0.078961	0.127846	SMOX	13:51409994-51445203
ENSBTAG00000001125	26.114	-0.423877	0.492758	0.389672	0.477993	ADAMDEC1	8:72498087-72516273
ENSBTAG00000001135	4.38719	-1.58206	0.766518	0.0390221	0.0708598	C1orf194	3:34388637-34392858
ENSBTAG00000001136	25.3641	-0.87869	0.656107	0.18049	0.254657	KIAA1324	3:34313871-34353121
ENSBTAG00000001152	28.7938	1.08564	0.450434	0.015943	0.0333465	TLE6	7:22019473-22023366
ENSBTAG00000001166	13.2224	-0.858027	0.484818	0.076762	0.124824	HSF5	19:9645918-9670385
ENSBTAG00000001183	14.4011	-1.19358	0.598022	0.0459472	0.0811597	KLHL33	10:26728621-26738305
ENSBTAG00000001228	23.164	0.0499701	0.392525	0.8987	0.924056	CEND1	29:50840060-50843011
ENSBTAG00000001235	22.0314	-0.598306	0.274141	0.0290744	0.0554517	-	1:58085013-58125875
ENSBTAG00000001257	81.0809	0.23832	0.210573	0.257733	0.341362	AGTPBP1	8:80235082-80392851
ENSBTAG00000001273	92.6637	-0.30016	0.345368	0.384791	0.473327	NLRP3	7:42028058-42075814
ENSBTAG00000001293	6.88346	-0.350102	0.465415	0.451909	0.539102	MAATS1	1:65050470-65144504
ENSBTAG00000001298	29.8742	-0.0520999	0.296455	0.860496	0.894378	STAMBPL1	26:10597572-10650140
ENSBTAG00000001333	52.2752	-0.803235	0.253248	0.00151535	0.00451178	PPARG	22:57366996-57489590
ENSBTAG00000001338	20.2116	-1.24211	0.390414	0.00146504	0.00438328	CCR3	22:53761588-53762665
ENSBTAG00000001359	9.10176	-0.636727	0.54457	0.242312	0.32508	B3GNT7	2:119989627-119990869
ENSBTAG00000001385	77.3797	-0.394233	0.268638	0.142234	0.208571	ZSCAN2	21:22702079-22714918
ENSBTAG00000001388	8.2039	-1.5418	0.4345	0.000387533	0.00141277	NMB	21:22741476-22744781
ENSBTAG00000001481	9.73543	-1.14705	0.45364	0.0114534	0.0252493	IGSF9	3:9859944-9877224
ENSBTAG00000001500	69.2444	0.639921	0.210364	0.00235037	0.00654877	FIGNL1	4:5374834-5376886
ENSBTAG00000001527	9.07212	-0.883617	0.500111	0.0772545	0.125457	TMEM213	4:103271363-103277590
ENSBTAG00000001567	283.981	-0.900994	0.18012	5.66828e-07	5.14377e-06	LRRK1	21:5642545-5734611
ENSBTAG00000001572	16.7287	1.19813	0.406071	0.0031722	0.00849716	NSUN7	6:61311621-61357185
ENSBTAG00000001603	8.302	-0.956883	0.510235	0.0607411	0.102591	YIPF7	6:64882683-64916426
ENSBTAG00000001615	7.98954	-0.352006	0.485836	0.468736	0.55552	RUNDC3A	19:44742150-44751739
ENSBTAG00000001649	75.4665	0.139394	0.240268	0.561806	0.641572	ZFPM2	14:60994138-61520208
ENSBTAG00000001652	52.5747	-0.64665	0.211678	0.00225153	0.00632284	SLCO3A1	21:15196197-15584694
ENSBTAG00000001683	10.3576	0.40715	0.460089	0.376191	0.464906	FAM171B	2:9567190-9590374
ENSBTAG00000001694	59.738	0.122197	0.23732	0.606621	0.682601	TYRO3	10:37078591-37095809
ENSBTAG00000001717	28.2196	-0.682329	0.294314	0.0204292	0.041075	AURKB	19:28447633-28452478
ENSBTAG00000001734	1.38603	-1.61571	1.22421	0.186903	0.262238	MS4A10	29:37718325-37725179
ENSBTAG00000001735	11.2321	-0.122972	0.359673	0.732427	0.79072	ADAM11	19:45113920-45131794
ENSBTAG00000001838	6.00272	-2.01261	0.803439	0.0122452	0.0266748	LRRC36	18:35056133-35117221
ENSBTAG00000001864	6.93507	-0.931979	0.547883	0.0889331	0.141106	NR4A3	8:65341201-65373695
ENSBTAG00000001920	22.8935	0.170529	0.303009	0.573582	0.65276	POLQ	1:66552010-66659954
ENSBTAG00000001966	11.4115	-0.78194	0.411426	0.0573598	0.0976861	PDGFRL	27:18701955-18775559
ENSBTAG00000001979	5.3313	-1.91501	0.660852	0.00375804	0.00981864	TAF7L	X:55127018-55144665
ENSBTAG00000001981	6.79686	-1.27338	0.547632	0.0200583	0.0404752	SLC6A17	3:33337959-33373481
ENSBTAG00000001983	57.5623	-0.49636	0.204793	0.0153623	0.0323151	SMAGP	5:28683697-28709507
ENSBTAG00000002011	7.05202	-0.395917	0.470181	0.399759	0.488423	KIAA0895	4:61273628-61319128
ENSBTAG00000002097	14.0957	0.136928	0.723318	0.849854	0.886071	TMC5	25:17146667-17201619
ENSBTAG00000002104	23.0368	-0.138123	0.617813	0.823093	0.864557	RHPN1	14:2462543-2471434
ENSBTAG00000002117	19.0319	0.808924	0.325991	0.0130855	0.0281594	KIF18A	15:59499815-59575706
ENSBTAG00000002135	34.2431	0.162855	0.402575	0.685822	0.752383	CD69	5:100740573-100747672
ENSBTAG00000002136	141.586	-0.57487	0.251712	0.0223808	0.0444113	FCHO1	7:5295361-5319564
ENSBTAG00000002163	9.81995	-0.750954	0.37664	0.0461714	0.0814652	PTGER2	10:11773705-11786080
ENSBTAG00000002170	31.2701	0.505801	0.328749	0.123911	0.185818	NOVA1	21:37109670-37273808
ENSBTAG00000002227	81.8254	-2.15873	0.428212	4.62455e-07	4.32057e-06	LRIG3	5:54884676-54935650
ENSBTAG00000002232	31.8402	0.331119	0.287478	0.2494	0.332431	TRPC1	1:127257266-127318221
ENSBTAG00000002251	13.5244	0.777643	0.448475	0.082923	0.133186	-	5:61095655-61150517
ENSBTAG00000002281	21.4893	-0.236243	0.336126	0.482155	0.567781	ZNF354C	7:2184136-2190127
ENSBTAG00000002283	36.9429	-0.309334	0.240143	0.197703	0.275038	FZD7	2:90987007-90989214
ENSBTAG00000002296	112.549	-0.162113	0.176081	0.357224	0.446001	TMEM173	7:52361792-52368150
ENSBTAG00000002298	32.1323	-0.181264	0.254863	0.476948	0.562782	CKAP2L	11:46318612-46340841
ENSBTAG00000002316	7.45447	-0.354909	0.436184	0.415835	0.50348	NIPA1	2:916139-963744
ENSBTAG00000002331	19.2489	-0.318271	0.342168	0.352289	0.441065	DLGAP5	10:67863305-67908834
ENSBTAG00000002392	29.5967	-1.29231	0.259481	6.34687e-07	5.66747e-06	-	6:13389037-13529927
ENSBTAG00000002394	19.3157	-0.140866	0.374083	0.706498	0.769671	TMEM44	1:73516015-73559858
ENSBTAG00000002408	17.169	-0.92316	0.372451	0.0131895	0.0283536	FHAD1	16:53336074-53469243
ENSBTAG00000002448	7.00597	-0.83535	0.554133	0.131685	0.195489	SNTG1	14:22212867-22350058
ENSBTAG00000002488	19.8745	0.714623	0.458127	0.118788	0.179411	LDHC	29:26506379-26539353
ENSBTAG00000002564	146.526	-0.083864	0.208575	0.687625	0.753688	DLG4	19:27543282-27565410
ENSBTAG00000002576	5.17191	-0.209253	0.919558	0.81999	0.862175	GLDN	10:59077122-59131740
ENSBTAG00000002585	5.68908	-1.22728	0.693056	0.07659	0.124603	SLC16A2	X:81604862-81621189
ENSBTAG00000002596	53.3259	0.0648473	0.302364	0.830182	0.869837	VSTM1	18:62145372-62165477
ENSBTAG00000002605	27.3956	-0.0286594	0.290494	0.92141	0.941598	-	19:33601281-33650183
ENSBTAG00000002616	13.5096	0.50778	0.318456	0.110823	0.169073	-	21:55487969-55488586
ENSBTAG00000002620	15.721	-0.273706	0.326748	0.402218	0.490731	DNA2	28:24966716-25005002
ENSBTAG00000002626	49.1879	-0.708346	0.324143	0.0288678	0.0551238	ARHGAP6	X:137588933-137693777
ENSBTAG00000002644	8.49308	-0.788328	0.495156	0.111367	0.169803	KCNQ4	3:105977254-106003115
ENSBTAG00000002668	23.1676	-0.261405	0.304412	0.390494	0.478812	ZNF711	X:74973930-74999240
ENSBTAG00000002680	19.3577	0.581377	0.440718	0.187116	0.262447	TMEM132E	19:15792360-15810652
ENSBTAG00000002687	32.7513	-0.653813	0.268963	0.0150629	0.0318051	TSHZ3	18:41991379-41994613
ENSBTAG00000002724	6.02576	-0.210303	0.603543	0.727504	0.786955	HORMAD1	3:20059125-20078990
ENSBTAG00000002788	28.9963	-0.552875	0.270981	0.0413236	0.0743141	RAB27B	24:54544870-54715264
ENSBTAG00000002822	8.76203	-0.0411948	0.494525	0.933612	0.950213	CNBD2	13:65759113-65807438
ENSBTAG00000002824	11.947	-0.440304	0.562338	0.433634	0.521457	DPEP3	18:35576306-35580517
ENSBTAG00000002826	34.1904	-0.242113	0.258767	0.349458	0.438212	CLSPN	3:110604435-110630769
ENSBTAG00000002845	2.97848	-2.39265	1.06753	0.0250067	0.0488063	CDH10	20:48874611-49060950
ENSBTAG00000002858	7.40046	0.309811	0.472255	0.511809	0.596273	ACBD7	13:29940128-29943624
ENSBTAG00000002894	12.4462	0.46527	0.497545	0.34972	0.438457	TNFSF4	16:41689562-41709076
ENSBTAG00000002900	20.1887	1.40686	0.381923	0.000229951	0.00089837	-	10:99351221-99352544
ENSBTAG00000002915	8.97931	0.0713233	0.567368	0.899962	0.92471	GPR63	9:53812417-53813749
ENSBTAG00000002929	18.1393	-1.44976	0.397495	0.000265068	0.00101334	IRF4	23:52050984-52064928
ENSBTAG00000002955	9.88799	-1.21197	0.578479	0.0361621	0.0665851	-	28:13166932-13179478
ENSBTAG00000002976	13.9953	-0.34814	0.374008	0.351939	0.440708	CD177	18:51877253-51888120
ENSBTAG00000002979	21.483	0.893542	0.354469	0.0117093	0.0257275	PIK3R3	3:100565314-100666691
ENSBTAG00000002981	4.8031	0.339516	0.731358	0.642485	0.714816	FAM64A	19:26021978-26026009
ENSBTAG00000002982	26.3043	-0.0673041	0.431098	0.875936	0.906651	PITPNM3	19:25942766-26017902
ENSBTAG00000002985	36.5301	-1.00429	0.32883	0.00225721	0.00633791	KCNMB1	20:2158462-2172275
ENSBTAG00000002998	9.85109	-0.49696	0.385753	0.197647	0.274978	MELTF	1:72086118-72109936
ENSBTAG00000003018	31.5403	0.514954	0.510758	0.313351	0.400865	FSTL3	7:44896886-44903223
ENSBTAG00000003110	6.26546	-1.08137	0.653272	0.0978608	0.1527	-	22:32732391-32877802
ENSBTAG00000003121	4.13709	-3.04916	0.609693	5.69929e-07	5.16964e-06	FRMPD3	X:59847735-59915953
ENSBTAG00000003183	26.9402	-1.22399	0.360919	0.000695599	0.00232726	NTN4	5:60372424-60502966
ENSBTAG00000003200	44.4616	0.532113	0.419817	0.204982	0.2835	-	20:24233177-24292919
ENSBTAG00000003217	13.0246	-0.61655	0.500462	0.217964	0.298521	CADM3	3:10652467-10683411
ENSBTAG00000003220	5.3617	0.404786	0.862118	0.638694	0.711294	ACKR1	3:10647426-10648940
ENSBTAG00000003238	23.7537	-0.83826	0.486533	0.0849024	0.135845	MEOX2	4:23943519-24019359
ENSBTAG00000003253	12.1183	-0.746892	0.579554	0.19749	0.274798	NPPC	2:120392633-120397261
ENSBTAG00000003291	14.109	-0.476867	0.365775	0.19233	0.268633	RIMKLB	5:101581510-101618950
ENSBTAG00000003297	14.6628	-0.741701	0.49574	0.134615	0.199108	OASL	17:65446986-65463409
ENSBTAG00000003313	8.63838	-0.897418	0.572665	0.117093	0.177214	TNFRSF9	16:46288365-46306428
ENSBTAG00000003322	71.8042	0.973427	0.299725	0.0011633	0.00360162	TTLL7	3:60357481-60449087
ENSBTAG00000003375	26.3834	-0.318649	0.353438	0.367285	0.455932	TC2N	21:57075108-57117586
ENSBTAG00000003383	12.0365	1.69798	0.560955	0.00247037	0.00684986	-	1:70697539-70698145
ENSBTAG00000003403	13.4424	-1.06311	0.425251	0.012421	0.0269708	PADI2	2:136049643-136103406
ENSBTAG00000003414	10.4372	-0.0263532	0.363456	0.942198	0.956472	SAXO2	21:24521616-24539888
ENSBTAG00000003434	8.45314	-1.67617	0.436751	0.00012413	0.0005316	CERS4	7:18128318-18163612
ENSBTAG00000003440	21.2621	-0.445323	0.337253	0.186687	0.261991	-	3:43651195-43676797
ENSBTAG00000003455	40.9548	-0.491907	0.226872	0.0301421	0.0571662	ANKRD6	9:61441229-61624884
ENSBTAG00000003458	71.6298	-0.122585	0.19747	0.534745	0.617667	CDCA7	2:23377567-23390741
ENSBTAG00000003506	5.40499	0.422603	0.540003	0.433866	0.521704	STEAP2	4:74886595-74911776
ENSBTAG00000003529	18.0564	-0.260016	0.467744	0.578284	0.65707	-	26:8632199-8690464
ENSBTAG00000003575	10.8421	-0.357385	0.404032	0.376401	0.465083	ZKSCAN4	23:30186450-30193866
ENSBTAG00000003600	34.7983	-1.72063	0.53362	0.00126213	0.00386076	CAPN8	16:27679425-27748095
ENSBTAG00000003608	30.2909	0.678293	0.401282	0.0909676	0.143727	SYCP2	13:57125793-57197458
ENSBTAG00000003624	3.99954	-1.93127	0.680672	0.00454968	0.0115648	CNTF	15:83291642-83293465
ENSBTAG00000003626	3.67486	-1.71996	1.18645	0.147149	0.214592	MYO3B	2:25973377-26259891
ENSBTAG00000003629	17.9028	-1.68645	0.432665	9.70641e-05	0.000430117	ASPA	19:24825865-24847108
ENSBTAG00000003638	10.1762	0.134722	0.649138	0.835588	0.874216	ZNF215	15:46385476-46412894
ENSBTAG00000003650	29.5292	-0.228617	0.329439	0.487707	0.573236	NR4A2	2:39999716-40017015
ENSBTAG00000003682	6.67369	0.577123	0.484624	0.233706	0.316142	DNAJB13	15:54180360-54192907
ENSBTAG00000003709	10.1958	-0.994111	0.378311	0.00859478	0.0198629	ITGB8	4:29124580-29216280
ENSBTAG00000003721	52.3999	-0.997727	0.441995	0.0239876	0.0470485	CHST1	15:76573747-76577430
ENSBTAG00000003802	5.71551	-0.863602	0.532733	0.105001	0.161864	TEKT3	19:33418199-33451244
ENSBTAG00000003808	23.4119	-0.521507	0.259722	0.0446497	0.079186	HDAC9	4:27174249-27457097
ENSBTAG00000003893	15.7177	1.06958	0.385315	0.00550571	0.0136327	-	X:110433907-110444196
ENSBTAG00000003901	80.2932	-0.374432	0.322288	0.24532	0.328199	DNMT3B	13:62700410-62721124
ENSBTAG00000003910	6.28414	0.652082	0.954168	0.494352	0.579402	SH2D4B	28:36127030-36212116
ENSBTAG00000003915	21.1676	-0.659446	0.374892	0.0785722	0.127316	LARP6	10:17662964-17682955
ENSBTAG00000003919	24.0069	-0.340931	0.521854	0.513558	0.598008	KIAA0408	9:24120227-24131671
ENSBTAG00000003920	14.9849	0.297897	0.385487	0.439652	0.527251	TGM1	10:20735502-20750260
ENSBTAG00000003956	9.16613	-1.15289	0.401193	0.00405749	0.0104813	SGCA	19:37113476-37122446
ENSBTAG00000003977	5.72989	-1.36155	0.450752	0.00252258	0.0069778	SLC52A3	13:60829862-60845763
ENSBTAG00000004007	3.67922	-1.92044	0.709159	0.00676791	0.0162121	MCF2	X:23075814-23153236
ENSBTAG00000004010	6.1123	0.283321	0.514505	0.581863	0.660171	PAPPA	8:107150316-107379748
ENSBTAG00000004022	19.7971	0.27031	0.387635	0.485595	0.571144	PLAG1	14:25007290-25009296
ENSBTAG00000004023	12.3989	-0.768178	0.409715	0.060805	0.102683	KIAA1324L	4:33518952-33763007
ENSBTAG00000004035	9.85582	-1.11529	0.485122	0.0215054	0.0429362	SDK1	25:39998763-40186702
ENSBTAG00000004036	19.9559	-0.310291	0.341606	0.363704	0.452506	GJC1	19:45154678-45186611
ENSBTAG00000004048	13.7954	0.381262	0.53098	0.472736	0.558987	MCHR1	5:112510410-112513883
ENSBTAG00000004078	9.09336	-1.86341	0.599495	0.00188163	0.00543475	KCNH2	4:114325567-114357974
ENSBTAG00000004081	6.71831	-1.92755	0.633519	0.0023454	0.00653862	FAT3	29:1965868-2605125
ENSBTAG00000004086	52.6624	-0.901923	0.339617	0.00791416	0.0184926	SPINT1	10:36490426-36504314
ENSBTAG00000004099	6.60938	-0.985594	0.57894	0.0886785	0.140789	CCDC170	9:89715163-89780254
ENSBTAG00000004126	13.1368	-0.136302	0.405591	0.736828	0.794545	MLF1	1:109763291-109793739
ENSBTAG00000004150	7.41186	1.29099	0.615096	0.035831	0.0660432	NRG1	27:27624064-27853566
ENSBTAG00000004218	60.8056	-1.50061	0.617525	0.0150974	0.0318486	SYNDIG1L	10:86105103-86110121
ENSBTAG00000004224	13.2246	0.924031	0.447115	0.0387669	0.0704831	C19orf38	7:16534412-16544398
ENSBTAG00000004249	16.3085	-0.960628	0.422102	0.0228567	0.0452209	TANC2	19:48089630-48406633
ENSBTAG00000004263	26.1542	0.0435428	0.389216	0.910924	0.933467	ATP6V0A4	4:103199965-103246668
ENSBTAG00000004270	16.2313	-1.31698	0.315671	3.01931e-05	0.000156683	FCER2	7:17757621-17768585
ENSBTAG00000004287	31.6729	-0.287454	0.421925	0.495687	0.5807	EVC	6:105171715-105275204
ENSBTAG00000004327	17.822	1.48643	0.530113	0.0050476	0.0126591	LONRF2	11:5434469-5460490
ENSBTAG00000004337	28.9162	-0.958848	0.655484	0.14352	0.210173	PDE1B	5:25631975-25658534
ENSBTAG00000004388	7.28607	-1.1518	0.662744	0.082223	0.132278	SLITRK6	12:61064672-61067201
ENSBTAG00000004405	8.45582	0.819771	0.583792	0.160254	0.230642	IQUB	4:88570538-88642925
ENSBTAG00000004407	33.1966	-1.07809	0.272768	7.7375e-05	0.000353795	KCNK2	16:69865017-70097416
ENSBTAG00000004475	16.4441	-0.390778	0.372717	0.294428	0.380973	CDK5R1	19:18027468-18028392
ENSBTAG00000004518	13.6634	-0.990023	0.33583	0.00319846	0.00855309	GRHL2	14:64905619-65031370
ENSBTAG00000004541	5.33003	-0.996916	0.545582	0.0676619	0.112243	LPAR5	5:104163581-104173568
ENSBTAG00000004555	15.0239	-2.67692	1.0236	0.00891776	0.0204628	LRP2	2:26936762-27078521
ENSBTAG00000004572	15.2442	2.88381	0.658935	1.20614e-05	7.10852e-05	RNF183	8:104244729-104247975
ENSBTAG00000004574	9.97707	-0.357854	0.430929	0.406299	0.494543	UGT8	6:12092954-12201473
ENSBTAG00000004582	5.04839	-0.279815	0.547625	0.609378	0.684958	COL20A1	13:54734521-54756417
ENSBTAG00000004588	9.31885	-1.47627	0.46135	0.00137479	0.00414473	KCNN4	18:52303108-52316896
ENSBTAG00000004608	53.273	-0.960579	0.355816	0.00694124	0.0165601	-	18:57574116-57583637
ENSBTAG00000004622	43.2391	0.521155	0.299033	0.0813683	0.131127	DZANK1	13:38782688-38833049
ENSBTAG00000004645	25.1026	-0.700376	0.358474	0.0507285	0.0880843	ADAMTSL3	21:24596915-24836070
ENSBTAG00000004652	50.4464	-1.64067	0.257721	1.93954e-10	4.51823e-09	LPAR2	7:3624278-3627734
ENSBTAG00000004685	18.9406	-0.945395	0.493545	0.0554263	0.0948938	SRGAP3	22:17372629-17613438
ENSBTAG00000004705	17.0074	-0.10562	0.335958	0.753228	0.807552	ILDR1	1:67082114-67116669
ENSBTAG00000004710	84.6506	-1.02528	0.288388	0.0003777	0.00138205	HNF1B	19:14287672-14349579
ENSBTAG00000004727	44.0769	-0.539927	0.279708	0.0535666	0.0922218	PAQR4	25:2378552-2382039
ENSBTAG00000004729	20.0248	-0.360565	0.446908	0.419782	0.507635	PKMYT1	25:2382051-2386318
ENSBTAG00000004750	6.05171	-1.25649	0.493907	0.0109596	0.0243189	VSTM2L	13:67460323-67498847
ENSBTAG00000004751	6.47583	-1.23806	0.468396	0.00821298	0.0191152	SPTBN4	18:50077665-50154685
ENSBTAG00000004754	52.1494	-0.919361	0.225158	4.44252e-05	0.00021768	DSCAM	1:141658907-141994082
ENSBTAG00000004792	8.05589	-0.645606	0.485049	0.183185	0.257827	CHMP4C	14:83201748-83231069
ENSBTAG00000004793	3.63388	-1.85552	1.76726	0.293744	0.380326	AMBN	6:87694411-87705727
ENSBTAG00000004796	7.58545	3.82532	1.22197	0.00174532	0.00509299	GRP	24:58710083-58722719
ENSBTAG00000004822	9.10503	-1.12327	0.611699	0.0663113	0.110464	SOX10	5:110261031-110280622
ENSBTAG00000004849	44.3666	0.383531	0.302151	0.204322	0.282724	IGSF3	3:26735792-26817441
ENSBTAG00000004862	22.5174	0.215486	0.313117	0.49133	0.57651	TUB	15:45033762-45055126
ENSBTAG00000004877	24.0228	0.400731	0.32537	0.218093	0.298678	TRAIP	22:50970362-50987947
ENSBTAG00000004952	16.4693	-0.712577	0.483881	0.140851	0.207014	MFSD4A	16:3168634-3193846
ENSBTAG00000004954	22.673	-0.455507	0.355066	0.199534	0.277249	TOX	14:26631189-26941726
ENSBTAG00000004976	111.763	0.0182685	0.187517	0.92239	0.942133	CDCA7L	4:30420508-30839424
ENSBTAG00000005017	39.013	0.175104	0.375027	0.640563	0.713067	ZNF169	8:86955748-86974921
ENSBTAG00000005018	43.986	-0.176488	0.276805	0.523741	0.607366	NFAM1	5:113843750-113862537
ENSBTAG00000005062	72.9667	0.104124	0.284219	0.714103	0.776033	TEC	6:68468929-68530673
ENSBTAG00000005072	11.8394	-1.28504	0.460375	0.00524983	0.0130885	CUBN	13:31559726-31826838
ENSBTAG00000005091	50.3027	-0.859456	0.373713	0.021461	0.0428825	DGKG	1:81514491-81687453
ENSBTAG00000005092	12.6448	-0.209449	0.674765	0.756255	0.809663	ROR2	8:87340387-87578642
ENSBTAG00000005108	33.2568	-0.816196	0.329313	0.0131942	0.0283608	SLIT2	6:41236588-41640789
ENSBTAG00000005120	52.2488	-0.589347	0.274638	0.0318802	0.0599291	TESPA1	5:60265819-60300780
ENSBTAG00000005128	6.4329	-0.922006	0.596096	0.121926	0.183266	VPREB3	17:73201459-73202019
ENSBTAG00000005129	12.4807	-0.159501	0.403581	0.692684	0.757819	CEP55	26:14868830-14889261
ENSBTAG00000005170	28.2851	-0.997115	0.347458	0.0041081	0.0105869	ADGRG5	18:25608274-25633395
ENSBTAG00000005193	50.4679	-0.567603	0.307313	0.0647487	0.108183	CRTAM	15:33993513-34022254
ENSBTAG00000005202	5.6233	-0.854512	0.634085	0.177778	0.251346	SCP2D1	13:39015340-39016050
ENSBTAG00000005231	11.4147	-1.15618	0.509576	0.023274	0.0459015	-	16:52023630-52076607
ENSBTAG00000005235	2.84493	-2.14903	1.07781	0.0461642	0.0814595	DPP10	2:67935913-68111066
ENSBTAG00000005239	16.7135	-0.466096	0.416464	0.263066	0.347021	-	2:100306470-100307061
ENSBTAG00000005261	15.2365	-1.52445	0.401747	0.000147911	0.000617938	-	18:49726102-49751466
ENSBTAG00000005269	18.3976	-0.148018	0.360843	0.681659	0.748691	CCNB2	10:51247754-51272733
ENSBTAG00000005288	7.21021	0.524532	0.602712	0.384144	0.472728	GFRA3	7:51278945-51308203
ENSBTAG00000005293	23.031	0.779335	0.311527	0.0123612	0.0268765	CDC25C	7:51313473-51344138
ENSBTAG00000005301	6.45283	-0.170267	0.550145	0.756945	0.810221	KLHL32	9:53360138-53421408
ENSBTAG00000005313	49.499	1.76717	0.473772	0.000191474	0.000769582	EPHB3	1:83202438-83244544
ENSBTAG00000005359	39.6951	-0.642574	0.567765	0.257735	0.341362	TGFB2	16:22495735-22588280
ENSBTAG00000005382	23.9631	-0.963556	0.531622	0.0699117	0.115391	CCDC85B	29:44671367-44672651
ENSBTAG00000005395	15.5716	1.02187	0.369143	0.00563628	0.013901	-	10:83185490-83187781
ENSBTAG00000005404	9.82148	-0.168127	0.732962	0.818573	0.860991	MSC	14:37549338-37551351
ENSBTAG00000005431	46.3616	-1.04924	0.32816	0.00138696	0.00417706	LMCD1	22:17961210-18018234
ENSBTAG00000005433	11.4545	-0.527684	0.698931	0.450257	0.537566	SSUH2	22:17894491-17915430
ENSBTAG00000005448	38.9798	-1.58755	0.323726	9.39106e-07	7.96582e-06	-	25:35064383-35086718
ENSBTAG00000005475	98.6442	-0.134934	0.442063	0.760185	0.812883	-	4:107804451-107821622
ENSBTAG00000005478	149.127	-1.02862	0.230982	8.45764e-06	5.24018e-05	PATZ1	17:72229522-72247004
ENSBTAG00000005607	17.641	-0.333991	0.262135	0.202621	0.280746	ERCC6L	X:83572298-83601869
ENSBTAG00000005647	19.0653	-1.48858	0.394557	0.000161425	0.000664711	GPR132	21:71077799-71078924
ENSBTAG00000005681	36.9693	0.165094	0.324699	0.611136	0.686567	ME1	9:23401998-23590098
ENSBTAG00000005696	19.1268	-1.60998	0.314256	3.00499e-07	2.94021e-06	DBF4B	19:45074946-45103998
ENSBTAG00000005700	8.16751	0.774252	0.463556	0.0948709	0.148779	MAP3K9	10:82728772-82806769
ENSBTAG00000005704	2.47108	1.54945	1.30743	0.235973	0.318541	IL1RL2	11:7020019-7045388
ENSBTAG00000005710	4.13942	-1.18602	0.714137	0.0967593	0.151282	NCAM1	15:24093188-24165578
ENSBTAG00000005736	6.37388	-0.612185	0.580139	0.291316	0.377703	ADGRF3	11:73199745-73210147
ENSBTAG00000005765	23.9567	-0.614359	0.378142	0.104231	0.160785	SYNGR1	5:111293865-111317963
ENSBTAG00000005776	6.12846	-1.35613	0.544475	0.0127486	0.0275649	ZNF185	X:35452631-35491147
ENSBTAG00000005812	8.07481	-1.64975	0.446912	0.000222989	0.000875878	TP73	16:50596705-50646330
ENSBTAG00000005917	37.7013	-1.23914	0.427454	0.00374502	0.00979287	PARD6G	24:582651-659851
ENSBTAG00000005925	9.52037	-0.80792	0.390921	0.0387615	0.0704795	SLC10A2	12:83257176-83277101
ENSBTAG00000005936	11.9092	1.44765	0.390451	0.000209207	0.000831107	DMC1	5:110708929-110742207
ENSBTAG00000005951	7.04563	-0.399876	0.481481	0.406249	0.494511	HIC2	17:74183419-74186418
ENSBTAG00000005965	12.1588	-1.53745	0.431205	0.000363189	0.00133605	ADGRA1	26:50854862-50882327
ENSBTAG00000005972	22.9867	-0.434253	0.268377	0.105647	0.162729	-	8:38400858-38401511
ENSBTAG00000005979	75.0428	0.639827	0.275215	0.0200814	0.0405098	HELLS	26:15857420-15897465
ENSBTAG00000006024	13.345	-3.30253	0.872865	0.000154608	0.000641114	ISLR	21:34903757-34906887
ENSBTAG00000006031	18.2208	-1.18985	0.391651	0.00238121	0.00663022	ADGRV1	7:92510675-92699410
ENSBTAG00000006035	16.1609	-1.25532	0.660288	0.0572797	0.0975694	PPP1R1B	19:40655221-40663767
ENSBTAG00000006036	7.5727	0.356192	0.491571	0.468698	0.55552	ERP27	5:95397670-95422809
ENSBTAG00000006037	36.4396	0.985837	0.410947	0.0164425	0.0341734	WISP2	13:73833118-73847404
ENSBTAG00000006042	14.9753	-0.796439	0.321117	0.0131303	0.0282441	C10orf128	28:43803995-43807271
ENSBTAG00000006073	12.03	-0.831164	0.399225	0.0373474	0.0683897	PODNL1	7:12866048-12871072
ENSBTAG00000006080	6.4001	-1.49929	0.459749	0.0011098	0.00346089	MAST1	7:13793340-13818154
ENSBTAG00000006081	18.9642	-1.17093	0.362087	0.00122137	0.00375666	PPM1J	3:30761232-30766807
ENSBTAG00000006086	14.5455	-1.13653	0.38346	0.00303795	0.00818319	MMP28	19:14904919-14930074
ENSBTAG00000006132	126.225	-0.265223	0.123193	0.0313267	0.0590853	DENND3	14:3750705-3793653
ENSBTAG00000006141	10.8326	1.34144	0.413761	0.00118672	0.00366427	WDR93	21:21540359-21583042
ENSBTAG00000006156	12.6032	2.42422	0.62955	0.000117777	0.000508593	BST1	6:115687876-115716694
ENSBTAG00000006213	12.7202	-0.627331	0.422332	0.137439	0.202676	-	14:58850047-58851086
ENSBTAG00000006221	10.0587	2.52988	0.637248	7.18706e-05	0.000331118	ADGRG3	18:25733028-25753920
ENSBTAG00000006253	77.3048	-0.971447	0.325871	0.00287231	0.00781545	FLNC	4:93609407-93636607
ENSBTAG00000006260	13.2115	-0.458995	0.494026	0.352842	0.441698	KIAA1614	16:63526330-63562369
ENSBTAG00000006263	8.98453	-0.0547519	0.779851	0.944028	0.957654	GP2	25:18102958-18118225
ENSBTAG00000006282	26.7652	-0.405849	0.33284	0.222711	0.303995	POU2AF1	15:21951909-21976900
ENSBTAG00000006305	40.2278	-1.12444	0.393558	0.00427504	0.0109583	AK1	11:98552023-98561576
ENSBTAG00000006404	40.9853	-0.879228	0.306181	0.00408399	0.0105379	CENPT	18:35463581-35467533
ENSBTAG00000006432	24.0105	-0.314355	0.366133	0.390572	0.478812	KCNE4	2:111987823-111991013
ENSBTAG00000006507	49.4083	0.231213	0.235981	0.327188	0.415476	ADAMTS3	6:89162541-89460195
ENSBTAG00000006539	22.9252	-1.02533	0.411282	0.0126663	0.0274057	-	13:60226027-60232034
ENSBTAG00000006549	6.80398	-0.658825	0.609723	0.279905	0.365362	FAM26F	9:34687291-34689575
ENSBTAG00000006551	39.5211	0.673113	0.345489	0.0513803	0.0890589	-	8:10859328-10885722
ENSBTAG00000006589	154.612	-0.982464	0.245988	6.49828e-05	0.00030276	CFTR	4:51035770-51249563
ENSBTAG00000006592	60.0729	-0.68406	0.437781	0.118156	0.178613	SGSM1	17:67284514-67335715
ENSBTAG00000006595	55.7876	0.0623008	0.262732	0.812558	0.856234	C16orf71	25:3820875-3830934
ENSBTAG00000006674	8.76885	-4.64619	0.922899	4.79496e-07	4.45697e-06	SLC13A1	4:88250495-88354594
ENSBTAG00000006688	33.6239	-1.28177	0.345024	0.000203198	0.000811655	RPS6KL1	10:86553659-86569205
ENSBTAG00000006703	52.567	-0.176236	0.203475	0.386419	0.474933	PTGDR	10:45205472-45212956
ENSBTAG00000006734	23.7127	-0.420319	0.317275	0.185244	0.260357	BICD1	5:77857447-77924511
ENSBTAG00000006735	11.3098	-1.06508	0.573528	0.0633013	0.106125	STAC	22:10160884-10273691
ENSBTAG00000006752	86.713	-0.247486	0.245987	0.31437	0.401817	PFKFB4	22:51898014-51933996
ENSBTAG00000006757	5.4141	-2.27828	0.498561	4.88395e-06	3.27121e-05	CA11	18:55730209-55736474
ENSBTAG00000006780	52.7853	-1.31832	0.354758	0.000202309	0.000809041	NAPSA	18:56967042-56974391
ENSBTAG00000006812	10.9418	-1.66902	0.445123	0.000177143	0.000720674	FAM181B	29:13003057-13004907
ENSBTAG00000006828	111.394	-0.379514	0.287149	0.186281	0.261532	RAPGEF3	5:32697064-32718624
ENSBTAG00000006844	79.596	0.34936	0.294932	0.236198	0.318783	LEF1	6:18335030-18450774
ENSBTAG00000006851	57.2614	-0.394476	0.29811	0.185751	0.260958	-	5:100570906-100588613
ENSBTAG00000006882	12.5287	-1.20341	0.405161	0.00297612	0.00803549	IQGAP3	3:14306400-14346150
ENSBTAG00000006948	24.1616	0.182974	0.404397	0.650938	0.722398	GARNL3	11:98001677-98158329
ENSBTAG00000007008	37.4225	0.155102	0.307952	0.614503	0.689518	MOK	21:68706702-68736526
ENSBTAG00000007019	12.1807	-0.166357	0.55174	0.763023	0.815346	LRIT3	6:16702357-16719812
ENSBTAG00000007053	39.4331	0.736554	0.331829	0.0264404	0.0511122	ZFHX2	10:21245091-21257926
ENSBTAG00000007141	16.8119	0.56556	0.474733	0.233527	0.31592	GULP1	2:7782628-7907003
ENSBTAG00000007156	35.3053	-0.881737	0.259001	0.000663158	0.00223282	AGAP2	5:56051445-56062903
ENSBTAG00000007204	9.81842	-1.39088	0.541688	0.0102386	0.0229731	KRT80	5:27886966-27910785
ENSBTAG00000007235	10.7994	-0.818133	0.388938	0.0354216	0.0654374	NTNG2	11:102286503-102356914
ENSBTAG00000007239	10.2189	2.60966	0.709484	0.000234845	0.000914675	TNFAIP6	2:44850891-44867293
ENSBTAG00000007281	23.0898	-0.0110328	0.483456	0.981793	0.986394	SEMA6C	3:19717719-19728131
ENSBTAG00000007307	4.96164	-1.08265	0.878736	0.217928	0.29851	SELE	16:38179780-38192438
ENSBTAG00000007316	8.00473	-0.49885	0.496888	0.315403	0.402817	NDST3	6:8056467-8251738
ENSBTAG00000007319	31.9622	-1.5833	0.525591	0.00259175	0.00714617	JAG2	21:71145149-71156637
ENSBTAG00000007325	5.72867	-2.97775	1.16442	0.0105494	0.0235529	TPSB2	25:994571-996276
ENSBTAG00000007350	7.08073	-1.15732	0.596512	0.052363	0.0904889	-	7:54001449-54004030
ENSBTAG00000007378	8.53377	-0.509053	0.392703	0.19488	0.271677	CLIP4	11:70656464-70733268
ENSBTAG00000007383	30.7392	-0.188734	0.27562	0.493495	0.578624	ZNF521	24:31675532-32049400
ENSBTAG00000007415	43.4301	-0.35354	0.473231	0.455017	0.542309	SLC7A8	10:21521554-21573888
ENSBTAG00000007417	10.6653	-0.391201	0.407667	0.337251	0.425772	GDF11	5:57830914-57837708
ENSBTAG00000007424	8.92828	-0.935066	0.4138	0.0238398	0.0467987	LIF	17:71413854-71418166
ENSBTAG00000007436	8.65998	-0.919608	0.436683	0.0352135	0.0651053	GGT6	19:25652194-25655086
ENSBTAG00000007445	13.7232	-1.26304	0.393792	0.00133947	0.00406008	CD28	2:92325179-92358568
ENSBTAG00000007485	83.7048	1.1656	0.427567	0.0064085	0.0154767	GRHL1	11:87565730-87616670
ENSBTAG00000007493	4.92889	-0.488866	0.560933	0.383469	0.472037	-	X:96027032-96028213
ENSBTAG00000007502	5.08744	-0.711485	0.727554	0.328117	0.416377	-	21:55877336-55882400
ENSBTAG00000007545	72.823	0.68638	0.240101	0.00425364	0.0109089	PHLPP2	18:39498923-39551290
ENSBTAG00000007602	35.8391	-0.42937	0.375064	0.252296	0.335534	ITGA8	13:30340779-30527982
ENSBTAG00000007611	4.94849	-2.01731	0.948064	0.0333524	0.0622829	NRIP2	5:107418041-107424743
ENSBTAG00000007635	47.6082	-0.922003	0.267372	0.000563933	0.00194566	PLCL1	2:86718340-87086748
ENSBTAG00000007651	17.1159	-0.540119	0.361795	0.135467	0.200111	TARSL2	21:29296000-29340066
ENSBTAG00000007652	18.1754	-0.550595	0.466431	0.237824	0.320469	RFTN2	2:86505715-86581574
ENSBTAG00000007657	37.4423	-0.515514	0.380512	0.175484	0.248682	SCARA3	8:10992200-11010083
ENSBTAG00000007659	79.5026	-1.21054	0.324717	0.000193006	0.00077529	CORO2A	8:63703646-63767456
ENSBTAG00000007668	10.8225	-1.04985	0.436288	0.0161137	0.0336116	AGPAT4	9:98239671-98376380
ENSBTAG00000007678	38.8182	0.662169	0.490044	0.176617	0.250013	MKX	13:37127925-37198158
ENSBTAG00000007680	34.6624	0.05295	0.276331	0.848042	0.884661	THSD7A	4:19450655-19727595
ENSBTAG00000007708	48.0923	0.838663	0.253881	0.000955318	0.00304908	NLGN3	X:84765208-84787720
ENSBTAG00000007732	3.43075	-1.77079	0.921951	0.0547694	0.0938937	ARPP21	22:9674588-9791554
ENSBTAG00000007762	7.21622	0.0904488	0.713843	0.899172	0.924283	ASIC3	4:114424077-114428038
ENSBTAG00000007798	22.4314	0.319017	0.259687	0.219272	0.300052	DGAT2L6	X:85556423-85577736
ENSBTAG00000007799	10.3699	-0.432688	0.459104	0.345956	0.434717	MTFR2	9:75236008-75254523
ENSBTAG00000007809	34.2993	-0.486066	0.511198	0.341687	0.430373	PPP1R36	10:76999736-77022382
ENSBTAG00000007826	17.0123	-1.78803	0.532085	0.000778224	0.0025569	KIRREL2	18:46743915-46752315
ENSBTAG00000007827	7.41048	-0.237468	0.593419	0.689032	0.754663	RCOR2	29:42868377-42872337
ENSBTAG00000007860	29.6765	-0.0472592	0.260001	0.855767	0.890682	ASPM	16:77923529-77988157
ENSBTAG00000007878	26.5381	-0.504674	0.28601	0.077642	0.126036	ARHGAP22	28:43204019-43239165
ENSBTAG00000007916	21.3328	-1.6492	0.363592	5.7373e-06	3.7599e-05	FOXJ1	19:56171931-56175103
ENSBTAG00000007927	28.5992	-0.415665	0.248321	0.0941492	0.147861	SLAMF1	3:9090440-9129487
ENSBTAG00000007948	22.8103	0.854704	0.752279	0.255893	0.339487	SORCS1	26:27810197-28389391
ENSBTAG00000008005	11.7544	6.53675	1.05173	5.12508e-10	1.07512e-08	DRC7	18:25761282-25782446
ENSBTAG00000008036	9.32759	-1.36396	0.509145	0.00738586	0.0174429	-	5:117764820-117853214
ENSBTAG00000008059	7.97755	0.297474	0.468578	0.525529	0.609167	CHRM3	28:12810766-12812539
ENSBTAG00000008074	51.4431	0.622824	0.426042	0.143773	0.210439	C1QTNF6	5:75992621-75999893
ENSBTAG00000008088	14.3066	-1.21922	0.415865	0.00337039	0.00894226	KIF18B	19:45259543-45281127
ENSBTAG00000008093	7.14068	-1.28091	0.5089	0.0118355	0.0259423	NACAD	4:77239818-77248648
ENSBTAG00000008096	25.1559	-0.105248	0.472613	0.823773	0.865052	EDN1	23:44010443-44017425
ENSBTAG00000008098	74.167	0.168509	0.201211	0.402325	0.490833	DCLK2	17:7559055-7741485
ENSBTAG00000008113	8.94031	-0.718643	0.47332	0.128938	0.192004	OSR1	11:79487138-79494238
ENSBTAG00000008125	27.1761	-0.821959	0.263734	0.00182935	0.00530746	KCNAB2	16:48081091-48137067
ENSBTAG00000008126	31.2721	-0.566301	0.29474	0.0546864	0.0937669	NPHP4	16:48181538-48314477
ENSBTAG00000008140	5.5644	0.590737	0.702396	0.40033	0.488977	FAP	2:34297725-34376828
ENSBTAG00000008158	9.73256	-0.663043	0.428089	0.121419	0.182664	CCDC68	24:54728526-54786445
ENSBTAG00000008169	37.9018	0.287406	0.304517	0.345266	0.434114	C18orf54	24:54209586-54228633
ENSBTAG00000008175	46.6867	0.0192559	0.243507	0.936971	0.952506	ZNF713	25:27875668-27895361
ENSBTAG00000008180	26.2021	1.30173	0.370551	0.000443158	0.00158507	SPDL1	20:1365734-1398816
ENSBTAG00000008181	117.949	-0.306748	0.176508	0.0822332	0.132284	CHAF1A	7:20893520-20918558
ENSBTAG00000008193	26.5885	2.74479	0.519204	1.24652e-07	1.38851e-06	MICALCL	15:40918450-40981652
ENSBTAG00000008197	26.5283	-0.770841	0.331955	0.020226	0.0407181	EPOR	7:16998452-17003707
ENSBTAG00000008216	64.1295	-0.692996	0.335496	0.0388676	0.0706537	RRM2	11:87466580-87473817
ENSBTAG00000008227	9.34764	-0.259552	0.436628	0.552214	0.633489	LIPT2	15:54616840-54618047
ENSBTAG00000008257	43.1534	1.68228	0.336435	5.7234e-07	5.18923e-06	-	14:59100800-59101904
ENSBTAG00000008271	5.29193	0.288004	0.915149	0.752984	0.807374	MEDAG	12:30021742-30039901
ENSBTAG00000008274	14.7591	-1.12119	0.579067	0.0528424	0.0911117	MUC5B	29:51371104-51461957
ENSBTAG00000008299	11.078	0.0895965	0.487759	0.854257	0.889424	IL20RB	1:133269144-133310063
ENSBTAG00000008301	49.2109	-1.10272	0.283591	0.000100898	0.000444867	WNK2	8:85984691-86130645
ENSBTAG00000008327	11.1689	0.320536	0.409928	0.434254	0.521989	CD300LB	19:57567605-57577938
ENSBTAG00000008352	21.3706	-1.64099	0.474569	0.000544507	0.00189095	ART4	5:95499896-95506314
ENSBTAG00000008380	10.063	-0.331766	0.429467	0.439815	0.527385	ITGA11	10:15103980-15196986
ENSBTAG00000008436	105.588	-0.640411	0.255225	0.0121005	0.0264175	CDC25B	13:51853964-51863562
ENSBTAG00000008448	101.414	0.316294	0.186631	0.0901208	0.142607	MEIS1	11:64770130-64915358
ENSBTAG00000008463	7.9846	0.311338	0.519668	0.5491	0.630686	SLC22A14	22:11789926-11801567
ENSBTAG00000008464	13.7866	-1.09283	0.418465	0.00901416	0.020645	ABCB9	17:54827285-54851000
ENSBTAG00000008467	36.6648	1.39449	0.354913	8.52616e-05	0.00038458	HENMT1	3:34819366-34826371
ENSBTAG00000008493	15.2598	-1.06384	0.358843	0.00303046	0.00816669	AQP3	8:76525368-76531334
ENSBTAG00000008499	48.3497	-0.539546	0.275686	0.0503353	0.0875412	TROAP	5:30658594-30665306
ENSBTAG00000008504	12.1675	-1.72515	0.342238	4.63635e-07	4.32705e-06	SYNGR3	25:1545799-1549999
ENSBTAG00000008513	22.4883	-0.129327	0.302143	0.668626	0.737316	C1orf186	16:3695811-3699320
ENSBTAG00000008552	97.3635	-0.13753	0.264113	0.60256	0.679067	-	X:40441195-40449872
ENSBTAG00000008555	31.0753	-0.703993	0.347491	0.0427719	0.0764662	P2RY10	X:78379314-78398023
ENSBTAG00000008576	8.00764	-0.595145	0.439953	0.176136	0.249401	PLEKHD1	10:81593973-81624744
ENSBTAG00000008614	9.04165	-0.202262	0.517722	0.696036	0.76063	CCDC155	18:56310914-56332899
ENSBTAG00000008638	41.0011	-0.977318	0.307038	0.00145733	0.00436424	FAM110A	13:60798591-60812321
ENSBTAG00000008673	14.2594	0.489217	0.493221	0.321255	0.409329	ICA1L	2:91558391-91613155
ENSBTAG00000008687	45.4231	1.63715	0.432859	0.000155462	0.000644267	PCSK2	13:37812786-38051895
ENSBTAG00000008714	6.9314	-0.628798	0.597481	0.292609	0.379095	CLSTN2	1:129388512-129564179
ENSBTAG00000008783	33.7493	0.191584	0.277664	0.490202	0.575416	HTR7	26:12376624-12513781
ENSBTAG00000008819	15.0234	5.21888	1.0808	1.37421e-06	1.1118e-05	BTBD16	26:42493459-42546243
ENSBTAG00000008832	3.52722	0.378281	0.783817	0.62937	0.702955	CCL1	19:16110979-16114069
ENSBTAG00000008842	53.6167	1.17211	0.393723	0.00291105	0.0078959	JPH1	14:39633188-39725607
ENSBTAG00000008851	38.3508	-0.655382	0.332435	0.0486715	0.0851277	-	18:57863010-57867573
ENSBTAG00000008858	9.7388	-1.34092	0.372208	0.000315028	0.00117775	-	5:116071376-116109883
ENSBTAG00000008868	11.7893	0.478861	0.47523	0.313627	0.401094	CAPN3	10:37828796-37885860
ENSBTAG00000008871	0.552836	-0.0946667	2.30951	0.967304	0.975852	DDX4	20:23379442-23444459
ENSBTAG00000008886	27.7979	-0.659296	0.321623	0.0403739	0.0729	STOX2	27:13499303-13690638
ENSBTAG00000008923	20.2836	-0.86832	0.34823	0.0126483	0.0273782	GPR83	15:1596708-1609925
ENSBTAG00000008934	37.9428	-0.494361	0.256837	0.0542535	0.0931793	ESPL1	5:26891700-26913470
ENSBTAG00000008943	11.7423	-0.429633	0.422957	0.309733	0.397146	ZSCAN12	23:30079856-30091413
ENSBTAG00000008945	26.8345	1.48649	0.56621	0.00865618	0.019969	SDSL	17:63278103-63289816
ENSBTAG00000008947	15.8171	1.30408	0.676604	0.0539312	0.0927106	TKTL2	6:2146496-2149069
ENSBTAG00000008948	26.7469	-0.374089	0.339397	0.270368	0.355224	P2RX7	17:56217943-56275072
ENSBTAG00000008950	7.44724	-0.619024	0.437176	0.156787	0.226251	KIAA1456	27:23069924-23137025
ENSBTAG00000008993	96.8389	0.690141	0.176549	9.26547e-05	0.000413031	INTS6L	X:19420490-19476518
ENSBTAG00000009002	5.46787	-0.428886	0.630645	0.496456	0.58137	-	4:116237817-116238487
ENSBTAG00000009013	32.4835	0.0490282	0.404726	0.903581	0.92769	-	2:115488209-115488855
ENSBTAG00000009014	8.40641	0.234271	0.68193	0.731192	0.789901	UPK1B	1:64576862-64605857
ENSBTAG00000009024	54.8487	-0.455574	0.24521	0.0631844	0.105994	KCND1	X:92147627-92153617
ENSBTAG00000009035	23.5877	0.310686	0.284892	0.275477	0.360698	CENPE	6:22959365-23041858
ENSBTAG00000009057	25.8276	-0.526035	0.390948	0.178452	0.252163	CFAP221	2:71767865-71882837
ENSBTAG00000009124	11.2756	-0.893817	0.454781	0.0493704	0.0861169	FEZ1	29:29274998-29317604
ENSBTAG00000009126	10.7793	-1.93525	0.525435	0.00023038	0.000899705	YBX2	19:27622772-27628780
ENSBTAG00000009145	9.08051	-1.33076	0.490363	0.00665104	0.0159729	SLC7A4	17:74366169-74369086
ENSBTAG00000009190	55.7762	0.137443	0.337408	0.683751	0.750351	SLC2A4	19:27616792-27621455
ENSBTAG00000009198	17.2843	-0.839615	0.293887	0.00427754	0.0109625	ASB9	X:135474902-135503525
ENSBTAG00000009209	46.0168	-2.01275	0.415135	1.24439e-06	1.02116e-05	BEND5	3:98060148-98110668
ENSBTAG00000009226	5.25179	-1.59397	0.665511	0.0166154	0.0344771	SCUBE3	23:9133905-9166228
ENSBTAG00000009252	9.88842	-1.71147	0.972847	0.0785377	0.12728	-	5:99463833-99478716
ENSBTAG00000009258	12.8726	-1.12671	0.514711	0.0285954	0.0546947	NEK11	1:140061250-140332232
ENSBTAG00000009260	17.0915	-0.119506	0.45242	0.791666	0.838666	GPM6B	X:136872590-136915809
ENSBTAG00000009266	18.4404	-0.559783	0.432998	0.196078	0.273108	CD226	24:7576789-7669724
ENSBTAG00000009302	12.0367	-0.242863	0.489517	0.619804	0.69426	RCAN2	23:19437557-19667184
ENSBTAG00000009327	28.3547	-1.25684	0.524251	0.0165121	0.0342938	SEPT14	25:27839177-27868803
ENSBTAG00000009331	7.68702	-1.45816	0.591606	0.013711	0.029307	CPAMD8	7:5995887-6095676
ENSBTAG00000009332	35.5429	6.96981	1.00061	3.27054e-12	1.16115e-10	TTLL6	19:38363730-38394137
ENSBTAG00000009371	7.86018	-0.214299	0.491393	0.66276	0.73241	CCDC36	22:51386308-51413444
ENSBTAG00000009383	29.6518	-0.539542	0.328159	0.100146	0.155669	KIF11	26:14042392-14087768
ENSBTAG00000009405	34.2779	1.77631	0.677784	0.00877343	0.0202034	TRPC4	12:24049604-24194475
ENSBTAG00000009421	7.26607	-1.65353	0.700434	0.0182391	0.0373216	CD1E	3:11724337-11727830
ENSBTAG00000009443	6.74067	0.194662	0.641657	0.761605	0.814168	GCNT3	10:50707613-50712733
ENSBTAG00000009455	23.8788	-0.201286	0.396415	0.611617	0.687001	IL12RB2	3:78269729-78343709
ENSBTAG00000009471	66.835	0.0673701	0.239881	0.778827	0.827867	CEP135	6:73021613-73095955
ENSBTAG00000009512	8.60962	-1.05424	0.429875	0.0141895	0.0301923	EPS8L1	18:62760765-62773032
ENSBTAG00000009545	35.1201	0.327523	0.21334	0.12473	0.186797	PPEF1	X:131866407-131954986
ENSBTAG00000009586	38.8374	0.724059	0.333396	0.0298731	0.056755	CDC25A	22:52242565-52264187
ENSBTAG00000009596	41.0587	-0.3298	0.5324	0.535614	0.618428	C9orf43	8:104363264-104377031
ENSBTAG00000009599	0.237497	0.999626	3.34713	0.765206	0.816955	LCN1	11:106427894-106430697
ENSBTAG00000009618	7.10559	-0.787145	0.45922	0.086512	0.1379	NEK2	16:73674451-73683624
ENSBTAG00000009637	59.7216	-0.440362	0.2988	0.140545	0.206593	SLC12A2	7:26973461-27064924
ENSBTAG00000009649	41.4294	-0.187373	0.431216	0.663909	0.733288	DRC1	11:73084132-73122618
ENSBTAG00000009654	9.49276	-0.678543	0.497044	0.172203	0.244771	LPAR1	8:102051153-102141484
ENSBTAG00000009673	11.6271	-0.75446	0.686776	0.271963	0.356844	SLC9B1	6:23187623-23254634
ENSBTAG00000009719	42.2942	-0.583012	0.330631	0.0778448	0.126302	CALHM2	26:24275662-24281013
ENSBTAG00000009737	4.36115	-2.06706	0.601691	0.000591636	0.00202367	LTC4S	7:1418470-1421386
ENSBTAG00000009797	39.5508	-0.959451	0.291661	0.00100327	0.00317856	RIMBP2	17:47630079-47712174
ENSBTAG00000009803	19.5057	0.627945	0.417365	0.132441	0.196356	SNCB	7:39447681-39456598
ENSBTAG00000009812	19.1838	0.974604	0.523151	0.0624694	0.104978	-	6:90645963-90648076
ENSBTAG00000009828	22.5841	-1.73328	0.584063	0.00300106	0.00809543	FXYD2	15:28909314-28916825
ENSBTAG00000009832	15.3347	-0.562313	0.470706	0.232238	0.314485	NOBOX	4:108488051-108493401
ENSBTAG00000009834	6.62888	-0.834984	0.713444	0.241857	0.324682	CNGA3	11:3553256-3590989
ENSBTAG00000009835	6.81383	-0.708289	0.754315	0.347739	0.436454	CACNA1G	19:36731339-36792932
ENSBTAG00000009861	21.4183	-1.87263	0.365075	2.9059e-07	2.86336e-06	FRS3	23:15592218-15601796
ENSBTAG00000009873	36.2167	-0.751162	0.312152	0.0161108	0.033609	NRN1	23:48868150-48877436
ENSBTAG00000009895	53.9903	-0.114757	0.274015	0.675364	0.743357	ZNF599	18:45731749-45746037
ENSBTAG00000009907	10.9703	-1.14077	0.481133	0.0177395	0.036451	MAPK4	24:50684777-50745042
ENSBTAG00000009917	9.46281	0.0887845	0.406457	0.82709	0.867477	PIP5K1B	8:45219433-45354500
ENSBTAG00000009975	31.5313	-0.786003	0.337919	0.020018	0.0404056	PBX4	7:3631054-3685738
ENSBTAG00000009998	154.149	-0.317493	0.322792	0.32532	0.413395	GALNT16	10:81396103-81494769
ENSBTAG00000010007	23.3302	-1.13664	0.396655	0.00416264	0.0107114	MAPK13	23:10036665-10045045
ENSBTAG00000010008	54.1769	-0.906055	0.289405	0.00174362	0.00509019	TTC12	15:24209209-24254092
ENSBTAG00000010026	17.9594	-1.25791	0.375477	0.00080766	0.00263644	CACNA1D	22:47721359-48066942
ENSBTAG00000010030	9.6793	0.200508	0.49638	0.686257	0.75262	EPHA4	2:110251545-110405363
ENSBTAG00000010050	151.098	-0.862027	0.405154	0.0333662	0.062303	COL16A1	2:122557457-122611951
ENSBTAG00000010065	5.78608	-0.267953	0.548001	0.624866	0.699324	TRPC5	X:65246770-65449919
ENSBTAG00000010070	3.55319	3.05472	1.01238	0.00254989	0.00704486	GSDMA	19:40943949-40955437
ENSBTAG00000010082	138.823	-0.534828	0.384453	0.164183	0.235265	COL15A1	8:64437275-64540739
ENSBTAG00000010146	20.4469	-0.948399	0.393476	0.0159391	0.0333417	PLXNB3	X:39898641-39910712
ENSBTAG00000010152	175.446	-0.182064	0.197544	0.356716	0.445475	MID1	X:139791004-139928580
ENSBTAG00000010165	11.1579	-0.663017	0.439026	0.130993	0.194643	C3orf18	22:50360692-50369136
ENSBTAG00000010198	20.7962	1.58262	0.532819	0.0029753	0.00803433	ATF7IP2	25:9238386-9290512
ENSBTAG00000010223	17.9405	-0.409972	0.329263	0.213087	0.292871	NTF3	5:105140258-105217724
ENSBTAG00000010229	63.8857	-0.796552	0.434247	0.0666053	0.110846	LAMA2	9:68129101-68665593
ENSBTAG00000010278	10.2616	-0.90741	0.461537	0.0492918	0.0860313	STPG1	2:129096651-129156302
ENSBTAG00000010285	42.4878	0.680838	0.480319	0.156346	0.22574	MMRN1	6:36087556-36199876
ENSBTAG00000010334	50.9584	-0.356367	0.319067	0.264035	0.348011	SYTL3	9:96514751-96597679
ENSBTAG00000010349	44.5124	-0.00774234	0.281696	0.978073	0.983834	IL1A	11:46349421-46360402
ENSBTAG00000010366	11.3073	0.0561594	0.521978	0.914321	0.936175	HCRTR1	2:122641986-122649721
ENSBTAG00000010382	7.21263	4.17151	1.13277	0.000230901	0.000901568	MUC13	1:69935162-69961881
ENSBTAG00000010496	28.2852	-0.707103	0.40357	0.0797533	0.128957	STAG3	25:36741208-36770974
ENSBTAG00000010517	12.2266	0.004539	0.465172	0.992215	0.99438	EVPL	19:56256888-56274684
ENSBTAG00000010522	9.79514	-1.18579	0.564337	0.0356223	0.0657435	-	26:25714850-25734311
ENSBTAG00000010532	106.071	-0.388196	0.221676	0.0799139	0.129166	KCTD11	19:27685378-27688137
ENSBTAG00000010548	29.1248	-0.776099	0.289309	0.00730531	0.017283	LRRC6	14:9657202-9728203
ENSBTAG00000010551	28.4092	-1.1183	0.602696	0.0635265	0.106468	ATP1A2	3:9645439-9670496
ENSBTAG00000010573	6.19521	-0.0728125	0.55222	0.8951	0.921271	FAM227A	5:110757758-110799142
ENSBTAG00000010591	23.8785	-0.5995	0.275433	0.0295125	0.0561556	ZNF365	28:18549462-18572813
ENSBTAG00000010610	18.5891	0.302421	0.664747	0.649151	0.720725	DDIT4L	6:25889905-25894862
ENSBTAG00000010620	56.1121	-1.43436	0.278592	2.62452e-07	2.61604e-06	ATP6V1B1	11:13463413-13490532
ENSBTAG00000010647	6.14284	-1.66721	0.836387	0.0462232	0.0815358	NTRK2	8:79336287-79743284
ENSBTAG00000010652	5.18026	-1.5748	0.764871	0.0395032	0.0715636	PDE4C	7:4927815-4939026
ENSBTAG00000010655	5.51689	-1.06192	0.636175	0.0950739	0.14903	DCST1	3:15603804-15619232
ENSBTAG00000010671	44.5064	-0.485777	0.37449	0.194572	0.271322	GLI3	4:79444242-79758476
ENSBTAG00000010711	21.8732	0.487104	0.289069	0.0919732	0.144983	-	5:25306647-25307206
ENSBTAG00000010716	11.3821	-0.946579	0.517734	0.0675031	0.112007	FRAS1	6:94711651-95055569
ENSBTAG00000010728	13.6173	-0.763556	0.403811	0.0586414	0.0995651	-	23:10610917-10617305
ENSBTAG00000010741	27.5262	0.948948	0.340679	0.00534516	0.0132989	KLHL41	2:26780741-26798046
ENSBTAG00000010786	106.107	0.512506	0.474307	0.279903	0.365362	TACC2	26:42323742-42485654
ENSBTAG00000010822	9.35183	0.887097	0.578	0.124841	0.186913	PLCXD3	20:33030482-33230694
ENSBTAG00000010850	9.18044	-0.371979	0.485285	0.44337	0.530692	SERTAD4	16:74993031-75000062
ENSBTAG00000010858	33.536	-2.5943	0.550671	2.46308e-06	1.81313e-05	ABCC11	18:16654446-16732300
ENSBTAG00000010875	19.3328	-0.31222	0.396325	0.430821	0.518732	MSX1	6:106061462-106065759
ENSBTAG00000010878	30.0936	-1.75245	0.318297	3.67708e-08	4.78762e-07	HYDIN	18:39992339-40315416
ENSBTAG00000010906	143.499	-0.956833	0.213097	7.11814e-06	4.5256e-05	RPS6KA5	10:103508677-103703817
ENSBTAG00000010939	25.2672	-0.0982988	0.38612	0.799047	0.84497	CXorf58	X:126349634-126368264
ENSBTAG00000010944	16.0617	-0.142132	0.320019	0.656945	0.72758	LRRC49	10:17722004-17875574
ENSBTAG00000010967	10.1961	-0.704573	0.401036	0.0789375	0.127838	-	28:17675517-17764274
ENSBTAG00000010999	7.51144	-0.412041	0.529901	0.436816	0.524702	IL17RD	22:44485035-44547391
ENSBTAG00000011002	25.2801	-0.317061	0.366582	0.387088	0.475642	CCDC136	4:93575776-93602932
ENSBTAG00000011059	29.6748	-0.14748	0.273784	0.590112	0.667734	CDKN2C	3:95924171-95928574
ENSBTAG00000011071	4.56907	-1.76132	0.537832	0.0010572	0.0033189	BPIFC	5:71391549-71427743
ENSBTAG00000011091	28.9715	0.130792	0.4027	0.745342	0.801342	SGIP1	3:78909705-79139564
ENSBTAG00000011095	90.0334	-0.140438	0.204728	0.492729	0.577922	FAR2	5:80665381-80721457
ENSBTAG00000011097	8.69873	-1.86536	2.34579	0.4265	0.51446	TCTEX1D1	3:78872533-78900130
ENSBTAG00000011115	37.8233	0.170992	0.487837	0.725956	0.785815	CH25H	26:10976194-10978251
ENSBTAG00000011132	8.23049	-2.6627	0.545829	1.07025e-06	8.94606e-06	CCDC83	29:9706417-9758502
ENSBTAG00000011139	39.1239	-0.442187	0.338802	0.191842	0.268112	BCHE	1:102337856-102409795
ENSBTAG00000011161	9.39905	-0.383639	0.37234	0.302847	0.390036	-	8:38683732-38684116
ENSBTAG00000011162	14.3417	-0.478636	0.559314	0.392134	0.480382	ZKSCAN2	25:23091496-23104117
ENSBTAG00000011170	11.9504	-0.891334	0.458437	0.0518603	0.0897404	JAKMIP1	6:104789269-104944120
ENSBTAG00000011171	12.8107	-0.504303	0.467397	0.280605	0.366045	PIEZO2	24:42638532-42753016
ENSBTAG00000011227	7.38891	-0.154365	0.680446	0.820533	0.862658	TRPC6	15:7652987-7714074
ENSBTAG00000011241	11.5598	4.4952	1.14911	9.15714e-05	0.000408758	HPDL	3:101333429-101335081
ENSBTAG00000011274	5.14776	0.247103	0.86554	0.775269	0.825061	ENO2	5:103899877-103906801
ENSBTAG00000011290	5.8803	-0.860935	0.493184	0.080869	0.130455	-	14:68986918-68987671
ENSBTAG00000011349	22.7097	-0.350203	0.39372	0.37375	0.462421	CDH24	10:21640078-21648058
ENSBTAG00000011390	7.67136	-0.747699	0.375818	0.046643	0.0821431	CHRND	2:120975091-120982350
ENSBTAG00000011447	20.955	-1.60047	0.456541	0.000455506	0.00162362	FAM171A2	19:44782787-44792763
ENSBTAG00000011481	78.9785	-0.720094	0.265388	0.0066604	0.0159935	IL12RB1	7:5050174-5068855
ENSBTAG00000011487	16.7352	-1.96614	0.601673	0.00108392	0.00339042	PLEKHS1	26:34501796-34518069
ENSBTAG00000011490	12.2742	0.825038	0.482033	0.0869743	0.138509	TLCD2	19:23376203-23378706
ENSBTAG00000011504	4.75532	-0.160689	0.560296	0.77427	0.824338	ZP2	25:19228386-19240185
ENSBTAG00000011538	12.7955	-1.10947	0.481282	0.0211529	0.0423489	KIF1A	3:120502457-120608549
ENSBTAG00000011543	33.5013	-1.5546	0.365196	2.07274e-05	0.000112619	PDCD1	3:121284544-121294475
ENSBTAG00000011562	47.5705	-0.336698	0.286844	0.240474	0.323287	STK32C	26:51537508-51609090
ENSBTAG00000011602	114.514	-0.681789	0.266879	0.0106286	0.0237067	RASAL3	7:8710305-8722572
ENSBTAG00000011616	18.7537	-0.741057	0.644034	0.249877	0.332874	MPO	19:9473003-9484176
ENSBTAG00000011644	11.118	-1.12098	0.469191	0.0168866	0.0349347	-	10:18496285-18602163
ENSBTAG00000011651	24.7322	-0.268992	0.345617	0.436395	0.524349	HECTD2	26:13062903-13133852
ENSBTAG00000011661	73.0712	0.778744	0.190282	4.26611e-05	0.000210401	CEP152	10:61659509-61751865
ENSBTAG00000011723	16.9325	-1.70227	0.354099	1.52955e-06	1.21568e-05	GRIK5	18:51520759-51578983
ENSBTAG00000011733	17.1897	-1.50499	0.490249	0.0021417	0.00606012	GIPC2	3:66795566-66895377
ENSBTAG00000011736	10.8876	2.19386	0.67263	0.00110781	0.00345579	IGF2BP1	19:38137126-38178538
ENSBTAG00000011741	69.6509	-1.52322	0.457255	0.000864658	0.00279512	COL13A1	28:26253843-26406118
ENSBTAG00000011780	1.76635	1.39988	1.16131	0.228038	0.309881	SLITRK4	X:26731210-26733724
ENSBTAG00000011803	35.6971	-0.186029	0.253783	0.463545	0.550346	MYH3	19:30230159-30251091
ENSBTAG00000011822	11.491	-0.917806	0.367716	0.0125614	0.0272272	C1orf228	3:101876646-101939033
ENSBTAG00000011841	101.15	0.242946	0.173369	0.161117	0.231658	TCTN3	26:17000629-17021626
ENSBTAG00000011854	6.71537	-0.62286	0.530498	0.240353	0.323145	SLC38A5	X:91662211-91670317
ENSBTAG00000011861	12.1334	0.62173	0.628018	0.32218	0.41023	CFAP161	21:27448603-27470396
ENSBTAG00000011873	6.58246	-0.138339	0.504889	0.784085	0.832172	KCNE3	15:54587989-54588289
ENSBTAG00000011875	42.9945	-0.658501	0.310815	0.0341219	0.0634733	CLIP2	25:33571587-33619646
ENSBTAG00000011882	13.2463	-1.06854	0.498831	0.0321866	0.0604446	SLC24A3	13:39202449-39632869
ENSBTAG00000011896	9.68308	-0.384868	0.688858	0.576364	0.655299	GRIP2	22:58380247-58424725
ENSBTAG00000011921	9.20888	-0.149323	0.507001	0.768359	0.819522	TIGIT	1:59371393-59387525
ENSBTAG00000011936	46.8516	-0.305516	0.23572	0.194943	0.2717	ATP8B4	10:60431148-60639149
ENSBTAG00000011940	14.4039	-1.78662	0.371806	1.54559e-06	1.22597e-05	ZNF831	13:57655458-57724296
ENSBTAG00000011959	12.4559	-1.01485	0.323547	0.00170896	0.00500314	GPR19	5:97612240-97635127
ENSBTAG00000011976	17.085	1.40942	0.747101	0.0592249	0.100407	CYP4B1	3:99937184-99957408
ENSBTAG00000011981	39.9726	-0.598951	0.25868	0.0205906	0.0413472	MYBL1	14:32840048-32862669
ENSBTAG00000011991	6.41021	0.10287	0.560456	0.854369	0.889496	DRGX	28:43961639-43993582
ENSBTAG00000012020	39.6455	-0.0822855	0.280343	0.769127	0.820257	TRAF5	16:73894531-73939371
ENSBTAG00000012029	26.7236	0.33558	0.279622	0.230093	0.312154	KLRB1	5:100949063-100961494
ENSBTAG00000012035	174.542	-0.393617	0.28929	0.17363	0.246463	EXOC3L1	18:34940462-34946013
ENSBTAG00000012036	18.2512	-1.29736	0.378731	0.000613599	0.00208739	HR	8:69930955-69946715
ENSBTAG00000012068	44.5656	1.49563	0.38635	0.000108312	0.000472663	BRIP1	19:11495502-11669266
ENSBTAG00000012074	6.3809	-0.338534	0.596049	0.57006	0.649469	MYB	9:74222881-74258203
ENSBTAG00000012111	12.5833	2.00123	0.531636	0.000167021	0.000684075	PRDM5	6:4491174-4743136
ENSBTAG00000012139	17.8839	0.51935	0.636607	0.414609	0.502408	SIX1	10:73068705-73072802
ENSBTAG00000012142	120.317	0.162413	0.194654	0.404075	0.492503	RAD18	22:17627572-17735891
ENSBTAG00000012161	4.99956	-0.764814	0.61736	0.215402	0.295541	-	7:17795678-17796192
ENSBTAG00000012185	10.2625	-0.578913	0.459723	0.207935	0.286857	CLEC4E	5:102158067-102168602
ENSBTAG00000012211	35.2518	-0.215561	0.297831	0.469207	0.555919	HOXA5	4:69349547-69356273
ENSBTAG00000012216	40.4371	-0.379336	0.366984	0.301295	0.388424	MLKL	18:2160855-2177621
ENSBTAG00000012261	14.518	-0.535197	0.395393	0.17587	0.249124	RAB19	4:104631511-104644646
ENSBTAG00000012266	60.9835	-0.459656	0.268684	0.0871239	0.138725	-	8:68323699-68325539
ENSBTAG00000012275	8.26911	1.68918	0.692361	0.0146976	0.0311515	ENDOU	5:32731731-32748812
ENSBTAG00000012302	2.86147	-1.73286	0.918055	0.0590879	0.100216	RTN4RL1	19:23559325-23560666
ENSBTAG00000012307	54.1349	-0.0211768	0.305595	0.944753	0.958201	DTNA	24:22445690-22767026
ENSBTAG00000012312	54.2695	-0.19562	0.270628	0.469778	0.556372	ROR1	3:81672080-81712977
ENSBTAG00000012348	16.7356	-0.830116	0.384229	0.0307363	0.0581384	LRRC71	3:13973122-13985544
ENSBTAG00000012349	34.8601	-0.462937	0.319408	0.147237	0.214666	LAX1	16:1327007-1335059
ENSBTAG00000012443	7.34781	-0.360576	0.501968	0.472557	0.558847	DIAPH3	12:2130594-2695362
ENSBTAG00000012449	10.2471	-0.83325	0.398769	0.0366576	0.0673474	-	11:4632100-4685312
ENSBTAG00000012456	11.0065	-0.0441718	0.452485	0.922234	0.942066	HEPACAM2	4:10372348-10419397
ENSBTAG00000012464	28.2135	-0.0162585	0.287515	0.954905	0.966268	AFAP1	6:118947064-119093365
ENSBTAG00000012478	36.364	6.49132	1.20131	6.53352e-08	7.9883e-07	ALOXE3	19:28351722-28371440
ENSBTAG00000012489	24.2352	-0.572859	0.532646	0.282152	0.36765	TMEM266	21:31860206-31983703
ENSBTAG00000012499	93.5974	0.183052	0.226411	0.418806	0.506633	RPGRIP1L	18:22021982-22114274
ENSBTAG00000012507	8.20288	0.150977	0.408889	0.71195	0.774183	PDZD3	15:30297041-30302445
ENSBTAG00000012514	23.2257	-1.47562	0.538311	0.0061216	0.0149076	PODN	3:93728704-93751305
ENSBTAG00000012604	8.78226	-2.54467	0.874573	0.00361876	0.00949637	NCMAP	2:128916149-128930501
ENSBTAG00000012608	28.9124	1.06883	0.366403	0.0035333	0.00931113	GDAP1	14:39757053-39776010
ENSBTAG00000012636	20.7927	-0.272533	0.286102	0.340806	0.4295	IKZF4	5:57616540-57626816
ENSBTAG00000012647	4.23187	-0.859741	0.514983	0.0950269	0.148979	-	2:99660619-99997642
ENSBTAG00000012681	23.5724	-0.0389697	0.462815	0.932896	0.949953	CORO2B	10:15470658-15537499
ENSBTAG00000012708	17.8545	-0.91116	0.343982	0.00807637	0.0188291	SERPINI1	1:100456487-100539394
ENSBTAG00000012715	6.38732	-0.81983	0.533009	0.12402	0.185929	KIF26B	16:32381117-32471604
ENSBTAG00000012720	7.82912	-0.11924	0.432529	0.782794	0.831194	ANKRD2	26:18627372-18636269
ENSBTAG00000012737	50.5344	-0.330881	0.336849	0.32596	0.414149	GPR65	10:100807575-100816797
ENSBTAG00000012765	25.054	-0.423629	0.553173	0.443786	0.531161	-	16:12544469-12545294
ENSBTAG00000012774	49.8076	-0.025772	0.311985	0.934165	0.950588	RAB7B	16:3574453-3605372
ENSBTAG00000012785	4.91992	-1.56151	0.779901	0.0452639	0.0801308	TEPP	18:25970367-25977551
ENSBTAG00000012793	37.5276	-0.278846	0.270613	0.302812	0.390014	-	5:66127272-66128521
ENSBTAG00000012834	12.0395	0.177062	0.513499	0.730234	0.789123	ARSI	7:63648252-63653794
ENSBTAG00000012870	41.3774	0.0232631	0.27337	0.932184	0.949461	BMP5	23:4390361-4533900
ENSBTAG00000012876	10.4011	1.50052	0.50462	0.00294355	0.00797151	-	20:17609459-17610173
ENSBTAG00000012887	10.7771	-1.9305	0.406439	2.03626e-06	1.54951e-05	FCER1A	3:10539987-10546195
ENSBTAG00000012900	104.439	0.251614	0.262275	0.337382	0.425912	TMEM229B	10:79690915-79713922
ENSBTAG00000012925	41.457	-0.595647	0.254176	0.0191064	0.0388426	NCAPH	11:2401654-2435800
ENSBTAG00000012943	26.5855	-0.576469	0.253724	0.0230844	0.0455929	PPARGC1B	7:63153226-63182560
ENSBTAG00000012953	1.32654	-0.727678	0.996843	0.465401	0.552265	ASTN1	16:59478749-59704984
ENSBTAG00000012955	44.5891	1.03131	0.237199	1.37467e-05	7.92769e-05	TRUB1	26:35686370-35717037
ENSBTAG00000012963	21.8804	-0.929996	0.422805	0.0278363	0.0534704	VILL	22:11478628-11496681
ENSBTAG00000012969	4.21397	-1.76156	0.915702	0.0543892	0.0933496	DKK2	6:19381412-19511148
ENSBTAG00000012979	25.1914	-1.02585	0.390305	0.00858079	0.0198372	ZMYND12	3:104315647-104350260
ENSBTAG00000012984	8.4205	-0.482727	0.543362	0.374321	0.463011	-	11:21130361-21132147
ENSBTAG00000012992	11.5453	1.75864	0.983853	0.0738559	0.12106	CDH6	20:42271053-42415421
ENSBTAG00000013044	56.9913	-0.649857	0.20341	0.00139923	0.00420911	GAB3	X:39064088-39147727
ENSBTAG00000013064	7.15786	0.735107	0.532003	0.167041	0.238616	RGS18	16:13744180-13774629
ENSBTAG00000013078	6.18766	-0.574582	0.580958	0.322651	0.410652	DNAH11	4:30420508-30839424
ENSBTAG00000013100	43.2481	0.137487	0.411146	0.738078	0.795603	SPAG5	19:20592272-20611230
ENSBTAG00000013117	25.7361	-1.35664	0.562029	0.0157863	0.0330791	CACNA2D3	22:46480005-46922778
ENSBTAG00000013131	16.4956	-0.395204	0.449286	0.379062	0.467755	FAM110D	2:127530912-127533980
ENSBTAG00000013157	32.2413	-0.520368	0.269264	0.0532906	0.0918155	NOVA2	18:53874462-53889874
ENSBTAG00000013163	28.7378	-1.16857	0.489359	0.0169423	0.035036	ADAM33	13:51968274-51981601
ENSBTAG00000013222	17.754	-0.411193	0.355228	0.247049	0.329979	CD109	9:13421248-13551857
ENSBTAG00000013242	43.0373	-0.182254	0.373327	0.625416	0.69975	TMEM8C	11:104455974-104464046
ENSBTAG00000013249	18.5173	-0.33945	0.321168	0.290546	0.376848	-	10:25704581-25709754
ENSBTAG00000013263	6.44532	0.114261	0.578596	0.843453	0.880527	HOXA1	4:69401000-69402503
ENSBTAG00000013287	138.247	-0.158648	0.262543	0.545661	0.627609	SMO	4:93922580-93946896
ENSBTAG00000013292	18.1044	-0.467464	0.358244	0.191935	0.268191	SIDT1	1:58705508-58772084
ENSBTAG00000013301	23.4197	-1.12354	0.294661	0.0001373	0.00058005	GGT7	13:64737633-64791116
ENSBTAG00000013305	6.51907	-0.435156	0.632517	0.491469	0.57664	-	25:10178374-10200646
ENSBTAG00000013306	7.08351	-0.977194	0.590878	0.098168	0.153102	ZBTB7C	24:48164178-48177831
ENSBTAG00000013337	21.4034	0.550249	0.356904	0.123139	0.184848	DHDH	18:55964767-55975730
ENSBTAG00000013366	38.7262	0.403127	0.559192	0.470965	0.557363	NRIP3	15:44175365-44203114
ENSBTAG00000013416	10.7181	0.118153	0.536325	0.825637	0.866349	-	13:42472818-42485866
ENSBTAG00000013443	8.04059	-0.840459	0.635273	0.185839	0.261046	SDR9C7	5:56877708-56887195
ENSBTAG00000013451	70.482	-0.629837	0.280103	0.0245384	0.0480104	RHOH	6:60848685-60896785
ENSBTAG00000013462	44.4605	-1.05356	0.360539	0.00347574	0.00917582	L1CAM	X:39990126-40004312
ENSBTAG00000013465	81.499	-0.165709	0.21486	0.440564	0.528007	NXPE3	1:46464508-46518744
ENSBTAG00000013476	5.67257	-0.591817	0.626954	0.345192	0.434048	CPA5	4:94861072-94932849
ENSBTAG00000013488	6.58993	0.663942	0.581944	0.25391	0.337228	PPP1R14D	10:36468113-36478924
ENSBTAG00000013496	25.999	-0.767111	0.414962	0.0645112	0.107821	CPM	5:45081461-45158699
ENSBTAG00000013505	13.2463	-0.812577	0.485544	0.0942209	0.147917	IQCA1	3:116402593-116592405
ENSBTAG00000013536	8.02282	-0.676012	0.424535	0.111304	0.169732	P2RY11	7:15894541-15896884
ENSBTAG00000013548	28.6578	0.736928	0.320263	0.0213912	0.0427645	GABRE	X:34660684-34674488
ENSBTAG00000013550	55.7236	-0.154908	0.325633	0.634278	0.707443	PRKCG	18:62028037-62047353
ENSBTAG00000013667	5.66088	2.94012	0.810558	0.00028643	0.00108417	-	1:44127067-44151800
ENSBTAG00000013688	5.43071	-0.746081	0.559601	0.182454	0.257025	PGF	10:86595705-86608816
ENSBTAG00000013698	6.18968	-0.475153	0.48821	0.330427	0.41882	TTC25	19:42749144-42771008
ENSBTAG00000013734	8.1778	3.53095	0.93414	0.000156893	0.000649547	ATP6V1E2	11:28808720-28816690
ENSBTAG00000013736	10.5071	1.8667	0.703584	0.00797481	0.0186217	PROM1	6:115981182-116105180
ENSBTAG00000013791	4.82423	-1.20442	0.606581	0.0470781	0.0827401	-	18:46244899-46249752
ENSBTAG00000013799	13.1556	-1.43552	0.402699	0.000364192	0.0013395	-	2:107981291-107982291
ENSBTAG00000013810	20.2632	1.05202	0.415865	0.0114154	0.0251763	GABBR2	8:63840063-64089259
ENSBTAG00000013825	10.2924	-0.406513	0.401492	0.311296	0.39873	BCAT1	5:85480246-85597788
ENSBTAG00000013838	6.17701	-1.00918	0.730175	0.166938	0.238517	ALLC	8:112837178-112860706
ENSBTAG00000013848	46.5952	0.652609	0.39686	0.100087	0.155613	ADGRD1	17:47028030-47202358
ENSBTAG00000013857	11.6699	-1.00456	0.357969	0.00501196	0.0125881	SH2D3A	7:18946165-18959402
ENSBTAG00000013875	10.3222	0.160784	0.434386	0.711278	0.773656	VAX1	26:37796164-37801021
ENSBTAG00000013909	52.7862	-0.502802	0.309413	0.104159	0.160696	BOC	1:58428031-58464999
ENSBTAG00000013918	18.4713	-1.32171	0.38168	0.000534423	0.00185937	ADGRL3	6:78991884-79313522
ENSBTAG00000013920	26.4617	-1.00715	0.365981	0.00592492	0.0145158	-	1:58469278-58575453
ENSBTAG00000013923	5.77846	-2.22167	0.513057	1.48931e-05	8.48408e-05	QPCT	11:19815844-19846493
ENSBTAG00000013942	7.36562	-0.911972	0.437306	0.0370303	0.0679355	DAGLA	29:40857730-40883995
ENSBTAG00000013957	28.6439	-0.588041	0.199686	0.00323134	0.00863321	GALNT3	2:30642214-30666124
ENSBTAG00000013974	30.213	7.89389	1.24325	2.16152e-10	4.98476e-09	TMEM215	8:11198677-11204065
ENSBTAG00000013983	12.5636	1.00784	0.501366	0.0444115	0.0788515	ZC2HC1C	10:86714252-86722247
ENSBTAG00000013991	4.81364	-0.696858	0.618134	0.259592	0.343424	NR2E1	9:42435612-42456081
ENSBTAG00000014001	119.193	-0.109701	0.366983	0.764996	0.816821	MAP1A	21:55810060-55829462
ENSBTAG00000014011	11.8946	-1.09154	0.465039	0.0189148	0.0384947	TMOD2	10:58662511-58711813
ENSBTAG00000014027	14.0562	0.0814265	0.361473	0.821775	0.86348	TRIM36	10:3921476-3962283
ENSBTAG00000014042	14.2825	-1.16083	0.367877	0.00160232	0.00473456	TLR10	6:59670232-59677223
ENSBTAG00000014046	22.5182	-0.66778	0.529357	0.207132	0.285972	BPI	13:67835163-67861379
ENSBTAG00000014053	5.38475	-0.553626	0.541586	0.306672	0.393979	MAK	23:45207835-45258409
ENSBTAG00000014078	15.1649	2.53538	0.572383	9.44431e-06	5.7736e-05	IGFBPL1	8:62900198-62917124
ENSBTAG00000014103	13.7845	-0.983455	0.320386	0.00214349	0.00606309	SH3GL2	8:26631851-26859970
ENSBTAG00000014135	14.9759	-0.461303	0.298593	0.122365	0.183832	WDR17	27:6625351-6673110
ENSBTAG00000014137	270.006	0.0776895	0.203667	0.702867	0.766767	CEP164	15:28431027-28501993
ENSBTAG00000014144	8.55221	-3.39496	0.902195	NA	NA	CCDC113	18:26169326-26215285
ENSBTAG00000014232	24.8972	-1.06286	0.38658	0.00597073	0.0146021	GAL3ST1	17:71660018-71678806
ENSBTAG00000014239	22.1856	-0.0505782	0.351393	0.885551	0.914175	CCNB1	20:10431452-10441126
ENSBTAG00000014319	24.2251	-0.516613	0.325765	0.112774	0.171493	-	16:40118744-40472474
ENSBTAG00000014365	23.9988	-0.0546886	0.611213	0.928704	0.946855	-	7:11459645-11468452
ENSBTAG00000014381	6.35581	0.179282	1.41709	0.899325	0.924377	CRHR2	4:66062160-66090181
ENSBTAG00000014382	5.75996	-0.288747	0.531972	0.587278	0.665109	-	3:83834790-83876648
ENSBTAG00000014389	82.7134	0.05926	0.256221	0.817094	0.85971	SP4	4:30321663-30400544
ENSBTAG00000014391	4.43713	-1.91134	0.739905	0.00978818	0.022109	CRB2	11:94501987-94523379
ENSBTAG00000014400	11.1024	-0.198894	0.387403	0.60767	0.68346	E2F2	2:129927355-129942090
ENSBTAG00000014424	9.46175	1.9252	0.532173	0.000297316	0.00112025	DDN	5:30984169-30989090
ENSBTAG00000014432	49.3907	0.204123	0.259693	0.431857	0.519743	HNMT	2:59376268-59417330
ENSBTAG00000014496	8.27435	-0.991567	0.367167	0.00692165	0.0165267	CCR6	9:103460840-103461953
ENSBTAG00000014498	10.4285	-1.43797	0.451041	0.00143197	0.00429624	UNC93A	9:103537639-103558407
ENSBTAG00000014523	5.87668	-1.29052	0.473039	0.00636895	0.01541	DIRAS2	8:88673820-88708956
ENSBTAG00000014538	53.6981	1.19879	0.54338	0.0273717	0.0526711	HPCAL4	3:106976316-106988248
ENSBTAG00000014541	30.84	-0.422076	0.377559	0.263606	0.347555	PDGFA	25:42573238-42589974
ENSBTAG00000014546	86.4135	-0.391605	0.339225	0.248332	0.331222	CLEC7A	5:100280954-100295523
ENSBTAG00000014555	9.84128	-0.675963	0.4353	0.120455	0.181557	CASS4	13:60037044-60071071
ENSBTAG00000014574	41.0806	-1.00016	0.544596	0.0662809	0.110431	CFAP43	26:24953966-25055692
ENSBTAG00000014585	11.2521	-0.167363	0.417152	0.688269	0.754157	PTGIR	18:54185870-54188079
ENSBTAG00000014596	44.8182	-0.680352	0.330882	0.0397652	0.0719689	EFHD1	3:113006124-113050192
ENSBTAG00000014599	42.4297	-0.200342	0.382026	0.599987	0.676758	LRRC66	6:69501919-69523156
ENSBTAG00000014602	35.3427	0.566292	0.436265	0.194271	0.270939	CAMTA1	16:46468327-46566127
ENSBTAG00000014655	68.5659	0.679007	0.377918	0.0723825	0.119013	MYO1A	5:56712794-56738762
ENSBTAG00000014661	29.1699	0.829579	0.361439	0.021721	0.0432932	CHSY3	7:25178591-25466387
ENSBTAG00000014674	9.73427	-0.169924	0.490674	0.729112	0.788241	CHRM2	4:101552611-101554085
ENSBTAG00000014699	32.5738	-0.938858	0.245513	0.000131269	0.000557878	FAM81A	10:50870431-50931413
ENSBTAG00000014750	89.9878	-0.999049	0.265265	0.000165734	0.000679882	EPB41L4A	10:1467375-1761414
ENSBTAG00000014795	10.2238	-0.281188	0.476046	0.554739	0.63575	-	4:49945496-49946378
ENSBTAG00000014798	33.4681	-1.61846	0.383039	2.38612e-05	0.000127632	CXCR3	X:84354014-84356815
ENSBTAG00000014829	23.3179	1.68547	0.475332	0.000391313	0.00142504	MYRFL	5:43746463-43872342
ENSBTAG00000014859	7.34349	1.37033	0.943956	0.146588	0.213878	CAPS2	5:4769056-4806601
ENSBTAG00000014916	3.63436	-0.109232	0.63358	0.863119	0.896573	GJC2	7:2885095-2894691
ENSBTAG00000014920	8.00147	-0.503627	0.497564	0.31145	0.398877	SEMA3E	4:37294907-37417444
ENSBTAG00000014940	6.76634	-0.149753	0.544639	0.783348	0.831517	KCNAB3	19:28214104-28220774
ENSBTAG00000014947	58.6127	0.198934	0.279399	0.47646	0.562416	PTPN13	6:103374249-103511357
ENSBTAG00000014968	4.4432	0.625406	0.560579	0.264575	0.348633	YJEFN3	7:3711928-3720990
ENSBTAG00000014975	36.8433	-0.203465	0.351456	0.562643	0.642421	SLC4A3	2:108273127-108286884
ENSBTAG00000014981	86.3425	0.460047	0.183884	0.0123552	0.0268721	OTUB2	21:59231721-59254106
ENSBTAG00000014992	7.721	-2.45545	0.584009	2.61686e-05	0.000138363	GPR37L1	16:70886829-70890746
ENSBTAG00000015008	5.26236	1.23522	0.779246	0.112932	0.171696	CPA3	1:120236685-120268817
ENSBTAG00000015027	9.25376	0.0354508	0.412003	0.931431	0.948834	-	8:76025044-76040735
ENSBTAG00000015037	22.1795	-1.57024	0.38259	4.05644e-05	0.000201099	GAREM2	11:73292030-73307412
ENSBTAG00000015052	13.1312	1.05231	0.765069	0.168992	0.240935	PROX2	10:86504030-86512467
ENSBTAG00000015056	5.3561	-1.93633	0.707817	0.00622587	0.0151169	RBP2	1:130685148-130710118
ENSBTAG00000015061	8.78222	1.26366	0.866572	0.144779	0.211762	-	18:61040308-61046259
ENSBTAG00000015065	9.53206	-1.65729	0.582117	0.00441325	0.0112748	TMPRSS7	1:57213903-57268918
ENSBTAG00000015073	21.7532	1.04117	0.316673	0.00100963	0.00319724	ISPD	4:24492020-24886037
ENSBTAG00000015095	7.37904	1.06409	0.509178	0.0366346	0.067323	TTC6	21:48390857-48445207
ENSBTAG00000015133	40.7006	-0.429823	0.375849	0.252787	0.336014	CCR7	19:41428916-41440070
ENSBTAG00000015149	31.9519	-0.366469	0.187725	0.050919	0.0883261	-	24:36277658-36279084
ENSBTAG00000015185	11.4938	-1.05948	0.598636	0.0767575	0.124824	MRGPRF	29:47009943-47019518
ENSBTAG00000015235	53.239	-0.958885	0.434894	0.027463	0.0528222	HMCN1	16:68192900-68733392
ENSBTAG00000015246	5.32268	0.355341	0.796058	0.655326	0.726203	TAS1R2	2:134390906-134404755
ENSBTAG00000015307	8.99861	0.368686	0.69921	0.597993	0.674847	FBN2	7:26697476-26917267
ENSBTAG00000015311	61.4843	-0.0464819	0.299101	0.876502	0.907145	PTPRR	5:42837596-43112731
ENSBTAG00000015353	12.1518	-0.124716	0.511301	0.807294	0.851642	NME8	4:49959049-49995977
ENSBTAG00000015374	24.7751	0.736758	0.875778	0.400202	0.488878	COL22A1	14:5154762-5353760
ENSBTAG00000015405	237.046	-1.02766	0.272091	0.000158788	0.000655422	DCHS1	15:47042651-47064122
ENSBTAG00000015415	8.54998	-1.0724	0.613878	0.0806502	0.130173	UNC80	2:98024632-98250962
ENSBTAG00000015432	54.4826	-0.0806483	0.280704	0.773877	0.824131	-	18:2882155-2903093
ENSBTAG00000015453	8.22791	-0.269645	0.453997	0.552555	0.633775	PCDHB16	7:53986018-53988346
ENSBTAG00000015498	6.32557	-0.0448006	0.515421	0.930735	0.948359	ELOVL4	9:19842902-19881703
ENSBTAG00000015510	5.66213	-1.28633	0.502322	0.010444	0.0233505	EPHB6	4:106989815-106993917
ENSBTAG00000015513	121.976	-0.655118	0.183984	0.000369812	0.00135751	DOCK5	8:73518242-73690464
ENSBTAG00000015553	14.4417	-0.315057	0.359342	0.380617	0.469169	SCAI	11:95925112-95996116
ENSBTAG00000015615	14.3381	-0.596391	0.371009	0.107948	0.165556	THEMIS	9:66683789-66885925
ENSBTAG00000015618	18.4764	0.864664	0.512543	0.0916019	0.144519	GDF15	7:4711419-4713394
ENSBTAG00000015651	18.5459	-1.62408	0.402998	5.57802e-05	0.000265818	-	26:51082252-51105116
ENSBTAG00000015656	25.2052	-0.976539	0.415077	0.0186393	0.0380202	WSCD1	19:26254179-26285583
ENSBTAG00000015715	6.16435	-0.70747	0.575602	0.219036	0.299811	SPOCD1	2:122436871-122468429
ENSBTAG00000015743	11.2883	-0.412922	0.465174	0.374717	0.463376	GMPR	23:40616329-40677006
ENSBTAG00000015750	4.21096	-2.58729	0.858623	0.00258423	0.00712638	AMN	21:69266380-69276985
ENSBTAG00000015751	4.48027	-1.02218	0.56919	0.0725198	0.119201	MEOX1	19:44170624-44189417
ENSBTAG00000015775	14.9981	-2.11664	0.577026	0.000244285	0.000945785	-	21:30079542-30102510
ENSBTAG00000015821	43.8595	0.0296008	0.368257	0.935934	0.951639	AMPD3	15:42759304-42796464
ENSBTAG00000015825	11.4743	0.346383	0.418717	0.408095	0.496232	CCDC65	5:31052620-31060822
ENSBTAG00000015835	15.614	-1.29762	0.370974	0.000468961	0.00166326	PIWIL2	8:70094805-70175916
ENSBTAG00000015875	14.2984	-1.45111	0.410999	0.000414483	0.00150043	FOXM1	5:107386226-107397369
ENSBTAG00000015879	235.794	0.17167	0.260161	0.509342	0.594069	TULP3	5:107343178-107373637
ENSBTAG00000015897	7.10851	1.4536	0.617933	0.0186548	0.0380406	-	22:1310942-1311505
ENSBTAG00000015961	27.0467	-0.00797328	0.407969	0.984407	0.988329	TSPAN2	3:28364795-28587650
ENSBTAG00000015981	43.657	-0.366702	0.339483	0.280062	0.365475	ETV1	4:22042176-22145007
ENSBTAG00000016002	8.31698	1.80045	0.755498	0.0171662	0.0354351	FAM169A	20:6595533-6657251
ENSBTAG00000016017	17.0202	-0.474467	0.427361	0.266903	0.351364	CCDC40	19:53117574-53158255
ENSBTAG00000016058	7.71897	-0.55165	0.437579	0.207422	0.286246	FAM83B	23:5382147-5477796
ENSBTAG00000016070	6.55715	-1.70077	0.555271	0.00219162	0.00617473	LINGO2	8:16269364-16271185
ENSBTAG00000016096	33.8643	-0.948649	0.257328	0.00022732	0.000890745	SYP	X:92308615-92320415
ENSBTAG00000016097	44.5686	-0.330805	0.369663	0.370849	0.459569	CACNA1F	X:92323865-92346483
ENSBTAG00000016107	7.8349	-1.12894	0.419251	0.00708661	0.0168543	PCYT1B	X:125707433-125825971
ENSBTAG00000016145	4.74738	-1.14779	0.66845	0.0859617	0.137224	ADAMTS19	7:25612681-25879965
ENSBTAG00000016170	10.0846	-1.29703	0.453034	0.0041968	0.0107872	KCNJ11	15:35650714-35653362
ENSBTAG00000016171	7.09015	-0.851258	0.844951	0.313712	0.401153	COX4I2	13:61745577-61750870
ENSBTAG00000016223	14.096	-0.977393	0.474362	0.0393567	0.0713233	SCRN1	4:66785265-66851245
ENSBTAG00000016234	22.8258	-1.72031	0.834624	0.0392857	0.0712321	DUOX2	10:65541111-65558771
ENSBTAG00000016239	8.10839	-2.2301	0.739456	0.00256249	0.00707397	DUOXA2	10:65525529-65540482
ENSBTAG00000016294	89.5196	-0.480503	0.240687	0.0458925	0.0810839	ZNF438	13:34524931-34807031
ENSBTAG00000016305	14.0334	-1.38286	0.428298	0.0012434	0.00380966	ATP13A4	1:74545918-74630220
ENSBTAG00000016343	67.2917	0.957416	0.22197	1.60865e-05	9.05707e-05	KCNIP2	26:22422213-22440709
ENSBTAG00000016399	27.5454	0.703994	0.412566	0.0879374	0.139827	AKAP4	X:93078363-93096381
ENSBTAG00000016406	63.8959	-0.0405922	0.22527	0.857	0.891652	MCM10	13:28138042-28163336
ENSBTAG00000016407	14.3514	-0.759094	1.17592	0.518583	0.602467	IRX6	18:23681598-23687572
ENSBTAG00000016494	68.4932	-0.764233	0.333039	0.0217487	0.0433444	RELT	15:53663175-53669426
ENSBTAG00000016523	8.21963	0.278902	0.637921	0.661963	0.731608	DNAH10	17:54040851-54199562
ENSBTAG00000016541	17.0106	-0.336206	0.497098	0.498827	0.583782	CAMK1G	16:75611799-75642910
ENSBTAG00000016554	7.68438	-0.645279	0.393345	0.100903	0.156575	C3orf52	1:57279553-57319747
ENSBTAG00000016556	12.55	-0.719013	0.404229	0.0752844	0.122879	GCSAM	1:57326874-57340896
ENSBTAG00000016619	8.00346	0.288889	0.445431	0.516622	0.600618	MIS18A	1:2490258-2502545
ENSBTAG00000016627	30.6301	0.194832	0.332511	0.557915	0.638469	WASF1	9:40520684-40591232
ENSBTAG00000016630	4.65341	-1.87721	0.531479	0.000412342	0.00149451	MEX3B	21:24335502-24336999
ENSBTAG00000016698	17.1074	-0.815112	0.625328	0.192405	0.268702	SLAMF8	3:9968521-9977098
ENSBTAG00000016712	19.8414	1.26147	1.01547	0.214146	0.293993	-	3:57553953-57588483
ENSBTAG00000016726	21.2886	-0.556164	0.38134	0.144718	0.211688	KIF15	22:16553707-16610397
ENSBTAG00000016728	75.6911	-0.672	0.291408	0.0211081	0.0422674	PLEKHG5	16:47719087-47751042
ENSBTAG00000016741	21.9977	-1.26979	0.503749	0.0117126	0.0257301	TOX2	13:73188594-73196443
ENSBTAG00000016770	27.7332	-0.181536	0.32884	0.580915	0.659385	GAPT	20:20811836-20816932
ENSBTAG00000016776	65.7339	-1.12789	0.396918	0.00448859	0.0114433	BAHCC1	19:51911292-51945652
ENSBTAG00000016800	133.252	0.33634	0.279047	0.228081	0.309913	SEMA6D	10:62863668-62920660
ENSBTAG00000016841	5.69652	-1.33825	0.787728	0.0893421	0.141646	ATP10B	7:74334044-74472502
ENSBTAG00000016854	19.4819	-1.69212	0.347501	1.11932e-06	9.29978e-06	AK7	21:62895824-62964704
ENSBTAG00000016857	23.2507	-0.815177	0.383283	0.0334344	0.0623909	ADAMTS15	29:37143461-37165575
ENSBTAG00000016891	8.9021	-2.4434	0.940186	0.00935375	0.0212602	TCP11	23:9020183-9052477
ENSBTAG00000016913	7.05747	1.28084	0.573442	0.0255092	0.0495858	AVIL	5:55986060-56002079
ENSBTAG00000016920	39.2224	-0.57548	0.374212	0.124087	0.186013	EOMES	22:2112409-2117440
ENSBTAG00000016924	40.4247	0.0365825	0.269607	0.892068	0.918791	CAP2	23:39646542-39781557
ENSBTAG00000016963	31.4447	-0.780313	0.314968	0.013233	0.0284234	ADAMTS6	20:14008346-14285012
ENSBTAG00000016998	19.9497	-1.34405	0.398491	0.00074393	0.00246304	ARL11	12:19275073-19276925
ENSBTAG00000017071	7.3427	-1.3892	0.708943	0.0500492	0.0871024	-	20:39760049-39792323
ENSBTAG00000017075	8.47347	-0.921088	0.605101	0.127957	0.190791	STX1A	25:34053828-34071557
ENSBTAG00000017083	8.15608	-1.55776	0.58161	0.00739829	0.017465	TEX15	27:26078604-26094196
ENSBTAG00000017104	11.9581	-1.77662	0.601888	0.00315991	0.00847195	MUC1	3:15482855-15486936
ENSBTAG00000017113	17.7951	-0.447839	0.462993	0.333409	0.421876	ANKRD33	5:28129659-28132288
ENSBTAG00000017116	20.1599	0.494932	0.483599	0.306102	0.393321	RASD2	5:74106328-74117622
ENSBTAG00000017131	3.58843	-1.25419	0.773914	0.105108	0.162008	AFP	6:90258975-90280522
ENSBTAG00000017132	15.4191	-2.30817	0.385947	2.22402e-09	3.99261e-08	TTC22	3:92059022-92083335
ENSBTAG00000017133	46.9455	0.028929	0.241138	0.904508	0.928503	GINS4	27:36143517-36159007
ENSBTAG00000017138	25.2418	-0.63167	0.291394	0.0301777	0.057218	TMEM71	14:9615579-9639486
ENSBTAG00000017146	18.9126	-2.12246	0.406767	1.80987e-07	1.90511e-06	GRIK4	15:32032517-32103782
ENSBTAG00000017151	20.609	-1.18344	0.38856	0.00232129	0.00648524	SH3TC2	7:62392879-62446567
ENSBTAG00000017169	12.1387	-0.0465932	0.394588	0.906004	0.929531	-	14:43705876-43706620
ENSBTAG00000017174	21.3465	-2.39513	0.854759	0.00507685	0.0127248	SCN11A	22:12275352-12356183
ENSBTAG00000017211	9.71855	-1.72979	0.436565	7.42372e-05	0.000341033	SERINC4	21:55969323-55973988
ENSBTAG00000017221	67.5455	0.926025	0.234095	7.62893e-05	0.000349449	-	19:5065785-5066986
ENSBTAG00000017222	18.7975	-1.24448	0.419021	0.00297831	0.0080393	CTNND2	20:61912971-62427126
ENSBTAG00000017233	10.4212	-0.848818	0.47945	0.0766606	0.124692	-	19:52947902-53006764
ENSBTAG00000017243	23.2546	-0.543481	0.315308	0.0847713	0.13568	GATA3	13:15984601-16002940
ENSBTAG00000017249	13.0228	-0.956014	0.480811	0.0467748	0.082291	SBSPON	14:38554722-38585200
ENSBTAG00000017268	19.9669	-1.33366	0.337488	7.75846e-05	0.000354596	PROCA1	19:20688678-20696227
ENSBTAG00000017277	4.7474	-1.74711	0.757373	0.0210661	0.0421913	RAB36	17:73784638-73796290
ENSBTAG00000017333	45.5666	-0.273228	0.368795	0.458775	0.54585	PRX	18:50017094-50025049
ENSBTAG00000017397	69.6953	-0.535891	0.256258	0.0365088	0.0671407	ZNF423	18:18041276-18392207
ENSBTAG00000017425	18.5048	0.212452	0.354956	0.549487	0.631096	GJB2	12:36335915-36340957
ENSBTAG00000017437	137.931	0.357032	0.186806	0.0559724	0.0956702	TMEM237	2:90588103-90610465
ENSBTAG00000017446	8.07101	-0.656898	0.487105	0.177473	0.250984	E2F8	29:25949975-25966355
ENSBTAG00000017452	91.6314	0.50335	0.269769	0.0620614	0.104394	RCAN3	2:128984353-129018364
ENSBTAG00000017502	10.6057	0.506347	0.48794	0.299398	0.386388	RIMKLA	3:104370158-104404495
ENSBTAG00000017504	9.18918	-1.39712	0.467713	0.002816	0.00768145	FAIM2	5:30155762-30185025
ENSBTAG00000017512	17.4013	-0.535284	0.487894	0.272584	0.357431	-	19:46524374-46644713
ENSBTAG00000017515	38.9499	-0.218126	0.314048	0.487329	0.57289	-	12:82952405-82963114
ENSBTAG00000017529	52.8204	-1.13194	0.457554	0.0133653	0.0286533	CA8	14:27637560-27719848
ENSBTAG00000017533	42.0862	-0.130158	0.316138	0.68055	0.747671	LRRC1	23:6530408-6580289
ENSBTAG00000017536	50.7727	-0.955633	0.316417	0.00252635	0.00698729	MPP3	19:44296164-44337288
ENSBTAG00000017541	13.1404	0.397548	0.377371	0.292127	0.378518	TBX20	4:62198456-62241284
ENSBTAG00000017681	14.1693	1.45963	0.610434	0.0167966	0.0347832	RIN1	29:45029459-45034780
ENSBTAG00000017694	55.0464	0.170682	0.297664	0.566372	0.646143	TRPS1	14:50844178-51066191
ENSBTAG00000017695	132.888	0.898879	0.206559	1.35096e-05	7.79745e-05	CCDC150	2:85642723-85726520
ENSBTAG00000017718	4.10003	-2.61942	0.696565	0.000169586	0.000693343	CCL22	18:25446366-25454407
ENSBTAG00000017719	10.5319	-1.23363	0.494812	0.0126622	0.0274025	AKAP6	21:43132860-43630707
ENSBTAG00000017741	37.0661	-0.949442	0.33827	0.00500428	0.0125734	HACD4	8:23339674-23369117
ENSBTAG00000017746	80.6049	-1.21942	0.34262	0.00037214	0.00136508	SLIT3	20:324517-507045
ENSBTAG00000017767	16.9128	0.120172	0.367999	0.744006	0.80028	GPR173	X:95933519-95953706
ENSBTAG00000017786	5.62844	0.909692	0.860401	0.29038	0.376703	FCRL6	3:9991098-10000540
ENSBTAG00000017797	163.875	-0.394574	0.233081	0.0904815	0.143068	-	2:36557430-36648018
ENSBTAG00000017808	14.6558	0.203207	0.40277	0.613894	0.688972	ARSJ	6:12720021-12803721
ENSBTAG00000017810	33.4053	-0.186759	0.287409	0.51582	0.599865	EFHC1	23:24588031-24627769
ENSBTAG00000017839	18.7324	0.0135316	0.426979	0.974718	0.981272	TIAM1	1:3483532-3721930
ENSBTAG00000017844	68.0178	0.208371	0.219701	0.342909	0.431597	STIL	3:99537144-99587496
ENSBTAG00000017877	20.2823	-0.199419	0.323114	0.537117	0.619783	NECTIN4	3:8421827-8438222
ENSBTAG00000017895	15.8386	-1.48866	0.423313	0.000436967	0.00156619	CLEC10A	19:27466189-27471041
ENSBTAG00000017981	6.95965	-2.01793	0.538268	0.000177592	0.000722361	ADRB3	27:32912524-32915668
ENSBTAG00000017986	7.84186	-1.71214	0.735958	0.0199965	0.040378	GLIS1	3:93208980-93308964
ENSBTAG00000018009	19.6413	-0.893993	0.448154	0.046061	0.0813185	-	1:111445582-111512320
ENSBTAG00000018019	7.1068	-1.15563	0.512871	0.0242425	0.0474942	BCL11B	21:65841996-65938304
ENSBTAG00000018028	6.77561	-0.582771	0.557878	0.296198	0.382976	TTLL10	16:52499837-52514414
ENSBTAG00000018031	14.3393	-2.29499	0.44382	2.32847e-07	2.35388e-06	PODXL2	22:60507745-60556978
ENSBTAG00000018088	45.2193	-0.103338	0.300114	0.730598	0.78947	SETBP1	24:45025455-45141793
ENSBTAG00000018134	10.2734	-0.175849	0.529776	0.739941	0.797029	AREG	6:91126255-91138391
ENSBTAG00000018143	12.5882	-1.50494	0.352627	1.97398e-05	0.000108197	C1orf116	16:4686517-4697039
ENSBTAG00000018146	11.3925	-0.364892	0.491793	0.45811	0.545115	VAT1L	18:5045211-5211278
ENSBTAG00000018167	4.74942	0.302636	0.826684	0.714302	0.776128	KLHL31	23:6771145-6787028
ENSBTAG00000018198	9.19356	-1.36825	0.388571	0.000429549	0.00154415	-	22:49229609-49233939
ENSBTAG00000018203	38.133	-0.984382	0.410115	0.0163836	0.034068	CD101	3:26319355-26347752
ENSBTAG00000018214	11.8859	-0.823658	0.547302	0.132338	0.196275	SHISA2	12:33578133-33583714
ENSBTAG00000018216	8.44071	0.200165	0.436824	0.646788	0.718563	SKA1	24:50444720-50460419
ENSBTAG00000018239	95.3812	0.671108	0.185257	0.000291679	0.00110082	DNAJC27	11:74319475-74357417
ENSBTAG00000018240	15.085	-1.80754	0.478355	0.000157682	0.000651769	CYP2S1	18:50654850-50666554
ENSBTAG00000018245	24.3796	1.06696	0.380297	0.00502243	0.0126098	SLC1A3	20:37596603-37679976
ENSBTAG00000018280	85.2653	-0.878925	0.24981	0.000434196	0.00155787	SLC28A3	8:78871654-78944175
ENSBTAG00000018324	87.1325	0.748404	0.306188	0.0145149	0.0308086	AGO3	3:110338487-110456098
ENSBTAG00000018345	4.08906	-1.34271	0.793191	0.0904949	0.143079	FBXO39	19:25750464-25758746
ENSBTAG00000018356	10.4208	-0.10655	0.428646	0.80369	0.84836	-	28:42111713-42119577
ENSBTAG00000018367	71.5339	-1.2625	0.327959	0.000118323	0.000509995	CD6	29:37892576-37937146
ENSBTAG00000018383	54.9978	0.484321	0.210868	0.0216303	0.0431516	ATAD5	19:18411063-18445391
ENSBTAG00000018398	32.4244	-0.329644	0.355109	0.353257	0.442117	GPR4	18:53615948-53617690
ENSBTAG00000018419	98.8219	-0.22532	0.212659	0.289357	0.375516	ADCY4	10:20671130-20685956
ENSBTAG00000018446	22.1095	1.15036	0.373383	0.00206375	0.00587519	GCA	2:34173877-34193022
ENSBTAG00000018481	3.36541	-0.825743	0.805409	0.305246	0.392399	-	8:103906600-103911708
ENSBTAG00000018493	41.2879	-1.39446	0.309029	6.40991e-06	4.13771e-05	ERICH5	14:68428889-68454310
ENSBTAG00000018499	12.2906	-2.07743	0.7578	0.00611787	0.0149002	-	28:42288944-42305211
ENSBTAG00000018508	8.65002	-0.887803	0.475976	0.0621495	0.104517	TMEM108	1:137111100-137126880
ENSBTAG00000018566	7.04287	0.528564	0.691222	0.444462	0.531824	SFRP5	26:18782563-18787376
ENSBTAG00000018570	6.92288	-1.16312	0.660697	0.0783319	0.126997	SDR16C5	14:25105061-25117554
ENSBTAG00000018571	6.70158	-0.109124	0.590795	0.853459	0.888862	IL1RL1	11:7121608-7141103
ENSBTAG00000018572	48.97	-0.447191	0.256161	0.0808559	0.130444	FLT3	12:32240343-32293156
ENSBTAG00000018576	22.3436	-2.28434	1.0203	0.025163	0.0490559	DPYSL5	11:72671398-72760767
ENSBTAG00000018607	6.5235	-0.72198	0.751954	0.336986	0.425516	TSPEAR	1:145940971-145973811
ENSBTAG00000018644	21.9154	-0.406655	0.413169	0.325	0.413057	PDZRN3	22:28238771-28506578
ENSBTAG00000018669	10.4761	-1.0252	0.38115	0.00715037	0.0169841	PLB1	11:71116626-71221929
ENSBTAG00000018697	191.649	0.227229	0.140358	0.105463	0.162492	WDR44	X:2410019-2503163
ENSBTAG00000018726	10.5671	1.66706	0.479421	0.000506603	0.00177784	RIMS3	3:106154950-106169324
ENSBTAG00000018753	9.7173	0.712446	0.457415	0.11934	0.180139	TMEM163	2:62843282-63111812
ENSBTAG00000018765	14.9331	-2.64274	0.473327	2.35958e-08	3.27221e-07	SEMA5B	1:67840124-67878028
ENSBTAG00000018806	47.5377	0.0148998	0.386476	0.969247	0.977144	PSRC1	3:34239155-34242726
ENSBTAG00000018870	25.6982	3.18532	0.61005	1.77568e-07	1.87581e-06	OTOA	25:20377459-20446651
ENSBTAG00000018909	9.49115	-0.570656	0.448245	0.202986	0.281083	-	4:67767892-68200912
ENSBTAG00000018914	18.7852	-0.532215	0.31745	0.0936335	0.147208	RAB25	3:14755581-14762653
ENSBTAG00000018935	158.195	-0.193179	0.171423	0.259778	0.343649	-	22:22108900-22119730
ENSBTAG00000018942	119.35	0.737248	0.224455	0.00102122	0.00322703	SSX2IP	3:59590263-59648545
ENSBTAG00000018965	7.1479	-0.689167	0.545025	0.206062	0.284723	PRDM16	16:50847257-50898579
ENSBTAG00000018975	53.6198	-0.177716	0.403565	0.659672	0.729633	KCNT1	11:103392738-103438416
ENSBTAG00000018991	96.2751	0.910994	0.199583	5.00706e-06	3.345e-05	TSGA10	11:4173060-4239724
ENSBTAG00000019021	5.66913	-0.393742	0.625383	0.528955	0.612485	TRPC3	17:36566053-36616303
ENSBTAG00000019024	7.41815	-0.807881	0.548704	0.140928	0.207112	JAZF1	4:68444077-68773093
ENSBTAG00000019026	56.8408	0.730197	0.356019	0.0402664	0.0727293	EXTL2	3:42560282-42578055
ENSBTAG00000019036	8.2235	-0.341546	0.488675	0.4846	0.570233	ARHGAP28	24:40308476-40366291
ENSBTAG00000019053	6.35015	0.794371	0.506572	0.116851	0.176937	MAP9	17:1907140-1931362
ENSBTAG00000019060	22.7563	-0.293556	0.482912	0.543262	0.625546	CLDN11	1:97788088-97802992
ENSBTAG00000019066	106.783	-0.716272	0.411095	0.0814466	0.131233	FAM167A	8:7734138-7765335
ENSBTAG00000019070	32.8744	-0.370369	0.368118	0.31436	0.401817	PMP22	19:33357140-33382707
ENSBTAG00000019081	69.1164	-1.55197	0.29851	2.00318e-07	2.06339e-06	COL7A1	22:51859651-51889946
ENSBTAG00000019104	37.4105	-0.800778	0.291626	0.00603443	0.01473	FAAP100	19:51833820-51842965
ENSBTAG00000019107	38.5339	-0.716792	0.319472	0.0248533	0.0485529	GAS7	19:29670743-29876650
ENSBTAG00000019137	15.5549	-0.210418	0.615996	0.73266	0.790876	SCN7A	2:29933316-29994583
ENSBTAG00000019138	23.4925	-0.788467	0.363278	0.0299747	0.0568987	KIF3C	11:73451220-73487055
ENSBTAG00000019146	14.7113	-0.985431	0.370509	0.00782171	0.0183014	OSBP2	17:71771702-71894872
ENSBTAG00000019175	18.2397	0.318842	0.323014	0.323602	0.41166	SOBP	9:42904973-43070235
ENSBTAG00000019187	71.2479	-0.290847	0.277385	0.294395	0.380955	ZNF462	8:98331863-98426787
ENSBTAG00000019249	3.63822	-2.54496	0.821611	0.0019514	0.00560337	HS3ST6	25:1486478-1492437
ENSBTAG00000019276	1.97884	-1.00935	1.56	0.517619	0.601517	-	4:33507616-33508901
ENSBTAG00000019280	28.2177	-0.976606	0.311295	0.0017055	0.00499514	CRYBB1	17:68506966-68519007
ENSBTAG00000019282	6.47046	-1.72795	0.524296	0.00098161	0.00312094	CRYBA4	17:68524675-68530920
ENSBTAG00000019297	10.4873	-1.80731	0.729742	0.0132626	0.0284749	GFRA1	26:36789224-37020529
ENSBTAG00000019309	21.3036	0.592221	0.392584	0.131421	0.195181	-	15:5633895-5693059
ENSBTAG00000019340	23.3471	0.473868	0.44538	0.287346	0.373399	PCDH9	12:40887254-40890353
ENSBTAG00000019343	17.0743	-0.829363	0.404443	0.0403027	0.0727886	MDFI	23:15467449-15482249
ENSBTAG00000019347	12.4223	-0.979213	0.869679	0.260188	0.344037	PLXDC1	19:40226035-40293157
ENSBTAG00000019373	156.568	-0.0707825	0.185809	0.703246	0.7671	CAPRIN2	5:79167018-79258697
ENSBTAG00000019378	29.4291	0.252755	0.408293	0.535881	0.618667	KIAA1755	13:67749212-67774628
ENSBTAG00000019399	31.5548	-0.100227	0.32665	0.75897	0.811855	-	2:127507866-127517515
ENSBTAG00000019402	44.6777	-0.187735	0.541873	0.729	0.788161	CFAP100	22:61319020-61344873
ENSBTAG00000019407	6.88282	0.051573	0.557397	0.926281	0.944986	-	X:44788868-44789996
ENSBTAG00000019461	51.9161	-0.532305	0.239939	0.026521	0.0512535	NUMBL	18:50226765-50251530
ENSBTAG00000019498	112.029	-0.718044	0.319034	0.0244059	0.0477737	ITGA3	19:37198627-37231287
ENSBTAG00000019504	8.57241	0.401453	0.517181	0.437611	0.52526	ADRA1D	13:51370889-51392113
ENSBTAG00000019567	40.6021	-1.65747	0.347292	1.81896e-06	1.40874e-05	IL21R	25:25233185-25268874
ENSBTAG00000019595	52.9229	-0.240945	0.401201	0.548133	0.629891	EGFLAM	20:35999050-36178472
ENSBTAG00000019694	7.89065	-1.02968	0.561117	0.066498	0.110685	ADAM23	2:95145118-95340402
ENSBTAG00000019698	5.02059	-0.826165	0.562303	0.141764	0.20806	TMCO2	3:106486405-106489042
ENSBTAG00000019707	34.4089	-0.391416	0.30297	0.196381	0.273457	GATA2	22:60016984-60024586
ENSBTAG00000019712	57.8583	-1.09114	0.322675	0.000720776	0.00239906	ST14	29:36933305-36971367
ENSBTAG00000019716	15.9217	0.343908	0.662763	0.603831	0.680278	IL-8	6:90559881-90563647
ENSBTAG00000019743	28.7263	-1.47432	0.3209	4.34154e-06	2.94289e-05	CHTF18	25:668528-676616
ENSBTAG00000019799	24.181	4.02114	0.716185	1.96943e-08	2.79303e-07	FCAMR	16:4562015-4574093
ENSBTAG00000019814	22.6591	-0.223904	0.364478	0.539009	0.621584	PGBD2	7:44065139-44066921
ENSBTAG00000019818	39.7664	-0.346955	0.308104	0.260124	0.343974	CASZ1	16:43786498-43839928
ENSBTAG00000019822	15.2115	-1.51385	0.518189	0.00348436	0.00919272	TPPP3	18:35121242-35124820
ENSBTAG00000019823	20.702	0.304325	0.566119	0.590878	0.668381	ADAMTS17	21:6514359-6924114
ENSBTAG00000019844	7.98678	-1.18838	0.523374	0.0231705	0.0457352	ZNF467	4:113425035-113431085
ENSBTAG00000019870	7.97589	0.0293742	0.540526	0.956661	0.967619	SLC14A1	24:45900142-45924550
ENSBTAG00000019876	13.6477	-1.55587	0.876694	0.0759464	0.123751	DSC1	24:26283414-26321590
ENSBTAG00000019919	6.11592	-0.797116	0.703218	0.256994	0.340568	-	26:51008297-51070531
ENSBTAG00000019951	58.5049	-0.458296	0.273804	0.0941675	0.147861	PCYOX1L	7:62752480-62764723
ENSBTAG00000019958	16.8294	0.90818	0.51125	0.0756687	0.123376	NXNL2	8:91124598-91132281
ENSBTAG00000019980	12.2398	-0.00397624	0.438459	0.992764	0.994831	DGKI	4:101862570-102182929
ENSBTAG00000020000	21.3665	0.140536	0.382839	0.713552	0.775517	RAP1GAP2	19:24395973-24452796
ENSBTAG00000020046	19.7178	0.0344732	0.367695	0.925304	0.944129	CLMP	15:34226368-34332243
ENSBTAG00000020059	53.2902	-0.037248	0.216639	0.863488	0.896824	GEN1	11:80969915-80998105
ENSBTAG00000020073	99.4546	-0.0683494	0.207538	0.741903	0.798629	NCEH1	1:95585588-95649520
ENSBTAG00000020074	11.8243	-0.143139	0.547097	0.793604	0.840289	NKPD1	18:53211189-53218864
ENSBTAG00000020082	20.3862	-0.73575	0.32673	0.0243312	0.047641	FAM71E1	18:57066060-57071540
ENSBTAG00000020087	10.1913	0.301831	0.446055	0.498617	0.583603	CAMK2A	7:63576975-63641028
ENSBTAG00000020099	15.9875	-1.62495	0.877423	0.0640315	0.107141	STMN2	14:44969001-45027081
ENSBTAG00000020100	23.3602	-0.139825	0.295393	0.635963	0.708977	ARHGAP11A	10:30138489-30159344
ENSBTAG00000020219	160.757	0.55668	0.148516	0.000178046	0.000723635	MSS51	28:29578509-29588920
ENSBTAG00000020223	25.4883	-0.458261	0.332068	0.16758	0.239335	CASQ1	3:9591851-9601502
ENSBTAG00000020238	10.4239	1.6762	1.10857	0.130523	0.194028	RIMS1	9:11681039-11932521
ENSBTAG00000020247	7.07495	-0.747722	0.464898	0.107757	0.165324	ADCYAP1R1	4:65670542-65729276
ENSBTAG00000020250	3.81287	-1.40022	0.561451	0.0126337	0.027358	SLC28A1	21:22949799-23048041
ENSBTAG00000020252	113.919	-0.321956	0.205892	0.117885	0.178242	NLGN2	19:27727924-27733393
ENSBTAG00000020257	16.1566	0.702261	0.529805	0.185002	0.260048	PTPN5	29:26244553-26303070
ENSBTAG00000020260	12.2124	-0.498454	0.362084	0.168628	0.24055	SYN2	22:57571318-57619684
ENSBTAG00000020263	27.7641	0.412436	0.458348	0.36821	0.456792	TIMP4	22:57571318-57619684
ENSBTAG00000020264	6.83424	0.825126	0.473941	0.0816853	0.131566	CCDC181	16:37875177-37890412
ENSBTAG00000020269	4.5267	-1.50576	0.56168	0.00734428	0.0173533	MISP	7:44942016-44951962
ENSBTAG00000020289	19.6737	0.093313	0.466283	0.841386	0.878902	ZNF214	15:46368596-46371546
ENSBTAG00000020301	124.578	0.18595	0.314707	0.55461	0.635638	BLM	21:22264539-22331807
ENSBTAG00000020319	44.0688	-0.425736	0.375594	0.257004	0.340568	ALOX5	28:44729722-44776997
ENSBTAG00000020335	10.5023	-1.07759	0.53427	0.0437017	0.0778119	RNF32	4:118895444-118932266
ENSBTAG00000020342	6.85468	-1.9276	0.954823	0.0435078	0.0775357	MYOC	16:39957136-39971282
ENSBTAG00000020346	22.9098	-0.780778	0.409248	0.0564124	0.0963267	CCDC92	17:54003919-54039850
ENSBTAG00000020373	28.6549	0.170931	0.5084	0.736709	0.794458	C3orf67	22:42994048-43159198
ENSBTAG00000020374	71.7866	-1.08891	0.289612	0.000169974	0.000694728	THSD1	12:21669545-21697383
ENSBTAG00000020385	22.4078	-0.711469	0.474588	0.13384	0.198189	ALDH1B1	8:62891040-62892603
ENSBTAG00000020412	44.1088	0.580171	0.216078	0.00725293	0.0171807	RAP2A	12:78507682-78546608
ENSBTAG00000020415	7.75696	-1.12964	0.417291	0.00678766	0.0162424	KLK4	18:57360331-57364101
ENSBTAG00000020433	67.267	-0.403444	0.238052	0.0901178	0.142607	NLRP1	19:26638784-26668466
ENSBTAG00000020453	8.7779	0.761758	0.497004	0.12535	0.187539	CLEC5A	4:106059819-106070381
ENSBTAG00000020491	5.64911	-0.63983	0.626208	0.306898	0.394196	SOX30	7:71295641-71337207
ENSBTAG00000020570	14.219	-0.109538	0.324776	0.735912	0.793723	-	6:96650284-96657180
ENSBTAG00000020573	87.0716	-0.213404	0.252521	0.398058	0.486662	SCUBE2	15:44090740-44158843
ENSBTAG00000020578	9.82941	-0.342916	0.38363	0.37139	0.460074	PRDM6	7:31950212-32058001
ENSBTAG00000020590	8.20682	-1.10704	0.588167	0.0598099	0.101266	FZD2	19:44954981-44956760
ENSBTAG00000020600	16.5717	0.211604	0.381772	0.579395	0.658057	RHOD	29:45685401-45694819
ENSBTAG00000020605	42.301	-1.40513	0.324253	1.46803e-05	8.38418e-05	SMTNL2	19:25702552-25724157
ENSBTAG00000020669	8.35125	-0.584032	0.45561	0.199889	0.277649	PROKR1	11:66986759-66998537
ENSBTAG00000020676	37.7751	3.86295	0.624689	6.25744e-10	1.28782e-08	MMP9	13:75466512-75473824
ENSBTAG00000020679	26.7303	-0.446475	0.791061	0.572481	0.651782	CNTN1	5:39998362-40264645
ENSBTAG00000020699	18.393	-1.20431	0.449685	0.00740362	0.0174743	TSPAN11	5:106975988-107038059
ENSBTAG00000020701	68.7148	-0.593345	0.230528	0.0100572	0.0226202	MEF2C	7:90616542-90784162
ENSBTAG00000020717	26.4957	0.290977	0.420708	0.489166	0.574428	CXorf36	X:103969314-104013030
ENSBTAG00000020725	3.49774	-0.807124	0.761343	0.289084	0.375234	CNGA2	X:34433640-34450338
ENSBTAG00000020742	9.51474	1.80781	0.664613	0.00652631	0.015714	FZD9	25:34245428-34247198
ENSBTAG00000020745	42.1066	-0.365144	0.286818	0.202987	0.281083	HIVEP3	3:105213589-105268006
ENSBTAG00000020750	6.20724	0.294519	0.784978	0.707516	0.770578	AFF2	X:31424251-31964101
ENSBTAG00000020762	12.4794	-1.2106	0.365854	0.000936416	0.00299569	HUNK	1:2781251-2919429
ENSBTAG00000020766	143.852	-0.680604	0.250434	0.00657376	0.015813	ABCA7	7:45165706-45182208
ENSBTAG00000020767	10.3282	0.373155	0.402463	0.353833	0.442624	-	3:7070263-7074707
ENSBTAG00000020793	9.92779	-4.82578	1.06834	6.26957e-06	4.06107e-05	KCNA4	15:61515348-61522803
ENSBTAG00000020810	29.2049	-1.01131	0.333663	0.00243795	0.00677543	CYB561	19:48414991-48419148
ENSBTAG00000020826	14.6674	0.861938	0.421332	0.0407816	0.0734447	CHIC1	X:82414978-82455573
ENSBTAG00000020880	4.41323	-1.50248	0.809885	0.0635703	0.106516	C14orf37	10:70578794-70720977
ENSBTAG00000020890	19.6019	-0.299155	0.446603	0.502956	0.587933	TRIM66	15:44500911-44530712
ENSBTAG00000020892	43.3874	-0.237702	0.31455	0.449835	0.537279	IL2RA	13:17540960-17586321
ENSBTAG00000020893	11.7836	0.590872	0.62893	0.34748	0.436234	MATN3	11:78889150-78907349
ENSBTAG00000020989	10.6572	-0.937651	0.413179	0.0232468	0.045861	SUSD4	16:27388709-27522155
ENSBTAG00000021003	25.899	0.298562	0.388725	0.442455	0.529782	GALR1	24:2406660-2418040
ENSBTAG00000021041	70.4438	-0.700133	0.322517	0.0299432	0.0568517	PRAM1	7:18331127-18339203
ENSBTAG00000021069	14.7788	0.19107	0.466484	0.682102	0.749018	-	8:10819982-10852941
ENSBTAG00000021073	23.0551	0.0381009	0.521625	0.941772	0.956257	KIAA1549	4:103305513-103380070
ENSBTAG00000021082	15.0518	-1.12945	0.418122	0.00690783	0.0164994	TMEM125	3:103337707-103339562
ENSBTAG00000021092	24.174	-1.58783	1.19755	0.184874	0.259903	ATP6V0D2	14:78908051-78964199
ENSBTAG00000021097	52.798	-1.42645	0.398694	0.000346491	0.00128308	PELI3	29:45153623-45162953
ENSBTAG00000021181	46.3877	-0.100258	0.298189	0.736704	0.794458	BUB1	11:1559189-1592162
ENSBTAG00000021193	37.8229	0.431424	0.319778	0.177293	0.250784	FBXO5	9:91056938-91067416
ENSBTAG00000021205	45.1419	-1.09451	0.276096	7.36306e-05	0.000338396	PLPP7	11:101502264-101517588
ENSBTAG00000021216	6.214	-1.11463	0.509391	0.0286572	0.0548028	HECW1	4:78221618-78492463
ENSBTAG00000021252	6.20847	-1.1971	0.48593	0.0137577	0.0293947	TMEM35A	X:54954894-54967415
ENSBTAG00000021272	29.2564	-0.297358	0.338551	0.379768	0.468402	ABCG1	1:143990493-144053318
ENSBTAG00000021286	64.043	-0.0867924	0.233792	0.71046	0.773011	SLC37A1	1:144364345-144437225
ENSBTAG00000021310	41.7629	-1.16072	0.303258	0.000129458	0.000551201	COL4A4	2:115971117-116104632
ENSBTAG00000021316	37.0923	-1.2227	0.298343	4.16201e-05	0.000205741	COL4A3	2:116130999-116291205
ENSBTAG00000021340	10.3729	-2.01418	0.906983	0.026368	0.0509817	POU2F3	15:31410514-31431842
ENSBTAG00000021342	58.7577	0.589196	0.273729	0.0313593	0.0591221	TMEM136	15:31440212-31446969
ENSBTAG00000021359	53.9162	-0.486472	0.286266	0.0892487	0.141531	-	23:15033472-15070901
ENSBTAG00000021361	20.7805	-0.200418	0.365644	0.583608	0.661797	SAMD3	9:69266999-69311228
ENSBTAG00000021420	7.07174	-0.473892	0.582712	0.416074	0.50371	EPHA7	9:57622906-57830272
ENSBTAG00000021480	9.98156	2.92256	0.728949	6.09022e-05	0.000285937	SAG	3:113633793-113664182
ENSBTAG00000021484	5.76643	-2.05006	0.706941	0.00373287	0.00976676	TSPAN18	15:75693436-75843207
ENSBTAG00000021503	16.3391	1.01856	0.39105	0.00919608	0.020978	-	12:58979621-58980609
ENSBTAG00000021518	9.3161	-1.94083	0.712935	0.00648263	0.0156284	TMPRSS4	15:29193485-29233495
ENSBTAG00000021543	97.9378	-0.0575961	0.203309	0.776952	0.826384	MDFIC	4:53756423-53854749
ENSBTAG00000021557	8.69065	-1.65626	0.725386	0.0224141	0.0444602	FUT2	18:55786903-55787938
ENSBTAG00000021594	15.7926	1.17057	0.510159	0.0217603	0.0433591	TDRKH	3:19030950-19051640
ENSBTAG00000021596	6.24868	0.101513	0.597083	0.864998	0.897938	ICOS	2:92564233-92587607
ENSBTAG00000021609	17.464	-0.385538	0.399019	0.333937	0.422466	ADGRF1	23:20206357-20250984
ENSBTAG00000021647	16.3861	1.88054	0.502709	0.000183432	0.000742022	FCAR	18:62838471-62849020
ENSBTAG00000021649	18.4657	0.00132829	0.270842	0.996087	0.996859	-	3:14353657-14354168
ENSBTAG00000021673	13.7205	-0.381681	0.358041	0.286412	0.372345	NDC80	24:37281831-37313654
ENSBTAG00000021681	5.0757	-0.514882	0.501314	0.30439	0.39151	PRR11	19:10354827-10382556
ENSBTAG00000021686	27.9617	0.452273	0.283302	0.110393	0.168542	MELK	8:61157468-61230549
ENSBTAG00000021693	5.83334	-0.962035	0.548512	0.079448	0.128514	RPP25	21:34144322-34144922
ENSBTAG00000021708	43.1706	0.430397	0.273362	0.115381	0.174955	CEP128	10:93172487-93368739
ENSBTAG00000021713	14.3884	-0.563647	0.529547	0.28715	0.373169	MAMLD1	X:33285823-33402706
ENSBTAG00000021751	106.657	-0.219368	0.540144	0.684648	0.751232	RASEF	8:77514030-77609180
ENSBTAG00000021838	24.3446	-0.477618	0.293296	0.103429	0.15974	ESRP1	14:71945028-72003342
ENSBTAG00000021850	109.211	-0.919914	0.268034	0.000598983	0.0020444	NCKIPSD	22:51773519-51785996
ENSBTAG00000021855	21.5559	0.417618	0.283035	0.140078	0.205995	ANO3	15:57913543-58130615
ENSBTAG00000021874	61.2725	-0.246028	0.385346	0.523175	0.606869	KIF14	16:81131944-81182350
ENSBTAG00000021903	7.54718	-1.57255	0.521672	0.00257456	0.0071054	KIAA0319	23:32901067-32942727
ENSBTAG00000021968	30.3562	0.377337	0.297837	0.205182	0.283723	-	X:60777948-60806210
ENSBTAG00000021969	7.42227	-1.00216	0.481408	0.0373677	0.0684181	KLHL29	11:75290643-75623195
ENSBTAG00000021970	21.3157	1.00903	0.390956	0.00985376	0.022228	EYA4	9:72661135-72736460
ENSBTAG00000021972	6.95771	-1.78933	0.943869	0.0579946	0.0986208	DNAH5	20:59285273-59560606
ENSBTAG00000021991	6.44982	-0.219443	0.504448	0.66355	0.733087	TMEFF1	8:91818659-91914721
ENSBTAG00000021992	6.59211	0.261678	0.499339	0.600244	0.677011	MURC	8:91916164-91928339
ENSBTAG00000022150	8.251	-1.04368	0.640049	0.102968	0.159194	MXRA5	X:138878611-138902586
ENSBTAG00000022161	62.9214	0.770206	0.294772	0.00897807	0.0205769	TLR7	X:141044354-141063596
ENSBTAG00000022169	72.6502	-0.431333	0.276042	0.118156	0.178613	PREX2	14:34040795-34340573
ENSBTAG00000022373	19.6279	0.0104703	0.422074	0.980209	0.985311	-	X:20487656-20568351
ENSBTAG00000022427	6.15629	1.48792	0.540568	0.00591396	0.0144907	-	29:13581142-13581886
ENSBTAG00000022509	8.44626	-0.606088	0.785081	0.44011	0.527647	DNAH9	19:30963517-31248936
ENSBTAG00000022779	6.77838	3.23492	1.09681	0.00318395	0.00852202	OLFM4	12:10667342-10690088
ENSBTAG00000022807	14.1683	-0.830531	0.406019	0.0408011	0.073464	KIR3DS1	X:39181441-39332614
ENSBTAG00000022880	12.6282	0.764004	0.372776	0.0404132	0.0729436	-	4:89213078-89213890
ENSBTAG00000022886	22.1386	-0.192226	0.462773	0.677865	0.745299	RYR2	28:9965915-10567332
ENSBTAG00000023064	10.8451	-1.95863	0.486899	5.75419e-05	0.000273017	CCDC187	11:103802442-103822759
ENSBTAG00000023270	11.0447	-1.04084	0.562958	0.0644765	0.107772	CDH19	24:10434673-10515343
ENSBTAG00000023398	40.4409	-0.735938	0.274159	0.0072672	0.0172125	UBASH3A	1:144257034-144297415
ENSBTAG00000023426	21.7384	-0.0512783	0.287046	0.858219	0.892605	FAIM	1:131548458-131564836
ENSBTAG00000023563	51.1181	-0.796788	0.506483	0.115677	0.175353	-	23:26916510-26927031
ENSBTAG00000023648	14.7014	-0.135887	0.382521	0.722409	0.783002	-	15:52255759-52259540
ENSBTAG00000023765	34.1755	-0.0441479	0.306226	0.885368	0.914078	C16orf46	18:7779381-7781765
ENSBTAG00000023787	23.4491	-2.78831	0.527198	1.23031e-07	1.37267e-06	TOR4A	11:105837852-105839073
ENSBTAG00000023814	44.5147	0.424506	0.281538	0.131603	0.195395	ECT2	1:95475797-95536054
ENSBTAG00000024086	20.4701	0.372301	0.391465	0.34158	0.430344	TMEM35B	3:111277767-111280979
ENSBTAG00000024091	12.0905	-0.0860269	0.6124	0.888285	0.916037	MALL	11:1747908-1780103
ENSBTAG00000024132	18.4257	1.10753	0.54573	0.0424126	0.0759355	SMC1B	5:116464170-116545914
ENSBTAG00000024219	3.58589	0.738877	0.967721	0.445152	0.532517	TRPV6	4:106996939-107013515
ENSBTAG00000024379	10.0904	-0.954415	0.534007	0.0738936	0.121112	LRRC17	4:44384160-44584754
ENSBTAG00000024394	44.4131	-0.644569	0.383223	0.0925744	0.145809	SEMA3D	4:35563537-35789896
ENSBTAG00000024406	11.9155	-0.201236	0.670292	0.764008	0.816018	AGR2	4:25258618-25271426
ENSBTAG00000024449	54.1188	-0.322904	0.261562	0.21701	0.297441	CENPF	16:70439847-70501645
ENSBTAG00000024470	40.5479	-0.765279	0.245402	0.00181794	0.00528326	SH2D2A	3:14075265-14085162
ENSBTAG00000024492	7.19057	-0.858176	0.496668	0.0840122	0.134673	-	16:52660394-52665705
ENSBTAG00000024497	8.71848	0.3746	0.517833	0.469435	0.556093	CTRC	16:53295216-53302109
ENSBTAG00000024509	19.2548	-0.253433	0.438398	0.563205	0.642991	TMEM52	16:52083967-52085908
ENSBTAG00000024510	4.2781	-1.8538	0.566225	0.00106052	0.00332778	-	16:52078216-52081782
ENSBTAG00000024663	9.59691	-2.25147	0.410562	4.16093e-08	5.36687e-07	LAD1	16:49272706-49285532
ENSBTAG00000024726	19.9549	-0.686474	0.469904	0.144048	0.210797	HJURP	3:114124352-114135056
ENSBTAG00000024878	4.08698	-1.80698	0.616262	0.00336615	0.00893675	-	10:6470851-6529411
ENSBTAG00000024950	26.1078	-0.395201	0.40815	0.332908	0.421371	ACE	19:48447901-48467904
ENSBTAG00000024957	20.6472	-2.06817	0.618075	0.000819432	0.00266729	SNCA	6:36285493-36432426
ENSBTAG00000025042	4.53458	-1.8832	0.580603	0.00118058	0.00364694	-	7:103818198-103932551
ENSBTAG00000025062	18.4473	-0.247113	0.361813	0.494617	0.579643	MAGEE2	X:80601976-80604221
ENSBTAG00000025130	33.2267	-1.80677	0.388107	3.23439e-06	2.29113e-05	HIC1	19:23655530-23659389
ENSBTAG00000025136	4.80957	-0.236185	0.622794	0.704514	0.768078	MYOZ3	7:64031683-64048678
ENSBTAG00000025283	10.4696	-0.00597671	0.390401	0.987786	0.990855	-	18:14983395-14983970
ENSBTAG00000025340	33.0268	-1.46502	0.394681	0.000205707	0.000819418	CDHR2	7:39392481-39419245
ENSBTAG00000025401	23.5193	-1.78405	0.40791	1.22194e-05	7.18524e-05	DOK3	7:40362435-40367515
ENSBTAG00000025405	13.0368	-1.45466	0.512312	0.00451979	0.01151	BATF	10:87110562-87132202
ENSBTAG00000025448	27.0617	-2.4443	0.584798	2.91853e-05	0.000152018	IZUMO4	7:22745269-22748344
ENSBTAG00000025554	7.78829	0.401691	0.681298	0.555461	0.636327	LRRC73	23:17025857-17028655
ENSBTAG00000025634	28.7813	0.846442	0.362682	0.019604	0.0397134	-	10:29676749-29811422
ENSBTAG00000025642	17.517	0.818307	0.829566	0.323923	0.411967	RYR3	10:28789148-29100901
ENSBTAG00000025664	9.55342	0.587145	0.672679	0.382747	0.471318	-	10:26226720-26227603
ENSBTAG00000025782	47.517	-0.835351	0.241451	0.00054076	0.0018792	TNFSF8	8:105841515-105870631
ENSBTAG00000025968	21.5676	0.426562	0.349316	0.222035	0.303373	-	13:23444707-23445437
ENSBTAG00000026088	7.23643	2.17659	0.772435	0.00483504	0.0121911	-	5:44572854-44578603
ENSBTAG00000026141	34.0314	-0.46767	0.335911	0.163849	0.234949	-	X:55319416-55323805
ENSBTAG00000026148	27.5595	0.898714	0.802634	0.262839	0.346832	-	7:11620384-11663606
ENSBTAG00000026242	4.92666	-1.18058	0.649283	0.0690218	0.114187	BAALC	14:63446265-63534092
ENSBTAG00000026247	2.82936	-2.31302	0.925009	0.0124005	0.0269404	-	14:57163699-57216589
ENSBTAG00000026385	1.66234	-3.02022	1.74281	0.0831036	0.133424	-	5:119677035-119678058
ENSBTAG00000026531	8.82215	-1.4686	0.419592	0.000465146	0.00165115	-	5:103375407-103439148
ENSBTAG00000026610	5.44052	-0.632179	0.752931	0.401119	0.489709	SMCO3	5:95530630-95531308
ENSBTAG00000026638	5.15919	-0.0539412	0.626252	0.93136	0.948809	CATSPER4	2:127488534-127499030
ENSBTAG00000026673	54.3101	0.656861	0.31587	0.0375688	0.068722	KPNA5	9:34316844-34358840
ENSBTAG00000026704	8.45417	-0.181237	0.482159	0.707001	0.770139	CENPW	9:25263763-25279586
ENSBTAG00000026708	40.0997	0.122924	0.582089	0.832748	0.871863	PRSS35	9:23710553-23729764
ENSBTAG00000026768	7.83049	-1.59672	0.65701	0.0150872	0.0318402	TH	29:50027264-50034123
ENSBTAG00000026963	44.4922	-0.544186	0.237155	0.0217539	0.0433505	NCALD	14:64875134-64898581
ENSBTAG00000026966	4.78619	0.0341848	0.744562	0.96338	0.972843	RASSF9	5:15546052-15579641
ENSBTAG00000026986	30.5442	-0.926893	0.275956	0.000782705	0.00256854	-	2:18054942-18329808
ENSBTAG00000027074	5.18294	-1.41576	0.539043	0.00862842	0.0199145	SV2B	21:16214669-16460490
ENSBTAG00000027081	22.7928	-0.363861	0.460041	0.428983	0.516891	ATP10A	21:2806935-2988464
ENSBTAG00000027118	2.86765	-2.03923	1.10002	0.0637657	0.106783	KCNU1	27:31849126-31993694
ENSBTAG00000027221	6.03215	0.48348	0.469406	0.303019	0.390208	-	13:54047558-54048023
ENSBTAG00000027275	1.1603	-2.68277	2.39966	0.263577	0.347539	-	15:79573190-79574117
ENSBTAG00000027375	14.3094	-0.547464	0.319411	0.0865326	0.137922	DUSP22	23:52099149-52135349
ENSBTAG00000027524	11.3828	-0.244133	0.42899	0.569297	0.648835	SMTNL1	15:82114215-82122724
ENSBTAG00000027534	13.4972	-0.397126	0.40172	0.322877	0.410864	-	6:90636201-90637197
ENSBTAG00000027562	5.45421	1.00606	0.687867	0.143581	0.210234	C11orf94	15:76813866-76814512
ENSBTAG00000027696	49.1779	-0.164856	0.281897	0.558675	0.639075	-	2:19323589-19326224
ENSBTAG00000027770	25.0803	-0.307894	0.346915	0.374799	0.463436	-	5:291060-359929
ENSBTAG00000027868	5.80202	-1.59284	0.542111	0.0033011	0.00878889	-	29:12105146-12324134
ENSBTAG00000030210	4.44067	-2.04552	1.01863	0.0446324	0.0791621	SLCO6A1	7:103818198-103932551
ENSBTAG00000030259	17.3128	0.172988	0.343646	0.61469	0.689616	RASGRF2	7:83362787-83546393
ENSBTAG00000030282	88.0081	0.120852	0.18636	0.516672	0.600618	ZBED8	7:74091291-74096990
ENSBTAG00000030322	13.0434	-1.37184	0.390331	0.000440475	0.00157739	KLHDC7A	2:134776471-134778862
ENSBTAG00000030367	24.2702	-0.243622	0.554313	0.660298	0.730158	RNF186	2:133473126-133474216
ENSBTAG00000030432	61.7912	-0.495105	0.275617	0.0724387	0.119096	TTC8	10:101571087-101629775
ENSBTAG00000030490	7.58209	0.505028	0.55579	0.363526	0.452366	-	9:48476203-49218551
ENSBTAG00000030502	5.46085	0.694933	0.609557	0.25426	0.337542	-	18:56202077-56223172
ENSBTAG00000030521	23.7554	-1.89633	0.464345	4.42894e-05	0.00021717	IER5L	11:99645085-99646294
ENSBTAG00000030523	14.75	-0.217539	0.428436	0.611628	0.687001	-	19:40868078-40877769
ENSBTAG00000030646	11.6975	-1.09326	0.461248	0.0177771	0.036521	KCTD17	5:75855284-75866757
ENSBTAG00000030667	12.3345	-0.468225	0.434425	0.281121	0.366579	CCDC114	18:55451271-55478671
ENSBTAG00000030672	10.2206	0.657601	0.404847	0.104308	0.16088	-	3:105846148-105847499
ENSBTAG00000030775	22.7832	-1.18023	0.342821	0.000575918	0.00197809	PCBP3	1:147132678-147359843
ENSBTAG00000030855	13.4614	-2.37637	0.424125	2.10687e-08	2.95749e-07	CHCHD6	22:60960189-61060022
ENSBTAG00000030897	35.4848	0.355936	0.384321	0.354372	0.44319	XRCC2	4:115796822-115821949
ENSBTAG00000031044	15.1945	-0.0152167	0.290132	0.958172	0.968768	MIGA1	3:67065045-67137909
ENSBTAG00000031115	5.65496	-0.541632	0.654696	0.408065	0.496224	-	22:57789250-57823760
ENSBTAG00000031166	17.4752	-1.52918	0.548205	0.00527995	0.0131588	ZDBF2	2:95040252-95053251
ENSBTAG00000031348	4.38692	-0.203765	0.528897	0.700041	0.764128	CCR9	22:54041057-54057181
ENSBTAG00000031352	47.4952	0.132876	0.262744	0.61305	0.688224	ZNF554	7:22110026-22121792
ENSBTAG00000031355	48.8492	-0.528016	0.263087	0.04475	0.0793367	-	22:53826231-53832796
ENSBTAG00000031359	8.90176	-0.337251	0.541193	0.533177	0.616166	-	8:87001643-87007946
ENSBTAG00000031377	16.2318	0.420058	0.574898	0.464983	0.551864	SYCP2L	23:45119090-45181407
ENSBTAG00000031383	7.70985	0.00355793	0.449148	0.99368	0.995349	SMIM24	7:21661201-21664616
ENSBTAG00000031401	6.59389	0.910515	0.573427	0.112321	0.170905	-	3:36546816-36547268
ENSBTAG00000031454	18.8852	0.484758	0.315606	0.124549	0.186584	PRSS42	22:53236357-53240657
ENSBTAG00000031458	32.5919	0.862897	0.450124	0.0552352	0.094598	-	4:101019787-101021837
ENSBTAG00000031464	27.8715	-0.349667	0.225303	0.120666	0.181742	-	4:84662807-84663581
ENSBTAG00000031711	11.5457	0.701226	0.40875	0.0862472	0.137563	-	2:21060666-21061224
ENSBTAG00000031737	9.22999	-2.96214	0.693282	NA	NA	TMEM102	19:27747546-27749621
ENSBTAG00000031762	5.33391	0.780935	0.665473	0.240594	0.323427	HIST4H4	23:31479374-31479686
ENSBTAG00000031769	9.49816	2.2815	0.698439	0.00108861	0.00340404	-	23:31519197-31519765
ENSBTAG00000031771	6.21787	1.55702	0.587513	0.00804455	0.0187655	-	23:31526581-31526974
ENSBTAG00000031773	8.1445	2.39346	0.697788	0.000603434	0.00205721	-	23:31654043-31654454
ENSBTAG00000031774	16.7407	-0.424621	0.3951	0.282502	0.367961	-	23:31530229-31531841
ENSBTAG00000031788	21.7145	-4.1393	0.740884	2.31062e-08	3.21294e-07	-	3:33782527-33800900
ENSBTAG00000031849	18.2506	-0.623178	0.50949	0.221276	0.302436	TMEM119	17:66586627-66593115
ENSBTAG00000031871	24.7087	-0.437409	0.304875	0.151369	0.219687	NKAPL	23:30175392-30179010
ENSBTAG00000031891	9.14251	-2.89451	1.03516	0.00517062	0.01293	NLGN1	1:93626218-93632229
ENSBTAG00000032059	67.9565	-1.61634	0.615899	0.00868137	0.0200182	TGM5	21:55515504-55549383
ENSBTAG00000032071	4.34163	0.667498	0.715449	0.350831	0.43964	SYCP1	3:28364795-28587650
ENSBTAG00000032106	9.24627	-2.16449	0.519377	3.08006e-05	0.000159387	PLPP4	26:40946073-41029953
ENSBTAG00000032150	15.8485	-1.07266	0.342737	0.00174991	0.00510456	-	5:35657328-36042694
ENSBTAG00000032183	24.3151	0.217239	0.460506	0.637113	0.709915	NELL2	5:35657328-36042694
ENSBTAG00000032288	7.72772	-0.814493	0.523412	0.119679	0.180579	GCK	4:77820948-77857151
ENSBTAG00000032396	4.10351	-1.96054	0.704409	0.00538186	0.0133773	KCTD19	18:35019678-35056000
ENSBTAG00000032446	8.93674	1.35643	0.534193	0.01111	0.0246103	-	3:18288307-18288811
ENSBTAG00000032450	18.173	-0.196788	0.378921	0.603525	0.680006	PPP1R14B	X:57583909-57584338
ENSBTAG00000032603	56.5104	-0.184374	0.290122	0.525098	0.608804	ABCC4	12:70024623-70171520
ENSBTAG00000032733	10.3863	0.453927	0.421048	0.280995	0.366445	RIIAD1	3:19090894-19098231
ENSBTAG00000032808	40.4915	-0.0040215	0.314635	0.989802	0.992588	FASLG	16:41027787-41036681
ENSBTAG00000032821	41.3932	0.399846	0.474218	0.399133	0.487832	SCEL	12:53032462-53156622
ENSBTAG00000032844	5.64029	1.38752	0.752355	0.065148	0.108762	GPR85	4:55641991-55646119
ENSBTAG00000032858	20.9866	0.942843	0.529666	0.0750644	0.122594	DYDC1	28:35923905-35945148
ENSBTAG00000033140	14.1544	0.0710402	0.447983	0.874001	0.905132	LRRC3B	27:39139084-39139864
ENSBTAG00000033169	17.4269	4.95419	1.25443	7.83595e-05	0.000357794	LAMB4	4:49384790-49473121
ENSBTAG00000033214	58.1539	-0.389536	0.285318	0.172169	0.244756	TBC1D19	6:47570061-47723788
ENSBTAG00000033224	9.99799	0.735943	0.412589	0.0744688	0.121823	-	20:31696672-31697454
ENSBTAG00000033225	10.6542	-2.30805	0.424187	5.29488e-08	6.64287e-07	CNTN4	22:23357991-23571208
ENSBTAG00000033267	52.8263	-0.222444	0.278131	0.423838	0.511761	LIN9	16:29993987-30067842
ENSBTAG00000033278	9.00702	1.06308	0.485448	0.0285314	0.0545874	F2RL3	7:6097837-6099711
ENSBTAG00000033319	32.7952	-1.47387	0.386538	0.000137285	0.00058005	CD200	1:57568529-57591076
ENSBTAG00000033365	20.0084	-0.42735	0.325524	0.189248	0.265006	METTL24	9:40335193-40461911
ENSBTAG00000033398	25.99	-0.825113	0.301119	0.00614108	0.0149444	HKDC1	28:25752420-25791456
ENSBTAG00000033441	11.523	-0.255983	0.409582	0.531979	0.615125	SHCBP1	18:14935721-14972990
ENSBTAG00000033515	39.7602	-1.04728	0.357227	0.0033712	0.00894328	-	23:3946456-4067555
ENSBTAG00000033690	19.3699	0.136302	0.282774	0.629795	0.703316	BARD1	2:103278271-103371020
ENSBTAG00000033748	44.4056	0.0858575	0.317774	0.787018	0.834642	IL18RAP	11:7196919-7221257
ENSBTAG00000033806	16.3414	-0.737024	0.377652	0.0509863	0.0884205	-	4:31693513-31694260
ENSBTAG00000033835	6.34694	-1.11496	0.866386	0.198125	0.275533	MPZ	3:8229235-8234089
ENSBTAG00000034075	5.60838	2.67235	1.0322	0.00962588	0.0218004	SLC7A11	17:19729365-19808282
ENSBTAG00000034147	100.299	-0.666113	0.341256	0.0509446	0.0883629	OLFML2B	3:7528021-7577290
ENSBTAG00000034159	9.22594	-1.00092	0.472619	0.0341899	0.0635654	FCRLA	3:7898509-7904866
ENSBTAG00000034246	22.3071	-1.94894	0.568318	0.000605123	0.00206229	ACRBP	5:104154009-104161646
ENSBTAG00000034295	52.6359	-1.74693	0.448757	9.90884e-05	0.000438147	LAG3	5:104029018-104036158
ENSBTAG00000034347	29.765	0.98437	0.358431	0.00602653	0.0147177	RBM11	1:22455499-22497927
ENSBTAG00000034372	6.95182	-0.868483	1.13053	0.442363	0.529703	-	25:2214196-2217438
ENSBTAG00000034384	118.074	-1.97718	0.582144	0.00068285	0.0022898	VWA3B	11:3366419-3528949
ENSBTAG00000034586	8.06093	-0.0263193	0.563466	0.962745	0.972443	-	11:1821485-1846701
ENSBTAG00000034626	45.9808	1.52396	0.281364	6.08416e-08	7.49207e-07	FBXO16	8:10095869-10133299
ENSBTAG00000034656	10.5974	-0.301862	0.447001	0.499481	0.584415	-	24:12798434-12798827
ENSBTAG00000034678	3.48563	-0.905517	1.12167	0.419499	0.507322	-	5:103110443-103113609
ENSBTAG00000034680	15.9675	-2.37495	0.406991	5.36706e-09	8.70483e-08	FAM131C	2:136610243-136617316
ENSBTAG00000034848	10.5446	-1.46744	0.372687	8.2347e-05	0.000373635	F2RL1	10:7956083-7964929
ENSBTAG00000034879	14.3454	1.6714	0.445874	0.00017783	0.000723184	-	23:10282782-10283741
ENSBTAG00000034883	7.83459	-1.18531	0.51911	0.0224101	0.0444566	CCR4	22:7383751-7388696
ENSBTAG00000035572	9.88359	0.325901	0.446005	0.464956	0.551863	-	13:43280031-43281472
ENSBTAG00000035643	15.5596	1.68472	0.508529	0.000923232	0.00295993	-	13:41140042-41141508
ENSBTAG00000035654	17.6667	0.959278	0.382845	0.0122224	0.0266377	-	1:137783194-137783923
ENSBTAG00000035706	7.71966	-1.58793	0.554945	0.00421759	0.0108299	MYOCD	19:31767277-31822920
ENSBTAG00000035708	4.8374	-0.637617	0.569676	0.263029	0.347016	-	8:65834277-65865690
ENSBTAG00000037429	10.9012	-0.861949	0.388027	0.0263264	0.0509204	HTR1B	9:17302417-17303587
ENSBTAG00000037496	1.39944	-3.22157	1.45806	0.0271405	0.0523186	-	X:119317658-119319029
ENSBTAG00000037534	12.62	-0.255521	0.501577	0.610447	0.686011	KLRF1	5:100670786-100681018
ENSBTAG00000037565	11.9188	-0.0875565	0.292444	0.764638	0.816523	-	3:20871005-20901647
ENSBTAG00000037566	113.366	-0.523297	0.231594	0.0238498	0.0468094	ZNF500	25:3833611-3841181
ENSBTAG00000037580	16.3802	0.0502337	0.37423	0.893219	0.91984	MSANTD3	15:72466674-72475397
ENSBTAG00000037625	28.1488	0.0844224	0.337918	0.802718	0.847723	-	10:78463268-78464048
ENSBTAG00000037686	13.7009	-0.849395	0.428359	0.0473779	0.0832033	SRPX2	X:50870695-50900270
ENSBTAG00000037800	6.12572	-0.710312	0.515978	0.168626	0.24055	-	5:111045316-111048603
ENSBTAG00000037804	14.9475	0.0143452	0.3559	0.967848	0.976225	IKZF2	2:101527601-101706119
ENSBTAG00000037929	81.2838	-1.83039	0.4604	7.01829e-05	0.000324137	ADAM28	8:72403759-72478077
ENSBTAG00000037942	11.8447	-0.430482	0.390677	0.27051	0.355388	-	13:74496557-74498471
ENSBTAG00000037951	20.3166	-0.516715	0.292182	0.0769823	0.125093	KLHL6	1:84158815-84211374
ENSBTAG00000037964	9.67833	0.40725	0.572108	0.476563	0.562485	HIST3H2A	7:2485680-2487189
ENSBTAG00000037986	77.5335	-0.295586	0.288196	0.305059	0.3922	PNMA2	8:75041539-75049413
ENSBTAG00000037988	13.6954	0.090318	0.394598	0.818957	0.861308	ZSCAN31	23:30115122-30124154
ENSBTAG00000038050	102.262	0.378604	0.144758	0.00891144	0.0204529	ZNF571	18:47700142-47727252
ENSBTAG00000038059	1.40706	-3.20911	1.80743	0.0758139	0.123574	-	19:24711368-24712313
ENSBTAG00000038064	33.9112	0.763437	0.25001	0.00226098	0.00634765	-	2:11700813-11701755
ENSBTAG00000038139	30.548	-1.2715	0.417889	0.00234491	0.00653862	CERCAM	11:99019927-99029485
ENSBTAG00000038154	30.1786	-0.601888	0.301911	0.0461969	0.0815032	HSH2D	7:7886058-7894496
ENSBTAG00000038174	11.1416	0.694209	0.331995	0.0365263	0.0671658	-	15:42515027-42516593
ENSBTAG00000038262	55.4592	-1.88201	0.436431	1.61586e-05	9.08883e-05	-	29:51371104-51461957
ENSBTAG00000038263	4.8324	0.466363	0.732991	0.524616	0.608313	-	3:11993522-11997024
ENSBTAG00000038288	13.898	-0.453887	0.539608	0.400268	0.48893	-	X:39181441-39332614
ENSBTAG00000038292	12.2463	0.136717	0.362289	0.705899	0.769222	C1orf216	3:110649044-110649921
ENSBTAG00000038306	6.17338	0.486631	0.655388	0.45778	0.544879	CBX2	19:53371116-53377423
ENSBTAG00000038321	28.5514	-1.14522	0.328848	0.000496704	0.00174815	LIPE	18:51216018-51227395
ENSBTAG00000038325	5.97156	-1.4373	0.718451	0.0454398	0.0804286	CES4A	18:34795757-34810221
ENSBTAG00000038327	24.5737	0.242926	0.416476	0.559698	0.639907	-	10:65655783-65657656
ENSBTAG00000038340	21.0581	-0.172991	0.283373	0.54155	0.623957	CLNK	6:110394525-110603524
ENSBTAG00000038377	19.1527	1.24827	0.4337	0.00399964	0.0103487	ADAM20	10:82529905-82532119
ENSBTAG00000038384	12.6116	-1.93115	0.621849	0.00189959	0.0054736	KRT5	5:27541326-27547599
ENSBTAG00000038442	18.5909	0.549523	0.364101	0.131232	0.194935	WDR87	18:47960540-47971681
ENSBTAG00000038495	63.7914	-0.820986	0.23459	0.00046586	0.00165339	-	12:25362947-25712458
ENSBTAG00000038534	7.7347	-0.154438	0.428251	0.718381	0.779739	ZNF446	18:65906272-65910529
ENSBTAG00000038541	29.5279	0.691742	0.328158	0.035035	0.0648553	ZNF879	7:2241642-2256881
ENSBTAG00000038600	7.80587	4.75832	1.05578	6.57708e-06	4.23635e-05	LRRC15	1:73785483-73787238
ENSBTAG00000038674	26.6003	-0.14475	0.316647	0.647575	0.719207	ZNF677	18:60330958-60344819
ENSBTAG00000038698	9.86932	-0.700337	0.54177	0.196121	0.273135	-	8:37668584-37679538
ENSBTAG00000038733	12.919	0.202663	0.509567	0.690839	0.756281	EFS	10:21395794-21405291
ENSBTAG00000038756	30.8482	-0.245709	0.45902	0.592449	0.669681	GLB1L3	15:84935375-84962322
ENSBTAG00000038797	9.51705	-1.60482	0.4806	0.000840167	0.00272405	-	18:63025557-63028832
ENSBTAG00000038815	16.6532	0.91316	0.359554	0.0110947	0.0245843	-	X:47751562-47828191
ENSBTAG00000038844	24.4817	-1.06027	0.466325	0.022986	0.0454297	ANKRD35	3:21588493-21605094
ENSBTAG00000038854	9.33892	-1.74922	0.602295	0.00368119	0.00964306	CLEC2L	4:103845269-103862938
ENSBTAG00000038893	8.50181	-0.925337	0.564552	0.1012	0.156888	-	5:29175925-29177488
ENSBTAG00000038904	11.0747	-1.01893	0.541131	0.0597049	0.101097	PRRT1	23:27038199-27041581
ENSBTAG00000039028	6.83559	-2.16837	0.629738	0.000574693	0.00197433	-	13:74272868-74274940
ENSBTAG00000039041	9.80449	0.0602352	0.585782	0.918099	0.939143	-	5:102715223-102729724
ENSBTAG00000039049	24.2157	-0.600276	0.36327	0.0984482	0.153458	RAI2	X:132948150-132949722
ENSBTAG00000039067	9.31586	-0.469701	0.407839	0.249452	0.332458	PCDHB15	7:54027465-54029850
ENSBTAG00000039122	6.44374	0.904701	0.771926	0.241195	0.323939	PLA2G5	2:133224530-133246491
ENSBTAG00000039162	20.5803	-0.577859	0.293841	0.0492327	0.0859492	PCDHGA2	7:54106880-54110067
ENSBTAG00000039190	67.5065	-0.213938	0.216851	0.323856	0.411906	SLC9A5	18:34995066-35013345
ENSBTAG00000039195	67.9116	0.371132	0.429742	0.387798	0.476345	NHS	X:132997979-133058879
ENSBTAG00000039215	6.68973	-0.285753	0.513384	0.577797	0.656675	-	18:62827494-62833717
ENSBTAG00000039218	4.58831	0.730803	0.684377	0.285594	0.371427	-	11:60268165-60268762
ENSBTAG00000039231	168.856	-0.594778	0.200925	0.00307439	0.00826087	MTURN	4:66610954-66643765
ENSBTAG00000039241	6.18382	-2.53317	0.800546	0.00155455	0.0046132	OR6S1	10:26493104-26494100
ENSBTAG00000039292	5.32115	-1.03869	0.572573	0.0696649	0.115084	-	26:31870224-31871586
ENSBTAG00000039310	4.93453	-2.60947	0.674845	0.00011029	0.000479872	SLC22A13	22:11766154-11774268
ENSBTAG00000039355	8.99551	1.4959	1.04321	0.151589	0.219917	MADCAM1	7:44773997-44778671
ENSBTAG00000039366	46.9872	-0.766346	0.272579	0.00493158	0.0124043	-	3:11533839-11539776
ENSBTAG00000039391	98.101	-0.454316	0.221495	0.040254	0.0727133	USP27X	X:92647395-92650330
ENSBTAG00000039413	23.7167	-0.77213	0.481053	0.108476	0.166167	-	18:63016438-63019902
ENSBTAG00000039426	12.4971	-1.07594	0.37398	0.00401462	0.0103835	DPEP2	18:35583504-35587974
ENSBTAG00000039470	10.418	-0.747075	0.392959	0.0572818	0.0975694	-	5:103132708-103261137
ENSBTAG00000039499	14.2776	0.735584	0.41317	0.0750199	0.12254	-	14:42985264-42985951
ENSBTAG00000039599	57.9454	-0.417383	0.241581	0.08404	0.134697	HOXB4	19:38561273-38564096
ENSBTAG00000039686	10.8891	-0.548905	0.392904	0.1624	0.233226	ACOT11	3:92260762-92309036
ENSBTAG00000039696	10.727	-0.500139	0.415514	0.228719	0.310555	SHD	7:21002692-21010652
ENSBTAG00000039708	8.15151	0.441916	0.495753	0.372713	0.461463	C9orf172	11:106338333-106341261
ENSBTAG00000039847	8.32131	0.775391	0.562843	0.168316	0.240221	-	5:102324543-102353256
ENSBTAG00000039878	3.9661	-1.1956	0.836056	0.152705	0.221349	C2orf78	11:10812245-10825732
ENSBTAG00000039969	6.66216	0.430868	0.535508	0.421052	0.508793	-	18:60352472-60353630
ENSBTAG00000040042	7.43022	0.386534	0.64964	0.551845	0.633206	GRIN2C	19:57194106-57204958
ENSBTAG00000040046	26.0053	0.136336	0.239824	0.569705	0.649193	-	13:11392652-11438397
ENSBTAG00000040065	7.51017	0.0458652	0.406334	0.910129	0.932849	-	5:106068701-106086432
ENSBTAG00000040067	5.86554	-1.5469	0.50373	0.00213426	0.00604443	HIPK4	18:50005837-50013518
ENSBTAG00000040088	16.8755	0.020683	0.436119	0.962174	0.972101	SLC9B2	6:23096103-23178027
ENSBTAG00000040132	10.1543	-0.460533	0.47176	0.328964	0.417299	MUM1L1	X:53703693-53705778
ENSBTAG00000040167	48.0326	1.05816	0.330941	0.00138663	0.00417668	-	10:92889960-92890752
ENSBTAG00000040193	35.8943	-1.06406	0.328626	0.00120411	0.00371003	COLQ	1:154218713-154285721
ENSBTAG00000040253	6.5861	-0.548885	0.52848	0.298986	0.386001	ADRA1B	7:73611116-73672127
ENSBTAG00000040356	11.843	-0.0556789	0.48374	0.908365	0.931524	SPIRE2	18:14694451-14723123
ENSBTAG00000040398	23.5742	1.65034	0.60404	0.00629176	0.0152554	MGC148692	6:73368357-73396166
ENSBTAG00000040432	5.94822	-2.21846	0.59646	0.00019972	0.000799615	CLDN3	25:34018455-34019669
ENSBTAG00000040473	8.51122	0.00713604	0.390465	0.985419	0.989057	-	7:54111954-54114015
ENSBTAG00000043950	5.81619	-0.259643	0.667556	0.697316	0.761718	LCA5	9:19327495-19368400
ENSBTAG00000043963	7.48406	0.0174137	0.462543	0.969969	0.977609	FHDC1	17:4675216-4707558
ENSBTAG00000043985	13.9936	0.263636	0.327595	0.420957	0.508788	-	12:46417099-46430892
ENSBTAG00000043996	23.6593	-0.0694313	0.368967	0.850737	0.886698	SAMD12	14:47779595-48220402
ENSBTAG00000044010	22.2165	0.227751	0.340017	0.502971	0.587933	EMB	20:28721654-28743621
ENSBTAG00000044027	12.2362	-1.05559	0.68805	0.124985	0.187102	ITGBL1	12:81980947-82108529
ENSBTAG00000044059	6.49265	-0.417805	0.442126	0.344664	0.433542	CHRNA10	15:52184589-52213125
ENSBTAG00000044071	11.7462	-0.987101	0.485698	0.0421197	0.0755092	HRH2	10:5409680-5410760
ENSBTAG00000044073	13.2043	-0.554801	0.603006	0.357542	0.446263	CD248	29:45016283-45018614
ENSBTAG00000044101	4.44772	0.0139518	0.582667	0.980897	0.985763	C14orf159	21:56534296-56581876
ENSBTAG00000044113	7.11206	-0.506535	0.610149	0.406435	0.494679	IZUMO2	18:56811616-56830129
ENSBTAG00000044169	16.4316	0.528445	0.357973	0.139885	0.205756	PRELID2	7:58900992-59009921
ENSBTAG00000044204	17.5501	-1.80244	0.33273	6.05648e-08	7.46244e-07	CD79B	19:48784793-48787753
ENSBTAG00000045507	8.73354	0.557106	0.577891	0.33503	0.423532	ZNF469	18:13740621-13753849
ENSBTAG00000045529	38.4667	-0.865349	0.359665	0.0161291	0.0336301	NCR1	18:62860198-62864521
ENSBTAG00000045530	8.87796	-0.150834	0.561579	0.788246	0.835772	SCARNA2	3:34395250-34395683
ENSBTAG00000045531	214.271	-0.66525	0.194506	0.00062577	0.00212355	-	27:16848689-16850282
ENSBTAG00000045566	26.941	0.841023	0.256019	0.00101982	0.00322457	-	12:77988224-77988904
ENSBTAG00000045567	7.98404	1.46567	0.739203	0.0473933	0.083221	PRR15	4:67039127-67042478
ENSBTAG00000045604	19.5548	-0.408265	0.340973	0.231168	0.313345	TTC9	10:82634714-82666926
ENSBTAG00000045743	12.8329	-0.377204	0.398899	0.344346	0.433195	-	7:53990708-53993078
ENSBTAG00000045789	4.19856	0.347268	0.74538	0.641292	0.713672	-	16:49259286-49262028
ENSBTAG00000045795	26.6373	0.147397	0.683234	0.829195	0.869185	KIR2DS1	18:62977237-62984776
ENSBTAG00000045813	9.70288	-1.02681	0.406795	0.0115984	0.0255389	-	20:47991927-47992701
ENSBTAG00000045859	11.5396	-0.512299	0.362332	0.157394	0.226984	-	7:53979050-53981402
ENSBTAG00000045861	11.0802	0.534593	0.439278	0.223612	0.305043	TARM1	18:63479270-63486993
ENSBTAG00000045868	18.0116	0.0895639	0.381138	0.814216	0.8575	ZFP37	8:103982263-104010320
ENSBTAG00000045907	6.58555	-0.991216	0.839718	0.237835	0.320469	-	12:87654332-87671973
ENSBTAG00000045987	4.49735	-0.844975	0.572438	0.139917	0.205788	-	3:5352170-5352859
ENSBTAG00000045998	8.62148	-0.835257	0.472107	0.0768588	0.124951	MAGEL2	21:781267-784819
ENSBTAG00000046013	2.7976	-0.703697	0.808427	0.384053	0.472672	-	29:29453499-29459846
ENSBTAG00000046030	10.5876	0.649473	0.405501	0.109232	0.16709	-	X:59637826-59638519
ENSBTAG00000046035	4.81787	-1.65808	0.8224	0.0437846	0.0779259	-	X:32898971-32900393
ENSBTAG00000046140	8.20739	-1.44033	0.589838	0.0146102	0.0309886	NPDC1	11:106192005-106194241
ENSBTAG00000046176	117.884	-0.900916	0.377516	0.0170128	0.0351535	SPEG	2:108089327-108147468
ENSBTAG00000046193	38.7517	-1.10106	0.361777	0.0023387	0.00652682	-	23:4158400-4180362
ENSBTAG00000046235	28.2027	1.55348	0.453577	0.000614891	0.0020911	SRSF12	9:61890329-61907177
ENSBTAG00000046256	6.28657	-1.35779	0.560599	0.0154342	0.03243	TMEM132C	17:49445323-49739129
ENSBTAG00000046262	15.9264	-0.532288	0.380254	0.161567	0.232209	PCDHB7	7:53973805-53976193
ENSBTAG00000046343	16.2603	-0.681784	0.377936	0.0712362	0.117341	CCNJL	7:73928474-73960160
ENSBTAG00000046348	28.885	0.459463	0.364718	0.20775	0.286641	ELAVL2	8:20374795-20452505
ENSBTAG00000046367	17.663	0.150345	0.398684	0.706097	0.769366	-	18:47862387-47883111
ENSBTAG00000046409	8.41827	-0.634969	0.46431	0.171452	0.243854	EGR2	28:19012869-19015927
ENSBTAG00000046419	16.2933	-1.66955	0.490801	0.000669715	0.00225087	-	11:1594947-1648474
ENSBTAG00000046570	4.18757	-0.260555	0.550646	0.636084	0.709074	-	3:99666160-99714764
ENSBTAG00000046573	24.7343	-0.513752	0.261353	0.0493289	0.0860807	PGBD1	23:30134405-30156794
ENSBTAG00000046574	52.2893	-1.15435	0.431136	0.00741812	0.0175018	FRMPD1	8:62271950-62322309
ENSBTAG00000046586	18.3759	-1.00755	0.345827	0.00357449	0.00939451	-	4:71515017-71515715
ENSBTAG00000046597	37.4809	-0.515698	0.566556	0.362699	0.4515	GPRIN2	28:42138337-42139699
ENSBTAG00000046611	5.65349	-1.45987	1.23948	0.238875	0.321597	-	21:9617225-9635374
ENSBTAG00000046649	6.54375	-1.36312	0.560992	0.0151055	0.0318592	SGPP2	2:111402466-111492915
ENSBTAG00000046677	28.0137	-2.60133	0.564959	4.13557e-06	2.83023e-05	RTN4R	17:75103301-75104723
ENSBTAG00000046866	13.4596	-0.329624	0.355722	0.354118	0.442899	-	14:2281339-2284499
ENSBTAG00000046901	6.05845	-0.584051	0.5201	0.261455	0.345381	-	24:54256858-54258626
ENSBTAG00000046902	18.2815	-0.429667	0.307491	0.162315	0.233153	-	17:24418841-24419954
ENSBTAG00000046924	23.5092	-1.14029	0.60462	0.0592995	0.100509	SEMA3G	22:48999618-49008847
ENSBTAG00000046980	4.22531	-0.630503	2.24764	0.77908	0.828051	KLRF2	5:100487079-100502771
ENSBTAG00000047030	10.379	-1.02105	0.526564	0.0524908	0.0906416	-	18:49552814-49554731
ENSBTAG00000047062	4.30201	-0.801478	0.706502	0.256614	0.340203	LRP3	18:43834324-43846316
ENSBTAG00000047073	7.67211	-1.92457	0.478975	5.86676e-05	0.000277529	-	16:70925148-70928253
ENSBTAG00000047098	4.05121	-0.597075	0.652602	0.360237	0.449247	-	X:4062425-4063594
ENSBTAG00000047108	24.6183	1.07457	0.338531	0.00150248	0.00448121	-	X:37993669-37994022
ENSBTAG00000047129	3.56186	-0.331631	0.610202	0.586802	0.664687	B3GNT6	15:57234743-57235883
ENSBTAG00000047148	35.3394	-0.258328	0.289044	0.371466	0.46014	-	2:127502996-127504663
ENSBTAG00000047155	7.12791	1.15198	0.588032	0.0501077	0.0871968	C10orf71	28:43930427-43934735
ENSBTAG00000047161	6.09414	-0.901214	0.433307	0.0375391	0.0686836	ARSH	X:138986760-138999328
ENSBTAG00000047242	4.9385	1.78328	0.715975	0.0127492	0.0275649	Metazoa_SRP	15:41408727-41409024
ENSBTAG00000047254	73.8371	-0.997854	0.345547	0.00388007	0.0100911	ABCA2	11:106209226-106222883
ENSBTAG00000047256	5.62348	-0.65621	0.518269	0.205457	0.284008	-	16:39552453-39580832
ENSBTAG00000047260	9.2294	-0.0361456	0.40476	0.928842	0.946944	-	10:92905709-92936342
ENSBTAG00000047357	20.9302	-2.20992	0.363975	1.26621e-09	2.42256e-08	RNF208	11:105878863-105879664
ENSBTAG00000047402	6.49067	-0.459214	0.477283	0.335979	0.424478	FAM170B	28:43774961-43778784
ENSBTAG00000047543	12.8282	-0.512197	0.422691	0.225606	0.307257	-	21:19493057-19520421
ENSBTAG00000047586	21.0491	-0.377927	0.413381	0.360593	0.449637	NPY1R	6:2415743-2423445
ENSBTAG00000047591	25.9733	-0.353633	0.325205	0.276854	0.362112	C6orf141	23:22040480-22044849
ENSBTAG00000047632	13.3281	-1.15165	0.629317	0.067249	0.111657	IGHE	21:71468375-71469950
ENSBTAG00000047635	17.2644	0.193515	0.359054	0.589915	0.667548	MRO	24:50785277-50810025
ENSBTAG00000047643	17.6826	0.686042	0.357363	0.0548911	0.0940735	C8orf48	27:22499289-22500766
ENSBTAG00000047707	20.997	-0.77414	0.366255	0.0345439	0.064088	HLA-DOB	23:7054418-7063641
ENSBTAG00000047757	14.5834	0.418955	0.428506	0.328218	0.416454	-	X:3536249-3537654
ENSBTAG00000047764	51.646	2.63528	1.64865	0.109943	0.167954	-	12:73890111-73977633
ENSBTAG00000047788	35.8036	-0.151681	0.404447	0.707636	0.770652	-	8:53587371-53632760
ENSBTAG00000047794	13.4824	-0.617709	0.399215	0.121789	0.1831	DNAH1	22:49042072-49118359
ENSBTAG00000047810	12.098	0.332762	0.500796	0.506392	0.591196	CCDC96	6:118316992-118318272
ENSBTAG00000047944	27.2273	-1.19128	0.377709	0.00161077	0.00475817	GATA5	13:55291394-55301357
ENSBTAG00000048011	16.3019	0.334899	0.341734	0.327087	0.415453	GPR160	1:98071468-98072479
ENSBTAG00000048022	13.0169	-0.790984	0.306314	0.00981548	0.0221627	-	3:43619569-43629406
ENSBTAG00000048048	5.97179	-0.96037	0.520599	0.0650752	0.108658	-	21:6101144-6102636
ENSBTAG00000048077	100.405	-0.769673	0.239105	0.00128647	0.00392476	MAGED4B	X:95546165-95553642
ENSBTAG00000048098	8.6077	-1.73637	0.437837	7.31538e-05	0.000336504	PKP3	29:51272553-51279442
ENSBTAG00000048125	16.7729	-1.56319	0.326998	1.74913e-06	1.36232e-05	ENTPD2	11:106183597-106189094
ENSBTAG00000048138	3.92309	-1.1493	0.617091	0.0625407	0.10508	XKR9	14:36480272-36500327
ENSBTAG00000048185	3.4244	-0.550314	0.932176	0.554953	0.635925	Metazoa_SRP	9:2105886-2106183
ENSBTAG00000048206	7.81534	-1.67051	0.67313	0.0130758	0.0281413	-	X:70356124-70357012
ENSBTAG00000048225	19.0368	0.639994	0.273048	0.019084	0.0388123	-	1:72476819-72477521
ENSBTAG00000048304	42.4036	-0.543025	0.391858	0.165818	0.23713	-	23:26932956-26938287
MSTRG.100	1162.94	0.900222	0.219934	4.25549e-05	0.00020996	C3orf38	1:35753285-35780682
MSTRG.1000	2031.83	0.874842	0.183885	1.95947e-06	1.50069e-05	PSMC6	10:11401912-11425951
MSTRG.10001	1451.83	0.552752	0.252325	0.0284781	0.0545108	RAI14	20:39349873-39515287
MSTRG.10002	2028.52	-0.966691	0.500682	0.0535139	0.0921465	AMACR	20:39805162-39820743
MSTRG.10003	4.60425	1.08382	0.776419	0.162737	0.23363	-	20:39825361-39825574
MSTRG.10004	307.878	-1.32367	0.606461	0.0290637	0.0554365	SLC45A2	20:39829672-39868241
MSTRG.10005	54.0991	0.675102	0.297075	0.0230565	0.0455451	ADAMTS12	20:39913084-40304028
MSTRG.10006	4.60882	-0.244133	0.837159	0.770577	0.821336	-	20:39913084-40304028
MSTRG.10007	7.13705	0.160664	0.482132	0.738956	0.796258	-	20:39913084-40304028
MSTRG.10008	14.5871	1.67794	0.46729	0.000329678	0.00122741	-	20:40902354-40902571
MSTRG.10009	21.6816	1.16081	0.701201	0.0978314	0.152669	-	20:40931774-40932076
MSTRG.1001	6572.5	-1.0596	0.456474	0.0202725	0.0407917	DMGDH	10:9990716-10097527
MSTRG.10010	11892.9	1.86496	0.364043	3.00825e-07	2.94176e-06	TARS	20:40349624-40373121
MSTRG.10011	35.9469	0.501639	0.376004	0.18216	0.256716	-	20:40349624-40373121
MSTRG.10012	858.507	0.401847	0.234185	0.0861734	0.13747	-	20:40961563-40965660
MSTRG.10013	314.349	0.626803	0.248466	0.0116461	0.0256195	NPR3	20:40965737-41042757
MSTRG.10014	18.0874	-0.511133	0.462967	0.269577	0.354365	-	20:41042874-41043461
MSTRG.10015	16.4268	-0.692902	0.590594	0.240704	0.323522	-	20:41090291-41090989
MSTRG.10016	1506.56	0.55837	0.175778	0.00149034	0.00444948	SUB1	20:41122022-41143914
MSTRG.10017	2261.15	0.826687	0.224527	0.000231493	0.000903463	ZFR	20:41268181-41351930
MSTRG.10019	190.087	-0.728567	0.193731	0.000169429	0.000692976	MTMR12	20:41377204-41443084
MSTRG.1002	6136.74	-1.02537	0.55407	0.0642262	0.107414	BHMT2	10:9990716-10097527
MSTRG.10020	39.3422	0.830254	0.259375	0.00136958	0.00413195	-	20:41497472-41550461
MSTRG.10021	1171.14	0.166295	0.157192	0.290095	0.376405	GOLPH3	20:41497472-41550461
MSTRG.10022	70.8671	-0.364264	0.181758	0.0450578	0.0798002	-	20:42008156-42008670
MSTRG.10023	128.897	-1.52734	0.342028	7.98688e-06	5.001e-05	PDZD2	20:41563222-41662806
MSTRG.10024	106.311	1.06043	0.295994	0.00034016	0.00126302	-	20:43522039-43522952
MSTRG.10026	14.3838	0.00820734	0.330802	0.980206	0.985311	-	20:43689591-43689960
MSTRG.10027	18.5356	0.337623	0.492693	0.49318	0.578386	-	20:45300633-45300906
MSTRG.10029	86.175	0.565218	0.15405	0.00024344	0.000943399	-	20:44488538-44489685
MSTRG.1003	539.841	1.55863	0.366082	2.06638e-05	0.000112362	ERO1A	10:11438272-11488427
MSTRG.10031	367.762	0.472977	0.152362	0.00190735	0.00549079	-	20:49533029-49533789
MSTRG.10032	17.2151	0.117421	0.5847	0.840837	0.878462	-	20:51045392-51045638
MSTRG.10033	64.6294	-0.335634	0.382075	0.379699	0.468345	-	20:55611631-55612401
MSTRG.10034	525.9	0.271805	0.149937	0.069864	0.115331	C5orf22	20:42038828-42060655
MSTRG.10035	471.579	0.0596938	0.138257	0.665917	0.734759	DROSHA	20:42060819-42183660
MSTRG.10036	542.935	-0.741273	0.234905	0.00160154	0.00473294	-	20:55967104-56022220
MSTRG.10037	1340.34	-0.522362	0.233053	0.0250007	0.0487993	MYO10	20:56294880-56572216
MSTRG.10038	918.673	0.126161	0.216676	0.560393	0.640347	ZNF622	20:56767511-56781229
MSTRG.10039	103.442	0.974686	0.421771	0.0208363	0.0417797	FAM134B	20:56709602-56758641
MSTRG.1004	996.971	0.877998	0.351574	0.0125131	0.0271424	-	10:11489023-11491264
MSTRG.10040	106.209	1.04984	0.477541	0.0279192	0.0535999	-	20:56758869-56760326
MSTRG.10041	645.414	-0.907287	0.209899	1.54282e-05	8.74266e-05	FBXL7	20:57298137-57780509
MSTRG.10042	1793.25	1.09855	0.23258	2.32013e-06	1.7276e-05	ANKH	20:58376938-58546811
MSTRG.10044	1497.13	0.702052	0.0876888	1.1833e-15	8.20488e-14	OTULIN	20:58559568-58596022
MSTRG.10045	260.8	-0.207045	0.243941	0.39602	0.4844	FAM105A	20:58633322-58664249
MSTRG.10047	6.57563	-0.307247	0.566465	0.587547	0.665279	-	20:62596636-62597332
MSTRG.10048	5414.64	-0.340677	0.137805	0.0134299	0.0287643	-	20:62630505-62697437
MSTRG.10049	854.1	0.393595	0.172077	0.0221777	0.044059	TRIO	20:58714144-58945942
MSTRG.1005	205.699	-1.39542	0.269615	2.2719e-07	2.30458e-06	TXNDC16	10:11555914-11653620
MSTRG.10050	3444.35	-0.0982514	0.11048	0.373833	0.462435	MARCH6	20:62936381-63017180
MSTRG.10052	3890.25	-2.04902	0.382959	8.77123e-08	1.02919e-06	CMBL	20:63065547-63090743
MSTRG.10053	5024.15	1.09833	0.213486	2.67905e-07	2.66782e-06	CCT5	20:63097313-63111305
MSTRG.10054	425.496	0.469291	0.212473	0.0271947	0.0523938	FAM173B	20:63111515-63127596
MSTRG.10056	250.428	0.382812	0.225465	0.0895306	0.141891	-	20:63128613-63131531
MSTRG.10057	6.66536	-2.36186	1.18592	0.0464169	0.0818285	-	20:63467212-63467548
MSTRG.10058	4.59038	-1.63645	0.613414	0.00763572	0.0179414	-	20:63465850-63466117
MSTRG.10059	765.236	-0.158718	0.240005	0.508411	0.593218	SNORD123	20:63759562-63773030
MSTRG.10060	7.61102	2.25292	1.23095	0.0672158	0.11161	-	20:64908977-64909288
MSTRG.10061	16.5273	-0.525912	0.355351	0.138879	0.204465	-	20:65250532-65250759
MSTRG.10062	183.486	-0.935643	0.229362	4.51649e-05	0.000220991	SEMA5A	20:64147932-64353709
MSTRG.10063	174.835	-0.732758	0.231847	0.00157483	0.00466333	-	20:64353809-64357674
MSTRG.10064	921.591	0.925531	0.275943	0.000796345	0.00260403	-	20:65421757-65427631
MSTRG.10065	1160.48	1.66675	0.347109	1.57227e-06	1.24284e-05	MTRR	20:65427791-65459172
MSTRG.10066	77.6119	2.24592	0.718045	NA	NA	-	20:65474531-65485663
MSTRG.10067	63.9938	2.70628	0.594583	5.32509e-06	3.53007e-05	-	20:65474531-65485663
MSTRG.10068	1079.17	2.11424	0.347766	1.2056e-09	2.31733e-08	FASTKD3	20:65461954-65471150
MSTRG.10069	1111.05	3.68412	0.604145	1.07357e-09	2.09672e-08	-	20:65486312-65502721
MSTRG.1007	1452.11	-0.820629	0.226259	0.000286802	0.00108538	SPG21	10:11853160-11873214
MSTRG.10070	275.412	0.623478	0.272777	0.0222736	0.0442154	-	20:66437188-66437390
MSTRG.10071	17.9246	0.664837	0.431812	0.123647	0.185475	ADCY2	20:65505170-65653865
MSTRG.10072	24.3719	-0.0622726	1.08769	0.954344	0.965796	-	20:65505170-65653865
MSTRG.10073	20.5054	5.29825	0.910291	5.87124e-09	9.44839e-08	-	20:65505170-65653865
MSTRG.10074	1088.86	-0.343697	0.137226	0.012259	0.0266978	PAPD7	20:66568769-66609977
MSTRG.10075	26.1067	-0.281752	0.48513	0.561391	0.641346	-	20:66613239-66613945
MSTRG.10076	842.344	-2.43006	0.314854	1.18119e-14	6.89464e-13	SRD5A1	20:66681685-66752908
MSTRG.10077	1965.74	0.348449	0.138893	0.0121156	0.0264383	NSUN2	20:66681685-66752908
MSTRG.10078	7.24809	0.178725	0.483321	0.711543	0.773822	SNORA70	20:66681685-66752908
MSTRG.1008	378.449	0.312102	0.169734	0.065949	0.109931	MTFMT	10:11883589-11908872
MSTRG.10080	4.69024	1.65033	1.36863	0.227887	0.309771	-	20:67248889-67249466
MSTRG.10081	7.89008	5.9551	3.29749	0.0709261	0.116898	-	20:67785236-67785724
MSTRG.10082	621.621	0.526565	0.184315	0.00427835	0.0109625	MED10	20:66937443-66945639
MSTRG.10083	290.911	-1.35879	1.06526	0.202114	0.280174	-	20:70728566-70729927
MSTRG.10085	571.827	0.03968	0.150536	0.792095	0.839035	ICE1	20:67788066-67851470
MSTRG.10086	124.751	-0.896064	0.29182	0.00213627	0.00604764	-	20:70981466-70986038
MSTRG.10087	885.02	0.11724	0.174799	0.502401	0.5874	NDUFS6	20:70986109-70991390
MSTRG.10088	585.583	-0.116001	0.180761	0.521044	0.604782	MRPL36	20:70995209-70996377
MSTRG.10089	169.262	-0.629318	0.383705	0.100983	0.156652	-	20:71099305-71106296
MSTRG.1009	689.654	-1.07075	0.430908	0.0129599	0.0279393	SLC51B	10:11928251-11941332
MSTRG.10090	54.5612	-1.0433	0.481855	0.030374	0.0575532	-	20:71106533-71108131
MSTRG.10091	328.989	-0.655487	0.272951	0.0163289	0.0339783	LPCAT1	20:71141670-71167598
MSTRG.10092	5925.7	1.03366	0.145066	1.0375e-12	3.99217e-11	CLPTM1L	20:71235490-71247877
MSTRG.10093	1020.51	-0.843369	0.526821	0.109407	0.167309	-	20:71253038-71341711
MSTRG.10097	216.244	-1.29842	0.274757	2.29302e-06	1.71173e-05	-	20:71426410-71427269
MSTRG.10098	208.604	-1.5398	0.300474	2.9824e-07	2.93035e-06	NKD2	20:71427334-71446013
MSTRG.10099	10.4478	-1.57132	0.734815	0.0324854	0.0609338	-	20:71367068-71367348
MSTRG.101	116.853	-0.663184	0.43205	0.124791	0.186865	EPHA3	1:36715160-37123463
MSTRG.1010	43.2058	-0.288724	0.250248	0.248602	0.331496	-	10:11997436-11997833
MSTRG.10100	3315.13	-1.11044	0.224549	7.60617e-07	6.64832e-06	SLC12A7	20:71381961-71420912
MSTRG.10101	3467.54	-0.922569	0.500024	0.0650302	0.108592	-	20:71457744-71471804
MSTRG.10103	15.4609	0.219952	0.335136	0.511626	0.596127	-	20:71496346-71496819
MSTRG.10104	50.6263	0.0421617	0.239417	0.860214	0.894185	TRIP13	20:71496993-71511149
MSTRG.10105	1462.96	-0.119244	0.139006	0.390984	0.479261	BRD9	20:71511351-71529883
MSTRG.10106	8.56616	-0.536997	0.44688	0.229496	0.311487	-	20:71511351-71529883
MSTRG.10107	120.08	-1.23158	0.340999	0.000304214	0.00114311	-	20:71561961-71563903
MSTRG.10108	34.1612	-1.37762	0.375528	0.000243994	0.000945014	TPPP	20:71565055-71570576
MSTRG.10109	49.9418	-1.84272	0.415682	9.29295e-06	5.69624e-05	CEP72	20:71602438-71645345
MSTRG.1011	549.396	0.171877	0.238954	0.471962	0.558287	PDCD7	10:12020719-12030315
MSTRG.10110	1563.51	-1.53178	0.469939	0.00111598	0.00347512	-	20:71902089-71904001
MSTRG.10111	1201.18	-0.142421	0.113438	0.2093	0.288337	EXOC3	20:71765124-71791630
MSTRG.10112	1213.93	0.373311	0.142466	0.00878402	0.0202256	PDCD6	20:71916824-71932650
MSTRG.10113	14225.4	-0.895224	0.217481	3.84942e-05	0.000192359	SDHA	20:71940742-71964107
MSTRG.10114	37.1997	-1.94552	0.290885	2.25777e-11	6.58931e-10	-	20:71940742-71964107
MSTRG.10115	2049.44	0.562803	0.159182	0.000406872	0.00147702	CCDC127	20:71964290-71979896
MSTRG.10118	81.1184	-1.055	0.307787	0.000608756	0.00207262	NDN	21:736182-737792
MSTRG.10119	2912.82	0.120317	0.089946	0.181008	0.255284	SNRPN	21:2565-25936
MSTRG.1012	3058.6	-0.773424	0.176288	1.14776e-05	6.80717e-05	CILP,CLPX	10:12040125-12114284
MSTRG.10120	22.1465	0.0885177	1.22173	0.942242	0.956472	-	21:1240385-1242456
MSTRG.10121	1.63106	-1.03162	1.30513	0.429276	0.517088	-	21:1243569-1243887
MSTRG.10122	2.70163	-0.600495	1.23775	0.627569	0.70136	-	21:1419762-1420164
MSTRG.10124	4.41169	1.9282	1.31143	0.141479	0.20773	-	21:3230927-3231372
MSTRG.10125	2063.65	0.677832	0.205871	0.000992996	0.00315229	SNORD107	21:3611983-3628319
MSTRG.10128	99.2322	1.65876	2.54563	0.514653	0.598991	-	21:4812196-4812728
MSTRG.10129	25.6151	7.65392	1.89002	5.12939e-05	0.000247002	-	21:4833024-4833346
MSTRG.1013	570.562	0.164885	0.134137	0.218985	0.29976	PARP16	10:12151280-12176608
MSTRG.10135	43.728	-0.907902	0.370636	0.0143025	0.0304076	-	21:3692475-3700443
MSTRG.10139	2986.44	1.11468	0.200319	2.62858e-08	3.59222e-07	SELENOS	21:5385097-5394275
MSTRG.1014	126.672	-1.42215	0.636808	0.0255324	0.0496121	IGDCC4	10:12261912-12301274
MSTRG.10140	355.345	1.14303	0.300883	0.000145337	0.000608653	-	21:5416433-5428286
MSTRG.10141	1189.27	-0.211548	0.270498	0.434173	0.521922	SNORD116	21:2075249-2234363
MSTRG.1015	3148.06	-0.338376	0.158757	0.0330551	0.0618004	DPP8	10:12317548-12374873
MSTRG.10158	2558.43	1.07395	0.169942	2.62409e-10	5.9497e-09	UBE3A	21:2346813-2410193
MSTRG.10159	149.536	-0.914371	0.259606	0.000428059	0.00153986	-	21:2444191-2448082
MSTRG.1016	8492.49	0.553475	0.278346	0.0467629	0.0822827	HACD3	10:12383330-12413251
MSTRG.10160	567.139	0.804646	0.243508	0.000951837	0.00304032	CHSY1	21:5435701-5525361
MSTRG.10161	1.85501	0.759219	1.58773	0.632522	0.705751	-	21:5794218-5794471
MSTRG.10162	321.911	0.411004	0.299933	0.170587	0.242817	ALDH1A3	21:5795676-5833339
MSTRG.10164	220.46	-2.66047	1.06658	0.0126174	0.0273285	-	21:6011641-6027411
MSTRG.10166	15.9719	6.38547	1.29174	7.68006e-07	6.7044e-06	-	21:6262123-6420992
MSTRG.10167	28.8999	0.9722	0.265933	0.000256368	0.000985183	-	21:7011496-7012012
MSTRG.10168	477.543	0.817463	0.147809	3.19257e-08	4.23144e-07	ASB7	21:6142915-6206480
MSTRG.10169	82.9891	0.26213	0.212984	0.218416	0.299061	-	21:6142915-6206480
MSTRG.10170	1012.03	0.834367	0.209718	6.93491e-05	0.000320716	LINS1	21:6206536-6242161
MSTRG.10171	722.479	0.138371	0.142754	0.332398	0.420828	MEF2A	21:7045097-7225412
MSTRG.10173	910.065	-0.34463	0.132904	0.00951232	0.0215732	LRRC28	21:7411026-7600869
MSTRG.10174	320.817	0.51149	0.259042	0.0483196	0.0846196	TTC23	21:7601115-7764201
MSTRG.10175	215.797	-0.289223	0.25942	0.264899	0.349014	SYNM	21:7768428-7793372
MSTRG.10176	11.3135	-0.259542	0.452866	0.566571	0.646263	-	21:7883920-7884391
MSTRG.10177	445.379	-0.526487	0.189108	0.00536841	0.0133503	IGF1R	21:8008489-8274782
MSTRG.10178	149.088	-1.65076	0.512318	0.00127235	0.00388625	-	21:8377895-8458402
MSTRG.10179	311.555	-0.128268	0.24966	0.607411	0.683307	ARRDC4	21:8924762-8939028
MSTRG.1018	279.11	-0.127719	0.134207	0.341268	0.430026	VWA9	10:12414147-12448221
MSTRG.10180	42.9751	0.248121	0.299527	0.407458	0.495691	-	21:10736863-10738656
MSTRG.10181	970.017	-0.0514114	0.163615	0.753353	0.807602	NR2F2	21:10793103-10806663
MSTRG.10182	5.67434	-1.7537	0.65409	0.00733729	0.0173388	-	21:10793103-10806663
MSTRG.10184	31.3727	-0.318883	0.289522	0.270717	0.355593	-	21:10793103-10806663
MSTRG.10185	103.089	0.0328965	0.316767	0.917288	0.938611	-	21:10793103-10806663
MSTRG.10186	7.14164	-0.730766	0.561159	0.192833	0.26926	-	21:10938412-10938908
MSTRG.10187	21.246	-2.74054	0.442303	5.78862e-10	1.20575e-08	-	21:11376359-11391887
MSTRG.10188	0.57873	1.44498	1.72658	0.402648	0.491169	-	21:13312246-13317947
MSTRG.10189	614.75	0.273336	0.295594	0.355123	0.443887	-	21:14304504-14304970
MSTRG.1019	1597.61	0.431035	0.105724	4.56266e-05	0.000222985	RAB11A	10:12690819-12711651
MSTRG.10190	387.737	-0.496844	0.428543	0.246302	0.329257	MCTP2	21:12838722-13098203
MSTRG.10192	18.2702	-1.16935	0.591128	0.0479104	0.0840241	-	21:14564372-14565547
MSTRG.10193	25.0271	0.445682	0.259863	0.0863329	0.137668	-	21:14575015-14576977
MSTRG.10194	138.556	1.53404	0.405109	0.000152636	0.000634464	FAM174B	21:14690051-14729722
MSTRG.10195	4543.07	0.368382	0.135099	0.00639611	0.0154558	CHD2	21:14390574-14505404
MSTRG.10197	840.859	0.477388	0.152953	0.00180157	0.00523939	-	21:14507507-14521927
MSTRG.10198	149.529	0.477046	0.242718	0.0493642	0.0861134	-	21:15998169-16090486
MSTRG.10199	3145.18	0.167986	0.173228	0.332175	0.420633	AKAP13	21:16697748-16916700
MSTRG.102	39.9704	-0.47381	0.37184	0.202582	0.28071	-	1:37123682-37125957
MSTRG.1020	161.974	-0.0786303	0.153175	0.607715	0.68346	-	10:12711825-12714503
MSTRG.10200	2871.55	0.026059	0.287245	0.927715	0.946122	KLHL25	21:16942507-16980456
MSTRG.10201	881.899	0.511775	0.158794	0.00126904	0.00387786	MRPL46	21:19858316-19867590
MSTRG.10202	650.359	0.180362	0.184354	0.327904	0.416133	MRPS11	21:19867699-19898710
MSTRG.10203	336.238	0.077603	0.137291	0.571908	0.651201	DET1	21:19928625-19953516
MSTRG.10204	98.7412	1.50088	0.407142	0.000227456	0.000890813	AEN	21:20002741-20007367
MSTRG.10205	785.231	2.82448	0.581301	1.18038e-06	9.73663e-06	-	21:20007372-20009534
MSTRG.10206	44.1422	0.408875	0.414836	0.324315	0.412389	ISG20	21:20013718-20031094
MSTRG.10207	374.141	0.0221207	0.203166	0.913298	0.935435	-	21:20033863-20039529
MSTRG.10208	155.082	-0.700402	0.66988	0.295763	0.382461	HAPLN3	21:20871464-20886141
MSTRG.10209	788.057	-0.574573	0.171256	0.000793512	0.00259723	-	21:20054290-20056150
MSTRG.10210	99.3407	-0.380859	0.211937	0.0723293	0.118945	-	21:20056234-20193047
MSTRG.10212	175.762	0.0247334	0.46387	0.957477	0.96835	-	21:20056234-20193047
MSTRG.10213	18.9565	0.349426	0.464082	0.451486	0.538723	-	21:20056234-20193047
MSTRG.10215	49.6872	-0.10649	0.56555	0.850645	0.886647	-	21:20056234-20193047
MSTRG.10216	12.2426	-0.359367	0.462821	0.437471	0.525154	-	21:20285461-20285789
MSTRG.10218	120.249	-0.437033	0.212972	0.0401631	0.0725999	-	21:20354446-20356500
MSTRG.10219	65.2737	-0.663049	0.214231	0.00196799	0.00564315	-	21:20357102-20358125
MSTRG.1022	1789.89	-0.407424	0.191667	0.0335294	0.0625456	DENND4A	10:12498738-12622291
MSTRG.10220	580.225	-0.359533	0.207617	0.0833249	0.133738	-	21:20422126-20431347
MSTRG.10222	12.3909	-0.0531998	0.426131	0.900647	0.92523	-	21:20559042-20559399
MSTRG.10227	475.117	-0.449797	0.153695	0.00342745	0.00906961	MFGE8	21:20889912-20904968
MSTRG.10228	2.76379	-0.250893	1.17574	0.831022	0.870491	-	21:20934618-20934863
MSTRG.10229	3168.26	-0.494946	0.228989	0.0306616	0.0580291	ABHD2	21:20998718-21112628
MSTRG.1023	2125.17	-0.147463	0.162824	0.365117	0.453881	DIS3L	10:13162026-13194338
MSTRG.10230	11.9257	-0.526302	0.428434	0.219285	0.300052	TICRR	21:21436440-21478472
MSTRG.10231	16.7328	0.0886627	0.367927	0.809571	0.853478	-	21:21480575-21481592
MSTRG.10232	111.643	-0.796098	0.3747	0.0336176	0.0626721	KIF7	21:21482023-21496869
MSTRG.10234	47.2396	-0.412762	0.263303	0.116967	0.177077	FANCI	21:21117498-21280811
MSTRG.10236	1862.49	-0.434448	0.130996	0.000911576	0.00292892	POLG	21:21117498-21280811
MSTRG.10238	131.208	0.351573	0.156794	0.0249448	0.0487086	PLIN1	21:21502825-21516686
MSTRG.10239	291.279	0.612657	0.163011	0.00017102	0.000698516	-	21:21523626-21530708
MSTRG.1024	727.961	0.849864	0.23586	0.000314257	0.00117551	TIPIN	10:13195493-13212891
MSTRG.10240	204.758	-0.797228	0.330698	0.0159199	0.0333117	ANPEP	21:21620138-21637144
MSTRG.10241	160.309	-0.459725	0.250706	0.0666955	0.110969	-	21:21673794-21679154
MSTRG.10242	1339.89	0.515304	0.156134	0.000965475	0.00307769	AP3S2	21:21679212-21720406
MSTRG.10243	448.126	-0.124289	0.180519	0.49113	0.576309	-	21:21724261-21733231
MSTRG.10244	5.38923	2.85603	0.773461	0.000222033	0.000873213	-	21:21832407-21832711
MSTRG.10245	15.8195	0.529939	0.422197	0.209408	0.288466	-	21:21838618-21839158
MSTRG.10246	249.684	-0.161898	0.21937	0.460505	0.547586	ZNF710	21:21888267-21899698
MSTRG.10247	307.196	0.0151584	0.21347	0.94339	0.957242	-	21:21900323-21902069
MSTRG.10248	2977.2	-0.220173	0.268694	0.412548	0.500292	IDH2	21:21903846-21920153
MSTRG.10249	18.4281	0.285295	0.59498	0.631581	0.705005	-	21:21943784-21948011
MSTRG.10250	1267.68	-1.33037	0.370647	0.000331537	0.00123344	SEMA4B	21:22014669-22042256
MSTRG.10251	1541.91	-0.0946166	0.198354	0.633355	0.70649	CIB1	21:22043353-22046525
MSTRG.10252	1262.66	0.278507	0.15484	0.0720705	0.118557	GDPGP1,NGRN	21:22046769-22066205
MSTRG.10253	863.882	-0.0762205	0.170212	0.654299	0.725194	VPS33B	21:22071903-22097413
MSTRG.10254	28.5424	-0.0529354	0.250867	0.83288	0.871956	PRC1	21:22100871-22122836
MSTRG.10256	50.105	0.678707	0.171041	7.24475e-05	0.000333627	RCCD1	21:22130078-22135881
MSTRG.10257	279.702	-1.28803	0.354253	0.000277	0.0010533	HDDC3	21:22157122-22158989
MSTRG.10258	831.525	-0.554293	0.204414	0.00669565	0.0160632	UNC45A	21:22139095-22153783
MSTRG.10259	802.654	0.0383838	0.216778	0.859457	0.893578	MAN2A2	21:22166072-22183354
MSTRG.1026	820.791	0.567489	0.259409	0.028697	0.0548549	MAP2K1	10:13238157-13317563
MSTRG.10260	474.485	-1.05941	0.294827	0.000326475	0.00121592	FES	21:22192639-22204117
MSTRG.10261	2474.29	-1.86695	0.43237	1.57488e-05	8.89846e-05	-	21:22205144-22205934
MSTRG.10262	4475.29	-1.93522	0.418304	3.72178e-06	2.59195e-05	FURIN	21:22206307-22223797
MSTRG.10263	78.4265	-1.93771	0.300132	1.07379e-10	2.65087e-09	-	21:22206307-22223797
MSTRG.10264	786.13	0.345444	0.140677	0.0140655	0.0299593	CRTC3	21:22413531-22509085
MSTRG.10265	158.73	0.237832	0.237177	0.315976	0.403424	WDR73	21:22728672-22740461
MSTRG.10266	3720.01	0.51976	0.27753	0.0610953	0.103088	IQGAP1,ZNF774	21:22530901-22669239
MSTRG.10268	294.656	-1.54994	0.357917	1.48807e-05	8.47984e-05	-	21:22745482-22753996
MSTRG.10269	3006.54	0.154395	0.124176	0.213737	0.293569	SEC11A	21:22754374-22787431
MSTRG.1027	49.4031	-0.364799	0.244908	0.136346	0.201242	-	10:13238157-13317563
MSTRG.10270	123.449	-1.41314	0.291124	1.20943e-06	9.9484e-06	-	21:22821652-22822712
MSTRG.10271	1197.33	-0.374813	0.148853	0.011802	0.0258853	ZNF592	21:22822828-22871700
MSTRG.10273	280.329	0.0491397	0.273071	0.85719	0.891781	ALPK3	21:22883304-22935573
MSTRG.10274	46.7594	0.0837191	0.444521	0.850614	0.886647	-	21:22939328-22940859
MSTRG.10275	260.082	-0.722893	0.667271	0.27865	0.364068	-	21:23087865-23102617
MSTRG.10276	153.15	-1.62305	0.188561	7.46264e-18	7.34288e-16	-	21:23301660-23305216
MSTRG.10277	15937.5	0.500355	0.113262	9.97613e-06	6.05314e-05	RPS17	21:23301660-23305216
MSTRG.10278	33.7411	-0.421978	0.639807	0.50955	0.594211	CPEB1	21:23308548-23334267
MSTRG.10279	2667.39	0.250041	0.140036	0.074172	0.121463	PDE8A	21:23117874-23265145
MSTRG.1028	364.97	0.0395432	0.130721	0.762271	0.814668	SNAPC5	10:13238157-13317563
MSTRG.10281	82.391	0.539507	0.231608	0.0198379	0.0401047	-	21:23495370-23499837
MSTRG.10282	265.481	-0.816151	0.245418	0.000882448	0.00284595	FSD2	21:23500723-23564908
MSTRG.10283	1142.69	-0.393023	0.23175	0.0899058	0.142332	WHAMM	21:23500723-23564908
MSTRG.10284	309.535	-0.167429	0.241455	0.488046	0.573439	-	21:23568595-23576835
MSTRG.10285	1547.73	-0.0809803	0.174502	0.642601	0.71483	HOMER2	21:23577845-23705468
MSTRG.10286	422.113	0.844468	0.251705	0.000793683	0.00259738	FAM103A1	21:23705959-23728308
MSTRG.10287	492.893	0.228387	0.178568	0.200899	0.27879	C15orf40	21:23705959-23728308
MSTRG.10288	1100.05	0.691921	0.196933	0.000442273	0.0015829	EFL1	21:24407755-24520671
MSTRG.10289	58.6844	-0.219854	0.307825	0.475093	0.561251	HDGFRP3	21:25317911-25424205
MSTRG.1029	39387	1.06199	0.160061	3.24757e-11	9.1924e-10	-	10:13318874-13323528
MSTRG.10290	2600.99	-1.19613	0.289021	3.49516e-05	0.000177141	TM6SF1	21:25317911-25424205
MSTRG.10291	13.0493	1.57539	0.569844	0.00569929	0.0140402	-	21:25623851-25624075
MSTRG.10292	6647.22	0.806755	0.189162	1.99999e-05	0.000109299	-	21:25651049-25669005
MSTRG.10293	3209.85	-0.975271	0.37009	0.00840804	0.0195099	BTBD1	21:25424494-25519640
MSTRG.10294	4.25019	-0.383093	0.592308	0.517774	0.601662	-	21:25671793-25672075
MSTRG.10295	2107.53	0.252511	0.321466	0.432162	0.520079	CTSH	21:25675907-25696632
MSTRG.10296	290.771	0.591606	0.327644	0.0709747	0.116959	TMED3	21:25993164-26004025
MSTRG.10297	62.7855	-0.35959	0.51833	0.487841	0.573328	-	21:26481214-26490869
MSTRG.10298	18.8262	-1.25821	0.364013	0.000547253	0.00189857	-	21:26443258-26444114
MSTRG.10299	3939.59	-0.580032	0.187378	0.00196475	0.0056367	-	21:26449625-26466916
MSTRG.103	13143.1	-0.338716	0.191475	0.0768964	0.124973	PROS1	1:37803107-37866950
MSTRG.1030	355.295	-0.573845	0.161476	0.000379773	0.0013884	-	10:13318874-13323528
MSTRG.10300	6.66312	0.757112	0.540304	0.161133	0.231665	-	21:26498647-26498869
MSTRG.10301	798.651	-0.257296	0.184182	0.162424	0.233246	-	21:26543822-26594266
MSTRG.10302	649.924	0.432675	0.242296	0.0741428	0.121424	-	21:26596490-26600056
MSTRG.10303	11558.7	-1.22895	0.324492	0.000152283	0.000633251	FAH	21:26609987-26643266
MSTRG.10304	918.723	-2.14702	0.506094	2.21202e-05	0.00011934	-	21:26656813-26705885
MSTRG.10305	278.272	3.38128	0.190522	1.80291e-70	1.24178e-66	-	21:27034830-27035133
MSTRG.10306	9.58309	-0.930929	0.450421	0.0387533	0.070477	-	21:26811824-26837752
MSTRG.10307	50.233	-0.0902849	0.262251	0.730644	0.78947	-	21:26874337-26962870
MSTRG.10308	160.481	-0.129927	0.162614	0.424297	0.512255	-	21:26963171-26966685
MSTRG.10309	101.021	-0.50585	0.286257	0.0772085	0.125402	-	21:27050409-27053924
MSTRG.10310	1150.82	-0.640593	0.174523	0.000242047	0.000938703	ABHD17C	21:27054891-27152114
MSTRG.10312	99.2447	1.70611	0.472135	0.000301974	0.00113552	CEMIP	21:27232611-27297774
MSTRG.10313	5586.45	1.45402	0.159883	9.52399e-20	1.21478e-17	MESDC2	21:27322044-27330423
MSTRG.10314	46.0913	0.408979	0.269446	0.129052	0.192132	-	21:27322044-27330423
MSTRG.10315	153.013	-0.437978	0.389434	0.260737	0.344649	MESDC1	21:27346490-27348447
MSTRG.10316	320.281	-1.0092	0.203966	7.5023e-07	6.57701e-06	IL16	21:27527683-27606711
MSTRG.10317	673.505	-0.435872	0.178476	0.0145986	0.0309704	STARD5	21:27608608-27617253
MSTRG.10318	701.642	-0.63067	0.177514	0.000381163	0.00139275	MCEE	21:27897957-27905993
MSTRG.10319	1311.73	0.500627	0.32914	0.128257	0.191127	MPHOSPH10	21:27906170-27919029
MSTRG.1032	21.4953	3.3475	0.630243	1.08761e-07	1.23752e-06	SNORD18	10:13318874-13323528
MSTRG.10320	1694.4	0.68541	0.155937	1.10551e-05	6.61162e-05	FAN1	21:27922209-27984436
MSTRG.10321	648.23	0.278473	0.142623	0.0508776	0.0882838	MTMR10	21:27922209-27984436
MSTRG.10322	1042.78	-0.0178706	0.161487	0.911884	0.934265	-	21:28174372-28226450
MSTRG.10323	26.3469	-1.94874	0.611885	0.00144847	0.00434078	-	21:28278966-28280020
MSTRG.10325	128.625	0.673518	0.181141	0.000200655	0.000803203	-	21:28414413-28414705
MSTRG.10326	511.484	-0.458719	0.129887	0.000412913	0.00149606	NSMCE3	21:28691424-28692943
MSTRG.10327	69.7594	-0.525684	0.270118	0.0516395	0.0894145	-	21:29047463-29048960
MSTRG.10328	2024.7	-0.141233	0.116322	0.224688	0.306269	TJP1	21:28932822-29047130
MSTRG.10329	86.4479	-0.128971	0.214437	0.547547	0.629323	-	21:28932822-29047130
MSTRG.1033	55.5432	2.68375	0.42077	1.79198e-10	4.20584e-09	SNORD16	10:13318874-13323528
MSTRG.10330	245.828	-0.258947	0.158387	0.102069	0.15797	TM2D3	21:29342456-29374495
MSTRG.10331	10.0828	-1.28376	0.932359	0.168546	0.240475	-	21:29450725-29462099
MSTRG.10332	21.9734	-2.10088	1.03004	0.0413895	0.0744197	-	21:29463284-29467573
MSTRG.10333	1143.91	1.28599	0.202858	2.30725e-10	5.28209e-09	SNRPA1	21:29683788-29696818
MSTRG.10335	5271.84	-2.24729	0.373287	1.74129e-09	3.21327e-08	PCSK6	21:29501067-29674138
MSTRG.10336	3099.18	0.591651	0.428747	0.167601	0.23935	-	21:29704839-29844409
MSTRG.10338	179.187	-0.926089	0.526202	0.0784164	0.127104	-	21:29844536-29849997
MSTRG.10339	26.3641	-1.15387	0.394086	0.00341183	0.00903596	-	21:31010692-31011448
MSTRG.10340	425.234	-0.532328	0.185882	0.004186	0.0107635	ADAMTS7	21:30835150-30897314
MSTRG.10341	17.2364	-0.433248	0.396924	0.275047	0.360249	-	21:30835150-30897314
MSTRG.10342	27.6187	-1.02592	0.334722	0.0021767	0.00614106	CIB2	21:31012601-31023825
MSTRG.10343	197.781	-0.60312	0.225854	0.00757607	0.0178224	TBC1D2B	21:30902154-30968114
MSTRG.10344	601.443	1.29362	0.236932	4.76435e-08	6.04703e-07	IDH3A	21:31063698-31079936
MSTRG.10346	93.1196	-2.99373	1.1877	0.0117149	0.0257302	-	21:31081076-31140268
MSTRG.10347	107.381	0.673495	0.319666	0.0351289	0.0649837	DNAJA4	21:31177693-31192961
MSTRG.10348	1243.3	0.531475	0.144493	0.000234877	0.000914675	WDR61	21:31196239-31215312
MSTRG.10349	2691.88	0.409548	0.119927	0.00063787	0.00215929	IREB2	21:31352261-31404471
MSTRG.1035	1009.1	0.375513	0.139677	0.00717879	0.0170363	ZWILCH	10:13323842-13381791
MSTRG.10350	396.635	-1.72399	0.436448	7.81342e-05	0.000356951	HYKK	21:31408630-31438480
MSTRG.10351	3978.8	1.09855	0.169169	8.37062e-11	2.15395e-09	PSMA4	21:31442648-31460875
MSTRG.10352	1790.81	1.01348	0.247279	4.15788e-05	0.000205586	UBE2Q2	21:31649522-31712441
MSTRG.10353	840.257	0.822103	0.197403	3.11923e-05	0.000161093	FBXO22	21:31714315-31740279
MSTRG.10354	33.4216	0.436339	0.271692	0.108272	0.16593	SNORA3	21:31740509-31740635
MSTRG.10355	4738.19	-0.27244	0.158254	0.0851532	0.136123	ETFA	21:31993939-32063870
MSTRG.10356	10.9922	-2.42228	0.532073	5.30024e-06	3.51698e-05	-	21:31993939-32063870
MSTRG.10357	742.631	0.557016	0.192852	0.00387324	0.0100797	SCAPER	21:32118827-32548927
MSTRG.10358	1866.92	2.34936	0.480616	1.0175e-06	8.5608e-06	RCN2	21:32577839-32595997
MSTRG.10359	232.896	-0.597835	0.283871	0.0352035	0.0651042	PSTPIP1	21:32644739-32689060
MSTRG.10360	5344.01	0.434033	0.27787	0.118288	0.178773	TSPAN3	21:32706129-32751403
MSTRG.10361	41.263	-2.5812	0.604241	1.93902e-05	0.000106644	-	21:32706129-32751403
MSTRG.10362	532.1	0.0471824	0.123486	0.702396	0.766407	-	21:32767683-32772810
MSTRG.10363	269.33	-0.255694	0.197687	0.195862	0.272844	PEAK1	21:32773321-32839248
MSTRG.10364	1383.27	0.446227	0.103756	1.70236e-05	9.52242e-05	HMG20A	21:33083314-33160047
MSTRG.10365	77.1642	-0.611431	0.262381	0.0197892	0.0400495	LINGO1	21:33292503-33294348
MSTRG.10366	36.4525	-0.827956	0.421644	0.0495719	0.0864246	CSPG4	21:33574739-33634585
MSTRG.10367	16.5925	-0.738354	0.425311	0.082558	0.132724	-	21:33574739-33634585
MSTRG.10368	1770.77	-0.238894	0.204288	0.242242	0.325008	SNX33	21:33574739-33634585
MSTRG.10369	20.6514	-0.104137	0.322085	0.746452	0.802123	-	21:33634650-33635135
MSTRG.10370	1691.79	0.0536004	0.179814	0.765636	0.817336	IMP3,SNUPN	21:33646348-33683685
MSTRG.10371	1125.45	0.475987	0.136301	0.000479088	0.00169568	PTPN9	21:33697443-33766711
MSTRG.10372	949.384	0.520566	0.137053	0.000145704	0.000610065	SIN3A	21:33796381-33840716
MSTRG.10373	872.132	-0.324147	0.275561	0.239469	0.322229	MAN2C1	21:33843749-33855321
MSTRG.10374	169.46	-0.690342	0.337528	0.0408262	0.0735028	NEIL1	21:33855756-33861985
MSTRG.10376	736.209	-0.819333	0.184138	8.6047e-06	5.32651e-05	COMMD4	21:33872673-33878166
MSTRG.10377	15.9797	-0.576957	0.808183	0.475293	0.561391	-	21:33962911-33964246
MSTRG.10378	879.29	-0.827214	0.168255	8.81399e-07	7.53822e-06	C15orf39	21:33932812-33945080
MSTRG.10379	443.892	-1.09904	0.300825	0.000258788	0.000992639	PPCDC	21:34062221-34087954
MSTRG.1038	40.8541	0.157501	0.228542	0.490725	0.575932	-	10:13506725-13507603
MSTRG.10380	330.582	0.187316	0.318993	0.557062	0.637788	SCAMP5	21:34088421-34109601
MSTRG.10381	3543.9	1.12481	0.222561	4.3279e-07	4.06303e-06	COX5A	21:34156311-34167331
MSTRG.10382	59.5175	0.858769	0.319835	0.00725222	0.0171807	-	21:34167584-34168476
MSTRG.10383	1522.34	0.387974	0.155698	0.0127087	0.0274858	FAM219B	21:34181384-34189089
MSTRG.10384	219.646	0.120567	0.242282	0.618744	0.693261	MPI	21:34189512-34196212
MSTRG.10385	2673.55	0.093433	0.078795	0.235712	0.318293	SCAMP2	21:34205437-34230892
MSTRG.10386	1231.06	-0.244942	0.198934	0.21822	0.298832	ULK3	21:34231527-34238551
MSTRG.10387	1722.66	0.236069	0.197367	0.231663	0.313888	CSK	21:34264920-34283286
MSTRG.10388	858.507	-3.05394	0.440705	4.21825e-12	1.46245e-10	-	21:34307009-34323841
MSTRG.10389	76966.1	-2.48789	0.449484	3.11227e-08	4.15164e-07	CYP1A2	21:34307009-34323841
MSTRG.1039	105.875	-0.902568	0.292143	0.00200515	0.00573697	SMAD6	10:13507838-13583291
MSTRG.10390	30671.3	-1.56872	0.630575	0.0128549	0.0277497	CYP1A1	21:34339235-34346369
MSTRG.10391	191.274	-2.46342	0.611292	5.58123e-05	0.000265909	-	21:34353457-34359377
MSTRG.10392	573.292	0.748584	0.163993	5.00162e-06	3.34245e-05	EDC3	21:34382784-34438081
MSTRG.10394	2378.71	0.273411	0.103268	0.00810686	0.0188938	CLK3	21:34438145-34452438
MSTRG.10395	104.436	0.227446	0.171505	0.184782	0.259809	ARID3B	21:34476932-34523170
MSTRG.10396	2001.12	0.53343	0.134117	6.969e-05	0.000321933	UBL7	21:34601301-34614703
MSTRG.10397	30.6429	0.189474	0.413102	0.646478	0.718374	-	21:34652263-34652610
MSTRG.10398	500.844	0.142835	0.262801	0.586777	0.664687	SEMA7A	21:34625946-34651632
MSTRG.10399	3844.6	0.565115	0.488637	0.247471	0.330398	CYP11A1	21:34724306-34734990
MSTRG.104	70.3747	1.69582	0.322838	1.4976e-07	1.62185e-06	-	1:37867072-37869445
MSTRG.10400	867.977	-0.40555	0.11684	0.000518576	0.0018137	PML	21:34968273-35025051
MSTRG.10401	336.355	0.600664	0.276879	0.0300517	0.0570106	STOML1	21:35027744-35043309
MSTRG.10402	411.133	-1.05444	0.32915	0.00135759	0.00410415	LOXL1	21:35057677-35082119
MSTRG.10404	17.1975	-0.801057	0.564268	0.155713	0.224921	GZMB	21:35135770-35137852
MSTRG.10405	30.8937	-0.219813	0.602443	0.71521	0.776951	-	21:35206044-35208959
MSTRG.10406	9.34213	-0.715473	0.651186	0.271889	0.356791	-	21:35211413-35213420
MSTRG.10407	6.17926	-0.0473837	0.756717	0.950071	0.962556	-	21:35229656-35231716
MSTRG.10408	4.09023	-0.926536	0.878957	0.291823	0.378218	GZMB	21:35264589-35267979
MSTRG.1041	35.8868	0.341967	0.314021	0.276156	0.36147	-	10:13583743-13584659
MSTRG.10410	287.964	-3.37352	0.633965	1.03033e-07	1.18079e-06	STXBP6	21:35412328-35694402
MSTRG.10411	30.2743	5.43833	2.38747	0.0227344	0.0450307	-	21:38637422-38637863
MSTRG.10412	9.3375	-0.229435	0.743003	0.757477	0.810678	-	21:39476044-39476327
MSTRG.10413	7.01439	1.84939	1.44296	0.19996	0.277729	-	21:41033031-41033746
MSTRG.10414	137.807	0.420332	0.211131	0.0464963	0.0819266	PRKD1	21:40528037-40874769
MSTRG.10416	13.8083	1.90536	2.79798	0.495887	0.580901	-	21:41286662-41288414
MSTRG.10417	361.956	0.160007	0.169571	0.345373	0.43417	G2E3	21:41612749-41688205
MSTRG.10418	1614.29	0.657388	0.253364	0.00946896	0.0214965	SCFD1	21:41692841-41818554
MSTRG.10419	1458.65	1.4233	0.325047	1.19369e-05	7.04723e-05	STRN3	21:41963767-42117627
MSTRG.1042	59.02	-0.421492	0.231072	0.0681412	0.11292	C15orf61	10:14329837-14334934
MSTRG.10420	434.931	1.65579	0.306581	6.63316e-08	8.09574e-07	AP4S1	21:41963767-42117627
MSTRG.10421	4121.07	-0.0168069	0.164974	0.918855	0.939637	HECTD1	21:42120491-42196305
MSTRG.10422	27.8857	-1.54364	0.481298	0.00134014	0.0040615	-	21:42198197-42219594
MSTRG.10423	878.776	0.0639838	0.123919	0.605621	0.681781	HEATR5A	21:42255956-42339622
MSTRG.10425	44.0241	0.261525	0.222623	0.240098	0.322844	-	21:42371572-42372644
MSTRG.10426	180.49	0.898959	0.193216	3.27766e-06	2.3177e-05	-	21:42373045-42389675
MSTRG.10427	39.5152	0.848897	0.351695	0.0157903	0.0330806	-	21:42373045-42389675
MSTRG.10428	306.034	-0.744744	0.215782	0.000557738	0.00192976	NUBPL	21:42475715-42720687
MSTRG.1043	1412.6	0.341574	0.226643	0.131784	0.195608	SMAD3	10:13858163-13984632
MSTRG.10430	1229.4	0.674228	0.223177	0.00251905	0.00696988	ARHGAP5	21:42924818-43004277
MSTRG.10431	301.921	-0.691941	0.232889	0.00296713	0.00801645	EGLN3	21:44804679-44834310
MSTRG.10433	1146	0.844466	0.224228	0.000165814	0.00067994	SPTSSA	21:45295074-45341768
MSTRG.10434	25.1819	0.63325	0.323361	0.0501904	0.0873261	-	21:45295074-45341768
MSTRG.10435	1355.8	0.16582	0.178698	0.353443	0.442269	EAPP	21:45351204-45371985
MSTRG.10436	15.7933	1.39268	0.515339	0.00688291	0.0164513	U1	21:45378249-45378413
MSTRG.10438	9.64902	-1.14634	0.553298	0.0382808	0.069765	-	21:45391154-45391893
MSTRG.10439	17.2884	2.85319	0.631317	6.20067e-06	4.02022e-05	U1	21:45406960-45407124
MSTRG.1044	1253.51	0.844978	0.171493	8.34195e-07	7.19307e-06	AAGAB	10:13986398-14074945
MSTRG.10440	1142.7	0.329706	0.122474	0.00710138	0.0168837	SNX6	21:45416657-45465785
MSTRG.10441	6.33223	0.588209	0.448504	0.189692	0.265574	U3	21:45416657-45465785
MSTRG.10442	204.375	1.68337	0.304497	3.23216e-08	4.27842e-07	-	21:45517984-45519419
MSTRG.10443	1054.88	2.19917	0.317235	4.1408e-12	1.44043e-10	CFL2	21:45519653-45522305
MSTRG.10444	996.183	1.58468	0.360215	1.08622e-05	6.51702e-05	BAZ1A	21:45536723-45586839
MSTRG.10445	39.9451	1.27146	0.408819	0.00187031	0.00540735	-	21:45607107-45619255
MSTRG.10446	168.532	0.721822	0.186049	0.000104565	0.000458926	-	21:45695685-45724815
MSTRG.10447	27.875	0.508012	0.266256	0.0563932	0.0963098	-	21:45695685-45724815
MSTRG.10448	51.4405	0.412873	0.239147	0.0842681	0.135	-	21:45695685-45724815
MSTRG.1045	15.4873	-0.234201	0.298381	0.432509	0.520382	IQCH	10:14075186-14304476
MSTRG.10450	3853.1	1.8124	0.2647	7.54084e-12	2.49706e-10	SRP54	21:45724825-45764822
MSTRG.10451	28.4669	0.861882	0.288186	0.00278325	0.0076092	-	21:45767367-45767989
MSTRG.10452	4473.72	1.03188	0.223247	3.79801e-06	2.64059e-05	PSMA6	21:45974821-45998591
MSTRG.10453	572.478	0.668522	0.140289	1.88547e-06	1.45371e-05	FAM177A1	21:45777966-45794206
MSTRG.10454	460.582	1.45127	0.224437	1.00448e-10	2.51583e-09	PPP2R3C	21:45794780-45820504
MSTRG.10455	519.863	1.32987	0.270374	8.71588e-07	7.46174e-06	-	21:45821717-45953661
MSTRG.10457	34.603	1.75375	0.528284	0.000901072	0.00289878	-	21:46004042-46005302
MSTRG.10458	2993.04	-0.589975	0.373217	0.113928	0.173019	NFKBIA	21:46065548-46068942
MSTRG.10459	183.265	0.944822	0.161079	4.47561e-09	7.40428e-08	-	21:46441408-46485539
MSTRG.1046	474.181	-0.698635	0.140039	6.07355e-07	5.46355e-06	MAP2K5	10:14354102-14626128
MSTRG.10461	658.044	0.377914	0.144451	0.00889132	0.0204158	RALGAPA1	21:46202961-46413647
MSTRG.10464	544.535	0.199818	0.123677	0.106173	0.163343	MBIP	21:46916936-46935846
MSTRG.10465	6.64582	-0.543003	0.519007	0.295453	0.382133	-	21:47309317-47310028
MSTRG.10466	33.4124	-1.20181	0.289576	3.32134e-05	0.00017	SLC25A21	21:47310561-47831598
MSTRG.10467	59.2167	0.0934723	0.235928	0.691965	0.757153	-	21:47852814-48169316
MSTRG.10468	8.52784	-0.478746	0.763487	0.530625	0.613937	-	21:48185465-48186269
MSTRG.10469	3.98666	0.439853	1.09692	0.688428	0.754241	-	21:48190644-48191158
MSTRG.10470	57.5147	-0.609147	0.460569	0.18597	0.261177	-	21:48209838-48212556
MSTRG.10471	384.153	0.147539	0.334853	0.659497	0.729592	FOXA1	21:48214178-48217962
MSTRG.10472	61.942	-1.65541	0.620238	0.00760808	0.0178887	-	21:48268118-48268343
MSTRG.10473	633.496	-0.340786	0.211381	0.106921	0.16431	CLEC14A	21:48843728-48845622
MSTRG.10474	171.224	0.206707	0.372694	0.579147	0.657842	-	21:49293838-49294117
MSTRG.10475	1986.24	-0.00133585	0.154419	0.993098	0.995024	SEC23A	21:49488138-49571497
MSTRG.10476	14.0129	-0.737085	0.406178	0.0695725	0.114946	-	21:49488138-49571497
MSTRG.10477	250.521	1.43298	0.259663	3.41704e-08	4.48864e-07	GEMIN2	21:49571620-49608630
MSTRG.10478	281.584	0.111709	0.183217	0.542056	0.624436	TRAPPC6B	21:49571620-49608630
MSTRG.10479	3848.18	0.2184	0.160126	0.172589	0.245252	PNN	21:49608851-49621628
MSTRG.1048	191.283	-2.07242	0.428538	1.32467e-06	1.07763e-05	-	10:15044331-15077620
MSTRG.10480	7887.54	-0.507173	0.179689	0.00476495	0.0120394	MIA2	21:49637024-49738270
MSTRG.10481	340.778	0.163873	0.145737	0.260824	0.344702	FBXO33	21:49744774-49767082
MSTRG.10482	104.043	0.963824	0.240265	6.0333e-05	0.000283977	-	21:50769215-50770115
MSTRG.10483	48.0329	0.349451	0.317587	0.271187	0.356051	-	21:53817323-53818063
MSTRG.10485	154.799	1.15657	0.257772	7.23063e-06	4.58302e-05	-	21:54197038-54197308
MSTRG.10486	103.376	0.847941	0.191643	9.66269e-06	5.8949e-05	-	21:54460080-54460379
MSTRG.10487	168.191	-0.736337	0.26987	0.00636262	0.0153983	C14orf28	21:55153704-55164493
MSTRG.10488	128.392	0.303352	0.212332	0.1531	0.221802	-	21:55175036-55178071
MSTRG.10489	132.04	0.309391	0.27056	0.252822	0.336039	KLHL28	21:55179304-55207518
MSTRG.1049	110.787	-0.252329	0.317349	0.426547	0.51446	-	10:15079651-15096560
MSTRG.10491	381.656	0.299683	0.179525	0.0950567	0.149014	FAM179B	21:55207889-55286027
MSTRG.10492	916.961	0.38241	0.201454	0.0576638	0.098123	PRPF39	21:55289688-55324776
MSTRG.10494	1350.74	0.956518	0.126763	4.49878e-14	2.35935e-12	FKBP3	21:55325020-55335301
MSTRG.10495	529.815	0.377554	0.165463	0.0225009	0.0446026	-	21:55336800-55396386
MSTRG.10496	13.5043	-0.018478	0.415075	0.964492	0.973633	MIS18BP1	21:55398773-55477656
MSTRG.10497	185.703	1.11818	0.24844	6.76906e-06	4.34241e-05	LCMT2	21:55600929-55626668
MSTRG.10498	405.241	-0.232815	0.187988	0.215546	0.29572	ADAL	21:55600929-55626668
MSTRG.10499	907.439	0.834796	0.193189	1.55222e-05	8.78485e-05	-	21:55600929-55626668
MSTRG.105	18.979	1.10363	0.549389	0.0445544	0.0790578	-	1:38390420-38390871
MSTRG.10500	1992.94	0.726893	0.176977	4.00371e-05	0.000198915	ZSCAN29	21:55627805-55750564
MSTRG.10501	585.789	0.395335	0.0817043	1.30753e-06	1.06536e-05	TUBGCP4	21:55627805-55750564
MSTRG.10502	1415.79	0.101906	0.155239	0.51154	0.596061	TP53BP1	21:55627805-55750564
MSTRG.10504	649.365	0.561812	0.146682	0.000128072	0.000546205	PPIP5K1	21:55831893-55866344
MSTRG.10505	212.748	-0.756777	0.210164	0.000317138	0.00118478	bta-mir-1282	21:55966596-55968374
MSTRG.10506	13285.2	-0.534778	0.161699	0.000942201	0.00301373	-	21:55966596-55968374
MSTRG.10507	431.765	-0.461336	0.253596	0.0688848	0.113997	CATSPER2	21:55906679-55946434
MSTRG.10508	45919.5	1.61708	0.218282	1.28031e-13	6.01253e-12	PDIA3	21:55906679-55946434
MSTRG.1051	485.613	0.14285	0.151845	0.346828	0.435654	PIAS1	10:14878654-15004134
MSTRG.10510	7.95532	-0.566429	0.441486	0.199489	0.277206	ELL3	21:55947481-55950835
MSTRG.10511	29.4562	1.78414	0.406387	1.1322e-05	6.74156e-05	-	21:55950912-55951863
MSTRG.10512	1217.09	0.581878	0.226451	0.0101831	0.0228686	HYPK	21:55974567-55975823
MSTRG.10513	1367.57	0.710489	0.18724	0.000147926	0.000617938	MFAP1	21:55976262-55988466
MSTRG.10514	261.877	-0.204811	0.244354	0.401934	0.490472	WDR76	21:55988605-56043002
MSTRG.10515	692.663	-0.16011	0.175518	0.361656	0.450636	CCDC88C	21:56629746-56773304
MSTRG.10516	2752.1	0.495599	0.184437	0.00720765	0.0170891	PPP4R3A	21:56798942-56835145
MSTRG.10517	64.1004	-0.601415	0.217962	0.00579317	0.0142433	-	21:56856913-57008398
MSTRG.10518	187.336	0.4442	0.167388	0.00796123	0.0185921	-	21:56856913-57008398
MSTRG.1052	209.629	0.111619	0.172809	0.518337	0.602215	-	10:15004149-15041922
MSTRG.10520	330.413	-0.911275	0.25244	0.000306343	0.00114986	FBLN5	21:57153109-57248997
MSTRG.10521	1068.78	0.611851	0.235129	0.00926305	0.0211005	-	21:57261235-57291156
MSTRG.10522	1007.35	0.626439	0.324278	0.0533847	0.0919547	-	21:57295007-57331319
MSTRG.10523	377.849	-0.187067	0.153349	0.222511	0.303834	ATXN3	21:57343726-57381185
MSTRG.10524	681.298	1.21233	0.276062	1.12563e-05	6.71058e-05	-	21:57388582-57395511
MSTRG.10525	1204.9	0.750534	0.193942	0.00010889	0.000474882	CPSF2	21:57395845-57430347
MSTRG.10526	65.7961	1.04556	0.226946	4.08391e-06	2.80198e-05	-	21:57430879-57432513
MSTRG.10527	704.36	-0.687495	0.161487	2.06921e-05	0.000112486	RIN3	21:57818887-57953844
MSTRG.10529	55.542	-1.45487	0.240585	1.47362e-09	2.78841e-08	-	21:57963398-57964620
MSTRG.1053	1286.63	-0.306314	0.270581	0.25761	0.341239	CALML4,CLN6	10:15004149-15041922
MSTRG.10530	13877	-1.13802	0.154667	1.86869e-13	8.43073e-12	LGMN	21:57965315-58004541
MSTRG.10531	76.5681	-1.57593	0.204841	1.43261e-14	8.2228e-13	-	21:57965315-58004541
MSTRG.10532	1719.44	0.782868	0.285858	0.00616902	0.0150036	GOLGA5	21:58070188-58098924
MSTRG.10533	858.154	-0.870432	0.260454	0.000831839	0.00270341	ITPK1	21:58180157-58347037
MSTRG.10534	316.107	0.560996	0.181653	0.00201311	0.00575416	TMEM251	21:58404599-58407259
MSTRG.10536	285.279	0.607747	0.20978	0.00376675	0.00983726	GON7	21:58416950-58424787
MSTRG.10537	953.867	0.0401216	0.19509	0.837059	0.875409	UBR7	21:58424916-58441795
MSTRG.10538	311.398	0.146034	0.126748	0.249256	0.332261	BTBD7	21:58455751-58541454
MSTRG.10539	7.612	-2.43379	0.721255	0.000739819	0.00245218	UNC79	21:58679831-58924124
MSTRG.1054	50.9792	-0.356547	0.372125	0.337993	0.426479	-	10:15541930-15543744
MSTRG.10540	12.0922	-0.84028	0.768276	0.274077	0.359138	-	21:58679831-58924124
MSTRG.10541	104.924	-1.76347	0.282874	4.54338e-10	9.67833e-09	ASB2	21:59126041-59160261
MSTRG.10542	179.61	-1.04143	0.436014	0.0169164	0.0349894	-	21:58937932-58942982
MSTRG.10543	5.47292	-0.759057	0.602518	0.207738	0.286641	PRIMA1	21:58949072-59007741
MSTRG.10544	18.9517	-1.49736	0.577376	NA	NA	-	21:59310737-59322006
MSTRG.10545	2541.68	0.658536	0.224172	0.00330728	0.00880309	DDX24	21:59256631-59275061
MSTRG.10546	385.014	-0.313144	0.148054	0.0344242	0.0639147	-	21:59275186-59289639
MSTRG.10547	70.665	-0.734054	0.266943	0.00596217	0.0145898	-	21:59346451-59348581
MSTRG.10548	1885.55	-2.41211	0.370619	7.59906e-11	1.97509e-09	-	21:59329981-59336752
MSTRG.10549	17.0266	0.0483429	0.407916	0.905662	0.929319	PPP4R4	21:59397852-59506934
MSTRG.1055	2500.39	-0.230948	0.265634	0.384616	0.473168	-	10:15589746-15636367
MSTRG.10551	68461.8	1.0823	0.185947	5.86892e-09	9.44839e-08	SERPINA10	21:59397852-59506934
MSTRG.10552	294.644	-0.294596	0.183676	0.108739	0.166472	-	21:59397852-59506934
MSTRG.10553	237.937	3.83063	0.272233	5.71263e-45	8.43143e-42	-	21:59508282-59514365
MSTRG.10554	2433.41	-2.74876	0.473898	6.61906e-09	1.05288e-07	SERPINA6	21:59517403-59541503
MSTRG.10555	2443.02	-1.15515	0.16719	4.87422e-12	1.65924e-10	-	21:59578503-59590395
MSTRG.10556	186808	-0.718323	0.163533	1.12039e-05	6.68654e-05	SERPINA1	21:59578503-59590395
MSTRG.10557	14826.1	-0.592878	0.152766	0.000104051	0.000456963	SERPINA11	21:59650975-59664635
MSTRG.10558	236.206	7.92021	1.07825	2.05109e-13	9.19342e-12	-	21:59667404-59678093
MSTRG.10559	110.266	0.165702	0.568761	0.770792	0.821439	-	21:59692573-59703166
MSTRG.1056	43.5097	-0.858611	0.378914	0.0234527	0.0461834	-	10:15589746-15636367
MSTRG.10560	7.33142	5.25956	1.22147	1.66282e-05	9.324e-05	-	21:59741450-59741749
MSTRG.10562	5.3123	-0.979076	0.498721	0.049626	0.0865043	-	21:59767140-59777721
[truncated: 18,723 more rows]
