# Supplementary material for: Hepatic Transcriptome Analysis Identifies Divergent Pathogen-Specific Targeting-Strategies to Modulate the Innate Immune System in Response to Intramammary Infection
Source: Front Immunol. 2020 Apr 29;11:715. doi: 10.3389/fimmu.2020.00715 (PMC7202451; doi:10.3389/fimmu.2020.00715)
Supplement: Supplementary file 12 [file Table_3.xlsx]

## Sheet: result_gene_module_Saurus
Supplementary Table 3: Module-based cluster analysis of hepatic transcriptome expression in cows in response to intramammary pathogen challenge (across pathogen challenge groups, using WGCNA)
Gene_id	ModuleColors	Gene name
MSTRG.15327	black	ZRANB2,bta-mir-186
MSTRG.7031	black	ZNF567
MSTRG.20068	black	ZNF484
ENSBTAG00000005017	black	ZNF169
MSTRG.2100	black	ZFP36L2
MSTRG.1676	black	ZFP36L1
MSTRG.2550	black	ZBTB26
MSTRG.4828	black	ZBED5
MSTRG.16609	black	VEZT
MSTRG.4971	black	UVRAG
MSTRG.13068	black	UBE2D1
MSTRG.21679	black	TXLNG
MSTRG.16316	black	TTC26
MSTRG.5741	black	TSEN15
MSTRG.10478	black	TRAPPC6B
MSTRG.15900	black	TRA2A
MSTRG.4337	black	TPD52
MSTRG.5710	black	TOR1AIP2
MSTRG.5461	black	TNFSF18
MSTRG.9927	black	TMEM267
MSTRG.15917	black	TMEM243
MSTRG.19400	black	TMEM167A
MSTRG.10914	black	THUMPD3
MSTRG.4974	black	THAP12
MSTRG.6809	black	TERB1
MSTRG.505	black	TBL1XR1
MSTRG.6204	black	TAOK3
MSTRG.8745	black	SUMO2
MSTRG.1289	black	SUMO1
ENSBTAG00000003506	black	STEAP2
MSTRG.2326	black	SPRED2
MSTRG.12778	black	SLC5A2
MSTRG.1611	black	SLC38A6
MSTRG.15148	black	SLC35A3
MSTRG.685	black	SLC25A36
ENSBTAG00000018245	black	SLC1A3
MSTRG.13331	black	SHOC2
MSTRG.2712	black	SEC16A
MSTRG.15152	black	SASS6
MSTRG.13871	black	RUFY2
MSTRG.21546	black	RRAGB
ENSBTAG00000013064	black	RGS18
MSTRG.19657	black	PSIP1
MSTRG.10492	black	PRPF39
MSTRG.11136	black	PRKAR2A
MSTRG.1394	black	PPIB
MSTRG.4456	black	PLEKHF2
MSTRG.9875	black	PDE4D
MSTRG.13130	black	PCGF5
MSTRG.23	black	PAXBP1
MSTRG.13717	black	NR1D2
MSTRG.9302	black	NDUFS1
MSTRG.16337	black	NDUFB2
MSTRG.20930	black	ND4,ND4L
MSTRG.20917	black	ND2
MSTRG.17694	black	NAF1
ENSBTAG00000021992	black	MURC
ENSBTAG00000031044	black	MIGA1
MSTRG.10171	black	MEF2A
MSTRG.19421	black	MBLAC2
MSTRG.9034	black	MARCH7
MSTRG.15338	black	LRRC40
MSTRG.20186	black	KIAA1958
MSTRG.9245	black	KCTD18
MSTRG.20324	black	IRAK1BP1
MSTRG.19684	black	IL33
MSTRG.15437	black	HSPB11
MSTRG.20378	black	HSF2
MSTRG.20624	black	HECA
MSTRG.16157	black	H2AFZ
MSTRG.17153	black	FGD4
MSTRG.2140	black	FBXO11
MSTRG.11774	black	FAM8A1
MSTRG.13371	black	FAM45A
MSTRG.10953	black	EOGT
MSTRG.450	black	DVL3
MSTRG.3563	black	CRLS1
MSTRG.14111	black	CREBZF
MSTRG.956	black	COL4A3BP
MSTRG.20926	black	COII
MSTRG.17211	black	CMAS
MSTRG.17320	black	CLEC12A
MSTRG.11570	black	CENPQ
MSTRG.3317	black	CELF2
MSTRG.17275	black	CDKN1B
MSTRG.9698	black	CAMK2N1
MSTRG.8900	black	CALCRL
MSTRG.11748	black	C6orf62
MSTRG.11643	black	C6orf25
MSTRG.10034	black	C5orf22
MSTRG.19105	black	C5orf15
MSTRG.3557	black	C20orf196
MSTRG.9278	black	BMPR2
MSTRG.14025	black	BMPR1A
MSTRG.2343	black	BMP10
MSTRG.1535	black	BLOC1S6
MSTRG.116	black	ARL6
MSTRG.21687	black	AP1S2
MSTRG.17742	black	AP1AR
MSTRG.17009	black	ACTR6
MSTRG.5659	black	AADACL3
MSTRG.10571	black	5S_rRNA
MSTRG.13739	black	5S_rRNA
MSTRG.12813	black	5_8S_rRNA
MSTRG.12818	black	5_8S_rRNA
MSTRG.12822	black	5_8S_rRNA
ENSBTAG00000011290	black	-
ENSBTAG00000014795	black	-
ENSBTAG00000030523	black	-
ENSBTAG00000039969	black	-
MSTRG.10006	black	-
MSTRG.10007	black	-
MSTRG.10056	black	-
MSTRG.10061	black	-
MSTRG.10135	black	-
MSTRG.10176	black	-
MSTRG.10197	black	-
MSTRG.10302	black	-
MSTRG.10447	black	-
MSTRG.10465	black	-
MSTRG.10483	black	-
MSTRG.10488	black	-
MSTRG.1052	black	-
MSTRG.10769	black	-
MSTRG.10776	black	-
MSTRG.10823	black	-
MSTRG.10852	black	-
MSTRG.10869	black	-
MSTRG.10924	black	-
MSTRG.10973	black	-
MSTRG.1101	black	-
MSTRG.11180	black	-
MSTRG.11229	black	-
MSTRG.1126	black	-
MSTRG.11363	black	-
MSTRG.11635	black	-
MSTRG.11680	black	-
MSTRG.11691	black	-
MSTRG.11764	black	-
MSTRG.11781	black	-
MSTRG.11875	black	-
MSTRG.11990	black	-
MSTRG.12049	black	-
MSTRG.12071	black	-
MSTRG.12102	black	-
MSTRG.12115	black	-
MSTRG.12116	black	-
MSTRG.12162	black	-
MSTRG.12207	black	-
MSTRG.12221	black	-
MSTRG.12278	black	-
MSTRG.12330	black	-
MSTRG.12343	black	-
MSTRG.1236	black	-
MSTRG.12479	black	-
MSTRG.1259	black	-
MSTRG.13071	black	-
MSTRG.13181	black	-
MSTRG.1320	black	-
MSTRG.13329	black	-
MSTRG.13346	black	-
MSTRG.13347	black	-
MSTRG.13444	black	-
MSTRG.13464	black	-
MSTRG.13593	black	-
MSTRG.13595	black	-
MSTRG.13617	black	-
MSTRG.13648	black	-
MSTRG.1365	black	-
MSTRG.137	black	-
MSTRG.13746	black	-
MSTRG.13749	black	-
MSTRG.13753	black	-
MSTRG.13769	black	-
MSTRG.13880	black	-
MSTRG.13944	black	-
MSTRG.14005	black	-
MSTRG.14112	black	-
MSTRG.14121	black	-
MSTRG.14232	black	-
MSTRG.1448	black	-
MSTRG.14530	black	-
MSTRG.14637	black	-
MSTRG.14700	black	-
MSTRG.1471	black	-
MSTRG.14710	black	-
MSTRG.14726	black	-
MSTRG.1480	black	-
MSTRG.14985	black	-
MSTRG.15029	black	-
MSTRG.15035	black	-
MSTRG.15075	black	-
MSTRG.15076	black	-
MSTRG.1511	black	-
MSTRG.15113	black	-
MSTRG.15127	black	-
MSTRG.15165	black	-
MSTRG.15198	black	-
MSTRG.15209	black	-
MSTRG.15283	black	-
MSTRG.15284	black	-
MSTRG.15287	black	-
MSTRG.15347	black	-
MSTRG.15355	black	-
MSTRG.15373	black	-
MSTRG.15380	black	-
MSTRG.15589	black	-
MSTRG.15649	black	-
MSTRG.15660	black	-
MSTRG.15723	black	-
MSTRG.1575	black	-
MSTRG.1576	black	-
MSTRG.1577	black	-
MSTRG.15849	black	-
MSTRG.15877	black	-
MSTRG.1588	black	-
MSTRG.159	black	-
MSTRG.15940	black	-
MSTRG.15942	black	-
MSTRG.15948	black	-
MSTRG.15953	black	-
MSTRG.15981	black	-
MSTRG.16010	black	-
MSTRG.16017	black	-
MSTRG.16038	black	-
MSTRG.16047	black	-
MSTRG.16086	black	-
MSTRG.16106	black	-
MSTRG.16107	black	-
MSTRG.16114	black	-
MSTRG.16144	black	-
MSTRG.16199	black	-
MSTRG.16208	black	-
MSTRG.16495	black	-
MSTRG.16499	black	-
MSTRG.16506	black	-
MSTRG.16541	black	-
MSTRG.16560	black	-
MSTRG.16566	black	-
MSTRG.16576	black	-
MSTRG.16602	black	-
MSTRG.16604	black	-
MSTRG.16823	black	-
MSTRG.16999	black	-
MSTRG.17001	black	-
MSTRG.17150	black	-
MSTRG.17171	black	-
MSTRG.172	black	-
MSTRG.17203	black	-
MSTRG.17213	black	-
MSTRG.17298	black	-
MSTRG.17301	black	-
MSTRG.17311	black	-
MSTRG.17353	black	-
MSTRG.17679	black	-
MSTRG.17727	black	-
MSTRG.17771	black	-
MSTRG.17805	black	-
MSTRG.17816	black	-
MSTRG.17877	black	-
MSTRG.17998	black	-
MSTRG.18154	black	-
MSTRG.18155	black	-
MSTRG.18204	black	-
MSTRG.18314	black	-
MSTRG.18368	black	-
MSTRG.1842	black	-
MSTRG.1880	black	-
MSTRG.18951	black	-
MSTRG.19100	black	-
MSTRG.19121	black	-
MSTRG.19123	black	-
MSTRG.19377	black	-
MSTRG.19385	black	-
MSTRG.19418	black	-
MSTRG.19434	black	-
MSTRG.19471	black	-
MSTRG.19478	black	-
MSTRG.19498	black	-
MSTRG.19523	black	-
MSTRG.19556	black	-
MSTRG.19586	black	-
MSTRG.19610	black	-
MSTRG.19722	black	-
MSTRG.19781	black	-
MSTRG.19789	black	-
MSTRG.19933	black	-
MSTRG.20055	black	-
MSTRG.20150	black	-
MSTRG.2019	black	-
MSTRG.20191	black	-
MSTRG.2024	black	-
MSTRG.20281	black	-
MSTRG.20321	black	-
MSTRG.20373	black	-
MSTRG.20400	black	-
MSTRG.20469	black	-
MSTRG.20507	black	-
MSTRG.20528	black	-
MSTRG.2057	black	-
MSTRG.20600	black	-
MSTRG.20649	black	-
MSTRG.20699	black	-
MSTRG.20716	black	-
MSTRG.20750	black	-
MSTRG.20902	black	-
MSTRG.20925	black	-
MSTRG.20938	black	-
MSTRG.20977	black	-
MSTRG.20982	black	-
MSTRG.2105	black	-
MSTRG.2108	black	-
MSTRG.21167	black	-
MSTRG.2122	black	-
MSTRG.21265	black	-
MSTRG.21321	black	-
MSTRG.21372	black	-
MSTRG.21408	black	-
MSTRG.2142	black	-
MSTRG.21620	black	-
MSTRG.2176	black	-
MSTRG.2194	black	-
MSTRG.2248	black	-
MSTRG.2852	black	-
MSTRG.2915	black	-
MSTRG.2923	black	-
MSTRG.3014	black	-
MSTRG.3077	black	-
MSTRG.3087	black	-
MSTRG.3223	black	-
MSTRG.323	black	-
MSTRG.3269	black	-
MSTRG.3359	black	-
MSTRG.3431	black	-
MSTRG.349	black	-
MSTRG.3677	black	-
MSTRG.3756	black	-
MSTRG.3864	black	-
MSTRG.3891	black	-
MSTRG.3999	black	-
MSTRG.4168	black	-
MSTRG.423	black	-
MSTRG.4307	black	-
MSTRG.4326	black	-
MSTRG.4331	black	-
MSTRG.4339	black	-
MSTRG.4340	black	-
MSTRG.4386	black	-
MSTRG.4461	black	-
MSTRG.4469	black	-
MSTRG.4480	black	-
MSTRG.4487	black	-
MSTRG.4499	black	-
MSTRG.4532	black	-
MSTRG.4591	black	-
MSTRG.4600	black	-
MSTRG.4607	black	-
MSTRG.4624	black	-
MSTRG.4631	black	-
MSTRG.4642	black	-
MSTRG.4766	black	-
MSTRG.48	black	-
MSTRG.481	black	-
MSTRG.4812	black	-
MSTRG.4836	black	-
MSTRG.493	black	-
MSTRG.4981	black	-
MSTRG.5288	black	-
MSTRG.531	black	-
MSTRG.5372	black	-
MSTRG.5505	black	-
MSTRG.5674	black	-
MSTRG.5755	black	-
MSTRG.5808	black	-
MSTRG.5900	black	-
MSTRG.5970	black	-
MSTRG.5975	black	-
MSTRG.5999	black	-
MSTRG.6011	black	-
MSTRG.6012	black	-
MSTRG.6039	black	-
MSTRG.6097	black	-
MSTRG.6170	black	-
MSTRG.7034	black	-
MSTRG.7039	black	-
MSTRG.7046	black	-
MSTRG.709	black	-
MSTRG.7120	black	-
MSTRG.733	black	-
MSTRG.740	black	-
MSTRG.7457	black	-
MSTRG.7474	black	-
MSTRG.766	black	-
MSTRG.7965	black	-
MSTRG.8498	black	-
MSTRG.8568	black	-
MSTRG.8651	black	-
MSTRG.8683	black	-
MSTRG.8692	black	-
MSTRG.8913	black	-
MSTRG.892	black	-
MSTRG.8945	black	-
MSTRG.9049	black	-
MSTRG.9099	black	-
MSTRG.9102	black	-
MSTRG.9126	black	-
MSTRG.9151	black	-
MSTRG.9152	black	-
MSTRG.9179	black	-
MSTRG.9207	black	-
MSTRG.9210	black	-
MSTRG.9219	black	-
MSTRG.9223	black	-
MSTRG.9237	black	-
MSTRG.9285	black	-
MSTRG.9293	black	-
MSTRG.9329	black	-
MSTRG.9420	black	-
MSTRG.9421	black	-
MSTRG.9440	black	-
MSTRG.9628	black	-
MSTRG.963	black	-
MSTRG.9635	black	-
MSTRG.9670	black	-
MSTRG.9752	black	-
MSTRG.9780	black	-
MSTRG.9846	black	-
MSTRG.9852	black	-
MSTRG.9865	black	-
MSTRG.9883	black	-
MSTRG.9908	black	-
MSTRG.9912	black	-
MSTRG.9923	black	-
MSTRG.996	black	-
MSTRG.9971	black	-
MSTRG.998	black	-
MSTRG.15304	blue	ZZZ3
MSTRG.7996	blue	ZZEF1
MSTRG.1035	blue	ZWILCH
MSTRG.4673	blue	ZW10
MSTRG.20402	blue	ZUFSP
MSTRG.8186	blue	ZSWIM7
MSTRG.3918	blue	ZSWIM3
MSTRG.11693	blue	ZSCAN16
ENSBTAG00000011504	blue	ZP2
MSTRG.11671	blue	ZNRD1
MSTRG.15264	blue	ZNHIT6
ENSBTAG00000038541	blue	ZNF879
MSTRG.7831	blue	ZNF830
MSTRG.16228	blue	ZNF800
MSTRG.7036	blue	ZNF793
MSTRG.6956	blue	ZNF792
MSTRG.2581	blue	ZNF79
MSTRG.12478	blue	ZNF75A
MSTRG.4406	blue	ZNF706
MSTRG.13473	blue	ZNF705A
MSTRG.4342	blue	ZNF704
MSTRG.4038	blue	ZNF7
MSTRG.18604	blue	ZNF699
MSTRG.15561	blue	ZNF691
ENSBTAG00000000533	blue	ZNF684
MSTRG.16739	blue	ZNF641
MSTRG.2008	blue	ZNF638
MSTRG.4092	blue	ZNF623
MSTRG.7426	blue	ZNF614
MSTRG.145	blue	ZNF596
MSTRG.9619	blue	ZNF593
MSTRG.7577	blue	ZNF583
MSTRG.7177	blue	ZNF576
MSTRG.7043	blue	ZNF570
MSTRG.7003	blue	ZNF566
MSTRG.7029	blue	ZNF565
MSTRG.655	blue	ZNF560
MSTRG.18673	blue	ZNF558
MSTRG.1868	blue	ZNF514
MSTRG.6926	blue	ZNF507
MSTRG.7387	blue	ZNF473
MSTRG.11327	blue	ZNF451
MSTRG.21059	blue	ZNF449
MSTRG.9668	blue	ZNF436
MSTRG.19574	blue	ZNF395
MSTRG.12961	blue	ZNF394
MSTRG.20056	blue	ZNF367
MSTRG.10882	blue	ZNF35
MSTRG.18966	blue	ZNF346
MSTRG.18522	blue	ZNF333
MSTRG.7610	blue	ZNF329
MSTRG.15224	blue	ZNF326
MSTRG.11513	blue	ZNF318
MSTRG.18598	blue	ZNF317
MSTRG.7598	blue	ZNF304
MSTRG.14064	blue	ZNF239
MSTRG.1189	blue	ZNF219
MSTRG.12472	blue	ZNF200
MSTRG.20117	blue	ZNF189
MSTRG.7420	blue	ZNF175
MSTRG.11692	blue	ZNF165
MSTRG.6067	blue	ZNF140
MSTRG.7646	blue	ZNF132
MSTRG.9930	blue	ZNF131
MSTRG.7188	blue	ZNF112
MSTRG.1314	blue	ZNF106
ENSBTAG00000012979	blue	ZMYND12
MSTRG.501	blue	ZMAT3
MSTRG.21233	blue	ZMAT1
MSTRG.10017	blue	ZFR
MSTRG.7089	blue	ZFP36
MSTRG.8022	blue	ZFP3
MSTRG.7586	blue	ZFP28
MSTRG.4317	blue	ZFHX4
MSTRG.6893	blue	ZFHX3
MSTRG.19759	blue	ZFAND5
MSTRG.14053	blue	ZFAND4
MSTRG.11444	blue	ZFAND3
MSTRG.21006	blue	ZDHHC9
MSTRG.6620	blue	ZDHHC7
MSTRG.13333	blue	ZDHHC6
MSTRG.14464	blue	ZDHHC24
MSTRG.223	blue	ZDHHC23
MSTRG.19663	blue	ZDHHC21
MSTRG.13562	blue	ZDHHC2
MSTRG.13201	blue	ZDHHC16
MSTRG.19841	blue	ZCCHC7
MSTRG.13983	blue	ZCCHC24
MSTRG.19101	blue	ZCCHC10
MSTRG.21576	blue	ZC4H2
MSTRG.16257	blue	ZC3HC1
MSTRG.16314	blue	ZC3HAV1L
MSTRG.1851	blue	ZC3H8
MSTRG.1850	blue	ZC3H6
MSTRG.8903	blue	ZC3H15
MSTRG.1818	blue	ZC3H14
MSTRG.2881	blue	ZC3H13
MSTRG.15630	blue	ZC3H12A
MSTRG.20639	blue	ZC2HC1B
MSTRG.9498	blue	ZBTB8OS
MSTRG.9501	blue	ZBTB8A
MSTRG.2576	blue	ZBTB43
MSTRG.5839	blue	ZBTB41
MSTRG.20443	blue	ZBTB24
MSTRG.161	blue	ZBTB11
MSTRG.4338	blue	ZBTB10
MSTRG.3691	blue	ZBP1
MSTRG.8965	blue	ZAK
MSTRG.12003	blue	ZADH2
MSTRG.2510	blue	YWHAQ
MSTRG.12871	blue	YWHAG
MSTRG.7944	blue	YWHAE
MSTRG.3889	blue	YWHAB
MSTRG.4258	blue	YTHDF3
MSTRG.9546	blue	YTHDF2
MSTRG.18054	blue	YTHDC1
MSTRG.15628	blue	YRDC
MSTRG.7735	blue	YPEL2
MSTRG.5275	blue	YOD1
MSTRG.1745	blue	YLPM1
MSTRG.16167	blue	YKT6
ENSBTAG00000001603	blue	YIPF7
MSTRG.16818	blue	YEATS4
MSTRG.459	blue	YEATS2
MSTRG.17290	blue	YBX3
MSTRG.17151	blue	YARS2
MSTRG.9496	blue	YARS
MSTRG.16389	blue	Y_RNA
MSTRG.12595	blue	XYLT1
MSTRG.352	blue	XXYLT1
MSTRG.4952	blue	XRRA1
MSTRG.3491	blue	XRN2
MSTRG.673	blue	XRN1
MSTRG.19402	blue	XRCC4
MSTRG.16858	blue	XPOT
MSTRG.19909	blue	XPO7
MSTRG.11521	blue	XPO5
MSTRG.17540	blue	XPNPEP3
MSTRG.13315	blue	XPNPEP1
MSTRG.11256	blue	XPC
MSTRG.4515	blue	WWP1
MSTRG.21728	blue	WWC3
MSTRG.761	blue	WRB
MSTRG.8106	blue	WRAP53
MSTRG.17442	blue	WNK1
MSTRG.8365	blue	WIPF2
MSTRG.4842	blue	WEE1
MSTRG.4180	blue	WDYHV1
ENSBTAG00000006141	blue	WDR93
MSTRG.1630	blue	WDR89
MSTRG.18591	blue	WDR83
MSTRG.15062	blue	WDR77
MSTRG.8895	blue	WDR75
MSTRG.9969	blue	WDR70
MSTRG.12284	blue	WDR7
MSTRG.6547	blue	WDR59
MSTRG.19205	blue	WDR55
MSTRG.333	blue	WDR53
MSTRG.15106	blue	WDR47
MSTRG.11359	blue	WDR46
ENSBTAG00000018697	blue	WDR44
MSTRG.2369	blue	WDR43
MSTRG.786	blue	WDR4
MSTRG.1764	blue	WDR36
MSTRG.14989	blue	WDR3
MSTRG.20795	blue	WDR27
MSTRG.5370	blue	WDR26
MSTRG.9280	blue	WDR12
MSTRG.13383	blue	WDR11
MSTRG.1561	blue	WDHD1
MSTRG.2933	blue	WDFY2
MSTRG.2455	blue	WDCP
MSTRG.12841	blue	WBSCR27
MSTRG.12854	blue	WBSCR22
MSTRG.2850	blue	WBP4
MSTRG.10620	blue	WARS
MSTRG.14021	blue	WAPL
MSTRG.7881	blue	VTN
MSTRG.1673	blue	VTI1B
MSTRG.6205	blue	VSIG10,WSB2
MSTRG.10596	blue	VRK1
MSTRG.429	blue	VPS8
MSTRG.7940	blue	VPS53
MSTRG.15812	blue	VPS50
MSTRG.2938	blue	VPS36
MSTRG.6180	blue	VPS29
MSTRG.5473	blue	VPS13D
MSTRG.7739	blue	VMP1
MSTRG.19715	blue	VLDLR
MSTRG.10885	blue	VHLL
MSTRG.13966	blue	VDAC2
MSTRG.1355	blue	VCPKMT
MSTRG.4270	blue	VCPIP1
MSTRG.19405	blue	VCAN
MSTRG.21117	blue	VBP1
MSTRG.15122	blue	VAV3
MSTRG.5533	blue	VAMP3
MSTRG.2210	blue	UXS1
MSTRG.20644	blue	UTRN
MSTRG.7849	blue	UTP6
MSTRG.6871	blue	UTP4
MSTRG.18074	blue	UTP3
MSTRG.4358	blue	UTP23
MSTRG.17024	blue	UTP20
MSTRG.9795	blue	UTP15
MSTRG.15616	blue	UTP11
MSTRG.2993	blue	USPL1
MSTRG.12534	blue	USP7
MSTRG.3313	blue	USP6NL
MSTRG.1507	blue	USP50
MSTRG.11472	blue	USP49
MSTRG.9685	blue	USP48
MSTRG.20493	blue	USP45
MSTRG.12992	blue	USP42
MSTRG.15687	blue	USP40
MSTRG.2262	blue	USP39
MSTRG.5946	blue	USP38
MSTRG.12648	blue	USP31
MSTRG.15426	blue	USP24
MSTRG.36	blue	USP16
MSTRG.16880	blue	USP15
MSTRG.12142	blue	USP14
MSTRG.3021	blue	USP12
MSTRG.6618	blue	USP10
MSTRG.15381	blue	USP1
MSTRG.14681	blue	USF1
MSTRG.11312	blue	UROC1
MSTRG.2620	blue	URM1
MSTRG.6914	blue	URI1
MSTRG.13735	blue	URB2
MSTRG.28	blue	URB1
MSTRG.3006	blue	URAD
MSTRG.6520	blue	UQCRFS1
MSTRG.12638	blue	UQCRC2
MSTRG.3792	blue	UQCC1
MSTRG.21360	blue	UPRT
MSTRG.9044	blue	UPP2
MSTRG.3263	blue	UPF3A
MSTRG.11458	blue	UNC5CL
MSTRG.1905	blue	UNC50
MSTRG.19808	blue	UNC13B
MSTRG.6285	blue	UNC119B
MSTRG.294	blue	UMPS
MSTRG.18964	blue	UIMC1
MSTRG.17008	blue	UHRF1BP1L
MSTRG.3180	blue	UGGT2
MSTRG.14630	blue	UCK2
MSTRG.5305	blue	UCHL5
MSTRG.3085	blue	UCHL3
MSTRG.9130	blue	UBXN4
MSTRG.2457	blue	UBXN2A
MSTRG.9766	blue	UBTD2
MSTRG.4405	blue	UBR5
MSTRG.1323	blue	UBR1
MSTRG.3590	blue	UBOX5
MSTRG.12526	blue	UBN1
MSTRG.5486	blue	UBIAD1
MSTRG.4716	blue	UBE4A
MSTRG.6302	blue	UBE3B
MSTRG.8287	blue	UBE2Z
MSTRG.4308	blue	UBE2W
MSTRG.4200	blue	UBE2V2
MSTRG.14826	blue	UBE2Q1
MSTRG.16590	blue	UBE2N
MSTRG.7673	blue	UBE2M
MSTRG.17943	blue	UBE2K
MSTRG.5608	blue	UBE2J2
MSTRG.19174	blue	UBE2D3
MSTRG.19985	blue	UBAP1
MSTRG.6951	blue	UBA2
MSTRG.7633	blue	U6,ZNF274
MSTRG.17329	blue	U6
MSTRG.9711	blue	U6
MSTRG.666	blue	U2SURP
MSTRG.14337	blue	U2,WDR74
MSTRG.10436	blue	U1
MSTRG.9242	blue	TYW5
MSTRG.12805	blue	TYW1
MSTRG.17057	blue	TXNRD1
MSTRG.6896	blue	TXNL4B
MSTRG.11977	blue	TXNL4A
MSTRG.12282	blue	TXNL1
MSTRG.1908	blue	TXNDC9
MSTRG.15463	blue	TXNDC12
MSTRG.20166	blue	TXN
MSTRG.15883	blue	TWISTNB
MSTRG.16771	blue	TWF1
MSTRG.12540	blue	TVP23A
MSTRG.10501	blue	TUBGCP4
MSTRG.7741	blue	TUBD1
MSTRG.11801	blue	TUBB
MSTRG.9386	blue	TUBA4A
MSTRG.16719	blue	TUBA1A,TUBA1B
MSTRG.4255	blue	TTPA
ENSBTAG00000003322	blue	TTLL7
MSTRG.1769	blue	TTLL5
MSTRG.13614	blue	TTI2
ENSBTAG00000030432	blue	TTC8
MSTRG.15427	blue	TTC4
MSTRG.19440	blue	TTC37
MSTRG.2475	blue	TTC32
MSTRG.879	blue	TTC3
MSTRG.2032	blue	TTC27
MSTRG.8185	blue	TTC19
MSTRG.19353	blue	TTC1
MSTRG.1322	blue	TTBK2
MSTRG.14682	blue	TSTD1
MSTRG.7967	blue	TSR1
MSTRG.20411	blue	TSPYL4
MSTRG.20410	blue	TSPYL1
ENSBTAG00000018607	blue	TSPEAR
MSTRG.17426	blue	TSPAN9
MSTRG.21205	blue	TSPAN6
MSTRG.16893	blue	TSPAN31
MSTRG.10360	blue	TSPAN3
MSTRG.18959	blue	TSPAN17
MSTRG.13890	blue	TSPAN15
MSTRG.15868	blue	TSPAN13
MSTRG.16204	blue	TSPAN12
MSTRG.9195	blue	TSN
MSTRG.3988	blue	TSHZ2
ENSBTAG00000018991	blue	TSGA10
MSTRG.14182	blue	TSG101
MSTRG.11240	blue	TSEN2
MSTRG.631	blue	TSC22D2
MSTRG.14765	blue	TSACC
MSTRG.2614	blue	TRUB2
ENSBTAG00000012955	blue	TRUB1
MSTRG.19766	blue	TRPM6
ENSBTAG00000009405	blue	TRPC4
MSTRG.9554	blue	TRNAU1AP
MSTRG.3561	blue	TRMT6
MSTRG.1610	blue	TRMT5
MSTRG.4164	blue	TRMT12
MSTRG.20361	blue	TRMT11
MSTRG.156	blue	TRMT10C
MSTRG.19852	blue	TRMT10B
MSTRG.17814	blue	TRMT10A
MSTRG.18569	blue	TRMT1
MSTRG.15606	blue	TRIT1
MSTRG.4482	blue	TRIQK
MSTRG.10104	blue	TRIP13
ENSBTAG00000020890	blue	TRIM66
MSTRG.11819	blue	TRIM39-RPP21
MSTRG.7730	blue	TRIM37
MSTRG.19960	blue	TRIM35
MSTRG.11685	blue	TRIM27
MSTRG.7688	blue	TRIM25
MSTRG.18367	blue	TRIM11
MSTRG.13510	blue	TRAPPC11
MSTRG.9267	blue	TRAK2
MSTRG.5044	blue	TRAF6
MSTRG.414	blue	TRA2B
MSTRG.5781	blue	TPR
MSTRG.18485	blue	TPM4
MSTRG.14843	blue	TPM1
MSTRG.4779	blue	TPH1
MSTRG.12047	blue	TPGS2
MSTRG.6236	blue	TPCN1
MSTRG.3935	blue	TP53RK
MSTRG.3774	blue	TP53INP2
MSTRG.4463	blue	TP53INP1
MSTRG.8105	blue	TP53
MSTRG.1178	blue	TOX4
ENSBTAG00000016741	blue	TOX2
MSTRG.2650	blue	TOR1B
MSTRG.2651	blue	TOR1A
MSTRG.3854	blue	TOP1
MSTRG.139	blue	TOMM70
MSTRG.3892	blue	TOMM34
MSTRG.14675	blue	Tom40B
MSTRG.7200	blue	Tom40A
MSTRG.7660	blue	TOM1L1
MSTRG.15518	blue	TOE1
MSTRG.8375	blue	TNS4
MSTRG.12662	blue	TNRC6A
MSTRG.16247	blue	TNPO3
MSTRG.9805	blue	TNPO1
MSTRG.13589	blue	TNKS
MSTRG.5476	blue	TNFRSF8
MSTRG.12464	blue	TNFRSF12A
MSTRG.4351	blue	TNFRSF11B
MSTRG.1498	blue	TNFAIP8L3
ENSBTAG00000007239	blue	TNFAIP6
MSTRG.7876	blue	TNFAIP1
MSTRG.5163	blue	TMX2
ENSBTAG00000015065	blue	TMPRSS7
MSTRG.17139	blue	TMPRSS6
MSTRG.10952	blue	TMF1
MSTRG.4851	blue	TMEM9B
MSTRG.7834	blue	TMEM98
MSTRG.8737	blue	TMEM94
MSTRG.1852	blue	TMEM87B
MSTRG.1312	blue	TMEM87A
MSTRG.14056	blue	TMEM72
MSTRG.4498	blue	TMEM64
MSTRG.9631	blue	TMEM57
MSTRG.9	blue	TMEM50B
MSTRG.16865	blue	TMEM5
MSTRG.4849	blue	TMEM41B
MSTRG.17951	blue	TMEM33
MSTRG.20318	blue	TMEM30A
MSTRG.17076	blue	TMEM263
MSTRG.1190	blue	TMEM253
MSTRG.10534	blue	TMEM251
MSTRG.4721	blue	TMEM25,TTC36
MSTRG.4061	blue	TMEM249
MSTRG.12802	blue	TMEM248
MSTRG.20712	blue	TMEM242
ENSBTAG00000017437	blue	TMEM237
MSTRG.3429	blue	TMEM236
MSTRG.16260	blue	TMEM209
MSTRG.5798	blue	TMEM206
MSTRG.19749	blue	TMEM2
MSTRG.7878	blue	TMEM199
MSTRG.9185	blue	TMEM185B
MSTRG.5215	blue	TMEM183A
MSTRG.11876	blue	TMEM170B
MSTRG.9341	blue	TMEM169
MSTRG.16037	blue	TMEM168
MSTRG.15104	blue	TMEM167B
MSTRG.18011	blue	TMEM165
ENSBTAG00000018753	blue	TMEM163
MSTRG.19417	blue	TMEM161B
MSTRG.6046	blue	TMEM144
MSTRG.1900	blue	TMEM131
MSTRG.18292	blue	TMEM129
MSTRG.15862	blue	TMEM106B
MSTRG.15196	blue	TMED5
MSTRG.9362	blue	TMBIM1
MSTRG.13187	blue	TM9SF3
MSTRG.17183	blue	TM7SF3
MSTRG.643	blue	TM4SF18
MSTRG.642	blue	TM4SF1
ENSBTAG00000022161	blue	TLR7
MSTRG.5873	blue	TLR2
MSTRG.8514	blue	TLK2
MSTRG.8977	blue	TLK1
ENSBTAG00000011490	blue	TLCD2
MSTRG.14241	blue	TIRAP
MSTRG.14597	blue	TIPRL
MSTRG.1024	blue	TIPIN
MSTRG.585	blue	TIPARP
MSTRG.1591	blue	TIMM9
MSTRG.21221	blue	TIMM8A
MSTRG.18696	blue	TIMM44
MSTRG.7933	blue	TIMM22
MSTRG.12012	blue	TIMM21
MSTRG.17421	blue	TIGAR
MSTRG.17741	blue	TIFA
MSTRG.20708	blue	TIAM2
MSTRG.12622	blue	THUMPD1
MSTRG.13715	blue	THRB
MSTRG.15637	blue	THRAP3
MSTRG.8360	blue	THRA
MSTRG.18841	blue	THOP1
MSTRG.6355	blue	THOC5
MSTRG.947	blue	THOC3
MSTRG.20984	blue	THOC2
MSTRG.12143	blue	THOC1
MSTRG.19343	blue	THG1L
MSTRG.1263	blue	THBS1
MSTRG.13688	blue	THAP1
MSTRG.2101	blue	THADA
MSTRG.4231	blue	TGS1
MSTRG.10770	blue	TGFBR2
MSTRG.19882	blue	TGFBR1
MSTRG.12906	blue	TFR2
MSTRG.15811	blue	TFPI2
MSTRG.21479	blue	TFE3
MSTRG.16682	blue	TFCP2
MSTRG.5400	blue	TFB2M
MSTRG.14065	blue	TFAM
MSTRG.3209	blue	TEX30
MSTRG.19892	blue	TEX10
MSTRG.16020	blue	TES
MSTRG.6557	blue	TERF2IP
MSTRG.6882	blue	TERF2
MSTRG.4297	blue	TERF1
ENSBTAG00000012785	blue	TEPP
MSTRG.7842	blue	TEFM
MSTRG.17427	blue	TEAD4
MSTRG.861	blue	TDRP
ENSBTAG00000021594	blue	TDRKH
MSTRG.2833	blue	TDRD3
MSTRG.6060	blue	TDO2
MSTRG.17052	blue	TDG
ENSBTAG00000011841	blue	TCTN3
MSTRG.6184	blue	TCTN1
MSTRG.5199	blue	TCN1
MSTRG.19249	blue	TCERG1
MSTRG.9653	blue	TCEB3
MSTRG.4310	blue	TCEB1
MSTRG.15431	blue	TCEANC2
MSTRG.4224	blue	TCEA1
MSTRG.16146	blue	TBRG4
MSTRG.20586	blue	TBPL1
MSTRG.21744	blue	TBL1Y
MSTRG.4754	blue	TBCEL
MSTRG.410	blue	TBCCD1
MSTRG.3086	blue	TBC1D4
MSTRG.20383	blue	TBC1D32
MSTRG.3713	blue	TBC1D20
MSTRG.13161	blue	TBC1D12
MSTRG.6906	blue	TAT
MSTRG.3283	blue	TASP1
MSTRG.10010	blue	TARS
MSTRG.17403	blue	TAPBPL
MSTRG.7908	blue	TAOK1
MSTRG.9023	blue	TANK
MSTRG.201	blue	TAGLN3
MSTRG.12105	blue	TAF4B
MSTRG.2508	blue	TAF1B
MSTRG.7817	blue	TAF15
MSTRG.15105	blue	TAF13
MSTRG.7775	blue	TADA2A
MSTRG.20666	blue	TAB2
MSTRG.14412	blue	SYVN1
MSTRG.7521	blue	SYT5
MSTRG.14786	blue	SYT11
MSTRG.3902	blue	SYS1
MSTRG.7781	blue	SYNRG
MSTRG.1694	blue	SYNJ2BP
MSTRG.20720	blue	SYNJ2
MSTRG.10582	blue	SYNE3
MSTRG.1678	blue	SYNE2
MSTRG.20540	blue	SYNCRIP
MSTRG.18513	blue	SYDE1
MSTRG.4373	blue	SYBU
MSTRG.21681	blue	SYAP1
MSTRG.3409	blue	SUV39H2
MSTRG.2732	blue	SURF6
MSTRG.13888	blue	SUPV3L1
MSTRG.2386	blue	SUPT7L
MSTRG.7890	blue	SUPT6H
MSTRG.1183	blue	SUPT16H
MSTRG.10916	blue	SUMF1
MSTRG.7318	blue	SULT2B1
MSTRG.2207	blue	SULT1C3
MSTRG.2205	blue	SULT1C2
MSTRG.2846	blue	SUGT1
MSTRG.5462	blue	SUCO
MSTRG.2889	blue	SUCLA2
MSTRG.10016	blue	SUB1
MSTRG.20658	blue	STXBP5
MSTRG.18218	blue	STX18
MSTRG.14218	blue	STT3A
MSTRG.10419	blue	STRN3
MSTRG.16252	blue	STRIP2
MSTRG.15082	blue	STRIP1
MSTRG.17251	blue	STRAP
MSTRG.16309	blue	STRA8
MSTRG.1805	blue	STON2
MSTRG.19804	blue	STOML2
MSTRG.13291	blue	STN1
ENSBTAG00000020099	blue	STMN2
MSTRG.2740	blue	STKLD1
MSTRG.17181	blue	STK38L
MSTRG.11416	blue	STK38
MSTRG.4416	blue	STK3
MSTRG.14358	blue	STIP1
MSTRG.4908	blue	STIM1
MSTRG.16125	blue	STEAP1
MSTRG.18126	blue	STBD1
MSTRG.8405	blue	STAT3
MSTRG.15999	blue	STARD3NL
MSTRG.2979	blue	STARD13
MSTRG.18796	blue	STAP2
MSTRG.1988	blue	STAMBP
MSTRG.710	blue	STAG1
MSTRG.2600	blue	ST6GALNAC6
MSTRG.4855	blue	ST5
MSTRG.4135	blue	ST3GAL1
ENSBTAG00000018942	blue	SSX2IP
MSTRG.5153	blue	SSRP1
MSTRG.17187	blue	SSPN
MSTRG.8914	blue	SSFA2
MSTRG.16343	blue	SSBP1
MSTRG.8984	blue	SSB
MSTRG.3711	blue	SRXN1
MSTRG.6277	blue	SRSF9
MSTRG.11418	blue	SRSF3
MSTRG.9651	blue	SRSF10
MSTRG.7964	blue	SRR
MSTRG.11406	blue	SRPK1
MSTRG.5376	blue	SRP9
MSTRG.8711	blue	SRP68
MSTRG.1267	blue	SRP14
MSTRG.16127	blue	SRI
MSTRG.5265	blue	SRGAP2
MSTRG.18924	blue	SRFBP1
MSTRG.2119	blue	SRBD1
MSTRG.14183	blue	SPTY2D1
MSTRG.10433	blue	SPTSSA
MSTRG.3279	blue	SPTLC3
MSTRG.20097	blue	SPTLC1
MSTRG.16943	blue	SPRYD4
MSTRG.13750	blue	SPRTN
MSTRG.8275	blue	SPOP
MSTRG.18277	blue	SPON2
MSTRG.12201	blue	SPIRE1
MSTRG.2968	blue	SPG20
ENSBTAG00000008180	blue	SPDL1
MSTRG.8996	blue	SPC25
MSTRG.18654	blue	SPC24
MSTRG.9244	blue	SPATS2L
MSTRG.19443	blue	SPATA9
MSTRG.15477	blue	SPATA6
MSTRG.6018	blue	SPATA5
MSTRG.3957	blue	SPATA2
MSTRG.19825	blue	SPAG8
MSTRG.4413	blue	SPAG1
ENSBTAG00000014389	blue	SP4
MSTRG.4793	blue	SOX6
MSTRG.17202	blue	SOX5
MSTRG.15101	blue	SORT1
MSTRG.4759	blue	SORL1
MSTRG.17	blue	SON
MSTRG.8320	blue	SOCS7
MSTRG.12014	blue	SOCS6
MSTRG.1562	blue	SOCS4
MSTRG.5708	blue	SOAT1
MSTRG.10440	blue	SNX6
MSTRG.14882	blue	SNX27
MSTRG.6712	blue	SNX20
MSTRG.14264	blue	SNX19
MSTRG.4545	blue	SNX16
MSTRG.21407	blue	SNX12
MSTRG.8295	blue	SNX11
MSTRG.1397	blue	SNX1
MSTRG.1797	blue	SNW1
MSTRG.17562	blue	SNU13
MSTRG.6873	blue	SNTB2
MSTRG.4561	blue	SNTB1
MSTRG.17746	blue	SNRPG
MSTRG.7752	blue	SNRPG
MSTRG.7234	blue	SNRPD2
MSTRG.12135	blue	SNRPD1
MSTRG.11386	blue	SNRPC
MSTRG.3289	blue	SNRPB2
MSTRG.3598	blue	SNRPB
MSTRG.10333	blue	SNRPA1
MSTRG.7114	blue	SNRPA
MSTRG.9523	blue	SNRNP40
MSTRG.7895	blue	snoZ17
MSTRG.4236	blue	snoU54
MSTRG.15533	blue	snosnR61
MSTRG.19008	blue	SNORD96
MSTRG.15888	blue	SNORD93
MSTRG.7407	blue	SNORD88
MSTRG.11040	blue	SNORD69
MSTRG.16937	blue	SNORD59
MSTRG.12254	blue	SNORD58
MSTRG.12255	blue	SNORD58
MSTRG.3605	blue	SNORD57
MSTRG.20539	blue	SNORD50
MSTRG.8172	blue	SNORD49,SNORD65
MSTRG.11629	blue	SNORD48,SNORD52
MSTRG.15535	blue	SNORD46
MSTRG.17516	blue	SNORD43
MSTRG.7894	blue	SNORD42
MSTRG.18588	blue	SNORD41,TNPO2
MSTRG.15534	blue	SNORD38
MSTRG.7356	blue	SNORD35
MSTRG.7353	blue	SNORD33
MSTRG.14343	blue	SNORD26
MSTRG.2735	blue	SNORD24
MSTRG.14341	blue	SNORD22,SNORD28,SNORD29,SNORD30,SNORD31,snR56
MSTRG.19364	blue	SNORD22
MSTRG.11042	blue	SNORD19B
MSTRG.1033	blue	SNORD16
MSTRG.4965	blue	SNORD15
MSTRG.4791	blue	SNORD14
MSTRG.3951	blue	SNORD12
MSTRG.18615	blue	SNORD105
MSTRG.20582	blue	SNORD101
MSTRG.8099	blue	SNORD10
MSTRG.16155	blue	SNORA9
MSTRG.9466	blue	SNORA75
MSTRG.19171	blue	SNORA74
MSTRG.9557	blue	SNORA73
MSTRG.4266	blue	SNORA72
MSTRG.4432	blue	SNORA72
MSTRG.6139	blue	SNORA70
MSTRG.8274	blue	SNORA70
MSTRG.18437	blue	SNORA68
MSTRG.8100	blue	SNORA67
MSTRG.2584	blue	SNORA65
MSTRG.12422	blue	SNORA64
MSTRG.12423	blue	SNORA64
MSTRG.10837	blue	SNORA62
MSTRG.10838	blue	SNORA62
MSTRG.14576	blue	SNORA52
MSTRG.3604	blue	SNORA51,SNORD110,SNORD86
MSTRG.8097	blue	SNORA48
MSTRG.8098	blue	SNORA48
MSTRG.21143	blue	SNORA42
MSTRG.9305	blue	SNORA41
MSTRG.4858	blue	SNORA3
MSTRG.4859	blue	SNORA3
MSTRG.20744	blue	SNORA29,TCP1
MSTRG.3019	blue	SNORA27
MSTRG.17987	blue	SNORA26
MSTRG.17720	blue	SNORA24
MSTRG.17252	blue	SNORA23
MSTRG.16744	blue	SNORA2
MSTRG.9553	blue	SNORA16,SNORA44,SNORA61,SNORD99
MSTRG.14084	blue	SNORA1,SNORA18,SNORA8,SNORD5,TAF1D
MSTRG.8696	blue	snoR38
MSTRG.6669	blue	snoMBII-202
MSTRG.15623	blue	SNIP1
MSTRG.8286	blue	SNF8
ENSBTAG00000009803	blue	SNCB
MSTRG.19659	blue	SNAPC3
MSTRG.1621	blue	SNAPC1
MSTRG.18378	blue	SNAP47
MSTRG.1995	blue	SMYD5
MSTRG.12972	blue	SMURF1
MSTRG.16628	blue	SMUG1
MSTRG.19968	blue	SMU1
MSTRG.9572	blue	SMPDL3B
MSTRG.6859	blue	SMPD3
MSTRG.1701	blue	SMOC1
MSTRG.13321	blue	SMNDC1
MSTRG.18468	blue	SMIM7
MSTRG.19310	blue	SMIM15
MSTRG.11878	blue	SMIM13
MSTRG.5571	blue	SMIM1
MSTRG.14769	blue	SMG5
MSTRG.20132	blue	SMC2
MSTRG.21527	blue	SMC1A
MSTRG.8376	blue	SMARCE1
MSTRG.11159	blue	SMARCC1
MSTRG.5943	blue	SMARCA5
MSTRG.19717	blue	SMARCA2
MSTRG.21000	blue	SMARCA1
MSTRG.15591	blue	SMAP2
MSTRG.20292	blue	SMAP1
MSTRG.2965	blue	SMAD9
MSTRG.19132	blue	SMAD5
MSTRG.19357	blue	SLU7
MSTRG.13292	blue	SLK
MSTRG.19473	blue	SLCO4C1
MSTRG.21062	blue	SLC9A6
MSTRG.6932	blue	SLC7A9
MSTRG.6856	blue	SLC7A6OS
MSTRG.6855	blue	SLC7A6
MSTRG.6637	blue	SLC7A5
MSTRG.13560	blue	SLC7A2
MSTRG.3000	blue	SLC7A1
MSTRG.7928	blue	SLC6A4
MSTRG.15479	blue	SLC5A9
MSTRG.17022	blue	SLC5A8
MSTRG.2404	blue	SLC5A6
MSTRG.1009	blue	SLC51B
MSTRG.10760	blue	SLC4A7
MSTRG.8194	blue	SLC47A1
MSTRG.10004	blue	SLC45A2
MSTRG.20140	blue	SLC44A1
MSTRG.5260	blue	SLC41A1
MSTRG.14344	blue	SLC3A2
MSTRG.12048	blue	SLC39A6
MSTRG.9213	blue	SLC39A10
MSTRG.6790	blue	SLC38A7
MSTRG.11096	blue	SLC38A3
MSTRG.16325	blue	SLC37A3
MSTRG.16826	blue	SLC35E3
MSTRG.18474	blue	SLC35E1
MSTRG.11889	blue	SLC35B3
MSTRG.19192	blue	SLC35A4
MSTRG.21475	blue	SLC35A2
MSTRG.5330	blue	SLC30A10
MSTRG.529	blue	SLC2A2
MSTRG.16794	blue	SLC2A13
MSTRG.3936	blue	SLC2A10
MSTRG.15563	blue	SLC2A1
MSTRG.11408	blue	SLC26A8
MSTRG.19270	blue	SLC26A2
MSTRG.21262	blue	SLC25A53
MSTRG.20944	blue	SLC25A5
MSTRG.10619	blue	SLC25A47
MSTRG.14773	blue	SLC25A44
MSTRG.20943	blue	SLC25A43
MSTRG.19942	blue	SLC25A37
MSTRG.17002	blue	SLC25A3
MSTRG.13216	blue	SLC25A28
MSTRG.10962	blue	SLC25A26
MSTRG.10466	blue	SLC25A21
MSTRG.17534	blue	SLC25A17
MSTRG.13869	blue	SLC25A16
MSTRG.15833	blue	SLC25A13
MSTRG.3551	blue	SLC23A2
MSTRG.18873	blue	SLC22A5
MSTRG.20753	blue	SLC22A3
MSTRG.20438	blue	SLC22A16
MSTRG.2220	blue	SLC20A1
MSTRG.7277	blue	SLC1A5
MSTRG.2322	blue	SLC1A4
MSTRG.5037	blue	SLC1A2
MSTRG.20313	blue	SLC17A5
MSTRG.11833	blue	SLC17A1,SLC17A2,SLC17A3
MSTRG.8817	blue	SLC16A6
MSTRG.8047	blue	SLC16A13
MSTRG.13120	blue	SLC16A12
MSTRG.20432	blue	SLC16A10
MSTRG.17977	blue	SLAIN2
MSTRG.19108	blue	SKP1
MSTRG.11618	blue	SKIV2L,STK19
MSTRG.7727	blue	SKA2
MSTRG.6271	blue	SIRT4
MSTRG.10372	blue	SIN3A
MSTRG.949	blue	SIMC1
MSTRG.15015	blue	SIKE1
MSTRG.14200	blue	SIAE
MSTRG.10934	blue	SHQ1
MSTRG.14529	blue	SHANK2
MSTRG.9769	blue	SH3PXD2B
MSTRG.15260	blue	SH3GLB1
MSTRG.18792	blue	SH3GL1
MSTRG.5895	blue	SH3D19
MSTRG.15692	blue	SH3BP4
MSTRG.17769	blue	SGMS2
MSTRG.13094	blue	SGMS1
ENSBTAG00000011091	blue	SGIP1
MSTRG.19321	blue	SGCD
MSTRG.13372	blue	SFXN4
MSTRG.13992	blue	SFTPA1
MSTRG.13293	blue	SFR1
MSTRG.15661	blue	SFPQ
MSTRG.2453	blue	SF3B6
MSTRG.6531	blue	SF3B3
MSTRG.14449	blue	SF3B2
MSTRG.15618	blue	SF3A3
MSTRG.2680	blue	SETX
MSTRG.10598	blue	SETD3
MSTRG.11168	blue	SETD2
MSTRG.2623	blue	SET
MSTRG.5673	blue	SERPINC1
MSTRG.12029	blue	SERPINB8
MSTRG.11960	blue	SERPINB6,SERPINB9
MSTRG.10564	blue	SERPINA5
MSTRG.10557	blue	SERPINA11
MSTRG.20377	blue	SERINC1
MSTRG.15344	blue	SERBP1
MSTRG.15759	blue	SEPT2
MSTRG.12731	blue	SEPHS2
MSTRG.20325	blue	SENP6
MSTRG.340	blue	SENP5
MSTRG.16748	blue	SENP1
ENSBTAG00000016800	blue	SEMA6D
MSTRG.13242	blue	SEMA4G,TWNK
MSTRG.625	blue	SELENOT
MSTRG.10139	blue	SELENOS
MSTRG.11017	blue	SELENOK
MSTRG.2420	blue	SELENOI
MSTRG.12212	blue	SEH1L
MSTRG.20107	blue	SECISBP2
MSTRG.17716	blue	SEC24D
MSTRG.13950	blue	SEC24C
MSTRG.13381	blue	SEC23IP
MSTRG.14977	blue	SEC22B
MSTRG.284	blue	SEC22A
MSTRG.5695	blue	SEC16B
ENSBTAG00000008945	blue	SDSL
MSTRG.6227	blue	SDS
MSTRG.14311	blue	SDHAF2
MSTRG.5380	blue	SDE2
MSTRG.2706	blue	SDCCAG3
MSTRG.4248	blue	SDCBP
MSTRG.4447	blue	SDC2
MSTRG.2470	blue	SDC1
MSTRG.18114	blue	SDAD1
MSTRG.5440	blue	SCYL3
MSTRG.8147	blue	SCO1
MSTRG.17409	blue	SCNN1A
MSTRG.14901	blue	SCNM1
MSTRG.21673	blue	SCML2
MSTRG.5989	blue	SCLT1
MSTRG.10418	blue	SCFD1
MSTRG.12855	blue	SCARNA20
MSTRG.6108	blue	SCARB1
MSTRG.981	blue	SCAMP1
MSTRG.20705	blue	SCAF8
MSTRG.30	blue	SCAF4
MSTRG.16763	blue	SCAF11
MSTRG.6127	blue	SBNO1
MSTRG.12675	blue	SBK1
MSTRG.1363	blue	SAV1
MSTRG.9239	blue	SATB2
MSTRG.6314	blue	SART3
MSTRG.15103	blue	SARS
MSTRG.7882	blue	SARM1
MSTRG.13591	blue	SARAF
MSTRG.8728	blue	SAP30BP
MSTRG.19537	blue	SAP30
MSTRG.3046	blue	SAP18
MSTRG.3817	blue	SAMHD1
MSTRG.13962	blue	SAMD8
MSTRG.1556	blue	SAMD4A
MSTRG.1786	blue	SAMD15
MSTRG.3991	blue	SALL4
MSTRG.6723	blue	SALL1
MSTRG.7278	blue	SAE1
MSTRG.3040	blue	SACS
MSTRG.11196	blue	SACM1L
MSTRG.4778	blue	SAAL1
MSTRG.14870	blue	S100A9
MSTRG.14867	blue	S100A8
MSTRG.14868	blue	S100A12
MSTRG.13509	blue	RWDD4
MSTRG.20404	blue	RWDD1
MSTRG.7339	blue	RUVBL2
MSTRG.11293	blue	RUVBL1
MSTRG.8428	blue	RUNDC1
MSTRG.12015	blue	RTTN
MSTRG.3696	blue	RTFDC1
MSTRG.17087	blue	RTCB
MSTRG.15145	blue	RTCA
MSTRG.1469	blue	RSL24D1
MSTRG.12557	blue	RSL1D1
MSTRG.4268	blue	RRS1
MSTRG.11067	blue	RRP9
MSTRG.4877	blue	RRP8
MSTRG.818	blue	RRP1B
MSTRG.13198	blue	RRP12
MSTRG.12574	blue	RRN3
MSTRG.4906	blue	RRM1
MSTRG.15615	blue	RRAGC
MSTRG.1278	blue	RPUSD2
MSTRG.5786	blue	RPS6KC1
MSTRG.7742	blue	RPS6KB1
MSTRG.9413	blue	RPS6
MSTRG.21379	blue	RPS4X
MSTRG.2169	blue	RPS27A
MSTRG.17522	blue	RPS19BP1
MSTRG.14925	blue	RPRD2,TARS2
MSTRG.3834	blue	RPRD1B
MSTRG.11925	blue	RPP40
MSTRG.3411	blue	RPP38
MSTRG.11492	blue	RPL7L1
MSTRG.2022	blue	RPL36A-HNRNPH2
MSTRG.1334	blue	RPL36A
MSTRG.9773	blue	RPL26L1
MSTRG.8133	blue	RPL26
MSTRG.10843	blue	RPL14
MSTRG.11397	blue	RPL10A
MSTRG.2226	blue	RPIA
MSTRG.20433	blue	RPF2
MSTRG.15276	blue	RPF1
MSTRG.16753	blue	RPAP3
MSTRG.15848	blue	RPA3
MSTRG.7960	blue	RPA1
MSTRG.21435	blue	RP2
MSTRG.2496	blue	ROCK2
MSTRG.84	blue	ROBO1
MSTRG.15135	blue	RNPC3
MSTRG.12217	blue	RNMT
MSTRG.20529	blue	RNGTT
MSTRG.6209	blue	RNFT2
MSTRG.11440	blue	RNF8
MSTRG.676	blue	RNF7
MSTRG.16956	blue	RNF41
MSTRG.3572	blue	RNF24
MSTRG.3100	blue	RNF219
MSTRG.20125	blue	RNF20
MSTRG.5754	blue	RNF2
ENSBTAG00000004572	blue	RNF183
MSTRG.13693	blue	RNF170
MSTRG.8707	blue	RNF157
MSTRG.4174	blue	RNF139
MSTRG.12072	blue	RNF138
MSTRG.18341	blue	RNF130
MSTRG.634	blue	RNF13
MSTRG.13616	blue	RNF122
MSTRG.14961	blue	RNF115
MSTRG.1429	blue	RNF111
MSTRG.15465	blue	RNF11
MSTRG.2239	blue	RNF103
MSTRG.6280	blue	RNF10
MSTRG.5726	blue	RNASEL
MSTRG.20259	blue	RNASEH1
MSTRG.21367	blue	RLIM
MSTRG.21272	blue	RIPPLY1
MSTRG.4507	blue	RIPK2
MSTRG.11950	blue	RIPK1
MSTRG.12121	blue	RIOK3
MSTRG.19459	blue	RIOK2
MSTRG.11901	blue	RIOK1
MSTRG.9084	blue	RIF1
MSTRG.4862	blue	RIC3
MSTRG.19696	blue	RIC1
MSTRG.7841	blue	RHOT1
MSTRG.1627	blue	RHOJ
MSTRG.2467	blue	RHOB
MSTRG.11116	blue	RHOA
MSTRG.16461	blue	RHEB
MSTRG.18977	blue	RGS14
MSTRG.5738	blue	RGL1
MSTRG.21387	blue	RGAG4
MSTRG.2966	blue	RFXAP
MSTRG.6546	blue	RFWD3
MSTRG.5687	blue	RFWD2
MSTRG.19779	blue	RFK
MSTRG.19442	blue	RFESD
MSTRG.391	blue	RFC4
MSTRG.2977	blue	RFC3
MSTRG.20427	blue	REV3L
MSTRG.18680	blue	RETN
MSTRG.5580	blue	RER1
MSTRG.17921	blue	RELL1
MSTRG.2189	blue	REL
MSTRG.19913	blue	REEP4
MSTRG.17232	blue	RECQL
MSTRG.16927	blue	RDH16
MSTRG.2471	blue	RDH14
MSTRG.7527	blue	RDH13
MSTRG.10668	blue	RCOR1
MSTRG.10358	blue	RCN2
MSTRG.19700	blue	RCL1
MSTRG.18098	blue	RCHY1
MSTRG.9555	blue	RCC1
MSTRG.2	blue	RCAN1
MSTRG.2548	blue	RC3H2,ZBTB6
MSTRG.13598	blue	RBPMS
MSTRG.9028	blue	RBMS1
MSTRG.4679	blue	RBM7
MSTRG.3806	blue	RBM39
MSTRG.13781	blue	RBM34
MSTRG.16236	blue	RBM28
MSTRG.1715	blue	RBM25
MSTRG.1135	blue	RBM23
MSTRG.6224	blue	RBM19
MSTRG.3334	blue	RBM17
MSTRG.15080	blue	RBM15
MSTRG.4479	blue	RBM12B
MSTRG.3819	blue	RBL1
MSTRG.12124	blue	RBBP8
MSTRG.21678	blue	RBBP7
MSTRG.12661	blue	RBBP6
MSTRG.5251	blue	RBBP5
MSTRG.9494	blue	RBBP4
MSTRG.13004	blue	RBAK
MSTRG.3015	blue	RASL11A
MSTRG.677	blue	RASA2
MSTRG.20534	blue	RARS2
MSTRG.9288	blue	RAPH1
MSTRG.606	blue	RAP2B
ENSBTAG00000020412	blue	RAP2A
MSTRG.2202	blue	RANBP2
MSTRG.21248	blue	RAN
MSTRG.2578	blue	RALGPS1
MSTRG.3846	blue	RALGAPB
MSTRG.3489	blue	RALGAPA2
MSTRG.16190	blue	RALA,YAE1D1
MSTRG.3694	blue	RAE1
MSTRG.6181	blue	RAD9B
MSTRG.11070	blue	RAD54L2
ENSBTAG00000012142	blue	RAD18
MSTRG.9823	blue	RAD17
MSTRG.9993	blue	RAD1
MSTRG.15312	blue	RABGGTB,SNORD45
MSTRG.12798	blue	RABGEF1
MSTRG.2551	blue	RABGAP1
MSTRG.2569	blue	RABEPK
MSTRG.141	blue	RAB5A
MSTRG.5337	blue	RAB3GAP2
MSTRG.9136	blue	RAB3GAP1
MSTRG.5968	blue	RAB33B
MSTRG.20647	blue	RAB32
MSTRG.5259	blue	RAB29
MSTRG.11324	blue	RAB23
MSTRG.2325	blue	RAB1A
MSTRG.1652	blue	RAB15
MSTRG.9131	blue	R3HDM1
MSTRG.13210	blue	R3HCC1L
MSTRG.228	blue	QTRT2
MSTRG.5715	blue	QSOX1
MSTRG.5012	blue	QSER1
MSTRG.20477	blue	QRSL1
MSTRG.1368	blue	PYGL
MSTRG.6076	blue	PXMP2
MSTRG.10989	blue	PXK,RPP14
MSTRG.19355	blue	PWWP2A
MSTRG.17084	blue	PWP1
MSTRG.16773	blue	PUS7L
MSTRG.15968	blue	PUS7
MSTRG.14222	blue	PUS3
MSTRG.19714	blue	PUM3
MSTRG.594	blue	PTX3
MSTRG.7738	blue	PTRH2
MSTRG.2590	blue	PTRH1
MSTRG.16211	blue	PTPRZ1
MSTRG.17254	blue	PTPRO
MSTRG.15556	blue	PTPRF
MSTRG.12211	blue	PTPN2
MSTRG.3975	blue	PTPN1
MSTRG.5118	blue	PTPMT1
MSTRG.4119	blue	PTK2
MSTRG.8427	blue	PTGES3L-AARSD1
MSTRG.2246	blue	PTCD3
MSTRG.9806	blue	PTCD2
MSTRG.19037	blue	PTBP1
MSTRG.19738	blue	PTAR1
MSTRG.13393	blue	PSTK
MSTRG.12210	blue	PSMG2
MSTRG.755	blue	PSMG1
MSTRG.6154	blue	PSMD9
MSTRG.7056	blue	PSMD8
MSTRG.6888	blue	PSMD7
MSTRG.10974	blue	PSMD6
MSTRG.20241	blue	PSMD5
MSTRG.14895	blue	PSMD4
MSTRG.434	blue	PSMD2
MSTRG.9021	blue	PSMD14
MSTRG.8550	blue	PSMD12
MSTRG.7838	blue	PSMD11
MSTRG.21277	blue	PSMD10
MSTRG.9461	blue	PSMD1
MSTRG.1000	blue	PSMC6
MSTRG.8524	blue	PSMC5
MSTRG.7100	blue	PSMC4
MSTRG.8412	blue	PSMC3IP
MSTRG.15965	blue	PSMC2
MSTRG.1823	blue	PSMC1
MSTRG.2561	blue	PSMB7
MSTRG.8037	blue	PSMB6
MSTRG.1128	blue	PSMB5
MSTRG.14888	blue	PSMB4
MSTRG.8327	blue	PSMB3
MSTRG.15652	blue	PSMB2
MSTRG.20813	blue	PSMB1
MSTRG.10452	blue	PSMA6
MSTRG.15098	blue	PSMA5
MSTRG.10351	blue	PSMA4
MSTRG.1584	blue	PSMA3
MSTRG.1717	blue	PSEN1
MSTRG.14105	blue	PRSS23
MSTRG.21093	blue	PRRG3
MSTRG.5454	blue	PRRC2C
MSTRG.6392	blue	PRR14L
MSTRG.21723	blue	PRPS2
MSTRG.21269	blue	PRPS1
MSTRG.7957	blue	PRPF8
MSTRG.11937	blue	PRPF4B
MSTRG.9073	blue	PRPF40A
MSTRG.20196	blue	PRPF4
MSTRG.15119	blue	PRPF38B
MSTRG.15459	blue	PRPF38A
MSTRG.14928	blue	PRPF3
MSTRG.14268	blue	PRPF19
MSTRG.3548	blue	PrP
ENSBTAG00000015052	blue	PROX2
MSTRG.3787	blue	PROCR
MSTRG.8875	blue	PROC
MSTRG.6857	blue	PRMT7
MSTRG.1134	blue	PRMT5
MSTRG.14174	blue	PRMT3
MSTRG.9987	blue	PRLR
MSTRG.533	blue	PRKCI
MSTRG.16725	blue	PRKAG1
MSTRG.6192	blue	PRKAB1
MSTRG.11313	blue	PRIM2
MSTRG.21488	blue	PRICKLE3
MSTRG.20480	blue	PREP
MSTRG.3675	blue	PRELID3B
MSTRG.18972	blue	PRELID1
MSTRG.15512	blue	PRDX1
MSTRG.17085	blue	PRDM4
MSTRG.779	blue	PRDM15
MSTRG.21483	blue	PRAF2,WDR45
MSTRG.21474	blue	PQBP1
MSTRG.13258	blue	PPRC1
MSTRG.2181	blue	PPP4R3B
MSTRG.10516	blue	PPP4R3A
MSTRG.12703	blue	PPP4C
MSTRG.10454	blue	PPP2R3C
MSTRG.19251	blue	PPP2R2B
MSTRG.19953	blue	PPP2R2A
MSTRG.4653	blue	PPP2R1B
MSTRG.19110	blue	PPP2CA
MSTRG.9574	blue	PPP1R8
MSTRG.15752	blue	PPP1R7
MSTRG.1127	blue	PPP1R3E
MSTRG.13586	blue	PPP1R3B
MSTRG.2143	blue	PPP1R21
MSTRG.6187	blue	PPP1CC
MSTRG.2375	blue	PPP1CB,SPDYA
MSTRG.4947	blue	PPME1
MSTRG.562	blue	PPM1L
MSTRG.17865	blue	PPM1K
MSTRG.16872	blue	PPM1H
MSTRG.2397	blue	PPM1G,ZNF513
MSTRG.10504	blue	PPIP5K1
MSTRG.20668	blue	PPIL4
MSTRG.11421	blue	PPIL1
MSTRG.15574	blue	PPIH
MSTRG.13982	blue	PPIF
MSTRG.15607	blue	PPIE
MSTRG.6044	blue	PPID
MSTRG.4867	blue	PPFIBP2
MSTRG.14527	blue	PPFIA1
MSTRG.15577	blue	PPCS
MSTRG.18019	blue	PPAT
MSTRG.17892	blue	PPARGC1A
MSTRG.17614	blue	PPARA
MSTRG.13901	blue	PPA1
MSTRG.2960	blue	POSTN
MSTRG.21461	blue	PORCN
MSTRG.20481	blue	POPDC3
MSTRG.6281	blue	POP5
MSTRG.6910	blue	POP4
MSTRG.4428	blue	POP1
MSTRG.3002	blue	POMP
MSTRG.13697	blue	POMK
MSTRG.12346	blue	POLR3K
MSTRG.12642	blue	POLR3E
MSTRG.19915	blue	POLR3D
MSTRG.17073	blue	POLR3B
MSTRG.13978	blue	POLR3A
MSTRG.4228	blue	POLR2K
MSTRG.14333	blue	POLR2G
MSTRG.8860	blue	POLR2D
MSTRG.18035	blue	POLR2B
MSTRG.8088	blue	POLR2A
MSTRG.19849	blue	POLR1E
MSTRG.11520	blue	POLR1C
MSTRG.2217	blue	POLR1B
MSTRG.2250	blue	POLR1A
MSTRG.20202	blue	POLE3
MSTRG.17580	blue	POLDIP3
MSTRG.4948	blue	POLD3
MSTRG.13685	blue	POLB
MSTRG.21636	blue	POLA1
MSTRG.239	blue	POGLUT1
MSTRG.2183	blue	PNPT1
MSTRG.14580	blue	PNPLA2
MSTRG.2335	blue	PNO1
MSTRG.14821	blue	PMVK
MSTRG.15962	blue	PMPCB
MSTRG.12531	blue	PMM2
MSTRG.16273	blue	PLXNA4
MSTRG.657	blue	PLSCR4
MSTRG.12889	blue	PLOD3
MSTRG.659	blue	PLOD2
MSTRG.6008	blue	PLK4
MSTRG.18790	blue	PLIN4
MSTRG.19642	blue	PLIN2
MSTRG.10238	blue	PLIN1
MSTRG.13388	blue	PLEKHA1
MSTRG.1666	blue	PLEK2
MSTRG.7106	blue	PLD3
MSTRG.194	blue	PLCXD2
MSTRG.603	blue	PLCH1
MSTRG.7175	blue	PLAUR
MSTRG.3734	blue	PLAGL2
MSTRG.19603	blue	PLAA
ENSBTAG00000039122	blue	PLA2G5
MSTRG.17148	blue	PKP2
MSTRG.14214	blue	PKNOX2
MSTRG.15254	blue	PKN2
MSTRG.6333	blue	PITPNB
MSTRG.7949	blue	PITPNA
MSTRG.19561	blue	PINX1
MSTRG.21382	blue	PIN4
MSTRG.889	blue	PIK3R4
MSTRG.498	blue	PIK3CA
MSTRG.4663	blue	PIH1D2
MSTRG.7770	blue	PIGW
MSTRG.9607	blue	PIGV
MSTRG.3772	blue	PIGU
MSTRG.14709	blue	PIGM
MSTRG.15308	blue	PIGK
MSTRG.1670	blue	PIGH
MSTRG.18267	blue	PIGG
MSTRG.1474	blue	PIGB
MSTRG.3081	blue	PIBF1
MSTRG.12237	blue	PIAS2
MSTRG.1051	blue	PIAS1
ENSBTAG00000007545	blue	PHLPP2
MSTRG.12326	blue	PHLPP1
MSTRG.21669	blue	PHKA2
MSTRG.11050	blue	PHF7
MSTRG.21039	blue	PHF6
MSTRG.17553	blue	PHF5A
MSTRG.20276	blue	PHF3
MSTRG.8068	blue	PHF23
MSTRG.4140	blue	PHF20L1
MSTRG.20798	blue	PHF10
MSTRG.8278	blue	PHB
MSTRG.18903	blue	PHAX
MSTRG.8665	blue	PGS1
MSTRG.5995	blue	PGRMC2
MSTRG.18420	blue	PGPEP1
MSTRG.20350	blue	PGM3
MSTRG.17922	blue	PGM2
MSTRG.21348	blue	PGK1
MSTRG.932	blue	PGGT1B
MSTRG.6075	blue	PGAM5
MSTRG.21550	blue	PFKFB1
MSTRG.11360	blue	PFDN6
MSTRG.2193	blue	PEX13
MSTRG.7814	blue	PEX12
MSTRG.18677	blue	PEX11G
MSTRG.6373	blue	PES1
MSTRG.14963	blue	PDZK1
MSTRG.13364	blue	PDZD8
MSTRG.821	blue	PDXK
MSTRG.12581	blue	PDXDC1
MSTRG.2980	blue	PDS5B
MSTRG.17945	blue	PDS5A
MSTRG.3730	blue	PDRG1
MSTRG.16390	blue	PDIA4
MSTRG.5031	blue	PDHX
MSTRG.21668	blue	PDHA1
MSTRG.973	blue	PDE8B
MSTRG.10279	blue	PDE8A
MSTRG.14975	blue	PDE4DIP
MSTRG.15353	blue	PDE4B
MSTRG.11004	blue	PDE12
MSTRG.1919	blue	PDCL3
MSTRG.2542	blue	PDCL
MSTRG.6929	blue	PDCD5
MSTRG.20819	blue	PDCD2
MSTRG.13287	blue	PDCD11
MSTRG.12968	blue	PDAP1
MSTRG.325	blue	PCYT1A,TFRC,ZDHHC19
MSTRG.10335	blue	PCSK6
ENSBTAG00000008687	blue	PCSK2
MSTRG.14673	blue	PCP4L1
MSTRG.1706	blue	PCNX1
MSTRG.160	blue	PCNP
MSTRG.3553	blue	PCNA
MSTRG.3622	blue	PCMTD2
MSTRG.20674	blue	PCMT1
ENSBTAG00000019340	blue	PCDH9
MSTRG.5979	blue	PCDH18
MSTRG.16643	blue	PCBP2,PRR13
MSTRG.2358	blue	PCBP1
MSTRG.13908	blue	PCBD1
MSTRG.21358	blue	PBDC1
MSTRG.2224	blue	PAX8
MSTRG.17037	blue	PARPBP
MSTRG.9914	blue	PARP8
MSTRG.1068	blue	PARP6
MSTRG.3060	blue	PARP4
MSTRG.11066	blue	PARP3
MSTRG.1218	blue	PARP2
MSTRG.280	blue	PARP14
MSTRG.17424	blue	PARP11
MSTRG.454	blue	PARL
MSTRG.5532	blue	PARK7
MSTRG.3973	blue	PARD6B
MSTRG.14770	blue	PAQR6
MSTRG.5691	blue	PAPPA2
MSTRG.2188	blue	PAPOLG
MSTRG.991	blue	PAPD4
MSTRG.14071	blue	PANX1
MSTRG.3010	blue	PAN3
MSTRG.15155	blue	PALMD
MSTRG.18541	blue	PALM3
MSTRG.11885	blue	PAK1IP1
MSTRG.4687	blue	PAFAH1B2
MSTRG.7975	blue	PAFAH1B1
MSTRG.7087	blue	PAF1
MSTRG.17884	blue	PACRGL
MSTRG.15609	blue	PABPC4
MSTRG.4409	blue	PABPC1
MSTRG.16959	blue	PA2G4
MSTRG.4931	blue	P2RY2
MSTRG.6167	blue	P2RX4
MSTRG.7993	blue	P2RX1
MSTRG.10816	blue	OXSR1
MSTRG.908	blue	OXNAD1
MSTRG.1144	blue	OXA1L
MSTRG.14939	blue	OTUD7B
MSTRG.5932	blue	OTUD4
ENSBTAG00000014981	blue	OTUB2
ENSBTAG00000018870	blue	OTOA
MSTRG.20461	blue	OSTM1
MSTRG.9966	blue	OSMR
MSTRG.4505	blue	OSGIN2
MSTRG.8891	blue	OSGEPL1
MSTRG.1216	blue	OSGEP
MSTRG.3875	blue	OSER1
MSTRG.15640	blue	OSCP1
MSTRG.8932	blue	OSBPL6
MSTRG.5190	blue	OSBP
MSTRG.8890	blue	ORMDL1
MSTRG.6686	blue	ORC6
MSTRG.14519	blue	ORAOV1
MSTRG.12880	blue	ORAI2
MSTRG.3394	blue	OPTN
MSTRG.366	blue	OPA1
MSTRG.1481	blue	ONECUT1
MSTRG.17315	blue	OLR1
MSTRG.8960	blue	OLA1
MSTRG.20294	blue	OGFRL1
MSTRG.6754	blue	OGFOD1
MSTRG.21700	blue	OFD1
MSTRG.21002	blue	OCRL
MSTRG.9819	blue	OCLN
MSTRG.13402	blue	OAT
MSTRG.11464	blue	OARD1
MSTRG.12913	blue	NYAP1
MSTRG.21287	blue	NXT2
MSTRG.14336	blue	NXF1,STX5
MSTRG.5364	blue	NVL
MSTRG.6834	blue	NUTF2
MSTRG.15893	blue	NUPL2
MSTRG.6762	blue	NUP93
MSTRG.8018	blue	NUP88
MSTRG.8744	blue	NUP85
MSTRG.3030	blue	NUP58
MSTRG.17605	blue	NUP50
MSTRG.20673	blue	NUP43
MSTRG.17036	blue	NUP37
MSTRG.8905	blue	NUP35
MSTRG.16299	blue	NUP205
MSTRG.5115	blue	NUP160
MSTRG.9967	blue	NUP155
MSTRG.11773	blue	NUP153
MSTRG.13730	blue	NUP133
MSTRG.16827	blue	NUP107
MSTRG.2869	blue	NUFIP1
MSTRG.3307	blue	NUDT5
MSTRG.6756	blue	NUDT21
MSTRG.6930	blue	NUDT19
MSTRG.14960	blue	NUDT17,POLR3C
MSTRG.2890	blue	NUDT15
MSTRG.13938	blue	NUDT13
MSTRG.4376	blue	NUDCD1
MSTRG.12539	blue	NUBP1
MSTRG.7324	blue	NTN5
MSTRG.2645	blue	NTMT1
MSTRG.110	blue	NSUN3
MSTRG.10077	blue	NSUN2
MSTRG.7927	blue	NSRP1
MSTRG.4159	blue	NSMCE2
MSTRG.4249	blue	NSMAF
MSTRG.8503	blue	NSF
MSTRG.75	blue	NRIP1
MSTRG.19180	blue	NRG2
MSTRG.15469	blue	NRDC,bta-mir-761
MSTRG.16003	blue	NRCAM
MSTRG.15017	blue	NRAS
MSTRG.5845	blue	NR5A2
MSTRG.18458	blue	NR2F6
MSTRG.18390	blue	NR2C2AP
MSTRG.14674	blue	NR1I3
MSTRG.246	blue	NR1I2
MSTRG.8361	blue	NR1D1
MSTRG.1077	blue	NPTN
MSTRG.11084	blue	NPRL2
MSTRG.13246	blue	NPM3
MSTRG.8625	blue	NPLOC4
MSTRG.14978	blue	NOTCH2
MSTRG.1094	blue	NOP9
MSTRG.9273	blue	NOP58
MSTRG.18952	blue	NOP16
MSTRG.1230	blue	NOP10
MSTRG.21397	blue	NONO
MSTRG.13259	blue	NOLC1
MSTRG.5545	blue	NOL9
MSTRG.20072	blue	NOL8
MSTRG.11868	blue	NOL7
MSTRG.19976	blue	NOL6
MSTRG.8545	blue	NOL11
MSTRG.2502	blue	NOL10
MSTRG.16085	blue	NOD1
MSTRG.13157	blue	NOC3L
MSTRG.5628	blue	NOC2L
MSTRG.6890	blue	NOB1
MSTRG.18031	blue	NOA1
MSTRG.8488	blue	NMT1
MSTRG.19774	blue	NMRK1
MSTRG.12503	blue	NMRAL1
MSTRG.9077	blue	NMI
MSTRG.12360	blue	NME4
MSTRG.9843	blue	NLN
ENSBTAG00000031891	blue	NLGN1
MSTRG.7818	blue	NLE1
MSTRG.20947	blue	NKRF
MSTRG.20967	blue	NKAP
MSTRG.6356	blue	NIPSNAP1
MSTRG.9973	blue	NIPBL
MSTRG.4418	blue	NIPAL2
MSTRG.6881	blue	NIP7
MSTRG.17438	blue	NINJ2
MSTRG.9190	blue	NIFK
MSTRG.9256	blue	NIF3L1
MSTRG.18992	blue	NHP2
MSTRG.2954	blue	NHLRC3
MSTRG.13345	blue	NHLRC2
MSTRG.11766	blue	NHLRC1
MSTRG.1121	blue	NGDN
MSTRG.11465	blue	NFYA
MSTRG.17973	blue	NFXL1
MSTRG.18571	blue	NFIX
MSTRG.20098	blue	NFIL3
MSTRG.15389	blue	NFIA
MSTRG.212	blue	NEPRO
MSTRG.8880	blue	NEMP2
MSTRG.16922	blue	NEMP1
MSTRG.1346	blue	NEMF
MSTRG.1752	blue	NEK9
MSTRG.2560	blue	NEK6
MSTRG.11036	blue	NEK4
MSTRG.6350	blue	NEFH
MSTRG.11880	blue	NEDD9
MSTRG.16994	blue	NEDD1
MSTRG.17351	blue	NECAP1
MSTRG.3369	blue	NEBL
MSTRG.787	blue	NDUFV3
MSTRG.12179	blue	NDUFV2
MSTRG.4171	blue	NDUFB9
MSTRG.485	blue	NDUFB5
MSTRG.9261	blue	NDUFB3
MSTRG.4457	blue	NDUFAF6
MSTRG.3285	blue	NDUFAF5
MSTRG.20502	blue	NDUFAF4
MSTRG.9867	blue	NDUFAF2
MSTRG.1295	blue	NDUFAF1
MSTRG.16216	blue	NDUFA5
MSTRG.19286	blue	NDST1,bta-mir-2461
MSTRG.1206	blue	NDRG2
MSTRG.3102	blue	NDFIP2
MSTRG.2658	blue	NCS1
MSTRG.3929	blue	NCOA5
MSTRG.8909	blue	NCKAP1
MSTRG.7991	blue	NCBP3
MSTRG.341	blue	NCBP2
MSTRG.19874	blue	NCBP1
MSTRG.4504	blue	NBN
MSTRG.16543	blue	NAV3
MSTRG.5021	blue	NAT10
MSTRG.13705	blue	NAT1
MSTRG.15511	blue	NASP
MSTRG.14138	blue	NARS2
MSTRG.15960	blue	NAPEPLD
MSTRG.3496	blue	NAPB
MSTRG.14540	blue	NAP1L4
MSTRG.3297	blue	NANP
MSTRG.14532	blue	NADSYN1
MSTRG.16955	blue	NABP2,SLC39A5
MSTRG.9206	blue	NABP1
MSTRG.217	blue	NAA50
MSTRG.20020	blue	NAA35
MSTRG.6251	blue	NAA25
MSTRG.3486	blue	NAA20
MSTRG.2855	blue	NAA16
MSTRG.5972	blue	NAA15
MSTRG.39	blue	N6AMT1
MSTRG.6703	blue	N4BP1
MSTRG.3078	blue	MZT1
MSTRG.19173	blue	MZB1,SLC23A1
MSTRG.1452	blue	MYZAP
MSTRG.15409	blue	MYSM1
MSTRG.8868	blue	MYO7B
MSTRG.1427	blue	MYO1E
MSTRG.10037	blue	MYO10
MSTRG.544	blue	MYNN
MSTRG.1529	blue	MYEF2
[truncated: 18,725 more rows]
