# Supplementary material for: Hepatic Transcriptome Analysis Identifies Divergent Pathogen-Specific Targeting-Strategies to Modulate the Innate Immune System in Response to Intramammary Infection
Source: Front Immunol. 2020 Apr 29;11:715. doi: 10.3389/fimmu.2020.00715 (PMC7202451; doi:10.3389/fimmu.2020.00715)
Supplement: Supplementary file 13 [file Table_4.xlsx]

## Sheet: EcoliBlue_pathways
Supplementary Table 4: Modulewise (see different tabs) Ingenuity pathway enrichment analysis of differentially expressed genes in the liver of cows in response to intramammary E.coli challenge
Ingenuity Canonical Pathways	-log(p-value)	z-score
Protein Ubiquitination Pathway	17.8	NaN
RAN Signaling	6.71	2.111
Regulation of eIF4 and p70S6K Signaling	5.19	1.155
Inhibition of ARE-Mediated mRNA Degradation Pathway	5.1	-1.347
Role of BRCA1 in DNA Damage Response	4.92	0.577
Role of CHK Proteins in Cell Cycle Checkpoint Control	4.89	0
NER Pathway	4.77	1.528
Telomere Extension by Telomerase	4.65	NaN
Complement System	4.58	-2.828
Estrogen Receptor Signaling	4.13	NaN
EIF2 Signaling	3.72	2.065
Sirtuin Signaling Pathway	3.67	-1.134
Hereditary Breast Cancer Signaling	3.46	NaN
Cleavage and Polyadenylation of Pre-mRNA	3.4	NaN
Assembly of RNA Polymerase II Complex	3.23	NaN
Systemic Lupus Erythematosus Signaling	3.19	NaN
mTOR Signaling	2.94	1.279
Nucleotide Excision Repair Pathway	2.94	NaN
tRNA Charging	2.81	3.638
ATM Signaling	2.77	0.775
Cell Cycle Regulation by BTG Family Proteins	2.74	2.236
Tight Junction Signaling	2.65	NaN
Sumoylation Pathway	2.53	-0.577
Senescence Pathway	2.48	2.92
Assembly of RNA Polymerase I Complex	2.47	NaN
Cyclins and Cell Cycle Regulation	2.46	1.155
Macropinocytosis Signaling	2.33	2.121
Mismatch Repair in Eukaryotes	2.31	NaN
Unfolded protein response	2.26	2.714
Phosphatidylglycerol Biosynthesis II (Non-plastidic)	2.19	1.667
Mitochondrial Dysfunction	1.96	NaN
Acute Phase Response Signaling	1.92	1.964
HIPPO signaling	1.84	-0.832
Cell Cycle Control of Chromosomal Replication	1.83	2.111
Adipogenesis pathway	1.8	NaN
Pancreatic Adenocarcinoma Signaling	1.78	1.414
Hypoxia Signaling in the Cardiovascular System	1.68	NaN
Cell Cycle: G1/S Checkpoint Regulation	1.65	-1.265
CDP-diacylglycerol Biosynthesis I	1.63	1.134
Oxidative Phosphorylation	1.51	4.243
Estrogen-mediated S-phase Entry	1.5	1.633
Glucocorticoid Receptor Signaling	1.47	NaN
DNA Double-Strand Break Repair by Non-Homologous End Joining	1.43	NaN
DNA Methylation and Transcriptional Repression Signaling	1.43	NaN
Role of JAK2 in Hormone-like Cytokine Signaling	1.43	NaN
RAR Activation	1.42	NaN
Cell Cycle: G2/M DNA Damage Checkpoint Regulation	1.41	-1.134
HGF Signaling	1.4	1.807
Phagosome Maturation	1.37	NaN
Telomerase Signaling	1.35	1.732
Mitotic Roles of Polo-Like Kinase	1.35	2.236
Death Receptor Signaling	1.33	2.496
Pyridoxal 5'-phosphate Salvage Pathway	1.31	2.309
Iron homeostasis signaling pathway	1.3	NaN

## Sheet: EcoliTurquoise_pathways
Supplementary Table 4: Modulewise (see different tabs) Ingenuity pathway enrichment analysis of differentially expressed genes in the liver of cows in response to intramammary E.coli challenge
Ingenuity Canonical Pathways	-log(p-value)	z-score
Fatty Acid β-oxidation I	10.3	-4.583
LPS/IL-1 Mediated Inhibition of RXR Function	9.36	0.218
FXR/RXR Activation	9.04	NaN
LXR/RXR Activation	8.16	-2.335
Glutaryl-CoA Degradation	5.84	-2.714
Adipogenesis pathway	5.49	NaN
Acute Phase Response Signaling	5.26	1.279
Unfolded protein response	4.61	-0.535
Valine Degradation I	4.46	-2.309
Coagulation System	4.46	-1.155
Isoleucine Degradation I	4.45	-2.53
Tryptophan Degradation III (Eukaryotic)	4.21	-3.051
Ketogenesis	3.68	-2.646
3-phosphoinositide Degradation	3.57	-2.646
D-myo-inositol-5-phosphate Metabolism	3.53	-3.024
Aryl Hydrocarbon Receptor Signaling	3.41	-0.333
D-myo-inositol (1,4,5,6)-Tetrakisphosphate Biosynthesis	3.14	-2.6
D-myo-inositol (3,4,5,6)-tetrakisphosphate Biosynthesis	3.14	-2.6
Stearate Biosynthesis I (Animals)	3.11	-3.051
Superpathway of Inositol Phosphate Compounds	3.05	-3.43
γ-linolenate Biosynthesis II (Animals)	3.05	-2.121
NAD Phosphorylation and Dephosphorylation	2.87	-1.89
Xenobiotic Metabolism Signaling	2.77	NaN
NRF2-mediated Oxidative Stress Response	2.74	-1.155
Estrogen Biosynthesis	2.7	-3.464
Fatty Acid Î±-oxidation	2.48	-1.134
Hepatic Fibrosis / Hepatic Stellate Cell Activation	2.42	NaN
Extrinsic Prothrombin Activation Pathway	2.4	NaN
Sirtuin Signaling Pathway	2.34	-1.333
Non-Small Cell Lung Cancer Signaling	2.34	-0.333
Autophagy	2.3	NaN
3-phosphoinositide Biosynthesis	2.29	-2.746
Ketolysis	2.27	-2.236
Pyrimidine Ribonucleotides Interconversion	2.21	-2.111
Noradrenaline and Adrenaline Degradation	2.21	-0.905
Integrin Signaling	2.2	-3
Pregnenolone Biosynthesis	2.15	-1.342
Senescence Pathway	2.1	-1.667
Serotonin Degradation	2.09	-1.291
Mitochondrial L-carnitine Shuttle Pathway	2.04	-2.449
Endoplasmic Reticulum Stress Pathway	2.04	0.447
PXR/RXR Activation	2.02	NaN
Tryptophan Degradation X (Mammalian, via Tryptamine)	1.94	-1.414
Fatty Acid β-oxidation III (Unsaturated, Odd Number)	1.92	NaN
Hepatic Cholestasis	1.88	NaN
Intrinsic Prothrombin Activation Pathway	1.87	-0.707
Acetone Degradation I (to Methylglyoxal)	1.79	-2.828
Cholecystokinin/Gastrin-mediated Signaling	1.79	-2.324
Production of Nitric Oxide and Reactive Oxygen Species in Macrophages	1.77	-1.46
PPARα/RXRα Activation	1.75	-1.528
Methylmalonyl Pathway	1.73	-2
Iron homeostasis signaling pathway	1.72	NaN
Nicotine Degradation III	1.69	-2.111
Histidine Degradation VI	1.66	-1.633
Fatty Acid Activation	1.62	-2.236
Superpathway of Serine and Glycine Biosynthesis I	1.62	-2.236
BER pathway	1.61	NaN
Pyrimidine Deoxyribonucleotides De Novo Biosynthesis I	1.6	-1.414
Putrescine Degradation III	1.58	-1.134
Airway Pathology in Chronic Obstructive Pulmonary Disease	1.53	NaN
Phenylalanine Degradation IV (Mammalian, via Side Chain)	1.52	-1.89
Aldosterone Signaling in Epithelial Cells	1.52	-1.732
Bupropion Degradation	1.51	-2.449
Pyrimidine Ribonucleotides De Novo Biosynthesis	1.51	-2.111
Adrenomedullin signaling pathway	1.5	-3.4
Axonal Guidance Signaling	1.49	NaN
Ethanol Degradation II	1.48	-1.414
Hypoxia Signaling in the Cardiovascular System	1.47	-2
NF-κB Signaling	1.47	-1.46
Glioblastoma Multiforme Signaling	1.46	-2.357
Mevalonate Pathway I	1.44	-2.236
Nicotine Degradation II	1.43	-2.309
Dopamine Degradation	1.37	-0.707
Superpathway of Melatonin Degradation	1.34	-1.941
Thrombin Signaling	1.3	-2.837

## Sheet: Ecolidarkred_pathways
Supplementary Table 4: Modulewise (see different tabs) Ingenuity pathway enrichment analysis of differentially expressed genes in the liver of cows in response to intramammary E.coli challenge
Ingenuity Canonical Pathways	-log(p-value)	z-score
Superpathway of Cholesterol Biosynthesis	17.5	-3.162
Cholesterol Biosynthesis I	11.2	-2.449
Cholesterol Biosynthesis II (via 24,25-dihydrolanosterol)	11.2	-2.449
Cholesterol Biosynthesis III (via Desmosterol)	11.2	-2.449
LXR/RXR Activation	8.1	NaN
Mevalonate Pathway I	7.49	-2
Superpathway of Geranylgeranyldiphosphate Biosynthesis I (via Mevalonate)	7.04	-2
Zymosterol Biosynthesis	5.64	NaN
TR/RXR Activation	3.77	NaN
Estrogen Biosynthesis	2.76	NaN
Triacylglycerol Biosynthesis	2.74	NaN
Stearate Biosynthesis I (Animals)	2.64	NaN
AMPK Signaling	2.61	NaN
Lanosterol Biosynthesis	2.45	NaN
Fatty Acid Biosynthesis Initiation II	2.08	NaN
Acetyl-CoA Biosynthesis III (from Citrate)	2.02	NaN
Epoxysqualene Biosynthesis	1.97	NaN
FXR/RXR Activation	1.94	NaN
Trans, trans-farnesyl Diphosphate Biosynthesis	1.93	NaN
Acetate Conversion to Acetyl-CoA	1.93	NaN
Palmitate Biosynthesis I (Animals)	1.85	NaN
Biotin-carboxyl Carrier Protein Assembly	1.85	NaN
Oleate Biosynthesis II (Animals)	1.65	NaN
Ketogenesis	1.63	NaN
γ-linolenate Biosynthesis II (Animals)	1.55	NaN
Bupropion Degradation	1.5	NaN
CDP-diacylglycerol Biosynthesis I	1.44	NaN
Oxidative Ethanol Degradation III	1.44	NaN
The Visual Cycle	1.43	NaN
Ethanol Degradation IV	1.4	NaN
Coagulation System	1.39	NaN
Retinoate Biosynthesis I	1.37	NaN
Phosphatidylglycerol Biosynthesis II (Non-plastidic)	1.37	NaN
Acetone Degradation I (to Methylglyoxal)	1.37	NaN
Ethanol Degradation II	1.31	NaN

## Sheet: EcoliPink_pathways
Supplementary Table 4: Modulewise (see different tabs) Ingenuity pathway enrichment analysis of differentially expressed genes in the liver of cows in response to intramammary E.coli challenge
Ingenuity Canonical Pathways	-log(p-value)	z-score
Th1 and Th2 Activation Pathway	17.6	NaN
Th1 Pathway	13.3	-2.53
Th2 Pathway	11.3	-1.265
CTLA4 Signaling in Cytotoxic T Lymphocytes	9.53	NaN
Communication between Innate and Adaptive Immune Cells	9.16	NaN
Primary Immunodeficiency Signaling	8.98	NaN
T Cell Receptor Signaling	8.61	NaN
iCOS-iCOSL Signaling in T Helper Cells	8.39	-2.646
CD28 Signaling in T Helper Cells	8.07	-2.646
Pathogenesis of Multiple Sclerosis	6.69	NaN
Calcium-induced T Lymphocyte Apoptosis	6.47	-2.646
T Helper Cell Differentiation	6.3	NaN
Role of Pattern Recognition Receptors in Recognition of Bacteria and Viruses	6.15	-2.236
PKCÎ¸ Signaling in T Lymphocytes	6.03	-3
Natural Killer Cell Signaling	5.85	NaN
Hematopoiesis from Pluripotent Stem Cells	4.81	NaN
Crosstalk between Dendritic Cells and Natural Killer Cells	4.59	-2.236
Role of NFAT in Regulation of the Immune Response	4.53	-2.828
CCR5 Signaling in Macrophages	4.36	NaN
Leukocyte Extravasation Signaling	4.28	-1.633
Phospholipase C Signaling	4.25	-2.646
Cytotoxic T Lymphocyte-mediated Apoptosis of Target Cells	4.18	NaN
PD-1, PD-L1 cancer immunotherapy pathway	4.17	2.236
Systemic Lupus Erythematosus In B Cell Signaling Pathway	4.06	-1.667
Type I Diabetes Mellitus Signaling	4.06	NaN
Antigen Presentation Pathway	3.95	NaN
TREM1 Signaling	3.88	-2.236
Phagosome Formation	3.8	NaN
T Cell Exhaustion Signaling Pathway	3.79	-0.816
Role of Hypercytokinemia/hyperchemokinemia in the Pathogenesis of Influenza	3.78	NaN
NF-κB Activation by Viruses	3.7	-2
Allograft Rejection Signaling	3.61	NaN
IL-12 Signaling and Production in Macrophages	3.6	NaN
Agranulocyte Adhesion and Diapedesis	3.59	NaN
Graft-versus-Host Disease Signaling	3.56	NaN
OX40 Signaling Pathway	3.54	NaN
Autoimmune Thyroid Disease Signaling	3.49	NaN
Semaphorin Signaling in Neurons	3.22	NaN
Nur77 Signaling in T Lymphocytes	3.22	NaN
Tec Kinase Signaling	3.12	-2.449
Hepatic Fibrosis Signaling Pathway	3.11	-2.333
Systemic Lupus Erythematosus Signaling	3.1	NaN
Virus Entry via Endocytic Pathways	3.08	NaN
Signaling by Rho Family GTPases	2.96	-2.449
IL-15 Production	2.95	NaN
Granulocyte Adhesion and Diapedesis	2.94	NaN
Dendritic Cell Maturation	2.91	-2.449
RhoGDI Signaling	2.88	1.633
Caveolar-mediated Endocytosis Signaling	2.85	NaN
Hepatic Fibrosis / Hepatic Stellate Cell Activation	2.84	NaN
B Cell Development	2.8	NaN
Systemic Lupus Erythematosus In T Cell Signaling Pathway	2.78	-2.449
Complement System	2.73	NaN
Integrin Signaling	2.58	-2.449
Altered T Cell and B Cell Signaling in Rheumatoid Arthritis	2.56	NaN
Regulation of IL-2 Expression in Activated and Anergic T Lymphocytes	2.55	NaN
Fcγ Receptor-mediated Phagocytosis in Macrophages and Monocytes	2.4	-2
Neuroinflammation Signaling Pathway	2.36	-1.633
HMGB1 Signaling	2.36	NaN
Cdc42 Signaling	2.32	NaN
CXCR4 Signaling	2.26	-2.236
NF-κB Signaling	2.22	-2.236
Role of Tissue Factor in Cancer	2.13	NaN
Production of Nitric Oxide and Reactive Oxygen Species in Macrophages	2.07	-2.236
Cholecystokinin/Gastrin-mediated Signaling	2.07	-2
Role of PI3K/AKT Signaling in the Pathogenesis of Influenza	2.05	NaN
Atherosclerosis Signaling	2.04	NaN
IL-17A Signaling in Gastric Cells	1.95	NaN
IL-10 Signaling	1.93	NaN
Lipid Antigen Presentation by CD1	1.92	NaN
Macropinocytosis Signaling	1.89	NaN
VDR/RXR Activation	1.84	NaN
Prolactin Signaling	1.77	NaN
Chemokine Signaling	1.77	NaN
Sperm Motility	1.72	NaN
Regulation of Actin-based Motility by Rho	1.62	NaN
Colorectal Cancer Metastasis Signaling	1.59	-2.236
Germ Cell-Sertoli Cell Junction Signaling	1.58	NaN
Inhibition of Matrix Metalloproteases	1.56	NaN
Paxillin Signaling	1.49	NaN
Sumoylation Pathway	1.48	NaN
Anandamide Degradation	1.42	NaN
Rac Signaling	1.42	NaN
ERK/MAPK Signaling	1.41	NaN
Ephrin A Signaling	1.4	NaN
Hepatic Cholestasis	1.4	NaN
Cardiac Hypertrophy Signaling (Enhanced)	1.37	-2.236
IL-8 Signaling	1.37	NaN
Molecular Mechanisms of Cancer	1.35	NaN
Fc Epsilon RI Signaling	1.35	NaN
GP6 Signaling Pathway	1.34	NaN
RhoA Signaling	1.33	NaN
Renin-Angiotensin Signaling	1.31	NaN

## Sheet: EcoliRed_pathways
Supplementary Table 4: Modulewise (see different tabs) Ingenuity pathway enrichment analysis of differentially expressed genes in the liver of cows in response to intramammary E.coli challenge
Ingenuity Canonical Pathways	-log(p-value)	z-score
Altered T Cell and B Cell Signaling in Rheumatoid Arthritis	1.83	NaN
Communication between Innate and Adaptive Immune Cells	1.77	NaN
Hematopoiesis from Multipotent Stem Cells	1.61	NaN
Role of Macrophages, Fibroblasts and Endothelial Cells in Rheumatoid Arthritis	1.56	NaN
Apelin Muscle Signaling Pathway	1.36	NaN
Apelin Cardiac Fibroblast Signaling Pathway	1.34	NaN

## Sheet: EcoliGreen_pathways
Supplementary Table 4: Modulewise (see different tabs) Ingenuity pathway enrichment analysis of differentially expressed genes in the liver of cows in response to intramammary E.coli challenge
Ingenuity Canonical Pathways	-log(p-value)	z-score
ERK5 Signaling	2.69	1.342
Estrogen Receptor Signaling	2.16	NaN
Apoptosis Signaling	2.13	0.447
Myc Mediated Apoptosis Signaling	2.08	NaN
FLT3 Signaling in Hematopoietic Progenitor Cells	1.77	1
Role of BRCA1 in DNA Damage Response	1.77	NaN
Neurotrophin/TRK Signaling	1.76	NaN
Melanocyte Development and Pigmentation Signaling	1.52	1
CNTF Signaling	1.49	NaN
ERK/MAPK Signaling	1.46	0
Histamine Biosynthesis	1.44	NaN
Breast Cancer Regulation by Stathmin1	1.38	NaN
Phospholipase C Signaling	1.34	1.633
Regulation of Cellular Mechanics by Calpain Protease	1.33	NaN

## Sheet: EcoliMidnightblue_pathways
Supplementary Table 4: Modulewise (see different tabs) Ingenuity pathway enrichment analysis of differentially expressed genes in the liver of cows in response to intramammary E.coli challenge
Ingenuity Canonical Pathways	-log(p-value)	z-score
Urate Biosynthesis/Inosine 5'-phosphate Degradation	3.17	NaN
Guanosine Nucleotides Degradation III	3.17	NaN
Adenosine Nucleotides Degradation II	3.02	NaN
NAD Salvage Pathway II	2.76	NaN
Purine Nucleotides Degradation II (Aerobic)	2.76	NaN
Paxillin Signaling	1.81	NaN
DNA Double-Strand Break Repair by Homologous Recombination	1.61	NaN

## Sheet: EcoliDarkturq_pathways
Supplementary Table 4: Modulewise (see different tabs) Ingenuity pathway enrichment analysis of differentially expressed genes in the liver of cows in response to intramammary E.coli challenge
Ingenuity Canonical Pathways	-log(p-value)	z-score
Apelin Adipocyte Signaling Pathway	1.4	NaN
Apelin Cardiomyocyte Signaling Pathway	1.3	NaN

## Sheet: EcoliRoyalblue_pathways
Supplementary Table 4: Modulewise (see different tabs) Ingenuity pathway enrichment analysis of differentially expressed genes in the liver of cows in response to intramammary E.coli challenge
Ingenuity Canonical Pathways	-log(p-value)	z-score
Wnt/β-catenin Signaling	1.55	NaN
