# Supplementary material for: Hepatic Transcriptome Analysis Identifies Divergent Pathogen-Specific Targeting-Strategies to Modulate the Innate Immune System in Response to Intramammary Infection
Source: Front Immunol. 2020 Apr 29;11:715. doi: 10.3389/fimmu.2020.00715 (PMC7202451; doi:10.3389/fimmu.2020.00715)
Supplement: Supplementary file 14 [file Table_5.xlsx]

## Sheet: EcoliTurquois_upstream_analysis
Supplementary Table 5: Modulewise (see different tabs) Ingenuity upstream regulator analysis in the hepatic transcriptome of cows in response to intramammary E.coli challenge
Upstream Regulator	Expr Log Ratio	Molecule Type	Predicted Activation State	Activation z-score	p-value of overlap
HNF4A		transcription regulator	Inhibited	-4.118	5.38e-28
XBP1	3.662	transcription regulator		0.972	8.88e-20
pirinixic acid		chemical toxicant	Inhibited	-4.433	5.19e-19
PPARA		ligand-dependent nuclear receptor	Inhibited	-3.215	6.88e-19
methylprednisolone		chemical drug		1.308	6.34e-16
dexamethasone		chemical drug	Inhibited	-2	2.21e-15
HNF1A		transcription regulator	Inhibited	-3.684	3.8e-15
ciprofibrate		chemical drug		-0.713	1.15e-13
ACOX1	-1.996	enzyme		-0.93	2.44e-13
beta-estradiol		chemical - endogenous mammalian		0.749	9.83e-12
PPARGC1A		transcription regulator		-1.588	1.22e-11
methapyrilene		chemical drug	Activated	2.324	5.03e-11
bezafibrate		chemical drug	Inhibited	-3.248	1.1e-10
RXRA	-1.18	ligand-dependent nuclear receptor	Inhibited	-2.37	2.89e-10
TP53		transcription regulator	Inhibited	-2.021	3.34e-10
NFE2L2		transcription regulator		-0.795	3.81e-10
1,2-dithiol-3-thione		chemical reagent		-0.583	1.17e-09
PTEN		phosphatase		-0.582	1.78e-09
CLPP		peptidase	Activated	2.858	3.05e-09
clofibrate		chemical drug	Inhibited	-2.184	3.16e-09
fenofibrate		chemical drug	Inhibited	-4.177	3.63e-09
methotrexate		chemical drug		1.715	4.64e-09
tunicamycin		chemical - endogenous non-mammalian		0.455	2.08e-08
ERN1		kinase		1.25	3.32e-08
PPARG		ligand-dependent nuclear receptor	Inhibited	-2.846	5.62e-08
CGA		other		0.672	7.08e-08
POR	-1.841	enzyme		0.577	7.86e-08
TO-901317		chemical reagent		-0.002	1.26e-07
gemfibrozil		chemical drug	Inhibited	-2.509	1.33e-07
rosiglitazone		chemical drug	Inhibited	-2.502	1.64e-07
PPARD		ligand-dependent nuclear receptor	Inhibited	-3.781	2.06e-07
TGFB1		growth factor		-1.861	2.66e-07
D-glucose		chemical - endogenous mammalian		-1.35	3.26e-07
ATF4		transcription regulator	Inhibited	-2.005	3.71e-07
nitrofurantoin		chemical drug		1.844	3.71e-07
ESR1		ligand-dependent nuclear receptor		0.694	1.46e-06
metribolone		chemical reagent	Inhibited	-3.331	1.49e-06
MAP4K4		kinase	Activated	3.045	1.89e-06
ciprofloxacin		chemical drug		-0.192	1.97e-06
NR1I2		ligand-dependent nuclear receptor		0.601	3.33e-06
FOXA2		transcription regulator		-1.647	3.57e-06
IL5	1.661	cytokine		-1.111	4.72e-06
Growth hormone		group		-0.579	5.34e-06
CTNNB1		transcription regulator		-1.611	6.76e-06
ERBB2		kinase		-1.134	8.73e-06
RXRB		ligand-dependent nuclear receptor		0.896	1.04e-05
KLF15		transcription regulator	Inhibited	-2.62	1.11e-05
GNA14	-0.984	enzyme			1.3e-05
MTOR		kinase		-1.612	1.44e-05
LEP		growth factor		-0.824	1.52e-05
CD38		enzyme		-0.841	1.7e-05
COLQ	-1.064	other		0.185	1.96e-05
ONECUT1		transcription regulator			2.23e-05
progesterone		chemical - endogenous mammalian		-0.931	2.24e-05
PPARÎ±-RXRÎ±		complex		-1.414	2.59e-05
valproic acid		chemical drug		-0.819	2.71e-05
CFTR		ion channel	Inhibited	-3.312	2.89e-05
nafenopin		chemical drug		-0.555	3.13e-05
FBXO32	-1.45	enzyme		-0.211	3.63e-05
GNAQ		enzyme		0.392	3.98e-05
NRG4		growth factor		1.302	3.99e-05
1,4-bis[2-(3,5-dichloropyridyloxy)]benzene		chemical toxicant		-0.846	4.44e-05
bergamottin		chemical - endogenous non-mammalian		-1.446	4.63e-05
TCF4		transcription regulator		1.024	5.02e-05
mono-(2-ethylhexyl)phthalate		chemical toxicant		-1.924	5.43e-05
GW 4064		chemical toxicant		-0.446	5.72e-05
UCP1		transporter		-0.796	6.23e-05
PLIN5	-2.48	other		0.847	6.42e-05
bardoxolone		chemical drug		-1.886	6.45e-05
HNF1B		transcription regulator		1.285	6.65e-05
EGLN		group		1.954	7.04e-05
OSM		cytokine		0.82	7.65e-05
PDX1		transcription regulator		0.16	8.05e-05
PGR		ligand-dependent nuclear receptor		-1.832	8.43e-05
N-cor		group		-0.176	9.02e-05
NR1I3		ligand-dependent nuclear receptor	Inhibited	-2.13	9.97e-05
cholic acid		chemical - endogenous mammalian		0.597	0.000115
PPP3CA		phosphatase			0.000115
mibolerone		chemical drug		1.718	0.00012
ITGA4		transmembrane receptor		-0.692	0.000121
APOE		transporter		-0.765	0.000126
arsenic trioxide		chemical drug		-0.806	0.000127
TCF		group			0.000127
AR		ligand-dependent nuclear receptor		-1.443	0.00013
NRG1		growth factor		-1.334	0.000137
WT1		transcription regulator		0.753	0.000143
PI3K (family)		group		-0.837	0.000149
CLOCK	-0.972	transcription regulator		-0.655	0.000157
HIF1A		transcription regulator	Inhibited	-2.797	0.000177
genistein		chemical drug		-0.301	0.000195
BSG	-1.149	transporter		0.288	0.000196
bexarotene		chemical drug	Inhibited	-2.391	0.00022
SREBF1	-1.133	transcription regulator		-1.805	0.000223
INHA	-1.426	growth factor		-0.083	0.000224
MYRF		transcription regulator		0.307	0.000236
coal tar		chemical drug	Inhibited	-2.449	0.000243
MAFF		transcription regulator		-0.557	0.000243
Esrra		transcription regulator		-0.606	0.000258
benzo(a)pyrene		chemical toxicant		0.399	0.000259
HRAS		enzyme		-0.311	0.000277
trans-hydroxytamoxifen		chemical drug		0.671	0.000298
thapsigargin		chemical toxicant		-1.312	0.00031
miR-16-5p (and other miRNAs w/seed AGCAGCA)		mature microRNA		0.848	0.00031
Insulin		group		0.851	0.000312
1-(carboxymethylthio)tetradecane		chemical drug		-1.977	0.000326
PDGF BB		complex		-0.915	0.00034
tributyltin		chemical reagent		0.336	0.000341
TFEB		transcription regulator		-0.531	0.000353
ATF6		transcription regulator		-0.373	0.00036
KLF3	-0.616	transcription regulator		1.147	0.000368
STK11		kinase		-1.427	0.000375
PLIN1		other			0.000406
PPARGC1B		transcription regulator		-1.47	0.000442
NCX-4040		chemical drug		-0.529	0.000447
S100A9		other		0.086	0.000448
dihydrotestosterone		chemical - endogenous mammalian	Inhibited	-2.737	0.000452
triamcinolone acetonide		chemical drug		-0.691	0.000454
ACSS2		enzyme	Inhibited	-2.813	0.000482
ALDH2		enzyme		1.706	0.000491
CREBBP		transcription regulator	Inhibited	-2.596	0.000504
levodopa		chemical - endogenous mammalian		0.688	0.000563
NKX3-1		transcription regulator			0.000574
halofuginone		chemical drug			0.000613
RORA		ligand-dependent nuclear receptor		1.132	0.00062
Hif		complex	Inhibited	-2.196	0.000633
IL6		cytokine		0.758	0.000651
TCF7L2		transcription regulator		-1.242	0.000658
NKX2-2-AS1		other		-1.667	0.000674
NR1H4	-2.485	ligand-dependent nuclear receptor		0.972	0.0007
FOXO4	-0.907	transcription regulator		0.711	0.000751
FOXO3	-0.589	transcription regulator	Inhibited	-2.223	0.000756
SCUBE3		other		0.179	0.000758
Ccl6		cytokine		0.555	0.000758
HDAC10	-1.029	transcription regulator		1.095	0.000758
miR-1-3p (and other miRNAs w/seed GGAAUGU)		mature microRNA	Activated	2.637	0.000795
RAB1B		other		0.797	0.000802
3,4,5,3',4'-pentachlorobiphenyl		chemical toxicant		-0.956	0.00085
CDK19		kinase		0.247	0.000862
gentamicin		chemical drug	Activated	2.542	0.000881
SIRT1		transcription regulator		0.08	0.000896
DERL1	2.425	other			0.000902
PSMD14		peptidase			0.000902
Ank2		other			0.000902
3-nitrobenzanthrone		chemical toxicant			0.000902
tretinoin tocoferil		chemical reagent			0.000902
E64		chemical - endogenous non-mammalian			0.000902
NR3C1		ligand-dependent nuclear receptor		-1.555	0.000905
VCAN		other		-0.663	0.000917
Ins1		other		1.16	0.000926
chenodeoxycholic acid		chemical - endogenous mammalian		0.903	0.000979
Tcf 1/3/4		group		-1.964	0.00111
carboxymethylflavin		chemical - endogenous mammalian		0	0.00111
formylmethylflavin		chemical - endogenous non-mammalian		0	0.00111
lumichrome		chemical - endogenous non-mammalian		0	0.00111
cadmium		chemical toxicant		1.04	0.00111
L-triiodothyronine		chemical - endogenous mammalian	Inhibited	-3.297	0.00125
thioacetamide		chemical toxicant		-0.835	0.0013
miR-124-3p (and other miRNAs w/seed AAGGCAC)		mature microRNA	Activated	3.819	0.0013
RORC		ligand-dependent nuclear receptor		-1.067	0.00131
ethoxyquin		chemical toxicant	Inhibited	-2.01	0.00138
Rxr		group		-1.71	0.00139
STAT5B		transcription regulator		-0.367	0.00145
TNF	-1.313	cytokine		0.422	0.00152
VHL		transcription regulator		0.323	0.00154
PNPLA2		enzyme		-1.789	0.00155
2,3,4,7,8-pentachlorodibenzofuran		chemical toxicant		0.18	0.00156
tretinoin		chemical - endogenous mammalian	Inhibited	-3.291	0.0016
calcitriol		chemical drug		-0.212	0.00173
DMD		other		-1.195	0.00178
uranyl nitrate		chemical toxicant		0.16	0.00181
phytohemagglutinin		chemical drug		-1.898	0.00184
SCAP		other		-1.487	0.00192
17-alpha-ethinylestradiol		chemical drug		-0.902	0.00192
USF1		transcription regulator		-0.737	0.00192
AGN194204		chemical drug		-0.918	0.00193
AGT		growth factor		-0.704	0.00197
INS		other		-0.043	0.00201
FECH	-2.963	enzyme			0.00203
STAT6	-0.504	transcription regulator		0.866	0.00206
22(R)-hydroxycholesterol		chemical - endogenous mammalian		-0.242	0.00209
SMARCB1		transcription regulator		-1.475	0.00215
SREBF2	-0.855	transcription regulator		-1.632	0.0022
fluticasone propionate		chemical drug		-1.622	0.00235
TCF3		transcription regulator		-0.446	0.00237
UDP-D-glucose		chemical - endogenous mammalian		0	0.0024
miR-491-5p (and other miRNAs w/seed GUGGGGA)		mature microRNA		1.165	0.0024
LGALS7/LGALS7B		other			0.0024
E. coli serotype 0127B8 lipopolysaccharide		chemical - endogenous non-mammalian		0.369	0.00241
LIPE		enzyme		-1.576	0.00245
ABCB6	1.48	transporter		-0.514	0.00254
PLA2R1		transmembrane receptor		-0.885	0.00259
miR-92a-3p (and other miRNAs w/seed AUUGCAC)		mature microRNA		1.867	0.00259
S100A8		other		0.327	0.0026
Akt		group		-0.223	0.00266
MAFK		transcription regulator		-1.824	0.00268
TFAM		transcription regulator		-1.134	0.00268
MAFG		transcription regulator		-1.698	0.00276
GC-GCR dimer		complex		-0.883	0.00276
EHHADH	-2.18	enzyme	Activated	2.433	0.00276
INSR		kinase	Inhibited	-3.067	0.00281
GNA15		enzyme			0.00285
fatty acid		chemical - endogenous mammalian		-0.986	0.00318
NSUN6		enzyme		-1.265	0.00322
NR1D1		ligand-dependent nuclear receptor		0.758	0.00322
THRB		ligand-dependent nuclear receptor		-0.848	0.00329
SLAMF7		other			0.00335
GIT1	-0.755	kinase			0.00335
BOK		other			0.00335
iodixanol		chemical drug			0.00335
MYC		transcription regulator		-1.353	0.00336
FSH		complex		0.093	0.00337
NR4A1		ligand-dependent nuclear receptor		0.822	0.00338
amiodarone		chemical drug		-1.265	0.0034
LILRB1		transmembrane receptor		1.89	0.0036
MTM1		phosphatase		1.992	0.0036
PML		transcription regulator		0.056	0.00361
PAX7		transcription regulator	Inhibited	-2.55	0.00377
BHLHA15	3.666	transcription regulator		-0.577	0.00392
NEDD9		other		-0.853	0.00393
SFN		other		-0.104	0.00399
CUL3		enzyme		0.543	0.00401
AHR		ligand-dependent nuclear receptor		0.144	0.00411
FOS		transcription regulator		-0.629	0.00419
GATA6		transcription regulator		-0.334	0.00424
dinoprost		chemical - endogenous mammalian		1.477	0.00426
miR-122-5p (miRNAs w/seed GGAGUGU)		mature microRNA		1.648	0.0043
chloropromazine		chemical drug		0.268	0.00441
HIVEP3		transcription regulator		1.969	0.00443
CITCO		chemical reagent			0.00443
APP	-1.092	other	Inhibited	-2.614	0.00446
cholesterol		chemical - endogenous mammalian		0.564	0.00446
PAX3		transcription regulator			0.00458
EIF2AK3		kinase		-0.547	0.0046
beta-naphthoflavone		chemical toxicant	Inhibited	-2.212	0.00472
NOX1		enzyme		-0.341	0.00476
MMP9	0.516	peptidase		1.121	0.00483
HIC1		transcription regulator		0.632	0.00488
NRAS		enzyme		0.92	0.00489
methylmercury		chemical toxicant		0.277	0.00494
GW3965		chemical reagent		-0.801	0.00499
CTSS	2.256	peptidase		0.128	0.00505
dichlorovinylcysteine		chemical toxicant		1.272	0.00505
PCK1	-3.793	kinase	Activated	2.137	0.00505
EZH2		transcription regulator		-0.935	0.0051
miR-30c-5p (and other miRNAs w/seed GUAAACA)		mature microRNA		-0.188	0.0051
mir-182		microRNA		0.756	0.00523
SATB1	-0.907	transcription regulator		-0.254	0.00539
EPAS1	0.943	transcription regulator	Inhibited	-2.245	0.0054
PLAG1		transcription regulator		-1.2	0.00551
BCL2L1		other		-0.759	0.00566
PKD1		ion channel		0.115	0.00566
PCGEM1		other		-1.94	0.00572
lactacystin		chemical - protease inhibitor		-1.449	0.00573
POU2F1		transcription regulator			0.00586
KEAP1		transcription regulator		0.882	0.00611
UHRF2		enzyme		-1.89	0.00616
ESRRA		ligand-dependent nuclear receptor	Inhibited	-3.081	0.00628
FOXO1		transcription regulator		-0.912	0.00629
mir-210		microRNA	Activated	2.712	0.00631
actinomycin D		biologic drug		1.851	0.00632
NRIP1		transcription regulator		1.27	0.0065
tamoxifen		chemical drug		0.214	0.00683
GNA12		enzyme		1.026	0.00716
PCYT2	-2.993	enzyme		0.816	0.00726
clopidogrel		chemical drug		-0.535	0.00735
acetone		chemical - endogenous mammalian		-1.951	0.00736
CCL2		cytokine		-1.101	0.0074
PIK3R1		kinase		-0.322	0.0074
4-phenylbutyric acid		chemical - endogenous mammalian		0.362	0.0074
asoprisnil		chemical drug		1	0.0074
9,10-dimethyl-1,2-benzanthracene		chemical toxicant		-0.724	0.00743
alitretinoin		chemical drug	Inhibited	-2.043	0.00744
glucocorticoid		chemical drug		-0.635	0.00766
MAFB	-2.149	transcription regulator	Inhibited	-2.724	0.00775
norethindrone acetate		chemical drug			0.00776
SEMA3F		other			0.00776
HEPH		transporter			0.00776
NAA10		enzyme			0.00776
2-[[4-[(e)-styryl]phenoxy]methyl]oxirane		chemical reagent			0.00776
cisplatin		chemical drug		0.001	0.00777
butylated hydroxyanisol		chemical toxicant		-1.513	0.0078
EN1		transcription regulator	Inhibited	-2.213	0.00797
beta-1,3-glucan		chemical drug		-1.412	0.00797
clotrimazole		chemical drug		-0.728	0.00797
PDGFRB		kinase		0.365	0.00797
miR-155-5p (miRNAs w/seed UAAUGCU)		mature microRNA		0.545	0.00805
Laminin (complex)		complex		-0.392	0.00807
Collagen type II		complex		0.781	0.00807
EP300		transcription regulator		-0.947	0.00824
LY294002		chemical - kinase inhibitor		1.855	0.00852
trichloroethylene		chemical toxicant		-0.577	0.00856
benzene		chemical toxicant		-0.577	0.00856
MKNK1		kinase	Inhibited	-2.357	0.00862
nitrofen		chemical toxicant		0.213	0.00888
MTDH		transcription regulator		1.623	0.00888
acetaminophen		chemical drug		0.264	0.00892
SOD2		enzyme		-0.391	0.00893
arsenite		chemical toxicant		0.196	0.00916
FN1		enzyme		1.124	0.00918
Clock-Bmal1		complex			0.00934
abciximab		biologic drug			0.00934
Cry-Period		complex			0.00934
UFL1	1.008	enzyme			0.00934
LRBA	-0.797	other			0.00934
BTBD7		other			0.00934
DNTTIP1		ligand-dependent nuclear receptor			0.00934
RTN2	-0.998	other			0.00934
ZDHHC7		enzyme			0.00934
ADAMTS9		peptidase			0.00934
AR-12		chemical - kinase inhibitor			0.00934
TAT		enzyme			0.00934
YARS1		enzyme			0.00934
IDE		peptidase			0.00934
beta-apo-14'-carotenal		chemical - endogenous mammalian			0.00934
ZFP36L1		transcription regulator			0.00934
RNF11		enzyme			0.00934
MLS000389544		chemical reagent			0.00934
GTS 21		chemical drug			0.00934
sarpogrelate		chemical drug			0.00934
methiothepin		chemical drug			0.00934
dimethyl succinate		chemical - endogenous mammalian			0.00934
bivalirudin		biologic drug			0.00934
apo-13-lycopenone		chemical reagent			0.00934
apo-15-lycopenal		chemical reagent			0.00934
sulfur		chemical - endogenous mammalian			0.00934
SMARCA4		transcription regulator	Inhibited	-3.784	0.00942
lipopolysaccharide		chemical drug		0.368	0.0095
ROR1		kinase		-0.547	0.00954
LTB4R		G-protein coupled receptor		-0.104	0.00954
puromycin		chemical - endogenous non-mammalian		1.172	0.00954
Stat3-Stat3		complex		1.703	0.00954
AICAR		chemical - endogenous mammalian		0.51	0.00967
SQSTM1	-0.43	transcription regulator		0.387	0.00979
CYP1A2	-1.152	enzyme	Activated	2.111	0.00979
FBXW7		enzyme	Activated	2.058	0.00982
diosgenin		chemical - endogenous non-mammalian	Inhibited	-2.621	0.00987
DTX1		transcription regulator		-0.378	0.00987
KAT2A		enzyme		-0.113	0.00987
COMMD1		transporter		1.89	0.00987
CHI3L1		enzyme			0.00987
GW501516		chemical drug		-1.247	0.01
PRKAG3		other			0.0101
KRAS		enzyme		-0.728	0.0102
PRL		cytokine		-0.148	0.0102
LHX1		transcription regulator	Inhibited	-2.864	0.0105
puromycin aminonucleoside		chemical reagent		0.994	0.0105
tert-butyl-hydroquinone		chemical reagent		-1.995	0.0108
FGF19		growth factor		0.8	0.0108
APBB1		transcription regulator		-0.153	0.011
THRAP3		transcription regulator		0.686	0.011
Fe2+		chemical - endogenous mammalian		1.432	0.011
SYVN1		transporter		-1.606	0.0111
JUNB		transcription regulator		-0.094	0.0111
NCOA1		transcription regulator		1.901	0.0111
HSP90B1	2.959	other		0.248	0.0112
KLF5		transcription regulator		0.867	0.0112
ARID4B		transcription regulator		-1	0.0113
methylselenic acid		chemical reagent		-0.555	0.0113
ADGRF5		G-protein coupled receptor		0	0.0113
largazole		chemical - endogenous non-mammalian		0.152	0.0113
chromium		chemical drug		1.554	0.0113
protocatechuic acid		chemical - endogenous non-mammalian			0.0113
nelfinavir		chemical drug	Inhibited	-2.412	0.0114
SP600125		chemical - kinase inhibitor		0.313	0.0116
linolenic acid		chemical - endogenous mammalian		1.423	0.0116
KMT2D		transcription regulator		-1.506	0.0117
Sos		group			0.0117
IKZF1		transcription regulator	Activated	2.654	0.012
GW7647		chemical drug		-1.709	0.0122
riboflavin		chemical - endogenous mammalian		0	0.0123
miR-293-5p (and other miRNAs w/seed CUCAAAC)		mature microRNA		0.728	0.0123
MED12		transcription regulator			0.0123
SPDEF		transcription regulator		0.877	0.0124
PXR ligand-PXR-Retinoic acid-RXRÎ±		complex		-1.784	0.0125
NR2F1		ligand-dependent nuclear receptor		1.387	0.0125
glucagon		biologic drug		-0.962	0.0128
HSPA5		enzyme	Inhibited	-2.758	0.013
SFRP1		transmembrane receptor		-0.632	0.013
ADRB		group		0.871	0.013
oleic acid		chemical - endogenous mammalian		-1.939	0.0131
ESR2		ligand-dependent nuclear receptor		-1.07	0.0133
CD44		other		-1.993	0.0139
Hmgn3		other		-1.664	0.0139
F Actin		complex			0.0144
PDZK1IP1	1.938	other			0.0144
ZMYND10		other			0.0144
mir-506		microRNA			0.0144
LGMN	-1.641	peptidase			0.0144
EFEMP2		other			0.0144
STX2		transporter			0.0144
CBLC		enzyme			0.0144
PDE4D		enzyme			0.0144
decanoic acid		chemical - endogenous mammalian			0.0144
seocalcitol		chemical drug		-1.585	0.0145
NR0B2	-1.881	ligand-dependent nuclear receptor	Activated	2.1	0.0146
RCE1		peptidase			0.0147
2-acetylaminofluorene		chemical toxicant		-1.387	0.0148
CREB3	-0.513	transcription regulator		0.053	0.0148
Stat5 dimer		complex		0.577	0.0148
ESRRG		ligand-dependent nuclear receptor		-0.784	0.0149
tetracycline		chemical drug		-0.093	0.0149
omeprazole		chemical drug		-1.215	0.015
HSD17B4	-1.996	enzyme	Activated	2.63	0.015
hemoglobin		complex	Inhibited	-2.433	0.0155
LGR5		transmembrane receptor		-1.664	0.0155
NFIX		transcription regulator		-1.342	0.0155
CREB3L3		transcription regulator		-0.675	0.0155
1-naphthylisothiocyanate		chemical toxicant		-0.662	0.0155
cycloheximide		chemical reagent		0.41	0.0155
androgen		chemical drug		-1.414	0.0156
PTPN11	-1.206	phosphatase		-0.015	0.0156
Pro-inflammatory Cytokine		group		0.956	0.0157
TWIST1		transcription regulator		-0.82	0.0159
MRTFB		transcription regulator	Inhibited	-2.569	0.0164
CBR-470-1		chemical - kinase inhibitor		-1.982	0.0165
AGRN	-1.507	other		-1.96	0.0165
ARID4A		transcription regulator		-1.067	0.0165
oxadiazon		chemical toxicant		-1.05	0.0165
SLC18A2		transporter		0	0.0165
SART1		other		0	0.0165
nitrate		chemical - endogenous mammalian		1	0.0165
mir-378		microRNA		1.103	0.0165
RXRG	-3.693	ligand-dependent nuclear receptor			0.0165
raloxifene		chemical drug		0.94	0.0167
GSK3B		kinase		0.604	0.0168
8-chlorophenylthio-adenosine 3',5'-cyclic monophosphate		chemical - kinase inhibitor		-1.937	0.0169
3-methylcholanthrene		chemical toxicant		-1.67	0.0169
tetrachlorodibenzodioxin		chemical toxicant		-0.473	0.017
troglitazone		chemical drug	Inhibited	-3.295	0.0171
TEAD2		transcription regulator	Inhibited	-2.333	0.0172
KL	-2.663	enzyme		0.429	0.0172
H1-6		other		-0.775	0.0173
H1f1		other		-0.775	0.0173
KDM8		enzyme		-1.387	0.0175
PDLIM2		other		0.407	0.0177
GPD1		enzyme			0.0177
ITGB1		transmembrane receptor		0.765	0.0179
oltipraz		chemical drug		-1.386	0.0181
ASXL2		other		-1.134	0.0181
CDH11	-2.824	other		-0.378	0.0181
AKT1		kinase		-0.525	0.0182
SPARC		other		-0.304	0.0182
FLT1		kinase		0.277	0.0184
NO 1886		chemical drug		-1.342	0.0193
LINC00963		other		0.092	0.0193
ACSL5	-1.402	enzyme		0.447	0.0193
miR-204-5p (and other miRNAs w/seed UCCCUUU)		mature microRNA		1.671	0.0193
CRNDE		other		0	0.0194
Gcg		other		-0.832	0.0196
triadimefon		chemical toxicant		-1.706	0.0197
BMP6		growth factor		-1.47	0.0197
glutamine		chemical - endogenous mammalian		0.397	0.0197
forskolin		chemical toxicant		-0.946	0.0198
CIDEC	-2.523	other		-0.639	0.0199
MED1		transcription regulator	Inhibited	-2.074	0.02
TP63		transcription regulator		-0.254	0.02
Nr1h		group		1.047	0.02
TNFSF11		cytokine		-1.053	0.0201
STAT4		transcription regulator	Inhibited	-2.785	0.0204
REL		transcription regulator	Inhibited	-2.424	0.0209
CLDN7		other		0.403	0.0213
diethylnitrosamine		chemical toxicant		1.318	0.0215
PKM		kinase		-1.607	0.0218
LLGL2	-1.464	other		-0.378	0.0218
tosedostat		chemical drug		-0.239	0.0218
BAK1		other		-0.114	0.0218
CCR1		G-protein coupled receptor		0.522	0.0218
paroxetine		chemical drug		0.633	0.0218
HTT		transcription regulator		-1.084	0.0219
IGFBP2	1.893	other		-0.758	0.0224
IRS2		enzyme		-0.236	0.0224
miR-451a (and other miRNAs w/seed AACCGUU)		mature microRNA		-0.97	0.0228
trientine		chemical drug		-0.218	0.0228
VTN		other		0.114	0.0228
miR-126a-5p (and other miRNAs w/seed AUUAUUA)		mature microRNA		1.091	0.0228
decitabine		chemical drug	Inhibited	-4.278	0.0229
PRDM1		transcription regulator		1.024	0.0229
GCK		kinase		1.414	0.0229
USF2		transcription regulator		-0.685	0.0231
TRAP1		enzyme		-0.258	0.0231
alpha-estradiol		chemical - endogenous mammalian			0.0234
24(S),25-epoxycholesterol		chemical - endogenous mammalian			0.0234
benfluorex		chemical drug			0.0234
hydroxyethylnorfenfluramine		chemical - endogenous mammalian			0.0234
Collagen type III		complex			0.0234
CCL18		cytokine			0.0234
sulfinosine		chemical reagent			0.0234
PPM1A		phosphatase			0.0234
SNW1		transcription regulator			0.0234
NPAS2		transcription regulator			0.0234
6-methylsulfinylhexyl isothiocyanate		chemical reagent			0.0234
10,12-tricosadiynoic acid		chemical reagent			0.0234
FOXC1		transcription regulator		0	0.0237
GRN	0.935	growth factor		0.407	0.0237
deferoxamine		chemical drug	Inhibited	-2.281	0.0245
ID2		transcription regulator		-0.85	0.0245
KLRC4-KLRK1/KLRK1		transmembrane receptor		-1.095	0.0246
clenbuterol		chemical drug	Activated	2.219	0.0246
HOTAIRM1		other			0.0246
LDL		complex		0.925	0.0249
MYCN		transcription regulator		1.135	0.0249
ritonavir		chemical drug		-1.432	0.0257
NR2C2		ligand-dependent nuclear receptor		-0.447	0.0258
SOX10		transcription regulator		-0.37	0.0258
thioguanine		chemical drug			0.0262
pentosan polysulfate		chemical drug			0.0262
14,15-DHET		chemical - endogenous mammalian			0.0262
decabromobiphenyl ether		chemical toxicant			0.0262
myosin-light-chain kinase		group			0.0262
FKHR		group			0.0262
diosmetin		chemical - endogenous non-mammalian			0.0262
fluoroquinolone		chemical drug			0.0262
Dexamethasone-GR		complex			0.0262
TMBIM1		other			0.0262
USP6		peptidase			0.0262
SOCS2-AS1		other			0.0262
SMCR8	1.177	other			0.0262
GPC6		transmembrane receptor			0.0262
defibrotide		biologic drug			0.0262
KPNA4		transporter			0.0262
CSNK1E		kinase			0.0262
RILP		other			0.0262
P4HB	0.719	enzyme			0.0262
STK16		kinase			0.0262
DSG1		other			0.0262
RNF8		enzyme			0.0262
ARHGEF2		other			0.0262
Csn1s1		other			0.0262
norisoboldine		chemical - endogenous non-mammalian			0.0262
SRSF5		other			0.0262
glycine ethyl ester		chemical reagent			0.0262
(E)-1-(2-nitrovinyl)naphthalene		chemical reagent			0.0262
(E)-9-(2-nitrovinyl)anthracene		chemical reagent			0.0262
sulfinpyrazone		chemical drug			0.0262
chloroform		chemical toxicant			0.0262
tomelukast		chemical drug			0.0262
dilazep		chemical drug			0.0262
rocuronium		chemical drug			0.0262
betamethasone valerate		chemical drug			0.0262
5-phenylvaleric acid		chemical reagent			0.0262
oleuropein aglycone		chemical - endogenous non-mammalian			0.0262
R-etodolac		chemical drug			0.0262
latanoprost		chemical drug			0.0262
mizoribine		chemical drug			0.0262
HOXA10		transcription regulator		0.841	0.0263
andrographolide		chemical drug		-1	0.0265
TWIST2		transcription regulator		-0.761	0.0265
ARRB2		other		-0.226	0.0265
ITGB3		transmembrane receptor		-0.246	0.0267
glutathione		chemical - endogenous mammalian		1.889	0.0267
estrogen receptor		group		0.96	0.0273
okadaic acid		chemical toxicant		-0.128	0.0278
NR1H3	2.248	ligand-dependent nuclear receptor		-1.379	0.0284
mir-15		microRNA		-0.164	0.0286
NFKB1		transcription regulator		0.824	0.0286
LRPAP1		other		-1.709	0.0287
SPHK1		kinase		-0.627	0.0288
2-(4-amino-1-isopropyl-1H-pyrazolo[3,4-d]pyrimidin-3-yl)-1H-indol-5-ol		chemical reagent		1.419	0.0288
PELP1		other		0.17	0.0292
carbon tetrachloride		chemical toxicant		-0.554	0.0299
EGR3		transcription regulator		0.469	0.0299
phenethyl isothiocyanate		chemical drug		0.277	0.03
TGFBR2		kinase		-0.879	0.0301
SP110		transcription regulator		0.655	0.0302
HOXC8		transcription regulator		0.239	0.0304
UXT		transcription regulator	Activated	2.613	0.0304
4-octyl itaconate		chemical reagent		-1.987	0.0305
tolbutamide		chemical drug		-1	0.0305
mir-127		microRNA		-0.135	0.0305
RPL22		translation regulator		0	0.0305
CYBA		enzyme		0.471	0.0305
myristoylated protein kinase A inhibitor 14-22 amide		chemical - kinase inhibitor		1.109	0.0305
L-serine		chemical - endogenous mammalian		1.999	0.0305
TIA1		other			0.0305
AK1	-1.124	kinase			0.0305
racemic flurbiprofen		chemical drug			0.0305
mevalonic acid		chemical - endogenous mammalian	Activated	2.041	0.0306
KLF13		transcription regulator		-1.342	0.0309
ITCH		enzyme		-0.759	0.0309
FDFT1		enzyme		0.447	0.0309
SULF2		enzyme			0.0309
IL4		cytokine		-1.423	0.031
filgrastim		biologic drug		1.688	0.031
DCN		other		0.447	0.0323
ANGPT2		growth factor		0.494	0.0323
CDH1		other		0.569	0.0328
IL1B		cytokine		0.71	0.0331
rifampin		chemical drug		-0.229	0.0336
RUNX3		transcription regulator		-0.565	0.0338
MTA1		transcription regulator		-1.106	0.0339
SGPP2		phosphatase		-0.896	0.0344
mir-183		microRNA		-0.186	0.0344
mir-148		microRNA		1.724	0.0344
ARID3B		transcription regulator			0.0348
patulin		chemical toxicant			0.0348
SERPINC1		enzyme			0.0348
UGT2B17		enzyme			0.0348
EFEMP1		enzyme			0.0348
HEYL	-1.063	transcription regulator			0.0348
PINK1	-2.147	kinase			0.0348
UGT2B15		enzyme			0.0348
CLDN2		other			0.0348
delta-aminolevulinic acid		chemical - endogenous mammalian			0.0348
dibenzoylmethane		chemical toxicant			0.0348
magnesium sulfate		chemical drug			0.0348
huperzine A		chemical drug			0.0348
phytanic acid		chemical - endogenous mammalian			0.0348
alpha-tocopherol succinate		chemical drug			0.0348
NR2F2		ligand-dependent nuclear receptor			0.0351
TRPM2		ion channel		-1.432	0.0354
PRKCZ		kinase		1.185	0.0354
ATG5		other		1.23	0.0354
SCP2	-1.726	transporter		1.347	0.0354
SLC25A13		transporter			0.0355
trichostatin A		chemical drug		-1.657	0.0357
captopril		chemical drug		1.437	0.0358
cigarette smoke		chemical toxicant		-0.877	0.036
CDK9		kinase		-0.394	0.0362
eicosapentenoic acid		chemical drug		0.577	0.0363
STAT5a/b		group	Activated	2.105	0.0363
FOXA1		transcription regulator		0.429	0.037
NCOA2		transcription regulator		-0.874	0.0378
MLX		transcription regulator		-1.091	0.038
mir-96		microRNA		-0.6	0.038
HOXD3		transcription regulator		-0.6	0.038
diethylmaleate		chemical toxicant		0	0.038
TMBIM6	-1.409	other		0.92	0.038
ZNF202		transcription regulator			0.038
fluvastatin		chemical drug		0.674	0.0383
AGTR1	1.12	G-protein coupled receptor		1.633	0.0383
bromobenzene		chemical toxicant		-1.016	0.0386
TCOF1	-0.872	transporter			0.0386
FOLR1		transporter			0.0388
IRF2		transcription regulator		0	0.0389
TEAD4		transcription regulator	Inhibited	-2.355	0.039
cobalt chloride		chemical reagent		-1.212	0.0391
ciglitazone		chemical drug		-0.97	0.0391
U0126		chemical - kinase inhibitor		1.184	0.0391
PRDM5	2.001	transcription regulator			0.0391
meldonium		chemical drug	Inhibited	-2	0.0395
PPIA		enzyme		-1	0.0395
HHEX	-0.66	transcription regulator		-0.831	0.0395
F10		peptidase		-0.579	0.0395
anti-benzo(a)pyrene-diol-epoxide		chemical toxicant		-0.561	0.0395
CBLB		enzyme		0	0.0395
cytochalasin B		chemical toxicant		0	0.0395
mimosine		chemical drug		0.152	0.0395
CRY2	-1.775	enzyme		1	0.0395
Hnf3		group			0.0395
Coup-Tf		group			0.0395
ADAM15		peptidase			0.0395
ABCA1	2.845	transporter		-0.209	0.0404
fumonisin B1		chemical toxicant		-1.671	0.0407
PROX1		transcription regulator		-1.054	0.0407
pitavastatin		chemical drug		0.415	0.0407
ramipril		chemical drug		1.134	0.041
OSCAR		other		1.8	0.041
ZBED6		transcription regulator		1.89	0.041
KLF11	-1.367	transcription regulator		-1.573	0.0417
MUC1		other		-1.417	0.0417
IL6ST		transmembrane receptor		0.718	0.0417
IgG		complex	Activated	2.262	0.0419
SLC13A1	-1.395	transporter		-0.258	0.0421
Alpha catenin		group		0.857	0.0428
prednisolone		chemical drug		1.229	0.0428
n-nitrosomethylbenzylamine		chemical toxicant			0.0433
TP73		transcription regulator		-0.518	0.0442
FGF1	1.177	growth factor		-0.375	0.0446
epigallocatechin-gallate		chemical drug		0.419	0.0446
SAHM1		chemical reagent		0	0.0454
conjugated linoleic acid		chemical drug		0.378	0.0454
ASXL1	0.533	transcription regulator		0.707	0.0454
ICMT		enzyme			0.0454
CAR ligand-CAR-Retinoic acid-RXRÎ±		complex	Inhibited	-2.213	0.046
OSBPL8		transporter		-1.342	0.046
platelet activating factor		chemical - endogenous mammalian		-0.615	0.046
ATP2A2	-0.808	transporter		-0.447	0.046
CYP51A1		enzyme		-0.447	0.046
11,12-epoxyeicosatrienoic acid		chemical - endogenous mammalian		0.447	0.046
ABCC8	-1.611	transporter		0.796	0.046
mevastatin		chemical drug		0.921	0.046
SIM2		transcription regulator		1.899	0.046
CYP1B1		enzyme	Activated	2.137	0.046
SIN3B		transcription regulator			0.046
HNRNPA1		enzyme			0.046
INSIG1		other		1.206	0.047
SOST		other		0.128	0.0472
SETD2		enzyme		0.378	0.0472
HNRNPA2B1		other		-1.732	0.0475
ARNT		transcription regulator		-0.817	0.0476
CETP		enzyme		-0.808	0.0477
JUN		transcription regulator		-0.653	0.0477
BCAP31	-0.754	transporter		-0.323	0.0477
carvedilol		chemical drug		-0.254	0.0477
IND S7		chemical - kinase inhibitor		0.816	0.0477
USP18		peptidase		1.709	0.0477
ATXN1	-0.788	transcription regulator			0.0477
GLI1	-2.063	transcription regulator		-1.841	0.0478
MED13		transcription regulator		0.707	0.0482
CREB1		transcription regulator		0.091	0.0485
8,9-epoxyeicosatrienoic acid		chemical - endogenous mammalian			0.0485
coconut oil		chemical drug			0.0485
ISGF3		complex			0.0485
CHCHD5		other			0.0485
EGLN2		enzyme			0.0485
PDGF (family)		group			0.0485
MED15		transcription regulator			0.0485
HTRA1	-1.923	peptidase			0.0485
MPL		transmembrane receptor			0.0485
RECK		other			0.0485
thiocoraline		chemical reagent			0.0485
tomatidine		chemical - endogenous non-mammalian			0.0485
7,8-dihydro-7,8-dihydroxybenzo(a)pyrene 9,10-oxide		chemical toxicant			0.0485
uridine		chemical - endogenous mammalian			0.0485
22(S)-hydroxycholesterol		chemical - endogenous mammalian			0.0485
SHH		peptidase		-0.7	0.0486
taurochenodeoxycholate		chemical - endogenous mammalian			0.0491
zibotentan		chemical drug			0.0491
ethylbenzene		chemical toxicant			0.0491
1-methyl-2-pyrrolidinone		chemical drug			0.0491
RAR ligand-RARÎ±-Retinoic acid-RXRÎ±		complex			0.0491
diethyl fumarate		chemical reagent			0.0491
TR-RXR		complex			0.0491
propionate derivative		chemical - other			0.0491
FGF16		growth factor			0.0491
CINP		other			0.0491
ASCC1		transcription regulator			0.0491
DACT3		other			0.0491
NEAT1		other			0.0491
GSK0660		chemical reagent			0.0491
VAMP7		transporter			0.0491
IFNGR		complex			0.0491
FBLN2	-1.29	other			0.0491
MADD		other			0.0491
PGRMC1	-3.141	transmembrane receptor			0.0491
miR-127-3p (miRNAs w/seed CGGAUCC)		mature microRNA			0.0491
crocin		chemical drug			0.0491
ACSL3		enzyme			0.0491
FDPS		enzyme			0.0491
FSCN1		other			0.0491
KLK6		peptidase			0.0491
FER		kinase			0.0491
SNX1		transporter			0.0491
GP1BA	-1.076	transmembrane receptor			0.0491
MME		peptidase			0.0491
UPP1		enzyme			0.0491
CCNA1		other			0.0491
S3I-1757		chemical reagent			0.0491
VSNL1	-0.662	other			0.0491
griseofulvin		chemical drug			0.0491
neopterin		chemical - endogenous mammalian			0.0491
KP-SD-1		chemical - kinase inhibitor			0.0491
cromolyn		chemical drug			0.0491
salicylamide		chemical drug			0.0491
taprostene		chemical reagent			0.0491
methylpiperidinyl-3b-hydroxycholenamide		chemical reagent			0.0491
MM218		chemical reagent			0.0491
pipoxolan		chemical drug			0.0491
ezatiostat		biologic drug			0.0491
colcemid		chemical - endogenous non-mammalian			0.0491
mercaptopropionylglycine		chemical drug			0.0491
desogestrel		chemical drug			0.0491
N-acetyl-L-cysteine		chemical drug	Activated	3.013	0.0492
ZAP70		kinase		-1.897	0.0498
THPO	-2.235	cytokine		-0.959	0.0498
KIF1B		transporter		-1.982	0.0499
palmitoleic acid		chemical - endogenous mammalian		-1	0.0499
CPT1C		enzyme		-0.577	0.0499
SLC51A	6.709	transporter		-0.152	0.0499
salubrinal		chemical reagent		0	0.0499
48s		complex		0	0.0499
sea cucumber body wall meal		chemical reagent		0	0.0499
meclizine		chemical drug		0	0.0499
Collagen Alpha1		group		0.927	0.0499
CRY1		enzyme		1.067	0.0499
L-685,458		chemical - protease inhibitor		1.114	0.0499
TGFBR3		kinase		1.451	0.0499
24-hydroxycholesterol		chemical - endogenous mammalian		1.954	0.0499
FOXG1		transcription regulator			0.0499
PECAM1		other			0.0499
NDUFA13		enzyme			0.0499
S-equol		chemical drug			0.0499

## Sheet: EcoliDarkred_upstream_analysis
Supplementary Table 5: Modulewise (see different tabs) Ingenuity upstream regulator analysis in the hepatic transcriptome of cows in response to intramammary E.coli challenge
Upstream Regulator	Expr Log Ratio	Molecule Type	Predicted Activation State	Activation z-score	p-value of overlap
SREBF2		transcription regulator	Inhibited	-4.005	2.28e-35
SCAP		other	Inhibited	-4.02	8.45e-35
SREBF1		transcription regulator	Inhibited	-4.107	1.67e-28
(-)-norephedrine		chemical drug	Inhibited	-3.162	1.3e-26
INSIG1		other	Activated	3.639	1.55e-25
ATP7B		transporter	Inhibited	-3.317	4.13e-24
SH3TC2		other	Inhibited	-3.162	3.21e-23
POR		enzyme	Activated	3.082	2.46e-22
lysophosphatidylcholine		chemical - other	Inhibited	-3.317	8.51e-21
cholesterol		chemical - endogenous mammalian	Activated	2.724	1.68e-20
MFSD2A		transporter	Activated	2.828	1.51e-18
chloropromazine		chemical drug		-1.981	2.49e-18
isoquercitrin		chemical drug	Inhibited	-2.63	2.49e-17
RPTOR		other	Inhibited	-3.162	5.86e-17
C4BP		complex	Inhibited	-2.449	6.17e-17
PPARA		ligand-dependent nuclear receptor		1.061	1.37e-16
LMNB1		other	Activated	2.804	1.28e-15
pitavastatin		chemical drug	Inhibited	-2.619	1.91e-15
ezetimibe		chemical drug	Inhibited	-2.628	1.91e-15
atorvastatin		chemical drug	Inhibited	-2.911	1.94e-15
sterol		chemical - endogenous mammalian	Activated	2.055	3.36e-15
IFT88		other	Activated	2.618	1.15e-14
rosuvastatin		chemical drug	Inhibited	-2.63	1.44e-14
DBI		other	Inhibited	-2.449	4.06e-14
SIRT2		transcription regulator	Inhibited	-2.449	5.92e-14
CSF1		cytokine	Inhibited	-3.162	1.6e-13
INSIG2		other	Activated	2.396	1.62e-13
FOXO4		transcription regulator		0.651	2.57e-13
KIF3A		enzyme	Activated	2.412	3.85e-13
IAPP		other			3.85e-13
PML		transcription regulator	Activated	2.917	6.65e-13
INSR		kinase	Inhibited	-3.123	1.11e-12
NPPB		other	Activated	2.425	2.9e-12
HDL-cholesterol		complex	Activated	2.449	5e-12
arsenic trioxide		chemical drug	Activated	3.141	5.46e-12
NCOA2		transcription regulator	Inhibited	-2.611	6.82e-11
NPC1		transporter			1.41e-10
MAF		transcription regulator	Inhibited	-2.425	2.29e-10
ACACB		enzyme	Activated	2.216	2.48e-10
clozapine		chemical drug		-1.769	2.99e-10
mibolerone		chemical drug	Inhibited	-2.646	3.18e-10
valproic acid		chemical drug		-1.387	3.23e-10
ritonavir		chemical drug			4.96e-10
PPARGC1B		transcription regulator	Inhibited	-2.376	5.77e-10
MLXIPL		transcription regulator		-1.351	6.74e-10
CREM		transcription regulator			7.53e-10
CTNNBIP1		other	Activated	2	9.71e-10
FGF19		growth factor			1.2e-09
metribolone		chemical reagent	Inhibited	-2.349	1.76e-09
PEX5L		ion channel		1.98	1.96e-09
tamoxifen		chemical drug		1.664	2.63e-09
MBTPS1		peptidase	Inhibited	-2	2.67e-09
lipid		chemical - endogenous mammalian			2.82e-09
Srebp		group		-1.954	5.97e-09
PTEN		phosphatase	Activated	2.183	7.45e-09
MPZ		other			9.44e-09
lithium chloride		chemical drug	Inhibited	-2.449	9.81e-09
LDLR	-1.23	transporter			1.15e-08
CYP51A1	-1.228	enzyme	Activated	2	1.17e-08
SRT2183		chemical reagent			1.76e-08
TO-901317		chemical reagent	Inhibited	-2.376	1.78e-08
CREB1		transcription regulator			2.18e-08
ADRB		group	Activated	2.449	3.27e-08
PDE8A		enzyme			3.51e-08
CYP7A1		enzyme	Inhibited	-2	3.96e-08
vorinostat		chemical drug	Activated	2.449	4.02e-08
lovastatin		chemical drug	Inhibited	-2.382	4.75e-08
carbohydrate		chemical - endogenous mammalian		-1.982	6.07e-08
Gm35986		other			6.14e-08
25-hydroxycholesterol		chemical reagent	Activated	2.145	6.15e-08
pirinixic acid		chemical toxicant		-1.383	6.86e-08
AKT1		kinase			7.59e-08
NR0B2		ligand-dependent nuclear receptor			9.72e-08
3-deoxy-2-octulosonic acid(2)-lipid A		chemical - endogenous non-mammalian		1	1.27e-07
Ins1		other	Inhibited	-2.544	1.56e-07
ELOVL5		enzyme		1.997	1.75e-07
TP53		transcription regulator		1.706	1.82e-07
PCGEM1		other		-1.067	2.14e-07
PEBP1		other	Inhibited	-2	2.36e-07
NR1H2		ligand-dependent nuclear receptor	Inhibited	-2.144	2.38e-07
EPAS1		transcription regulator		1.387	3.69e-07
LAMTOR1		other			3.84e-07
THRSP		other			3.84e-07
aminoglutethimide		chemical drug			3.84e-07
MED13		transcription regulator		-0.577	4.37e-07
IRS2		enzyme		-1.13	4.74e-07
SFRP1		transmembrane receptor	Activated	2	5.98e-07
ACLY	-0.703	enzyme			6.35e-07
OGA		enzyme	Activated	2.646	7.42e-07
docosahexaenoic acid		chemical drug		1.387	7.69e-07
sea cucumber body wall meal		chemical reagent			7.93e-07
palmitic acid		chemical - endogenous mammalian		-0.715	8.59e-07
arachidonic acid		chemical - endogenous mammalian		1.213	9.41e-07
FGF21		growth factor		-1.99	1.05e-06
FOXO1		transcription regulator		-1	1.05e-06
HMGA1		transcription regulator		1.342	1.11e-06
ACACA	-0.603	enzyme			1.18e-06
L-triiodothyronine		chemical - endogenous mammalian		-1.913	1.6e-06
FDFT1		enzyme			1.68e-06
RIPK2		kinase	Activated	2	1.81e-06
10E,12Z-octadecadienoic acid		chemical - endogenous mammalian		-0.048	1.89e-06
MLX		transcription regulator			1.98e-06
AGT		growth factor	Inhibited	-2.621	2.27e-06
ACSS2	-2.661	enzyme			2.31e-06
mevastatin		chemical drug			2.31e-06
LEP		growth factor	Activated	2.146	2.39e-06
Insulin		group	Inhibited	-2.363	2.55e-06
PPARG		ligand-dependent nuclear receptor	Inhibited	-2.557	2.72e-06
YAP1		transcription regulator			3.04e-06
acadesine		chemical drug			3.07e-06
FASN	-2.406	enzyme		-1.982	3.39e-06
Pde4		group			3.5e-06
linalool		chemical - endogenous non-mammalian			3.5e-06
carbenoxolone		chemical toxicant			3.5e-06
LY294002		chemical - kinase inhibitor	Activated	2.566	3.81e-06
alvespimycin		chemical drug			3.98e-06
NCOR-LXR-Oxysterol-RXR-9 cis RA		complex			3.98e-06
oleoyl-estrone		chemical drug			3.98e-06
AGPAT2		enzyme			3.98e-06
CL 316243		chemical drug			3.98e-06
9Z,11E-octadecadienoic acid		chemical - endogenous mammalian			3.98e-06
DL-fructose		chemical - endogenous mammalian			3.98e-06
hydrogen peroxide		chemical - endogenous mammalian	Inhibited	-2.582	4.29e-06
dexamethasone		chemical drug		-0.842	4.79e-06
SIRT6		enzyme			5.12e-06
CDK19		kinase	Activated	2	6.32e-06
ATP1A1		transporter			9.06e-06
PSME3		peptidase			9.06e-06
RNF139		enzyme			9.06e-06
methylpiperidinyl-3b-hydroxycholenamide		chemical reagent			9.06e-06
fatty acid		chemical - endogenous mammalian			1.24e-05
LPIN1		phosphatase			1.33e-05
GYS2		enzyme			1.51e-05
NR1D1		ligand-dependent nuclear receptor			1.56e-05
mevalonic acid		chemical - endogenous mammalian			1.56e-05
T3-TR-RXR		complex			1.82e-05
tanespimycin		chemical drug	Activated	2	1.89e-05
L-glutamic acid		chemical - endogenous mammalian		-1.98	2.14e-05
CYP27A1		enzyme			2.25e-05
CCDC3		other			2.26e-05
ghrelin		biologic drug			2.26e-05
nitrendipine		chemical drug			2.26e-05
beta-estradiol		chemical - endogenous mammalian	Inhibited	-2.57	2.38e-05
IRS1		enzyme			2.62e-05
triolein		chemical drug			3.16e-05
SERPINA3		other			3.16e-05
desmosterol		chemical - endogenous mammalian			3.16e-05
oleic acid		chemical - endogenous mammalian		-1	3.17e-05
HTT		transcription regulator			3.43e-05
IFNAR1		transmembrane receptor	Activated	2	3.53e-05
ERBB2		kinase	Inhibited	-2.619	3.95e-05
HSPA5		enzyme			4.18e-05
CYP3A		group			4.21e-05
miR-217-5p (and other miRNAs w/seed ACUGCAU)		mature microRNA			4.21e-05
ziprasidone		chemical drug			4.21e-05
MTORC1		complex			4.42e-05
RETN		other			4.42e-05
Nr1h		group		-1.969	4.54e-05
EGR2		transcription regulator			4.65e-05
FGF10		growth factor			4.67e-05
ABCA1		transporter			4.67e-05
CTNNB1		transcription regulator		-1.999	5.34e-05
NR1I2		ligand-dependent nuclear receptor		-1.98	5.36e-05
CHCHD5		other			5.41e-05
GLP-1 (7-36) amide		biologic drug			5.41e-05
FBXW7		enzyme			5.46e-05
ARNTL		transcription regulator			5.74e-05
SCARB1		transporter			6.04e-05
n-3 fatty acids		chemical drug			6.04e-05
mir-185		microRNA			6.76e-05
INS		other		-1.985	7.02e-05
dihydrotestosterone		chemical - endogenous mammalian		-1.987	7.5e-05
ESRRA		ligand-dependent nuclear receptor	Inhibited	-2	7.98e-05
ADIPOQ		other		-0.686	8.15e-05
11-dehydrocorticosterone		chemical - endogenous mammalian			8.26e-05
TRIB1		kinase			8.26e-05
Sik1		kinase			8.26e-05
SIK1/SIK1B		kinase			8.26e-05
LEPR		transmembrane receptor			8.67e-05
KDM8		enzyme			9.51e-05
MAPK14		kinase		1.969	9.59e-05
MTORC2		complex			9.9e-05
NRG4		growth factor			9.9e-05
RORA		ligand-dependent nuclear receptor			0.000102
digoxin		chemical drug			0.000117
L1CAM		other			0.000117
NPC1L1		transporter			0.000117
KMUP-1		chemical reagent			0.000117
CDN1163		chemical reagent			0.000117
carnosine		chemical - endogenous mammalian			0.000117
Gsk3		group			0.000146
HSF1		transcription regulator			0.00015
FSH		complex			0.000157
cholic acid		chemical - endogenous mammalian			0.000157
SOAT1		enzyme			0.000157
KLB		enzyme			0.000157
CAMKK2		kinase			0.000157
beta-cyclodextrin		chemical - endogenous non-mammalian			0.000157
24-hydroxycholesterol		chemical - endogenous mammalian			0.000157
AGN194204		chemical drug			0.000173
FABP2		transporter			0.000179
PLIN1		other			0.000179
NFYA		transcription regulator			0.00018
CFTR		ion channel			0.000186
NR1H3		ligand-dependent nuclear receptor		-1.982	0.000197
cerivastatin		chemical drug			0.000199
orotic acid		chemical - endogenous mammalian			0.000203
SPOP		other			0.000203
amlodipine		chemical drug			0.000203
ESR1		ligand-dependent nuclear receptor		-1.98	0.000225
BTC		growth factor			0.000228
SLC13A1		transporter			0.000233
GW9662		chemical reagent			0.000233
haloperidol		chemical drug			0.00024
CEBPA		transcription regulator		-1.96	0.000241
methotrexate		chemical drug	Inhibited	-2	0.000254
ALDH1A1		enzyme			0.000255
D-glucose		chemical - endogenous mammalian	Inhibited	-2.398	0.000261
N-cor		group			0.000278
OGT		enzyme			0.000278
NONO		transcription regulator			0.000283
CLOCK		transcription regulator			0.00029
ethanol		chemical - endogenous mammalian		-1.446	0.000302
TGFB1		growth factor		0	0.000308
olanzapine		chemical drug			0.000312
OSBPL8		transporter			0.000313
NR5A2		ligand-dependent nuclear receptor			0.000366
2,4,5,2',4',5'-hexachlorobiphenyl		chemical toxicant			0.000386
IGF1		growth factor	Inhibited	-2.183	0.000395
NR4A1		ligand-dependent nuclear receptor			0.000406
FGF4		growth factor			0.00041
FMO3		enzyme			0.00041
TNF		cytokine		-1.656	0.000412
MAP4K4		kinase			0.000427
berberine		chemical drug			0.00047
IFNB1		cytokine	Activated	2	0.000481
diosgenin		chemical - endogenous non-mammalian			0.000482
U0126		chemical - kinase inhibitor	Activated	2.23	0.000508
CCNC		other			0.00052
fibric acid derivative		chemical drug			0.00052
GW3965		chemical reagent			0.000529
CPE	-1.46	peptidase			0.00056
CETP		enzyme			0.00056
Immunoglobulin		complex			0.000599
JUNB		transcription regulator			0.000646
SP1		transcription regulator			0.000654
NFIL3		transcription regulator			0.000687
ERN1		kinase			0.000702
THRA		ligand-dependent nuclear receptor			0.000717
methyl-beta-cyclodextrin		chemical drug			0.000732
LCAT		enzyme			0.000779
SCP2		transporter			0.000779
PDGF BB		complex		-1.955	0.000809
diazoxide		chemical drug			0.000827
SOST		other			0.000877
Pka		complex			0.000909
lithocholic acid		chemical - endogenous mammalian			0.000927
sphingomyelin		chemical - endogenous mammalian			0.000927
PIAS1		transcription regulator			0.00098
RORC		ligand-dependent nuclear receptor			0.00102
MED1		transcription regulator			0.00103
PPARGC1A		transcription regulator		0.414	0.00112
leucine		chemical - endogenous mammalian			0.00114
xanthohumol		chemical drug			0.00114
APOB		transporter			0.00114
MAPK9		kinase			0.00117
mono-(2-ethylhexyl)phthalate		chemical toxicant			0.00117
CG		complex			0.00122
CLTA		other			0.00125
AHCTF1		transcription regulator			0.00125
CLTB		other			0.00125
PKD1L3		ion channel			0.00125
SLC25A10		transporter			0.00125
impromidine		chemical drug			0.00125
rhapontin		chemical - endogenous non-mammalian			0.00125
berberrubine		chemical - endogenous non-mammalian			0.00125
HSD11B1		enzyme			0.00126
22(R)-hydroxycholesterol		chemical - endogenous mammalian			0.00132
GCK		kinase			0.00138
LG100268		chemical reagent			0.00138
ketoconazole		chemical drug			0.00138
CASP1		peptidase			0.00145
IGF2		growth factor			0.0015
4-hydroxytamoxifen		chemical drug			0.0015
A2M		transporter			0.00158
SERPINA1		other			0.00158
SB 216763		chemical toxicant			0.00158
S-adenosylmethionine		chemical - endogenous mammalian			0.00158
hydroxypropyl-beta-cyclodextrin		chemical drug			0.00158
thyroid hormone		chemical - endogenous mammalian			0.00169
nicotinic acid		chemical - endogenous mammalian			0.00171
beta-carotene		chemical - endogenous mammalian			0.00171
EGR1		transcription regulator			0.00172
SIRT1		transcription regulator		1.214	0.00178
UCP1		transporter			0.00188
amiodarone		chemical drug			0.00193
TXNIP		other			0.00208
CD5		transmembrane receptor			0.00208
verapamil		chemical drug			0.00208
GPER1		G-protein coupled receptor			0.00239
ADRB2		G-protein coupled receptor			0.00239
D-fructose		chemical - endogenous mammalian			0.00239
ZBTB20		transcription regulator			0.00247
FXN		kinase			0.0025
HSD17B13		enzyme			0.0025
columbamine		chemical - endogenous non-mammalian			0.0025
Fe3+		chemical - endogenous mammalian			0.0025
tunicamycin		chemical - endogenous non-mammalian			0.00257
isobutylmethylxanthine		chemical toxicant			0.00267
THRB		ligand-dependent nuclear receptor			0.00274
NRIP1		transcription regulator			0.00282
glucosamine		chemical - endogenous mammalian			0.00299
JQ1		chemical reagent			0.00309
WT1		transcription regulator			0.00309
TBP		transcription regulator			0.00318
simvastatin		chemical drug			0.00321
rosiglitazone		chemical drug			0.00329
trovafloxacin		chemical drug			0.00337
KCNE3		ion channel			0.00346
bromobenzene		chemical toxicant			0.00356
Growth hormone		group			0.0036
4-aminopyrazolo(3,4-d)pyrimidine		chemical reagent			0.00375
DUB		group			0.00375
ELOVL2		enzyme			0.00375
UBIAD1		enzyme			0.00375
MYLIP		enzyme			0.00375
GPC3		other			0.00375
sulfurbutylether-beta-cyclodextrin		chemical reagent			0.00375
LSS	-1.229	enzyme			0.00375
TOP2B		enzyme			0.00375
apomine		chemical drug			0.00375
enalaprilat		chemical - endogenous mammalian			0.00375
PKM		kinase			0.00376
ITGB3		transmembrane receptor			0.00396
NEUROG3		transcription regulator			0.00417
GHRL		growth factor			0.00417
Lh		complex			0.00424
MAP3K14		kinase			0.00428
streptozocin		chemical drug			0.00438
trichostatin A		chemical drug	Activated	2.213	0.00468
USF1		transcription regulator			0.00472
ATG7		enzyme			0.00472
SCD		enzyme			0.00483
nifedipine		chemical drug			0.00483
linoleic acid		chemical - endogenous mammalian			0.00494
NFX1		transcription regulator			0.005
alirocumab		biologic drug			0.005
CNPY2		other			0.005
compound 48/80		chemical reagent			0.005
procaine		chemical drug			0.005
chitosan		chemical - endogenous mammalian			0.005
cholesterol ester		chemical - endogenous mammalian			0.005
estradiol benzoate		chemical drug			0.00506
CYP19A1		enzyme			0.00518
ONECUT1		transcription regulator			0.00525
homocysteine		chemical - endogenous mammalian			0.00553
IL5		cytokine			0.00562
estrogen		chemical drug			0.00568
chenodeoxycholic acid		chemical - endogenous mammalian			0.00578
LCN2		transporter			0.0059
spironolactone		chemical drug			0.00603
GPD1		enzyme			0.00615
LDLRAP1		transporter			0.00624
HSD17B1		enzyme			0.00624
GCG		other			0.00628
SP600125		chemical - kinase inhibitor			0.00634
HDAC3		transcription regulator			0.00654
torin1		chemical reagent			0.00694
daidzein		chemical drug			0.00694
SLC25A13		transporter			0.00721
IGF2BP2		translation regulator			0.00748
FA2H		enzyme			0.00748
WDFY2		other			0.00748
PNU282987		chemical reagent			0.00748
Pzp		other			0.00748
dec-RRLL-cmk		chemical reagent			0.00748
clomiphene		chemical drug			0.00748
risedronic acid		chemical drug			0.00748
resveratrol		chemical drug			0.00749
sirolimus		chemical drug		1.953	0.00773
FOXO3		transcription regulator			0.00828
BDNF		growth factor			0.00835
plicamycin		chemical drug			0.00848
clofibrate		chemical drug			0.00863
ATE1		enzyme			0.00873
ACAT1		enzyme			0.00873
HU-210		chemical reagent			0.00873
DAB2		other			0.00873
Fructus xanthii aqueous extract		chemical - endogenous non-mammalian			0.00873
DHCR7	-2.293	enzyme			0.00873
glyceraldehyde-BSA		chemical reagent			0.00873
methylglyoxal-BSA		chemical reagent			0.00873
OBP2B		transporter			0.00873
dimaprit		chemical drug			0.00873
juglone		chemical toxicant			0.00873
manidipine		chemical drug			0.00873
S-allyl-L-cysteine		chemical - endogenous non-mammalian			0.00873
IFNG		cytokine	Activated	2.219	0.00886
CD36		transmembrane receptor			0.00893
N-nitro-L-arginine methyl ester		chemical drug			0.00923
PTP4A1		phosphatase			0.00969
MTOR		kinase			0.00977
MEDAG		other			0.00997
SLC39A14		transporter			0.00997
SLC13A5		transporter			0.00997
GPR39		G-protein coupled receptor			0.00997
PCSK9		peptidase			0.00997
APCS		other			0.00997
geranylgeraniol		chemical - endogenous mammalian			0.00997
non-esterified fatty acid		chemical - endogenous mammalian			0.00997
IL1		group			0.0101
1,4-bis[2-(3,5-dichloropyridyloxy)]benzene		chemical toxicant			0.0105
GH1		growth factor			0.0107
tributyltin		chemical reagent			0.0107
bucladesine		chemical toxicant			0.0109
eicosapentenoic acid		chemical drug			0.011
tannic acid		chemical toxicant			0.0112
KHSRP		enzyme			0.0112
Irs3		other			0.0112
UCHL3		peptidase			0.0112
cholestyramine		chemical drug			0.0112
PD 168393		chemical - kinase inhibitor			0.0112
acolbifene		chemical drug			0.0112
AMPK		complex			0.0113
corticosterone		chemical - endogenous mammalian			0.0122
mir-223		microRNA			0.0122
LIPE		enzyme			0.0123
Mup1 (includes others)		other			0.0124
COP1		enzyme			0.0124
polymyxin B		biologic drug			0.0124
azathioprine		chemical drug			0.0137
PIAS2		transcription regulator			0.0137
PARP2		enzyme			0.0137
NCOA6		transcription regulator			0.0137
Ncoa6		transcription regulator			0.0137
clomipramine		chemical drug			0.0137
ibandronic acid		chemical drug			0.0137
melatonin		chemical - endogenous mammalian			0.0141
CNR1		G-protein coupled receptor			0.0147
chlorcyclizine		chemical drug			0.0149
DGAT2		enzyme			0.0149
STK25		kinase			0.0149
toremifene		chemical drug			0.0149
hesperetin		chemical drug			0.0149
HNF4A		transcription regulator			0.0158
STAT6		transcription regulator			0.0159
XRCC5		enzyme			0.0161
ginsenoside Rb1		chemical - endogenous non-mammalian			0.0174
meldonium		chemical drug			0.0174
MYF6		transcription regulator			0.0174
COL6A1		other			0.0174
SOCS2		other			0.0174
mannose		chemical - endogenous mammalian			0.0174
quercetin		chemical drug			0.0174
miR-155-5p (miRNAs w/seed UAAUGCU)		mature microRNA			0.0178
cisplatin		chemical drug			0.018
nitrofurantoin		chemical drug			0.0182
SELENOS		other			0.0186
PTBP1		enzyme			0.0186
miR-128-3p (and other miRNAs w/seed CACAGUG)		mature microRNA			0.0186
RGCC		other			0.0186
HNRNPD		transcription regulator			0.0186
Fe2+		chemical - endogenous mammalian			0.0186
dehydroepiandrosterone sulfate		chemical - endogenous mammalian			0.0198
CREBZF		transcription regulator			0.0198
EHHADH		enzyme			0.0198
PDE3B		enzyme			0.0198
Gm12602		other			0.0198
ANGPTL4		other			0.0198
perhexiline		chemical drug			0.0211
OMA1		peptidase			0.0211
decursin		chemical - endogenous non-mammalian			0.0211
gamma-linolenic acid		chemical - endogenous mammalian			0.0211
cyclosporin A		biologic drug			0.0216
NR1H4		ligand-dependent nuclear receptor			0.0219
octanoic acid		chemical - endogenous mammalian			0.0223
PMP22		other			0.0223
PLTP		enzyme			0.0223
Z-551		chemical reagent			0.0223
farnesyl pyrophosphate		chemical - endogenous mammalian			0.0223
galactose		chemical - endogenous mammalian			0.0223
perfluorooctanoic acid		chemical reagent			0.0235
DDX25		enzyme			0.0235
p85 (pik3r)		group			0.0235
PCYT2		enzyme			0.0235
cerulenin		chemical drug			0.0235
thioridazine		chemical drug			0.0235
oxysterol		chemical - endogenous mammalian			0.0235
metformin		chemical drug			0.0244
15(S)-HETE		chemical - endogenous mammalian			0.0247
G6PD		enzyme			0.0247
RARRES2		transmembrane receptor			0.0247
AR		ligand-dependent nuclear receptor			0.0249
MAP2K1		kinase			0.0253
acetaminophen		chemical drug			0.0253
FUT8		enzyme			0.026
FKBP4		enzyme			0.026
ATP2A2		transporter			0.026
SPP1		cytokine			0.0265
CYB5R4		enzyme			0.0272
mezerein		chemical - endogenous non-mammalian			0.0272
ESR2		ligand-dependent nuclear receptor			0.0278
triamcinolone acetonide		chemical drug			0.028
1,2-dithiol-3-thione		chemical reagent			0.028
STS		enzyme			0.0284
BRD7		transcription regulator			0.0284
lisinopril		biologic drug			0.0284
caffeic acid		chemical drug			0.0284
nicotine		chemical drug			0.0285
glycerol		chemical - endogenous mammalian			0.0296
PDGF-AA		complex			0.0296
BHLHE40		transcription regulator			0.0296
MC4R		G-protein coupled receptor			0.0296
mir-103		microRNA			0.0296
mir-33		microRNA			0.0296
LIPG		enzyme			0.0296
alendronic acid		chemical drug			0.0296
SP3		transcription regulator			0.0298
EGF		growth factor			0.0305
wortmannin		chemical - kinase inhibitor			0.0308
JINK1/2		group			0.0308
FXR ligand-FXR-Retinoic acid-RXRÎ±		complex			0.0308
mir-214		microRNA			0.0308
LRPAP1		other			0.0308
ETV1		transcription regulator			0.0308
mangiferin		chemical - endogenous non-mammalian			0.0308
cafestol		chemical - endogenous non-mammalian			0.0308
IgG		complex			0.0318
mir-148		microRNA			0.032
MTA2		transcription regulator			0.032
FOS		transcription regulator			0.0328
STAT4		transcription regulator			0.0329
PPARD		ligand-dependent nuclear receptor			0.0331
p70 S6k		group			0.0333
PRKDC		kinase			0.0333
NFIA		transcription regulator			0.0333
HAND1		transcription regulator			0.0333
ST8SIA1		enzyme			0.0333
BCAP31		transporter			0.0345
HSD17B4		enzyme			0.0345
carvedilol		chemical drug			0.0345
ammonium chloride		chemical drug			0.0345
PD98059		chemical - kinase inhibitor			0.0353
XBP1		transcription regulator			0.0355
Mir122a,b		group			0.0357
amitriptyline		chemical drug			0.0357
sucrose		chemical - endogenous mammalian			0.0357
IFNA2		cytokine			0.0366
leukotriene B4		chemical - endogenous mammalian			0.0369
risperidone		chemical drug			0.0369
MAC		complex			0.0369
VDR		transcription regulator			0.0372
Nuclear factor 1		group			0.0381
SLC2A4		transporter			0.0381
FECH		enzyme			0.0381
ARRB1		other			0.0381
UCP2		transporter			0.0393
LTB4R		G-protein coupled receptor			0.0393
PD 123319		chemical drug			0.0393
4-(2-aminoethyl)benzenesulfonylfluoride		chemical - protease inhibitor			0.0393
PRKCI		kinase			0.0405
linolenic acid		chemical - endogenous mammalian			0.0405
nitroarginine		chemical reagent			0.0405
HINT1		enzyme			0.0417
IHH		enzyme			0.0417
ITGAV		transmembrane receptor			0.0417
NGFR		transmembrane receptor			0.0417
methylnitrosourea		chemical toxicant			0.0429
SLC2A1		transporter			0.0441
TERC		other			0.0441
TG		other			0.0441
S-nitroso-N-acetylpenicillamine		chemical reagent			0.0441
SMAD3		transcription regulator			0.0444
NRG1		growth factor			0.0456
E. coli B5 lipopolysaccharide		chemical - endogenous non-mammalian			0.0459
indomethacin		chemical drug			0.0459
IL2		cytokine			0.046
MBTD1		other			0.0465
mir-19		microRNA			0.0465
imipramine		chemical drug			0.0465
YY1		transcription regulator			0.0483
fenofibrate		chemical drug			0.0483
fulvestrant		chemical drug			0.0486
IGF1R		transmembrane receptor			0.0486
8-bromoguanosine 3',5'-cyclic monophosphate		chemical - kinase inhibitor			0.0489
CTF1		cytokine			0.0489
LDL		complex			0.0489
HRAS		enzyme			0.0494

## Sheet: EcoliPink_upstream_analysis
Supplementary Table 5: Modulewise (see different tabs) Ingenuity upstream regulator analysis in the hepatic transcriptome of cows in response to intramammary E.coli challenge
Upstream Regulator	Expr Log Ratio	Molecule Type	Predicted Activation State	Activation z-score	p-value of overlap
IL2		cytokine	Inhibited	-4.72	7.62e-24
CD3		complex		-1.922	8.23e-21
lipopolysaccharide		chemical drug	Inhibited	-3.005	1.82e-19
IL4		cytokine		-1.832	7.57e-19
CD40LG	-0.767	cytokine	Inhibited	-2.555	4.5e-18
IL15		cytokine	Inhibited	-3.255	5.01e-16
IL10		cytokine		0.834	2.62e-15
ZBTB16		transcription regulator		-1.072	3.65e-15
IL12 (complex)		complex	Inhibited	-2.271	7.98e-15
Hbb-b2		other	Inhibited	-3.317	1.89e-14
TCR		complex	Inhibited	-2.286	2.35e-14
ID3		transcription regulator		-0.923	5.37e-13
IFNG		cytokine	Inhibited	-4.348	6.86e-13
IRF8		transcription regulator		-1.088	9.88e-13
TGFB1		growth factor		-0.189	2.3e-12
PLX5622		chemical drug	Inhibited	-3.162	4.71e-12
ID2		transcription regulator		-1.463	2.12e-11
Hbb-b1		transporter	Inhibited	-3.317	4.96e-11
Interferon alpha		group	Inhibited	-3.546	5.71e-11
TNF		cytokine	Inhibited	-3.266	1.29e-10
FAS		transmembrane receptor		-1.976	2.07e-10
IL21		cytokine	Inhibited	-2.187	2.73e-10
CSF2		cytokine	Inhibited	-3.338	2.93e-10
CD28		transmembrane receptor		-1.989	4.6e-10
KLF2		transcription regulator		-0.324	4.72e-10
SPI1		transcription regulator		-0.761	5.02e-10
AGN194204		chemical drug	Inhibited	-2.514	5.21e-10
IL18	-0.736	cytokine	Inhibited	-3.495	6.14e-10
Ifnar		group	Inhibited	-3.094	9e-10
prostaglandin E2		chemical - endogenous mammalian		1.103	9.22e-10
STAT3		transcription regulator		1.876	1.03e-09
GATA3		transcription regulator		-1.354	1.49e-09
Immunoglobulin		complex		-1.67	1.69e-09
NFATC2		transcription regulator		-0.997	1.87e-09
fluticasone propionate		chemical drug		1.8	2.61e-09
dexamethasone		chemical drug	Activated	2.436	3.41e-09
BCL6		transcription regulator		1.793	3.51e-09
alefacept		biologic drug	Activated	2.804	3.62e-09
RGS10		enzyme			3.62e-09
IL1B		cytokine	Inhibited	-3.062	3.99e-09
ETS1		transcription regulator	Inhibited	-2.16	4.14e-09
CORT		other		1.195	4.23e-09
IFN alpha/beta		group	Inhibited	-2.931	4.34e-09
PIK3CG		kinase	Activated	3	4.65e-09
genistein		chemical drug		-1.882	5.07e-09
IL27		cytokine	Inhibited	-3.097	5.96e-09
E. coli B5 lipopolysaccharide		chemical - endogenous non-mammalian	Inhibited	-3.695	6.27e-09
ITK		kinase		-1.729	7.43e-09
Pam3-Cys-Ser-Lys4		chemical reagent		-1.803	1.18e-08
PPIF		enzyme		-1	1.8e-08
TBX21	-0.943	transcription regulator	Inhibited	-2.025	2.57e-08
SB203580		chemical - kinase inhibitor	Activated	2.446	2.98e-08
IL6		cytokine		-0.374	3.16e-08
STAT1		transcription regulator	Inhibited	-3.599	3.39e-08
TLR2		transmembrane receptor	Inhibited	-2.493	5.11e-08
CD40		transmembrane receptor	Inhibited	-2.55	5.2e-08
CBFB		transcription regulator	Activated	2.813	6.76e-08
tetradecanoylphorbol acetate		chemical drug		-1.411	6.88e-08
cardiotoxin		chemical - other	Inhibited	-3	8.95e-08
CREBBP		transcription regulator		0.24	9.18e-08
CCR2	-0.62	G-protein coupled receptor	Inhibited	-2.781	9.6e-08
EBI3		cytokine	Inhibited	-2.583	1.05e-07
IL5		cytokine	Inhibited	-3.606	1.07e-07
IFNA2		cytokine	Inhibited	-2.4	1.1e-07
TLR9		transmembrane receptor	Inhibited	-3.302	1.2e-07
TREM1		transmembrane receptor		-0.745	1.27e-07
salmonella minnesota R595 lipopolysaccharides		chemical - endogenous non-mammalian	Inhibited	-2.934	1.6e-07
IKZF1		transcription regulator	Activated	2.885	1.78e-07
17-alpha-ethinylestradiol		chemical drug		1.929	1.83e-07
Hsp90		group	Inhibited	-2.789	1.88e-07
IL12 (family)		group		-1.784	2.41e-07
CCL2		cytokine		-1.016	2.43e-07
MYD88		other	Inhibited	-3.155	3.86e-07
ATP-gamma-S		chemical reagent			5.01e-07
LDLR		transporter			5.65e-07
LDL		complex		-1.677	6.11e-07
TGM2		enzyme	Inhibited	-3.317	6.16e-07
resiquimod		chemical drug		-1.205	6.23e-07
NR1H3		ligand-dependent nuclear receptor		0.063	6.42e-07
IL12A		cytokine	Inhibited	-2.425	6.82e-07
BCR (complex)		complex	Inhibited	-2.725	6.96e-07
IL13		cytokine		-0.203	9.22e-07
poly rI:rC-RNA		biologic drug	Inhibited	-3.484	1.04e-06
peptidoglycan		chemical - endogenous non-mammalian	Inhibited	-2.46	1.09e-06
pyrrolidine dithiocarbamate		chemical reagent	Activated	2.016	1.33e-06
cytokine		group		-1.782	1.43e-06
tacrolimus		chemical drug		0.822	1.44e-06
STAT6		transcription regulator		0.601	1.45e-06
SMARCA4		transcription regulator	Inhibited	-2.828	1.5e-06
rosiglitazone		chemical drug		0.032	1.76e-06
filgrastim		biologic drug	Activated	3.223	2.16e-06
MOG		other		-1.775	2.48e-06
isopentenyl diphosphate		chemical - endogenous mammalian		1.982	2.68e-06
NLRP3		other		-1.709	3e-06
bryostatin 1		chemical drug		-1.621	3.28e-06
ZBTB7B		transcription regulator		1.969	3.28e-06
STAT2		transcription regulator		-0.81	3.37e-06
APP		other	Inhibited	-2.251	3.6e-06
miR-34a-5p (and other miRNAs w/seed GGCAGUG)		mature microRNA	Activated	2.828	3.72e-06
STAT4		transcription regulator	Inhibited	-3.117	3.91e-06
FLT3LG		cytokine		-1.432	4.09e-06
TYROBP		transmembrane receptor			4.5e-06
VIPR1		G-protein coupled receptor		-1.981	4.62e-06
LY294002		chemical - kinase inhibitor	Activated	3.348	5.15e-06
cyclosporin A		biologic drug		1.886	5.59e-06
daidzein		chemical drug		-1.633	5.63e-06
IRF1	-1.195	transcription regulator	Inhibited	-2.918	5.7e-06
GATA1		transcription regulator		-1.258	5.86e-06
PAEP		other	Activated	2	5.9e-06
SOCS1		other	Activated	2.759	6.37e-06
Fcer1		complex		-0.97	7.04e-06
TNFSF13B		cytokine			7.04e-06
IFN Beta		group	Inhibited	-2.578	7.8e-06
IL7		cytokine	Inhibited	-2.774	8.2e-06
CTLA4		transmembrane receptor		1.964	8.34e-06
APOE		transporter	Activated	2.97	8.61e-06
IFNAR1		transmembrane receptor	Inhibited	-2.389	9.05e-06
HRG		other	Inhibited	-2	9.25e-06
MAP3K8		kinase		-0.114	9.97e-06
IL1A		cytokine		-1.355	1.08e-05
CD2	-0.903	transmembrane receptor			1.08e-05
RNASE1		enzyme		-1.98	1.14e-05
CXCL3		cytokine		-1.969	1.14e-05
BCOR		transcription regulator			1.14e-05
LCK	-0.732	kinase		-0.555	1.15e-05
IRF4		transcription regulator			1.32e-05
PSMB11		peptidase		1.89	1.34e-05
IFNE		cytokine		-1.982	1.35e-05
S-nitrosoglutathione		chemical toxicant		0.277	1.35e-05
bleomycin		chemical drug		-1.97	1.45e-05
GATA2		transcription regulator		-0.2	1.5e-05
ICOS		transmembrane receptor			1.51e-05
tretinoin		chemical - endogenous mammalian	Inhibited	-3.687	1.53e-05
IFNK		cytokine			1.66e-05
RAG1		enzyme			1.66e-05
Calcineurin B		group			1.7e-05
CCL-34		chemical reagent			1.7e-05
GSKJ4		chemical reagent			1.7e-05
tosyllysine chloromethyl ketone		chemical - protease inhibitor			1.7e-05
BTK		kinase		0.728	1.77e-05
TLR4		transmembrane receptor	Inhibited	-2.422	1.88e-05
PRKD1		kinase	Inhibited	-2.213	2.07e-05
IRF9		transcription regulator		-0.869	2.07e-05
interferon beta-1a		biologic drug			2.08e-05
JUND		transcription regulator			2.08e-05
CpG ODN 1826		chemical reagent	Inhibited	-2.387	2.23e-05
Salmonella enterica serotype abortus equi lipopolysaccharide		chemical toxicant	Inhibited	-2.804	2.25e-05
Ifn		group		-1.937	2.31e-05
PSEN1		peptidase		1.455	2.35e-05
IL36B		cytokine			2.35e-05
SPIB		transcription regulator	Inhibited	-2.449	2.39e-05
IgG		complex		0.097	2.42e-05
IL3		cytokine	Inhibited	-2.795	2.97e-05
TCL1A		transcription regulator			3.32e-05
inosine		chemical - endogenous mammalian	Inhibited	-2.236	3.34e-05
PARP14		enzyme			3.6e-05
NCR1	-0.865	transmembrane receptor			3.6e-05
SAMSN1		other		-1.633	3.77e-05
fingolimod		chemical drug	Activated	2.433	3.77e-05
IFNA1/IFNA13		cytokine	Inhibited	-2.184	4.35e-05
DCTN4		other			4.62e-05
IKBKG		kinase		-0.608	4.81e-05
glucocorticoid		chemical drug		0.706	4.83e-05
TNNI3		transporter			4.93e-05
Ifnz (includes others)		cytokine			4.93e-05
SOX11		transcription regulator		-1.664	5.1e-05
IL12B		cytokine		-1.432	5.58e-05
MAP2K4		kinase		-0.927	5.58e-05
CARD9		other	Inhibited	-2	5.67e-05
KRT17		other		-1	5.67e-05
TIRAP		other		-0.152	5.67e-05
histamine		chemical - endogenous mammalian		-0.686	5.73e-05
TICAM1		other	Inhibited	-2.463	6.02e-05
Ifn gamma		complex		-0.692	7.16e-05
CpG oligonucleotide		chemical drug	Inhibited	-2.621	7.79e-05
IRF3		transcription regulator	Inhibited	-2.721	7.9e-05
CXCL12		cytokine	Inhibited	-2.789	8.18e-05
OSCAR		other		-1	8.22e-05
PRDM16		transcription regulator			8.22e-05
FOXP3		transcription regulator			8.42e-05
TRIM38		other			8.45e-05
2'3'-cyclic guanosine monophosphate-adenosine monophosphate		chemical - endogenous mammalian			8.45e-05
GLI2		transcription regulator			9.35e-05
dextran sulfate		chemical drug		-0.06	9.41e-05
Tnf (family)		group		-0.946	9.58e-05
NR3C1		ligand-dependent nuclear receptor		1.969	0.000104
SCAVENGER receptor CLASS A		group			0.000107
TCF3		transcription regulator		-1	0.000108
DOCK8		other	Inhibited	-2.236	0.000109
Ige		complex	Inhibited	-2.348	0.000113
RNA polymerase II		complex			0.000114
RNASE2		enzyme		-1.937	0.000115
IKZF2		transcription regulator	Activated	2	0.000115
CD4	-0.977	transmembrane receptor			0.000115
SASH1		other	Inhibited	-2.236	0.000125
DDX58		enzyme	Inhibited	-2.164	0.000125
TLR7		transmembrane receptor	Inhibited	-2.371	0.000126
NFKB1		transcription regulator	Inhibited	-2.391	0.000128
IL27RA		transmembrane receptor		0.831	0.000128
HERC5		enzyme			0.000138
KIT		transmembrane receptor			0.000139
NFkB (complex)		complex	Inhibited	-2.804	0.000142
JAG2		growth factor		1.982	0.000142
hyaluronic acid		chemical - endogenous mammalian	Inhibited	-2.378	0.000153
Tcf7		transcription regulator			0.000157
Jnk		group	Inhibited	-2.583	0.000161
cholecalciferol		chemical - endogenous mammalian		0	0.000176
PRDM1		transcription regulator		1.673	0.000187
pristane		chemical toxicant			0.00019
E. coli lipopolysaccharide		chemical - endogenous non-mammalian	Inhibited	-2.211	0.000195
Cux1		transcription regulator			0.000197
albuterol		chemical drug			0.000197
IFNB1		cytokine	Inhibited	-2.264	0.000204
E. coli B4 lipopolysaccharide		chemical toxicant	Inhibited	-2.203	0.000204
NFKB2		transcription regulator		-1	0.000207
DYSF		other			0.000207
ARHGAP21		other	Inhibited	-2	0.000209
IFIH1		enzyme		-1.718	0.000209
JAK		group			0.000209
CCR5	-1.229	G-protein coupled receptor			0.000209
MIF		cytokine		-1.732	0.000219
ACKR2		G-protein coupled receptor		1.951	0.000228
REL		transcription regulator			0.000229
IFNW1		cytokine			0.000235
PARP9		enzyme			0.000235
lipid A		chemical toxicant		-1.98	0.000249
phytohemagglutinin		chemical drug		-1.521	0.000267
IFNA4		cytokine		-1.934	0.000271
IFNAR2		transmembrane receptor			0.000271
LY75		transmembrane receptor			0.000275
FOXO6		transcription regulator			0.000275
TPP2		peptidase			0.000275
ascomycin		chemical reagent			0.000275
phenanthridine		chemical toxicant			0.000275
CCL5	-1.163	cytokine		-1.172	0.000292
SOX4		transcription regulator		-1.937	0.000295
STK40		kinase			0.000295
IFNGR1		transmembrane receptor			0.000295
IL10RA	-0.947	transmembrane receptor		1.667	0.000301
camptothecin		chemical drug			0.000314
Pam3-Cys		chemical toxicant		-1.875	0.00032
C3AR1	-0.79	G-protein coupled receptor		1	0.00032
HNRNPK		transcription regulator			0.00032
IL33		cytokine		-1.559	0.000337
Lymphotoxin		complex			0.000378
THZ1		chemical - kinase inhibitor			0.000378
S-(2,3-bispalmitoyloxypropyl)-cysteine-GDPKHPKSF		chemical reagent			0.000378
MAPK14		kinase		-1.549	0.00038
KRAS		enzyme		0.816	0.000401
IFN type 1		group		-1.964	0.000405
beta-estradiol		chemical - endogenous mammalian		-1.299	0.000417
IKK (complex)		complex			0.000435
CpG ODN 2395		chemical reagent			0.000435
B4GALNT1		enzyme			0.000435
CISH		other			0.000435
ionomycin		chemical reagent		-0.694	0.000443
CpG ODN 2006		chemical reagent		-0.6	0.000443
TRAF3		enzyme		-0.322	0.000443
SOCS3		phosphatase		1.518	0.000443
p38 Sapk		group			0.000456
LAMP1		other			0.000456
ADAM8		peptidase			0.000456
SMARCC2		transcription regulator			0.000456
KDM1A		enzyme	Activated	2.646	0.000498
TSC22D3		transcription regulator		1.414	0.000504
BCL3		transcription regulator		1.904	0.000504
CD5	-1.327	transmembrane receptor			0.000504
trinitrobenzenesulfonic acid		chemical reagent		-1.987	0.000513
TBK1		kinase		-1.279	0.000513
lactosylceramide		chemical - endogenous mammalian			0.000566
CGAS		enzyme			0.000566
Cyp2c23		enzyme			0.000566
poly dA-dT		chemical reagent			0.000566
SP1		transcription regulator		-1.134	0.000572
CASP8		peptidase		1.414	0.000579
SAFB		other	Activated	2	0.000579
etoposide		chemical drug	Inhibited	-2.17	0.000593
MSC		transcription regulator		-0.762	0.00062
PTGS2		enzyme	Inhibited	-2.381	0.000627
NFAT (complex)		complex			0.00064
NODAL		growth factor			0.00064
PTGER4	-0.677	G-protein coupled receptor	Activated	2.425	0.000668
TP53		transcription regulator		0.693	0.000672
Stat1 dimer		complex			0.00068
Mucin		group			0.00068
AP2M1		other			0.00068
TRAT1		kinase			0.00068
U 50488H		chemical reagent			0.00068
OGA		enzyme		-1.265	0.000708
PLK2		kinase			0.00072
fulvestrant		chemical drug		0.274	0.000743
PTPN6		phosphatase			0.000753
Ccl2		cytokine		-0.063	0.000802
CD14		transmembrane receptor			0.000802
TICAM2		other			0.000806
ST8SIA1		enzyme			0.000806
PLK4		kinase			0.000806
MAPK1		kinase		1.211	0.000825
CAMP		other		-0.529	0.00084
IKBKB		kinase		-1.057	0.00089
RAG2		enzyme			0.000898
USP18		peptidase			0.000898
SLC9A3		ion channel			0.000898
alitretinoin		chemical drug		-1.732	0.000899
HDL		complex		1.98	0.000906
FLI1	-0.574	transcription regulator			0.000906
STAT5A		transcription regulator			0.00091
CTSE		peptidase			0.000948
TRIM8		other			0.000948
Ptgs2os2		other			0.000948
CLEC2A		other			0.000948
murabutide		chemical reagent			0.000948
TRIM24		transcription regulator		1.4	0.000951
PDCD1		phosphatase	Activated	2	0.000961
Pkc(s)		group		-1.455	0.000962
hemozoin		chemical - endogenous non-mammalian			0.000997
UM101		chemical - kinase inhibitor			0.000997
MAPK9		kinase		-1.633	0.00102
chloroquine		chemical drug		1.982	0.00102
PSEN2		peptidase		1.432	0.00103
bucladesine		chemical toxicant		-0.61	0.00104
AHR		ligand-dependent nuclear receptor		0.182	0.00104
Tgf beta		group		1.434	0.00106
PTX3		other			0.0011
SYK		kinase		-1.204	0.00112
INSIG1		other	Activated	2.219	0.00112
cytarabine		chemical drug		-1.969	0.00114
IRF7		transcription regulator	Inhibited	-2.371	0.00115
TNFRSF1A		transmembrane receptor		-1.039	0.00115
AKT1		kinase	Inhibited	-2.621	0.00118
CSF1		cytokine	Inhibited	-2.586	0.00118
CD3E	-0.866	transmembrane receptor			0.00121
TNFSF14		cytokine			0.00121
CXCL10	-2.441	cytokine			0.00121
IDR-1002		chemical reagent			0.00121
TNFSF15		cytokine			0.00121
DEPTOR		other			0.00126
TH2 Cytokine		group			0.00126
LY86		other			0.00126
MRC1		transmembrane receptor			0.00126
NCR3		transmembrane receptor			0.00126
Tlr		group	Inhibited	-2.181	0.0013
etanercept		biologic drug			0.00133
mir-155		microRNA		1.491	0.00135
VIP		other		1.882	0.00135
JAK1/2		group	Inhibited	-2	0.00142
BSCL2		other			0.00142
MAPK8		kinase		-0.6	0.00145
3M-011		chemical reagent			0.00146
FCGR2B		transmembrane receptor			0.00146
TRB		transmembrane receptor			0.00146
UBE2I		enzyme			0.00146
clodronic acid		chemical drug			0.00146
butyric acid		chemical - endogenous mammalian		-0.481	0.00153
NPC1		transporter			0.00156
TRAF3IP2		other		-1.98	0.00157
lipoteichoic acid		chemical - endogenous non-mammalian		-1.71	0.00157
IRF3 dimer		complex			0.00161
salmonella typhimurium lipopolysaccharide		chemical - endogenous non-mammalian			0.00161
AZD8055		chemical drug			0.00161
DUSP16		phosphatase			0.00161
CTSZ		peptidase			0.00161
cyclic guanosine monophosphate-adenosine monophosphate		chemical - endogenous non-mammalian			0.00161
dacarbazine		chemical drug			0.00161
PD 168393		chemical - kinase inhibitor			0.00161
RNF31		enzyme		1.732	0.00165
tributyltin		chemical reagent		0.594	0.00168
IFI16		transcription regulator		-1.981	0.00182
C3		peptidase		-1.709	0.00182
MAP2K6		kinase			0.00182
CYP27B1		enzyme			0.00188
lysophosphatidylcholine		chemical - other			0.00191
E. coli serotype 0127B8 lipopolysaccharide		chemical - endogenous non-mammalian	Inhibited	-2.412	0.00192
AMPK		complex		1.067	0.00193
Ca2+		chemical - endogenous mammalian		-1.702	0.00197
RNASEH2B		enzyme			0.002
IFNL2		other			0.002
ANG		enzyme			0.002
PDE4B		enzyme			0.002
vadimezan		chemical drug			0.002
15-deoxy-delta-12,14 -PGJ 2		chemical - endogenous mammalian		1.725	0.00202
troglitazone		chemical drug		1.093	0.00203
asoprisnil		chemical drug			0.00204
3M-001		chemical drug			0.00204
PF4		cytokine			0.00204
MAP3K7		kinase		-1.964	0.0021
IRAK4		kinase			0.0021
PD98059		chemical - kinase inhibitor		0.916	0.00218
medroxyprogesterone acetate		chemical drug		-0.6	0.0022
lactic acid		chemical - endogenous mammalian			0.0022
EBF1		transcription regulator		-1.982	0.00228
KITLG		growth factor		-1.698	0.00228
RETNLB		other	Inhibited	-2	0.0023
CYBB		enzyme			0.00237
minocycline		chemical drug		1	0.00241
USF1		transcription regulator			0.00241
TLR2/3/4/9		group			0.00244
Traj18		other			0.00244
KLRD1		transmembrane receptor			0.00244
UTS2R		G-protein coupled receptor			0.00244
TNFRSF9		transmembrane receptor			0.00255
5-O-mycolyl-beta-araf-(1->2)-5-O-mycolyl-alpha-araf-(1->1')-glycerol		chemical - endogenous non-mammalian		-1	0.00274
RNASEH2A	-0.865	enzyme			0.00274
CIITA	-1.483	transcription regulator			0.00274
SAA1		transporter			0.00274
ENG		transmembrane receptor			0.00274
ELAVL1		other		-1.982	0.0028
Vegf		group		-0.817	0.0028
SP110		transcription regulator		0.447	0.00284
IFNL1		cytokine			0.00286
highly active antiretroviral therapy		chemical drug			0.00291
HRH3		G-protein coupled receptor			0.00291
TXK		kinase			0.00291
APOH		transporter			0.00291
RB1CC1		other			0.00291
diaminopimelic acid		chemical - endogenous non-mammalian			0.00291
conjugated linoleic acid		chemical drug			0.00294
sorafenib		chemical drug			0.00294
ciglitazone		chemical drug		0.471	0.00298
IKBKE		kinase		-1.882	0.00311
NPC2	-0.702	transporter			0.00314
arachidonic acid		chemical - endogenous mammalian		0.223	0.0032
PTPRC		phosphatase			0.00335
IFNLR1		transmembrane receptor			0.00335
WP1066		chemical drug			0.00343
IL1RL2		transmembrane receptor			0.00343
ELN		other			0.00343
phospholipid		chemical - endogenous mammalian			0.00343
CD44		other	Inhibited	-2.449	0.00347
Histone h4		group			0.00349
POU2F2		transcription regulator			0.00351
RAC2		enzyme			0.00358
Irgm1		other			0.00358
EP300		transcription regulator			0.0036
FOXO1		transcription regulator		0.563	0.00376
stallimycin		biologic drug			0.00381
PTGDR2		G-protein coupled receptor			0.00398
IFNA17		cytokine			0.00398
brodalumab		biologic drug			0.00398
MAPKAP1		other			0.00398
NLRC4		other			0.00398
MVP		other			0.00398
DEFB103A/DEFB103B		other			0.00398
DMH1		chemical reagent			0.00398
biochanin A		chemical toxicant			0.00398
E64d		chemical - protease inhibitor			0.00398
Pka		complex		-1.4	0.00402
TLR8		transmembrane receptor			0.00405
TCF7		transcription regulator			0.00405
ribavirin		chemical drug			0.00405
U0126		chemical - kinase inhibitor		1.178	0.00407
CDKN2A		transcription regulator		-1.633	0.00428
aldesleukin		biologic drug			0.00429
CERK		kinase			0.00455
monophosphoryl lipid A		chemical drug			0.00457
TIFA		other			0.00457
TYR		enzyme			0.00457
TRAF5		transporter			0.00457
TREX1		enzyme			0.00457
RFX5		transcription regulator			0.00457
FITC		chemical reagent			0.00457
[D-Ala2,N-Me-Phe4,Gly5-ol]-Enkephalin		chemical reagent			0.00457
NFAT5		transcription regulator		-1.982	0.00474
NAMPT		cytokine			0.00482
NQO1		enzyme			0.00482
ITGB2		transmembrane receptor			0.00509
Mek		group		0.208	0.00514
CHRNA1		transmembrane receptor			0.0052
RGS2		enzyme			0.0052
SLAMF1		transmembrane receptor			0.0052
TNFRSF12A		transmembrane receptor			0.0052
CXCL2		cytokine			0.0052
CCL3L3		cytokine			0.0052
EPAS1		transcription regulator		-0.447	0.00524
LGALS3		other			0.00527
galactosylceramide-alpha		chemical reagent			0.00538
SQSTM1		transcription regulator			0.00538
acetovanillone		chemical drug			0.00538
curcumin		chemical drug		0.872	0.00541
Nfat (family)		group	Inhibited	-2	0.00545
CD38		enzyme		-1.98	0.00553
bromodeoxyuridine		chemical drug			0.00567
Hsp70		group			0.00567
IRF6		transcription regulator			0.00567
SATB1		transcription regulator		0.447	0.00581
NFATC1		transcription regulator			0.00583
FZD9		G-protein coupled receptor			0.00587
PHLPP1		enzyme			0.00587
LY96		transmembrane receptor			0.00587
tranylcypromine		chemical drug			0.00587
IL4R		transmembrane receptor			0.00598
TMEM173		other			0.00629
mir-24		microRNA			0.00629
HTT		transcription regulator			0.0063
IL17R		complex			0.00658
Iga		complex			0.00658
PRF1	-1.28	transporter			0.00658
SMURF1		enzyme			0.00658
CCR6		G-protein coupled receptor			0.00658
GAB1		other			0.00658
lysophosphatidic acid		chemical - other		-1.029	0.00665
capsular polysaccharide		chemical - other			0.00682
FD & C Yellow no. 6		chemical toxicant			0.00682
TOX2		transcription regulator			0.00682
PPP2R2D		other			0.00682
USP50		other			0.00682
NLRP9		other			0.00682
boldine		chemical - endogenous non-mammalian			0.00682
HOOK3		other			0.00682
TCFL5		transcription regulator			0.00682
RGS9BP		other			0.00682
Myosin2		complex			0.00682
KRT1		other			0.00682
GR 82334		biologic drug			0.00682
PRPF4		other			0.00682
miR-125a-3p (miRNAs w/seed CAGGUGA)		mature microRNA			0.00682
mir-1301		microRNA			0.00682
EPS15		other			0.00682
IFIT1		other			0.00682
Zfp54		other			0.00682
TONSL		transcription regulator			0.00682
20-hydroxyprostaglandin E2		chemical - endogenous mammalian			0.00682
Zfp55		other			0.00682
nardostachys chinensis extract		chemical reagent			0.00682
3,4-dideoxyglucosone-3-ene		chemical - endogenous mammalian			0.00682
24-methylenecycloartanyl ferulate		chemical reagent			0.00682
4,4'-diaminodiphenylmethane		chemical toxicant			0.00682
8-carboxamidocyclazocine		chemical reagent			0.00682
cicletanine		chemical drug			0.00682
aminooxypentane-rantes		chemical reagent			0.00682
AZ10606120		chemical reagent			0.00682
anthraquinone		chemical toxicant			0.00682
SDM25N		chemical reagent			0.00682
NEF inhibitor B9		chemical reagent			0.00682
SAF		other			0.00682
PNGASE F		other			0.00682
NCOA2		transcription regulator		-1.676	0.00708
PAX5		transcription regulator			0.00729
DDX3X		enzyme			0.00732
PON1		phosphatase			0.00732
cuprizone		chemical toxicant			0.00732
cerulenin		chemical drug			0.00732
PS-1145		chemical - kinase inhibitor			0.00732
MAPKAPK2		kinase			0.00764
POU2AF1		transcription regulator			0.00764
CD36		transmembrane receptor	Inhibited	-2	0.00777
IL11		cytokine			0.00801
azoxymethane		chemical toxicant			0.00801
heme		chemical - endogenous mammalian			0.00801
ssRNA40		chemical reagent			0.00809
STAP2		other			0.00809
SPHK2		kinase			0.00809
Klra7 (includes others)		transmembrane receptor			0.00809
trichostatin A		chemical drug		0.118	0.00849
IGF1		growth factor	Inhibited	-2.188	0.00865
PRKCB	-0.728	kinase			0.00876
CLEC11A		growth factor			0.00876
CUX1		transcription regulator			0.00876
resolvin E1		chemical - endogenous mammalian			0.00891
DLK1		other			0.00891
phenyl-N-tert-butylnitrone		chemical reagent			0.00891
buthionine sulfoximine		chemical drug			0.00891
ADIPOQ		other		1.187	0.00905
SMPD1		enzyme			0.00915
RHO		G-protein coupled receptor			0.00915
CSF3		cytokine		-0.447	0.00925
N-acetyl-L-cysteine		chemical drug	Activated	2.425	0.00946
IL1R1		transmembrane receptor			0.00956
napabucasin		chemical drug			0.00956
TLR3		transmembrane receptor	Inhibited	-2.414	0.00962
POR		enzyme		1.982	0.00966
PLC		group			0.00975
MSR1	-1.232	transmembrane receptor			0.00975
2-mercaptoacetate		chemical drug			0.00975
vanadate		chemical - other			0.00975
NOTCH1		transcription regulator		-0.625	0.00979
RAC1		enzyme		-1.982	0.0101
DUSP1		phosphatase		-1.06	0.0101
HDAC1		transcription regulator			0.0101
HIF1A		transcription regulator		-1.195	0.0104
STAR		transporter			0.0106
IL2RA		transmembrane receptor			0.0106
miR-204-5p (and other miRNAs w/seed UCCCUUU)		mature microRNA			0.0106
IL15RA		transmembrane receptor			0.0106
2,4-dinitrofluorobenzene		chemical toxicant			0.0106
ilomastat		chemical drug			0.0106
RELA		transcription regulator		-1.57	0.0107
SMARCA2		transcription regulator			0.0108
TNFSF11		cytokine		-1.709	0.0109
RUNX2		transcription regulator			0.0109
NFKBIA		transcription regulator		-1.977	0.0111
PRKCD		kinase		-1.413	0.0112
eicosapentenoic acid		chemical drug		1	0.0112
GW3965		chemical reagent		1.057	0.0112
CIP2A		other			0.0113
PTGES		enzyme			0.0113
Go 6976		chemical - kinase inhibitor			0.0113
IRF2		transcription regulator			0.0115
acetaminophen		chemical drug	Inhibited	-2.132	0.0116
2-aminopurine		chemical reagent			0.0116
IL36G		cytokine			0.0116
CXCR2		G-protein coupled receptor			0.0116
W7		chemical reagent			0.0116
Ro41-5253		chemical reagent			0.0116
lipoarabinomannan		chemical - endogenous non-mammalian			0.0116
SB 290157		chemical reagent			0.0116
MAVS		other			0.0117
IL1		group		-1.826	0.0119
vorinostat		chemical drug		-0.254	0.012
ATP		chemical - endogenous mammalian		0.132	0.0122
Sb202190		chemical - kinase inhibitor		1	0.0122
Igm		complex			0.0122
NFATC3		transcription regulator			0.0122
Map3k7		kinase			0.0122
ARNT		transcription regulator			0.0125
2-(4-acetoxyphenyl)-2-chloro-N-methylethylamine		chemical reagent			0.0125
SLPI		other			0.0125
hemocyanin		biologic drug			0.0125
oxazolone		chemical reagent			0.0125
9Z,11E-octadecadienoic acid		chemical - endogenous mammalian			0.0125
RIPK2		kinase			0.0127
JAK1		kinase			0.0127
MEF2C		transcription regulator			0.0128
PLAU		peptidase			0.0132
mir-223		microRNA		-0.762	0.0135
DCAF1		kinase			0.0135
TNFSF4		cytokine			0.0135
TAF4B		transcription regulator			0.0135
TRPV4		ion channel			0.0135
ADORA3		G-protein coupled receptor			0.0135
alpha-tocopherol		chemical drug			0.0135
BMS-214662		chemical drug			0.0136
15-LOX		group			0.0136
endrin		chemical toxicant			0.0136
STAT4 dimer		complex			0.0136
TRIM50		other			0.0136
COLEC12		transmembrane receptor			0.0136
ARL16		other			0.0136
SLC33A1		transporter			0.0136
N-arachidonylglycine		chemical - endogenous mammalian			0.0136
C1QL4		other			0.0136
SEMA4A	-0.687	other			0.0136
SCARA5		transmembrane receptor			0.0136
METTL8		enzyme			0.0136
SMYD5		other			0.0136
TRIM67		other			0.0136
WDR1		other			0.0136
Plk		group			0.0136
AKNA		transcription regulator			0.0136
RPL19		other			0.0136
Inflammasome (Nalp3, Asc, Casp1)		complex			0.0136
OAS1		enzyme			0.0136
SCARA3		transmembrane receptor			0.0136
TRIM5		enzyme			0.0136
IGFALS		other			0.0136
mir-139		microRNA			0.0136
CD84		other			0.0136
VPS35		transporter			0.0136
poly-L-glutamic acid-peptoid 1 conjugate QM56		chemical reagent			0.0136
PLEKHA1		other			0.0136
CREB5		transcription regulator			0.0136
ICAM3		transmembrane receptor			0.0136
PLEKHA2		other			0.0136
MED6		transcription regulator			0.0136
CK-666		chemical reagent			0.0136
CLEC2D		transmembrane receptor			0.0136
EYA4		phosphatase			0.0136
RPS19		other			0.0136
iberdomide		chemical drug			0.0136
ethyl methanesulfonate		chemical toxicant			0.0136
hexaarginine-neomycin B conjugate		chemical reagent			0.0136
NSC 651016		chemical reagent			0.0136
pralnacasan		chemical drug			0.0136
E2f-Dp1		complex			0.0136
eptifibatide		biologic drug			0.0136
oleylamide		chemical - endogenous mammalian			0.0136
10-hydroxydecanoic acid		chemical - endogenous non-mammalian			0.0136
NRAS		enzyme			0.0136
romidepsin		biologic drug			0.0136
LIPE		enzyme			0.0138
hydrogen peroxide		chemical - endogenous mammalian		-1.726	0.0141
mir-21		microRNA	Activated	2.449	0.0141
IL1RN		cytokine		1.982	0.0145
RNY3		other			0.0145
GAS6		growth factor			0.0145
CYP2E1		enzyme			0.0145
LTBP1		other			0.0145
EZH2		transcription regulator		0.406	0.0146
NOD2		other			0.0147
NOS2		enzyme		0.277	0.015
RELB		transcription regulator			0.0152
Bay 11-7082		chemical - kinase inhibitor			0.0152
isotretinoin		biologic drug			0.0152
BRD4		kinase			0.0152
CHUK		kinase	Inhibited	-2.201	0.0155
CpG ODN 2216		chemical reagent			0.0155
collagen type i (family)		group			0.0155
KN-62		chemical - kinase inhibitor			0.0155
P38 MAPK		group	Inhibited	-2.576	0.0158
Akt		group		-0.555	0.0161
calcimycin		chemical reagent		-1.954	0.0163
IL6R		transmembrane receptor			0.0163
MST1		growth factor			0.0166
ITGA1		other			0.0166
budesonide		chemical drug			0.0168
enterotoxin B		biologic drug			0.0168
risperidone		chemical drug			0.0177
BAK1		other			0.0177
USP7		peptidase			0.0177
B2M	-0.898	transmembrane receptor			0.0177
PRKAR2B		kinase			0.0177
DICER1		enzyme		1.671	0.0179
ethanol		chemical - endogenous mammalian		-0.905	0.018
Y 27632		chemical drug			0.018
calcitriol		chemical drug		0.072	0.0182
SP600125		chemical - kinase inhibitor		1.664	0.0182
aspirin		chemical drug		1.067	0.0187
CX3CL1		cytokine			0.0189
NFIL3		transcription regulator			0.0189
MECOM		transcription regulator			0.0189
PI3K (complex)		complex		-1.98	0.0192
levodopa		chemical - endogenous mammalian	Activated	2.53	0.0198
PPP3CA		phosphatase			0.0198
C1QA	-1.691	other			0.02
RPSA		translation regulator			0.02
LTF		peptidase			0.02
WAS		other			0.02
BECN1		other			0.02
TAB1		enzyme			0.02
tetrachlorodibenzodioxin		chemical toxicant		-1.109	0.0201
galactosylceramide		chemical - endogenous mammalian			0.0203
L-kynurenine		chemical - endogenous mammalian			0.0203
adalimumab		biologic drug			0.0203
CD8		complex			0.0203
TFIIH		complex			0.0203
Rbp		group			0.0203
DEFA1 (includes others)		other			0.0203
TRIM13		enzyme			0.0203
Rab11		group			0.0203
SOCS7		other			0.0203
TRIM66		transcription regulator			0.0203
IL10R		group			0.0203
TRIM58		other			0.0203
RETSAT		enzyme			0.0203
TRIM36		enzyme			0.0203
CNDP2		peptidase			0.0203
Ap1 gamma		group			0.0203
ADI PEG20		biologic drug			0.0203
SLA		other			0.0203
PAG1		other			0.0203
EMP2		other			0.0203
DDX6		enzyme			0.0203
SIT1	-1.16	other			0.0203
miR-615-3p (miRNAs w/seed CCGAGCC)		mature microRNA			0.0203
miR-139-3p (miRNAs w/seed GGAGACG)		mature microRNA			0.0203
TRIM9		enzyme			0.0203
Scd2		enzyme			0.0203
SLN		other			0.0203
MID2		other			0.0203
MKNK2		kinase			0.0203
BMP1		peptidase			0.0203
MLST8		other			0.0203
CHST15		enzyme			0.0203
IFNGR2		transmembrane receptor			0.0203
GCNT1		enzyme			0.0203
RNH1		other			0.0203
CCL3L1		other			0.0203
HNRNPF		other			0.0203
SK & F 86002		chemical - kinase inhibitor			0.0203
saccharin		chemical reagent			0.0203
ODN1411		chemical reagent			0.0203
1-heptanol		chemical reagent			0.0203
salsalate		chemical drug			0.0203
gamma tocopherol		chemical drug			0.0203
N(1)-guanyl-1,7-diaminoheptane		chemical reagent			0.0203
18-alpha-glycyrrhetinic acid		chemical - endogenous non-mammalian			0.0203
(-)-gallocatechin gallate		chemical - protease inhibitor			0.0203
SMAD7		transcription regulator		0	0.0204
FFAR3		G-protein coupled receptor			0.0204
PPARD		ligand-dependent nuclear receptor		-0.563	0.0205
geldanamycin		chemical - endogenous non-mammalian		1.925	0.0209
Cdk		group			0.0212
CD274		enzyme			0.0212
fluvoxamine		chemical drug			0.0212
zymosan		chemical - endogenous non-mammalian			0.0217
JAK2		kinase			0.0218
decitabine		chemical drug		-1.213	0.0221
CREM		transcription regulator			0.0222
IRF5		transcription regulator			0.0224
AGT		growth factor	Inhibited	-2.596	0.0225
Secretase gamma		complex			0.0225
PTH1R		G-protein coupled receptor			0.0225
DNASE2		enzyme			0.0225
RIPK1		kinase			0.0225
vinblastine		chemical drug			0.0225
morphine		chemical drug		-1	0.0227
nocodazole		chemical reagent			0.023
LYN		kinase			0.0237
FADD		other			0.0237
prostaglandin D2		chemical - endogenous mammalian			0.0237
USP22		peptidase			0.0237
PLAAT4		enzyme			0.0237
PRKCQ		kinase			0.0237
Am 580		chemical toxicant			0.0237
eplerenone		chemical drug			0.0237
simvastatin		chemical drug		1.954	0.0238
SNCA		enzyme		-1.98	0.0239
MED1		transcription regulator		-1.974	0.0241
Nr1h		group		1.959	0.0241
ADAM10		peptidase			0.0244
5-azacytidine		chemical drug		-1.987	0.0246
Creb		group		-1	0.0246
ZC3H12A		enzyme			0.025
TERC		other			0.025
MARK2		kinase			0.025
KEAP1		transcription regulator			0.025
FOSB		transcription regulator			0.025
CTNNB1		transcription regulator			0.0251
Ap1		complex			0.0251
LCN2		transporter			0.0251
epigallocatechin-gallate		chemical drug		1.944	0.0257
NCOA3		transcription regulator			0.0258
mir-10		microRNA			0.0258
lovastatin		chemical drug			0.0261
GNB2		enzyme			0.0263
CD80		transmembrane receptor			0.0263
TYK2		kinase			0.0263
chondroitin sulfate B		chemical - endogenous mammalian			0.027
chitinase		group			0.027
SEW 2871		chemical reagent			0.027
stevioside		chemical - endogenous non-mammalian			0.027
sucralose		chemical reagent			0.027
Il12 receptor		complex			0.027
CACTIN		other			0.027
IRF3-IRF7		complex			0.027
CCDC134		other			0.027
RS1		other			0.027
CRTAM		other			0.027
MYBPC3		other			0.027
NLN		peptidase			0.027
SOX12		transcription regulator			0.027
TRIL		other			0.027
Casein		group			0.027
RNF6		transcription regulator			0.027
IFNGR		complex			0.027
UFD1		peptidase			0.027
SLA2		other			0.027
mir-197		microRNA			0.027
PHLDA1		other			0.027
IK		cytokine			0.027
TAF12		transcription regulator			0.027
NPLOC4		other			0.027
TXLNA		cytokine			0.027
anatabine		chemical - endogenous non-mammalian			0.027
FSCN1		other			0.027
CXCL11		cytokine			0.027
LRRC8C		ion channel			0.027
PAK2		kinase			0.027
SYK023		chemical reagent			0.027
1-(2-hydroxy-5-methylphenyl)-3-phenyl-1,3-propanedione		chemical reagent			0.027
maraviroc		chemical drug			0.027
fomepizole		chemical drug			0.027
imidapril		chemical drug			0.027
moxifloxacin		chemical drug			0.027
chlorophyll a		chemical - endogenous non-mammalian			0.027
myristoylated Protein Kinase C peptide inhibitor		chemical - kinase inhibitor			0.027
bisindolylmaleimide II		chemical - kinase inhibitor			0.027
perillic acid		chemical - endogenous non-mammalian			0.027
eriodictyol		chemical - endogenous mammalian			0.027
AG490		chemical - kinase inhibitor			0.0273
dehydroisoandrosterone		chemical - endogenous mammalian			0.0273
TSLP		cytokine			0.0277
SUMO3		other			0.0277
linsidomine		chemical drug			0.0277
GW9662		chemical reagent			0.028
ERK		group		-0.692	0.0282
methotrexate		chemical drug		0.447	0.0286
ascorbic acid		chemical - endogenous mammalian			0.0288
KDM2B		enzyme			0.029
SERPINE2		other			0.029
IGHM		transmembrane receptor			0.029
temozolomide		chemical drug			0.029
MYC		transcription regulator		1.016	0.0293
MRTFA		transcription regulator			0.0293
PDGF BB		complex		-1.587	0.0294
uric acid		chemical - endogenous mammalian			0.0295
mir-210		microRNA			0.0303
TAC1		other			0.0303
PC-SPES		chemical drug			0.0303
cholesterol		chemical - endogenous mammalian			0.0303
CTF1		cytokine			0.0304
TLR5		transmembrane receptor			0.0304
NEDD9		other			0.0304
Cdc42		enzyme			0.0304
mitoxantrone		chemical drug			0.0304
bafilomycin A1		chemical drug			0.0304
Z-LLL-CHO		chemical - protease inhibitor		0.374	0.0312
PLAUR		transmembrane receptor			0.0318
TFEB		transcription regulator			0.0318
GNB1		enzyme			0.0318
naringenin		chemical - endogenous non-mammalian			0.0318
methylprednisolone		chemical drug		0	0.0321
DNMT3B		enzyme		-1.732	0.0326
N-cor		group			0.0327
progesterone		chemical - endogenous mammalian		-0.647	0.0333
INPP5D		phosphatase			0.0333
EP400		other			0.0333
DMP1		other			0.0333
CSF1R		kinase			0.0333
CEACAM1		transporter			0.0333
HOXC6		transcription regulator			0.0333
IRAK1		kinase			0.0333
FCER1G		transmembrane receptor			0.0333
IL17A		cytokine		-0.684	0.0335
(+)-fluprostenol		chemical drug			0.0336
teniposide		chemical drug			0.0336
Nfatc		group			0.0336
L-alpha-lysophosphatidylcholine, palmitoyl		chemical - endogenous mammalian			0.0336
colfosceril palmitate		chemical - endogenous mammalian			0.0336
[Lys15,Arg16,Leu27]VIP(1-7)GRF(8-27)		chemical reagent			0.0336
saxagliptin		chemical drug			0.0336
RAR-RXR		complex			0.0336
SWI-SNF		complex			0.0336
SNX27		other			0.0336
SSBP2		transcription regulator			0.0336
TRIM32		transcription regulator			0.0336
MCOLN2		ion channel			0.0336
ruxolitinib		chemical drug			0.0336
TH1 Cytokine		group			0.0336
benzenesulfonic acid		chemical reagent			0.0336
TAF9		transcription regulator			0.0336
RAP1B		enzyme			0.0336
MUC13		other			0.0336
MZB1		other			0.0336
GNLY		other			0.0336
CCR3		G-protein coupled receptor			0.0336
miR-431-3p (miRNAs w/seed AGGUCGU)		mature microRNA			0.0336
LSP1		other			0.0336
ICAM5		other			0.0336
BRD8		transcription regulator			0.0336
SLAMF6		transmembrane receptor			0.0336
ARL5B		enzyme			0.0336
MYCL		transcription regulator			0.0336
AMFR		transmembrane receptor			0.0336
GZMB		peptidase			0.0336
Cxcl3		cytokine			0.0336
OSU-CG12		chemical reagent			0.0336
fluticasone		chemical drug			0.0336
LY379196		chemical - kinase inhibitor			0.0336
CP 96345		chemical drug			0.0336
epalrestat		chemical drug			0.0336
tesaglitazar		chemical drug			0.0336
lanthanum chloride		chemical reagent			0.0336
vanadium pentoxide		chemical toxicant			0.0336
Ac-YVAD-CMK		chemical - protease inhibitor			0.0336
D-Pen-2,5-enkephalin		chemical reagent			0.0336
9-hydroxyoctadecadienoic acid		chemical - endogenous mammalian			0.0336
stavudine		chemical drug			0.0336
NFE2L2		transcription regulator		0.464	0.0339
BRAF		kinase			0.0343
PRMT5		enzyme			0.0347
VEGFB		growth factor			0.0347
GABPA		transcription regulator			0.0347
ethylene glycol tetraacetic acid		chemical reagent			0.0347
H-7		chemical - kinase inhibitor			0.0347
MTOR		kinase		-1.177	0.0355
TNFSF12		cytokine			0.036
Collagen type II		complex			0.0362
sodium orthovanadate		chemical reagent			0.0362
pentoxifylline		chemical drug			0.0362
palmitic acid		chemical - endogenous mammalian	Inhibited	-2.2	0.0369
erlotinib		chemical drug			0.0378
caffeic acid phenethyl ester		chemical drug			0.0378
PRKAA		group			0.0378
CASP1		peptidase			0.0378
PPP2CA		phosphatase			0.0378
CGS 21680		chemical reagent			0.0378
HRAS		enzyme			0.0389
VitaminD3-VDR-RXR		complex			0.0393
CRP		other			0.0393
5-N-ethylcarboxamido adenosine		chemical reagent			0.0395
NR1H2		ligand-dependent nuclear receptor			0.0395
Histone h3		group			0.0398
thioinosine		chemical toxicant			0.0402
F Actin		complex			0.0402
benzyladenine		chemical - endogenous non-mammalian			0.0402
CCAR1		transcription regulator			0.0402
RNU1-1		other			0.0402
CC2D1A		transcription regulator			0.0402
ZMYND10		other			0.0402
ZNF395		other			0.0402
NLRP11		other			0.0402
Cr3		complex			0.0402
RABGEF1		enzyme			0.0402
CD27		transmembrane receptor			0.0402
CD79B		transmembrane receptor			0.0402
Msx3		transcription regulator			0.0402
HSPB2		other			0.0402
PPP4C		phosphatase			0.0402
GNB5		enzyme			0.0402
ELAVL4		translation regulator			0.0402
OPRD1		G-protein coupled receptor			0.0402
W-54011		chemical reagent			0.0402
SRPK1		kinase			0.0402
AQP3		transporter			0.0402
RFC1		transcription regulator			0.0402
SH2B3		other			0.0402
MOGAT1		enzyme			0.0402
WAC		other			0.0402
DSPP		other			0.0402
MYH6		enzyme			0.0402
FRK		kinase			0.0402
PDCL		enzyme			0.0402
Casp12		peptidase			0.0402
Paxip1		other			0.0402
RAB4A		enzyme			0.0402
fenebrutinib		chemical drug			0.0402
sulfamethoxazole/trimethoprim		chemical drug			0.0402
enzastaurin		chemical drug			0.0402
atenolol		chemical drug			0.0402
JWH-015		chemical reagent			0.0402
FC-99		chemical reagent			0.0402
[Nle4, D-Phe7] -Alpha-MSH		biologic drug			0.0402
ingenol mebutate		chemical drug			0.0402
nor-binaltorphimine		chemical reagent			0.0402
azelaic acid		chemical - endogenous mammalian			0.0402
13-hydroxyoctadecadienoic acid		chemical - endogenous mammalian			0.0402
drospirenone		chemical drug			0.0402
testosterone enanthate		chemical drug			0.0402
MET		kinase			0.0404
plicamycin		chemical drug			0.0404
pioglitazone		chemical drug		0.206	0.0407
XDH		enzyme			0.0409
TXN		enzyme			0.0409
HBB		transporter			0.0409
chloropromazine		chemical drug			0.0409
NR5A2		ligand-dependent nuclear receptor			0.0413
ciprofloxacin		chemical drug			0.0413
EGR1		transcription regulator		-1.934	0.042
lysophosphatidylinositol		chemical - endogenous mammalian			0.0425
IL23		complex			0.0425
FYN	-0.715	kinase			0.0425
FABP4		transporter			0.0425
PTGS1		enzyme			0.0425
NOTCH2		transcription regulator			0.0425
JAK3		kinase			0.0425
TAZ		enzyme			0.0432
CREB1		transcription regulator		-0.6	0.0441
PAF1		other			0.0441
ABCG1		transporter			0.0441
CD86	-0.821	transmembrane receptor			0.0441
taurine		chemical - endogenous mammalian			0.0441
N-nitro-L-arginine methyl ester		chemical drug			0.0451
Hsp27		group			0.0457
Collagen(s)		complex			0.0457
AURK		group			0.0457
BSG		transporter			0.0457
ANLN		other			0.0457
PNPT1		enzyme			0.0457
CG		complex		-0.658	0.0463
P glycoprotein		group			0.0468
NRDE2		other			0.0468
S-18886		chemical drug			0.0468
(R)-limonene		chemical toxicant			0.0468
CYP		group			0.0468
5R-hydroxytriptolide		chemical drug			0.0468
bis(3',5')-cyclic diguanylic acid		chemical - endogenous non-mammalian			0.0468
poly(dG-dC)		chemical reagent			0.0468
ST6GALNAC1		enzyme			0.0468
ARID5A		transcription regulator			0.0468
QRFP		other			0.0468
ZNF521		transcription regulator			0.0468
valine		chemical - endogenous mammalian			0.0468
penfluridol		chemical drug			0.0468
ASCL2		transcription regulator			0.0468
miR-511-5p (miRNAs w/seed UGUCUUU)		mature microRNA			0.0468
CASP4		peptidase			0.0468
ASS1		enzyme			0.0468
CD3G		transmembrane receptor			0.0468
SH3RF1		enzyme			0.0468
AFF1		transcription regulator			0.0468
ZNF423		transcription regulator			0.0468
CLIC4		ion channel			0.0468
C4A/C4B		other			0.0468
MS4A1	-1.06	other			0.0468
glyceraldehyde-BSA		chemical reagent			0.0468
methylglyoxal-BSA		chemical reagent			0.0468
WNT10B		other			0.0468
Klrk1		transmembrane receptor			0.0468
CD79A		transmembrane receptor			0.0468
HLA-DRB1		transmembrane receptor			0.0468
OBP2B		transporter			0.0468
TXN2		enzyme			0.0468
nicorandil		chemical drug			0.0468
butylidenephthalide		chemical reagent			0.0468
retroinverso ERG inhibitory peptide 2		chemical reagent			0.0468
retroinverso ERG inhibitory peptide 1		chemical reagent			0.0468
dBET6		chemical reagent			0.0468
[Ac-His1,D-Phe2,Lys15,Arg16,Leu27]VIP-(3-7)-GRF-(8-27)		chemical reagent			0.0468
procysteine		chemical drug			0.0468
D-galactosamine		chemical - endogenous mammalian			0.0474
PRKAA2		kinase			0.048
ICAM1		transmembrane receptor			0.049
ibuprofen		chemical drug			0.049
Sos		group			0.0498

## Sheet: EcoliMidnight_upstream_analysis
Supplementary Table 5: Modulewise (see different tabs) Ingenuity upstream regulator analysis in the hepatic transcriptome of cows in response to intramammary E.coli challenge
Upstream Regulator	Expr Log Ratio	Molecule Type	p-value of overlap
MMP3		peptidase	0.001
TFAP2E		transcription regulator	0.00186
JADRR		other	0.00186
agar		chemical - endogenous non-mammalian	0.00186
mir-133		microRNA	0.00729
KCND2		ion channel	0.00924
Ap2 alpha		group	0.0111
mir-122		microRNA	0.014
mir-210		microRNA	0.0146
belinostat		chemical drug	0.0147
propargylamine		chemical reagent	0.0166
SHANK3		other	0.0166
TRPM8		ion channel	0.0239
miR-210-3p (miRNAs w/seed UGUGCGU)		mature microRNA	0.0239
mir-194		microRNA	0.0293
ladostigil		chemical drug	0.0311
mir-203		microRNA	0.0329
HNF1A-AS1		other	0.0347
puromycin		chemical - endogenous non-mammalian	0.0365
miR-30a-3p (and other miRNAs w/seed UUUCAGU)		mature microRNA	0.0418

## Sheet: EcoliBlue_upstream_analysis
Supplementary Table 5: Modulewise (see different tabs) Ingenuity upstream regulator analysis in the hepatic transcriptome of cows in response to intramammary E.coli challenge
Upstream Regulator	Expr Log Ratio	Molecule Type	Predicted Activation State	Activation z-score	p-value of overlap
HNF4A		transcription regulator		-1.055	7.46e-48
CST5		other	Inhibited	-4.866	8.86e-14
PHF12		transcription regulator	Inhibited	-4.472	1.74e-12
1,2-dithiol-3-thione		chemical reagent	Activated	5.236	5.67e-10
MMP3		peptidase		1.061	8.04e-09
ATF4		transcription regulator	Activated	4.285	4.52e-08
RICTOR		other	Inhibited	-5.795	5.39e-08
miR-1-3p (and other miRNAs w/seed GGAAUGU)		mature microRNA	Inhibited	-4.383	5.54e-08
CD 437		chemical drug	Inhibited	-5.255	6.82e-08
ST1926		chemical drug	Inhibited	-5.692	7.94e-08
LONP1		peptidase	Inhibited	-3.554	1.22e-07
let-7		microRNA	Inhibited	-4.356	2.13e-07
gentamicin		chemical drug	Activated	5.27	7.15e-07
EIF2AK3		kinase	Activated	2.038	1.18e-06
MYC		transcription regulator	Activated	5.767	2.13e-06
miR-124-3p (and other miRNAs w/seed AAGGCAC)		mature microRNA	Inhibited	-4.526	4.18e-06
RPS15		other			5.67e-06
E2F4	1.435	transcription regulator			5.95e-06
GnRH analog		biologic drug		-0.788	7.17e-06
TP53		transcription regulator		-0.93	8.41e-06
NFE2L2		transcription regulator	Activated	4.972	1.38e-05
ONECUT1		transcription regulator			1.66e-05
5-fluorouracil		chemical drug	Inhibited	-3.943	2.07e-05
HNF1A		transcription regulator	Inhibited	-2.012	5.86e-05
Esrra		transcription regulator		0.167	6.86e-05
miR-16-5p (and other miRNAs w/seed AGCAGCA)		mature microRNA	Inhibited	-4.751	7.66e-05
NFYB		transcription regulator			8.09e-05
E2F1		transcription regulator	Activated	2.928	8.21e-05
2-amino-1-methyl-6-phenylimidazo-4-5-b-pyridine		chemical toxicant		1.604	8.88e-05
TCF4		transcription regulator	Activated	2.138	9.88e-05
CLOCK		transcription regulator		0.244	0.000105
interferon beta-1a		biologic drug			0.00018
metribolone		chemical reagent	Activated	6.499	0.000234
NUPR1		transcription regulator		-1.147	0.00026
NME1		kinase			0.00028
PTP4A1		phosphatase	Activated	3.133	0.000299
bortezomib		chemical drug		0.27	0.000326
NFE2L1		transcription regulator		1.976	0.000408
TRPC4AP		transporter		-0.447	0.000449
MMP12		peptidase			0.000484
CDK4/6		group		-0.728	0.000562
pirinixic acid		chemical toxicant	Activated	2.168	0.000568
E2f		group		1.819	0.000574
TLE3		other			0.000588
prostaglandin J2		chemical - endogenous mammalian		1.035	0.000594
miR-291a-3p (and other miRNAs w/seed AAGUGCU)		mature microRNA	Inhibited	-3.465	0.000633
HSF2		transcription regulator	Activated	3.302	0.000769
MXI1		transcription regulator	Inhibited	-2.646	0.000823
amino acids		chemical - endogenous mammalian		-0.475	0.000861
miR-22-3p (miRNAs w/seed AGCUGCC)		mature microRNA		-1.652	0.000924
EIF4E	0.854	translation regulator	Activated	4.899	0.000952
brivudine		chemical drug			0.00103
IND S7		chemical - kinase inhibitor	Inhibited	-2.333	0.00124
TRAP1		enzyme		-1.25	0.00124
MAX	0.753	transcription regulator			0.00124
ESR1	1.638	ligand-dependent nuclear receptor	Activated	2.792	0.00144
TCOF1		transporter			0.00161
MEL S3		chemical - kinase inhibitor	Inhibited	-2.333	0.00164
STX3		transporter		-0.447	0.0017
black raspberry extract		chemical drug			0.00191
tosedostat		chemical drug	Activated	2.975	0.00214
lith-O-Asp		chemical reagent		-0.294	0.00235
MAPT		other			0.00235
NUP107	0.796	other		1.981	0.00282
nelfinavir		chemical drug	Activated	2.13	0.00303
TBX2		transcription regulator		0.081	0.00337
peoniflorin		chemical drug		-0.562	0.00343
MEL T1		chemical - kinase inhibitor		-0.816	0.00344
mir-122		microRNA	Inhibited	-3.424	0.0035
NUP133	0.53	other			0.0038
Gm15807/Hmgn5		other		1.89	0.00436
trichloroethylene		chemical toxicant	Activated	2.514	0.00448
benzene		chemical toxicant	Activated	2.514	0.00448
IND S1		chemical - kinase inhibitor		-1.89	0.0046
imatinib		chemical drug	Inhibited	-2.699	0.0052
PKM		kinase		0.878	0.00564
CD3		complex	Activated	4.994	0.00588
sulindac sulfide		chemical drug		-0.034	0.00643
SOX11		transcription regulator		0	0.00707
CCND1		transcription regulator		0.561	0.00782
epoxomicin		chemical - protease inhibitor		1.682	0.00817
mir-634		microRNA		-1.999	0.00859
miR-185-5p (and other miRNAs w/seed GGAGAGA)		mature microRNA		-1.955	0.00859
TENM1		transmembrane receptor		0	0.00859
D-thioctic acid		chemical - endogenous mammalian		0.392	0.00859
H19		other			0.00878
mir-1		microRNA	Inhibited	-2.461	0.009
SYVN1	0.828	transporter	Activated	3.545	0.00933
mono-(2-ethylhexyl)phthalate		chemical toxicant	Activated	3.045	0.00942
SURF1		enzyme		-0.555	0.00957
topotecan		chemical drug		-1.354	0.00964
FXR ligand-FXR-Retinoic acid-RXRÎ±		complex		-0.586	0.00991
KDM5B		transcription regulator		-1.704	0.0102
l-asparaginase		biologic drug			0.0102
NUP153	0.741	other			0.0102
torin1		chemical reagent	Inhibited	-4.217	0.0108
PTP4A3		phosphatase		1.485	0.0117
CLPP		peptidase	Inhibited	-3.592	0.012
MYCN		transcription regulator	Activated	2.742	0.0122
RBM5		other	Inhibited	-2.53	0.0127
miR-129-5p (and other miRNAs w/seed UUUUUGC)		mature microRNA		-0.391	0.0132
IGF2R		transmembrane receptor		0	0.0132
miR-155-5p (miRNAs w/seed UAAUGCU)		mature microRNA	Inhibited	-2.735	0.0136
TCF12		transcription regulator		0.017	0.0136
sulindac		chemical drug			0.0136
mir-21		microRNA	Inhibited	-3.683	0.0144
histidinol		chemical - endogenous mammalian			0.0162
GSK690693		chemical drug			0.0162
NET1		other			0.0162
beta-hydroxyisovaleric acid		chemical - endogenous mammalian			0.0162
methylmercury		chemical toxicant	Activated	2.514	0.0173
tazemetostat		chemical drug	Inhibited	-3.618	0.0175
tetraethylammonium		chemical drug		-1	0.0191
2,4,5,2',4',5'-hexachlorobiphenyl		chemical toxicant		-0.368	0.0196
E2F6	0.624	transcription regulator		-0.447	0.0198
HSF1		transcription regulator		0.652	0.0198
n-nitrosomethylbenzylamine		chemical toxicant			0.0207
CDK4		kinase			0.0208
SP2509		chemical reagent	Inhibited	-3.728	0.0209
thioacetamide		chemical toxicant		0.686	0.022
tunicamycin		chemical - endogenous non-mammalian	Activated	3.483	0.0223
mir-137		microRNA		-1.41	0.0229
mir-8		microRNA		-0.934	0.0241
clopidogrel		chemical drug	Activated	3.025	0.0242
H2AX		transcription regulator	Activated	2.425	0.0246
nilotinib		chemical drug		-1.726	0.0258
ZNF100		transcription regulator			0.0263
ZNF85		transcription regulator			0.0263
ZNF254		transcription regulator			0.0263
RASSF8		other			0.0263
ZNF431		transcription regulator			0.0263
ZNF665		other			0.0263
ZNF528		other			0.0263
ZNF43		transcription regulator			0.0263
ZNF429		transcription regulator			0.0263
FOXN3		transcription regulator			0.0263
ZNF708		other			0.0263
triacetyl-3-hydroxyphenyladenosine		chemical reagent			0.0263
miR-375-3p (miRNAs w/seed UUGUUCG)		mature microRNA		-1.996	0.0264
miR-135a-5p (and other miRNAs w/seed AUGGCUU)		mature microRNA		-1.963	0.0264
AJUBA		transcription regulator		1	0.0264
azetidyl-2-carboxylic acid		chemical reagent		1.982	0.0264
LAMTOR1		other	Activated	2	0.0264
fenofibrate		chemical drug		0.225	0.0267
Gcg		other		0.832	0.0269
GCG		other		1.386	0.0279
lopinavir		chemical drug			0.0285
mir-431		microRNA			0.0285
TPM1	1.124	other			0.0285
IGF2BP3		translation regulator			0.0285
RACGAP1		transporter			0.0285
HILPDA		other			0.0285
3,4-dihydroxybenzaldehyde		chemical - endogenous non-mammalian			0.0285
Pick1		other			0.0285
GSK3235025		chemical reagent			0.0285
HDL-cholesterol		complex		-1.414	0.0287
Fus		transcription regulator			0.0287
PAX5		transcription regulator		0.579	0.0288
arsenic trioxide		chemical drug		0.528	0.0289
let-7a-5p (and other miRNAs w/seed GAGGUAG)		mature microRNA	Inhibited	-3.551	0.0295
lenalidomide		chemical drug	Inhibited	-3.592	0.0315
ciprofloxacin		chemical drug	Inhibited	-2.385	0.0316
TEF		transcription regulator		1.71	0.0351
TOP1	1.497	enzyme			0.0351
moxonidine		chemical drug		-1.406	0.0364
mir-31		microRNA			0.0364
valproic acid		chemical drug	Inhibited	-2.273	0.0373
MACROH2A1		other		-0.577	0.0376
IL3		cytokine	Activated	2.176	0.038
LGR4	1.401	transmembrane receptor		1.671	0.0381
SENP7		peptidase			0.039
Lefty		group			0.039
SLC25A4		transporter			0.039
BRD1		other			0.039
ERCC4	0.787	enzyme			0.039
ZNF91		transcription regulator			0.039
CAPN2		peptidase			0.039
GADD45GIP1		other			0.039
PQQ cofactor		chemical - endogenous non-mammalian			0.039
mitomycin C		chemical drug		0.817	0.0401
geranylgeranyl pyrophosphate		chemical - endogenous mammalian		0.97	0.0413
PGR		ligand-dependent nuclear receptor		1.966	0.042
phenethyl isothiocyanate		chemical drug			0.0427
CD38		enzyme	Activated	2.3	0.043
BMS-690514		chemical drug		-1.89	0.0434
EIF4EBP1		translation regulator		-1.834	0.0434
STK11		kinase	Activated	3.414	0.0434
PTTG1		transcription regulator	Inhibited	-3.06	0.0437
miR-27a-3p (and other miRNAs w/seed UCACAGU)		mature microRNA		-1.4	0.0437
CAB39L	2.002	kinase	Activated	2.828	0.0437
Z-LLL-CHO		chemical - protease inhibitor	Activated	3.402	0.0443
miR-21-5p (and other miRNAs w/seed AGCUUAU)		mature microRNA	Inhibited	-2.809	0.0445
mir-101		microRNA		-1.33	0.0446
lapatinib/pazopanib		chemical drug		0.447	0.0446
ALKBH5		enzyme			0.0448
KRAS		enzyme	Activated	2.96	0.0456
PKD1		ion channel		-1.347	0.0459
lactacystin		chemical - protease inhibitor	Activated	2.413	0.047
ROR2		kinase			0.0478
PRKAG3		other			0.0484
camptothecin		chemical drug		1.078	0.0485
NFIA	-0.936	transcription regulator		-1.4	0.0488
GW7647		chemical drug		-0.728	0.0488

## Sheet: EcoliGreen_upstream_analysis
Supplementary Table 5: Modulewise (see different tabs) Ingenuity upstream regulator analysis in the hepatic transcriptome of cows in response to intramammary E.coli challenge
Upstream Regulator	Expr Log Ratio	Molecule Type	Predicted Activation State	Activation z-score	p-value of overlap
monobutyl phthalate		chemical toxicant	Activated	2.236	0.000141
copper gluconate		chemical drug		-1.987	0.000441
disulfiram		chemical drug		-1.987	0.000657
HNF4A		transcription regulator			0.00118
GNG13		enzyme			0.00163
Mir200		group			0.0024
THOC1		transcription regulator			0.00336
MIR17HG		other	Inhibited	-2.425	0.00517
miR-16-5p (and other miRNAs w/seed AGCAGCA)		mature microRNA	Inhibited	-2.791	0.0054
NUPR1		transcription regulator	Inhibited	-3.207	0.00643
miR-291a-3p (and other miRNAs w/seed AAGUGCU)		mature microRNA	Inhibited	-2.236	0.00661
USP8	0.36	peptidase			0.0085
E2F6		transcription regulator			0.00852
bisphenol A		chemical - endogenous mammalian	Activated	2.449	0.00945
miR-124-3p (and other miRNAs w/seed AAGGCAC)		mature microRNA	Inhibited	-2.105	0.0102
KLF3		transcription regulator		-1.897	0.0119
2-amino-5-phosphonovaleric acid		chemical - other		1.633	0.0124
Stat1/3		group			0.0129
thymidine phosphorylase		group			0.0129
UVSSA	1.012	other			0.0129
RNF181		enzyme			0.0129
miR-377-3p (miRNAs w/seed UCACACA)		mature microRNA			0.0129
miR-18a-3p (and other miRNAs w/seed CUGCCCU)		mature microRNA			0.0129
etoposide phosphate		chemical drug			0.0129
CYFIP2		other			0.0129
ESX1		transcription regulator			0.0129
tetrakis-(diisopropyl-guanidine) phthalocyanine		chemical reagent			0.0129
zinc tetrakis-(diisopropyl-guanidine) phthalocyanine		chemical reagent			0.0129
salinazid		chemical reagent			0.0129
POU5F1		transcription regulator		1.814	0.0131
TCOF1		transporter			0.0136
MIR101		group			0.0178
CHEK2		kinase			0.0178
ROR2		kinase			0.0186
mir-451		microRNA			0.02
mir-203		microRNA			0.0223
GMNN		transcription regulator			0.0228
TOB1		transcription regulator			0.0242
HNRNPK		transcription regulator			0.0242
mir-144		microRNA			0.0247
CERS3		transcription regulator			0.0257
zinc gluconate		chemical drug			0.0257
PRKCSH		enzyme			0.0257
SEC63		transporter			0.0257
DUSP2		phosphatase			0.0257
U2AF1/U2AF1L5		other			0.0257
ristocetin		chemical toxicant			0.0257
nilotinib		chemical drug			0.0269
garcinol		chemical - endogenous non-mammalian	Activated	2	0.0285
E2F1		transcription regulator		-0.062	0.0317
ACKR1		G-protein coupled receptor			0.0325
miR-18a-5p (and other miRNAs w/seed AAGGUGC)		mature microRNA			0.0353
miR-181a-5p (and other miRNAs w/seed ACAUUCA)		mature microRNA			0.0382
Fus		transcription regulator			0.0382
aliskiren		chemical drug			0.0383
Aldosterone-MR dimer		complex			0.0383
LAMTOR2		other			0.0383
L3MBTL2		transcription regulator			0.0383
ZHX2		transcription regulator			0.0383
myristoyl-coa analog B13		chemical reagent			0.0383
miR-203a-3p (and other miRNAs w/seed UGAAAUG)		mature microRNA			0.0442
DTX1		transcription regulator			0.0442
miR-21-5p (and other miRNAs w/seed AGCUUAU)		mature microRNA			0.0464
miR-17-5p (and other miRNAs w/seed AAAGUGC)		mature microRNA			0.0483

## Sheet: EcoliRed_upstream_analysis
Supplementary Table 5: Modulewise (see different tabs) Ingenuity upstream regulator analysis in the hepatic transcriptome of cows in response to intramammary E.coli challenge
Upstream Regulator	Expr Log Ratio	Molecule Type	Predicted Activation State	Activation z-score	p-value of overlap
TPM1	-0.46	other			1.37e-05
CLOCK		transcription regulator			0.000236
Nfat (family)		group			0.00144
trabectedin		chemical drug			0.00166
atacicept		biologic drug			0.00216
TERT		enzyme			0.00357
BCR (complex)		complex			0.00379
glucocorticoid		chemical drug		0.254	0.00421
ZIC5		transcription regulator			0.00431
TEAD3		transcription regulator			0.00444
APP		other		0.343	0.00494
TEAD2		transcription regulator			0.00503
TCF7L2		transcription regulator	Inhibited	-2	0.00573
Tropomyosin		group			0.00646
WWP1		enzyme			0.00646
BMP1		peptidase			0.00646
IGF2		growth factor			0.00712
SIN3A		transcription regulator			0.00794
TXLNG		other			0.0086
MAD1L1		other			0.0086
TEAD1		transcription regulator			0.00949
L-aspartic acid		chemical - endogenous mammalian			0.0107
CpG ODN 1555		chemical reagent			0.0107
mir-191		microRNA			0.0107
miR-199a-5p (and other miRNAs w/seed CCAGUGU)		mature microRNA			0.0112
DMD		other			0.0115
TP73		transcription regulator	Inhibited	-2	0.0122
TEAD4		transcription regulator			0.0126
vanillyl-N-nonylamide		chemical drug			0.0129
RNF17		other			0.0129
BARD1		transcription regulator			0.0129
MTPN	-0.376	transcription regulator			0.0136
NR4A2		ligand-dependent nuclear receptor			0.0139
HRAS		enzyme			0.014
bis(3',5')-cyclic diguanylic acid		chemical - endogenous non-mammalian			0.015
FOXO1		transcription regulator		-1.945	0.0159
MYOCD		transcription regulator			0.0162
CXCL8		cytokine			0.0169
FNIP1		other			0.0171
phosphate		chemical - endogenous mammalian			0.0172
SMAD2		transcription regulator			0.0179
niacinamide		chemical - endogenous mammalian			0.019
TEAD		group			0.0193
EIF3A		other			0.0193
USP37		peptidase			0.0193
ACTG1		other			0.0193
SMAD3		transcription regulator			0.0203
TFAP2A		transcription regulator			0.0209
LY9		other			0.0214
Hmga2		enzyme			0.0214
PGR		ligand-dependent nuclear receptor			0.0232
MYCN		transcription regulator			0.0234
Fcor		enzyme			0.0235
miR-130a-3p (and other miRNAs w/seed AGUGCAA)		mature microRNA			0.0235
mir-21		microRNA			0.024
icilin		chemical reagent			0.0256
BCO2		enzyme			0.0256
TXK		kinase			0.0256
miR-142-3p (and other miRNAs w/seed GUAGUGU)		mature microRNA			0.0256
miR-375-3p (miRNAs w/seed UUGUUCG)		mature microRNA			0.0256
Tcrd		other			0.0256
zeaxanthin		chemical drug			0.0256
ERBB3		kinase			0.0256
EPO		cytokine			0.0276
ESR1		ligand-dependent nuclear receptor		-0.816	0.0286
RMRP		other			0.0298
ACVR1B		kinase			0.0298
naltrindole		chemical drug			0.0298
SMC3		other			0.0319
APBB1		transcription regulator			0.0319
CRKL		kinase			0.0319
EDNRB		G-protein coupled receptor			0.0319
BCO1		enzyme			0.034
RGS1		enzyme			0.034
FOXO3		transcription regulator			0.0356
ZC3H14		other			0.0361
PHLPP1		enzyme			0.0361
picropodophyllin		chemical drug			0.0381
bombesin		chemical - endogenous mammalian			0.0381
TICAM1		other			0.0387
dexamethasone		chemical drug		0.092	0.0397
MNT		transcription regulator			0.0402
MRTFB		transcription regulator			0.0411
TLR1		transmembrane receptor			0.0423
PTGER4		G-protein coupled receptor			0.0437
SNAI1		transcription regulator			0.0437
SIN3B		transcription regulator			0.0444
HMGA2		enzyme			0.0444
sulfasalazine		chemical drug			0.0444
SAT1		enzyme			0.0464
LCP2		other			0.0464
ACVR1C		kinase			0.0464
Nr1h		group			0.0468
TLR6		transmembrane receptor			0.0485
miR-155-5p (miRNAs w/seed UAAUGCU)		mature microRNA			0.0489

## Sheet: EcoliRoyalblu_upstream_analysis
Supplementary Table 5: Modulewise (see different tabs) Ingenuity upstream regulator analysis in the hepatic transcriptome of cows in response to intramammary E.coli challenge
Upstream Regulator	Expr Log Ratio	Molecule Type	Predicted Activation State	Activation z-score	p-value of overlap
SMURF2		enzyme			0.00031
TNKS2		enzyme			0.00328
YY1AP1		other			0.00491
PFDN6		other			0.00817
PPP1R13B		phosphatase			0.00817
VBP1		other			0.00817
PFDN2		other			0.00817
SPAG9		other			0.00817
tert-butyl-hydroquinone		chemical reagent			0.00937
PFDN5		transcription regulator			0.0098
RNF111		enzyme			0.0098
DAB2		other			0.0114
LPAR2		G-protein coupled receptor			0.0114
TNKS		enzyme			0.0114
PIWIL2		enzyme			0.013
TNRC6A		other			0.013
ZNF503-AS1		other			0.0147
USP9X		peptidase			0.0163
SPRY4-IT1		other			0.0163
MIR17HG		other			0.0171
PTCSC3		other			0.0179
RB1CC1		other			0.0195
mir-373		microRNA			0.0211
POU3F1		transcription regulator			0.0211
TOPBP1		other			0.0243
RXFP2		G-protein coupled receptor			0.0259
mir-290		microRNA			0.0259
CCAT2		other			0.0275
ethosuximide		chemical drug			0.0307
puromycin		chemical - endogenous non-mammalian			0.0323
ERVW-1		other			0.0323
SP100		transcription regulator			0.0323
FUT8		enzyme			0.0339
miR-31-5p (and other miRNAs w/seed GGCAAGA)		mature microRNA			0.0339
PCDH11Y		other			0.0339
UHRF2		enzyme			0.0386
GNL3		other			0.0402
SOX2		transcription regulator			0.0425
KMT2D		transcription regulator			0.0433
SL 327		chemical - protease inhibitor			0.0434
miR-133a-3p (and other miRNAs w/seed UUGGUCC)		mature microRNA			0.0465
BCYRN1		other			0.0481

## Sheet: EcoliDarkturq_upstream_analysis
Supplementary Table 5: Modulewise (see different tabs) Ingenuity upstream regulator analysis in the hepatic transcriptome of cows in response to intramammary E.coli challenge
Upstream Regulator	Expr Log Ratio	Molecule Type	Predicted Activation State	Activation z-score	p-value of overlap
RBFOX2		transcription regulator			0.00465
ELAVL1		other			0.0048
STOX1		other			0.00723
CST5		other			0.00868
DLX6		transcription regulator			0.00928
imatinib		chemical drug			0.0125
DLX5		transcription regulator			0.0134
RC3H1		enzyme			0.0144
SRSF1		other			0.0159
CERK		kinase			0.0251
SRSF2		transcription regulator			0.0251
CDX1		transcription regulator			0.0261
mitomycin C		chemical drug			0.0311
SMPD1		enzyme			0.0321
TRIM28		transcription regulator			0.0336
JAK1/2		group			0.0362
progesterone		chemical - endogenous mammalian			0.0425
nocodazole		chemical reagent			0.0451
DMRT1		transcription regulator			0.0491
