# Supplementary material for: Hepatic Transcriptome Analysis Identifies Divergent Pathogen-Specific Targeting-Strategies to Modulate the Innate Immune System in Response to Intramammary Infection
Source: Front Immunol. 2020 Apr 29;11:715. doi: 10.3389/fimmu.2020.00715 (PMC7202451; doi:10.3389/fimmu.2020.00715)
Supplement: Supplementary file 15 [file Table_6.xlsx]

## Sheet: Ecoli_Blue_DAVID
Supplementary Table 6: Modulewise (see different tabs) pathway enrichment analysis (DAVID) of differentially expressed genes in the liver of cows in response to intramammary E.coli challenge
Category	Term	Count	%	PValue	Genes	List Total	Pop Hits	Pop Total	Fold Enrichment	Bonferroni	Benjamini	FDR
GOTERM_BP_FAT	GO:0006396~RNA processing	207	0.798549	3.33525e-52	RPP38, RPL14, LSM6, SYNCRIP, INTS2, ZNF638, SART3, INTS5, RBM8A, INTS4, INTS7, WDR77, INTS6, LSM5, LSM2, LSM1, CLNS1A, AARS, PTBP1, MTPAP, PPARGC1A, WDR83, AQR, NOP2, TRMT11, TRMT12, MRPL44, FIP1L1, PUS3, PABPC4, PIN4, PUS7, WDR55, CDC40, PRPF40A, SPOP, UTP23, DHX9, MOCS3, LCMT2, DDX1, YTHDC1, RPS6, NOP10, HNRNPA1, RPF1, NOLC1, POP1, POP4, SNRNP27, POP5, ALG11, RPP40, GAR1, UTP15, MLH1, TRMT1, ZN…	1724	547	13528	2.96947	1.26573e-48	1.26573e-48	6.16287e-49
GOTERM_BP_FAT	GO:0034660~ncRNA metabolic process	103	0.397346	4.87592e-33	RPP38, TARS2, RPL14, LSM6, INTS2, IARS2, PUS7L, INTS5, INTS4, INTS7, INTS6, TFB2M, IMP4, CARS, YARS, DARS, AARS, RRP8, RRP9, EARS2, PA2G4, NOP2, TRMT11, TRMT12, HARS, YARS2, PUS3, ELAC2, PIN4, PUS7, WDR55, METTL1, HARS2, NPM3, UTP23, MOCS3, LCMT2, GARS, EPRS, SSB, HEATR1, INTS12, RPS6, INTS10, NOP10, RPF1, URM1, DDX56, NOLC1, WDR4, POP1, WDR3, POP4, POP5, ALG11, RPP40, DDX51, GAR1, UTP15, TRMT1, …	1724	230	13528	3.51403	1.85041e-29	9.25206e-30	9.00974e-30
GOTERM_BP_FAT	GO:0022613~ribonucleoprotein complex biogenesis	85	0.327907	2.44638e-29	NCBP2, NCBP1, RPL14, SURF6, GAR1, LSM6, UTP15, SNRPD1, SNRPD2, EIF2A, EBNA1BP2, DCAF13, WDR36, DKC1, DDX23, RRP1B, PRMT7, PRMT5, WDR77, TFB2M, DDX20, TGS1, GNL2, IMP4, FTSJ3, CLNS1A, EXOSC8, GTPBP4, EXOSC7, NIP7, BYSL, EXOSC2, EXOSC3, RRP8, RRP9, ISG20L2, EXOSC1, EIF4A3, PA2G4, NOP2, SNRPB, SNRPC, ZNHIT6, NHP2, SNRPG, C1D, SDAD1, UTP6, PIN4, FCF1, BMS1, MINA, EIF3A, WDR55, USP39, BRIX1, WDR12, NP…	1724	180	13528	3.70547	9.28403e-26	3.09468e-26	4.52043e-26
GOTERM_BP_FAT	GO:0016071~mRNA metabolic process	127	0.489931	3.83535e-27	NCBP2, NCBP1, RPL36A, PRPF4B, RNMT, LSM6, SNRPD1, SNRPD2, SYNCRIP, DDX23, RBM8A, WDR77, LSM5, DDX20, LSM2, LSM1, TGS1, CLNS1A, SNRPA1, PAN3, EFTUD2, MAGOH, HNRNPA2B1, PTBP1, MTPAP, PPARGC1A, HNRNPR, HNRNPU, WDR83, AQR, SERBP1, SNRPB, SNRPC, XRN2, SNRPG, FIP1L1, STRAP, PPIL1, SNRPB2, PNPT1, DDX46, HNRNPK, EIF3E, CDC40, PRPF40A, SPOP, DHX9, CSTF3, CSTF2, SMG5, DDX1, YTHDC1, SSB, SNW1, CASC3, HNRNPA…	1724	370	13528	2.69338	1.45551e-23	3.63879e-24	7.08696e-24
GOTERM_BP_FAT	GO:0006397~mRNA processing	115	0.443639	2.01042e-26	NCBP2, NCBP1, RPL36A, PRPF4B, RNMT, LSM6, SNRPD1, SYNCRIP, SNRPD2, DDX23, RBM8A, WDR77, LSM5, DDX20, LSM2, LSM1, TGS1, CLNS1A, SNRPA1, EFTUD2, MAGOH, HNRNPA2B1, PTBP1, MTPAP, PPARGC1A, HNRNPR, HNRNPU, WDR83, AQR, SNRPB, SNRPC, XRN2, SNRPG, FIP1L1, STRAP, PPIL1, SNRPB2, DDX46, HNRNPK, CDC40, PRPF40A, SPOP, DHX9, CSTF3, CSTF2, DDX1, YTHDC1, SNW1, CASC3, HNRNPA1, PPIH, GTF2F2, POP4, RNPC3, SNRNP27, …	1724	321	13528	2.81118	7.62955e-23	1.52591e-23	3.71486e-23
GOTERM_BP_FAT	GO:0034470~ncRNA processing	82	0.316334	1.2511e-25	RPP38, RPL14, GAR1, LSM6, UTP15, INTS2, TRMT1, PUS7L, DCAF13, WDR36, DKC1, INTS5, RRP1B, INTS4, INTS7, TRMT6, TRMT5, INTS6, TFB2M, CDK5RAP1, TSEN2, IMP4, FTSJ3, EXOSC8, EXOSC7, SARS, AARS, EXOSC2, EXOSC3, RRP8, RRP9, EXOSC1, EIF4A3, PA2G4, NOP2, TRMT11, TRMT12, TRUB1, TRUB2, NHP2, C1D, PUS3, ELAC2, UTP6, PIN4, FCF1, PUS7, ADAT1, WDR55, METTL1, THG1L, WDR12, NPM3, NSUN2, UTP23, PDCD11, MOCS3, LCMT…	1724	187	13528	3.44087	4.74794e-22	7.91324e-23	2.31179e-22
GOTERM_BP_FAT	GO:0042254~ribosome biogenesis	62	0.239179	1.21878e-23	RPL14, GAR1, SURF6, LSM6, UTP15, EIF2A, DCAF13, EBNA1BP2, WDR36, DKC1, RRP1B, TFB2M, GNL2, IMP4, FTSJ3, GTPBP4, EXOSC8, EXOSC7, NIP7, BYSL, EXOSC2, EXOSC3, RRP8, RRP9, ISG20L2, EXOSC1, EIF4A3, PA2G4, NOP2, NHP2, C1D, SDAD1, UTP6, PIN4, FCF1, BMS1, MINA, WDR55, BRIX1, NPM3, WDR12, AATF, RSL24D1, UTP23, PDCD11, TSR1, RPL26, HEATR1, RPS6, NOP10, FBL, RPF1, DIS3, DDX56, NOLC1, NOP58, RRS1, WDR3, POP4…	1724	122	13528	3.98775	4.62528e-20	6.60755e-21	2.25207e-20
GOTERM_BP_FAT	GO:0008380~RNA splicing	102	0.393488	1.37627e-23	NCBP2, NCBP1, RPL36A, PRPF4B, LSM6, SNRPD1, SYNCRIP, SNRPD2, ZNF638, DDX23, RBM8A, WDR77, LSM5, LSM2, DDX20, TGS1, LSM1, CLNS1A, SNRPA1, EFTUD2, MAGOH, PTBP1, HNRNPA2B1, HNRNPR, PPARGC1A, HNRNPU, WDR83, AQR, SNRPB, SNRPC, SNRPG, STRAP, PPIL1, SNRPB2, DDX46, HNRNPK, CDC40, PRPF40A, DHX9, CSTF3, CSTF2, DDX1, YTHDC1, SNW1, CASC3, HNRNPA1, PPIH, GTF2F2, RNPC3, SNRNP27, WBP4, PRMT7, PCBP1, PRMT5, PCBP…	1724	284	13528	2.81824	5.22293e-20	6.52867e-21	2.54307e-20
GOTERM_BP_FAT	GO:0006412~translation	102	0.393488	4.00393e-18	MRPS36, RPL36A, TARS2, RPL14, PSTK, EIF5, HBS1L, EIF5B, SNORA67, IARS2, MRPS30, EIF1AX, RPL26L1, EIF2B2, MRPL32, EIF2B3, RPS27A, MRPL35, EIF2B5, MRPL52, MRPL51, CARS, YARS, DARS, AARS, EARS2, RSL1D1, MRPS18C, MRPS18B, DHX29, EIF2S1, EIF2S2, HARS, MRPL47, YARS2, MRPL48, MRPL45, MRPS16, PTRH1, EEF1B2, PABPC4, MRPS10, PTRH2, QRSL1, EIF3D, EIF3A, EIF3B, EIF3G, EIF3E, GFM1, HARS2, MRPL55, EIF3L, EIF3I…	1724	331	13528	2.41807	1.51949e-14	1.68832e-15	7.39846e-15
GOTERM_BP_FAT	GO:0006364~rRNA processing	46	0.177455	2.47679e-17	RPL14, GAR1, LSM6, UTP6, UTP15, PIN4, FCF1, DCAF13, WDR36, WDR55, RRP1B, DKC1, NPM3, WDR12, TFB2M, IMP4, FTSJ3, UTP23, PDCD11, EXOSC8, EXOSC7, RPL26, EXOSC2, EXOSC3, HEATR1, RRP8, RRP9, EXOSC1, RPS6, NOP10, RPF1, FBL, DIS3, EIF4A3, DDX56, PA2G4, NOP2, NOLC1, NOP58, WDR3, POP4, PES1, ALG11, NHP2, C1D, DDX51	1724	92	13528	3.92343	9.3994e-14	9.3994e-15	4.57661e-14
GOTERM_BP_FAT	GO:0000398~nuclear mRNA splicing, via spliceosome	61	0.235321	7.67435e-17	NCBP2, NCBP1, RPL36A, SNRPD1, SNRPD2, PRMT7, DDX23, RBM8A, PRMT5, PCBP1, PCBP2, WDR77, DBR1, LSM2, DDX20, TGS1, CLNS1A, SNRPA1, EFTUD2, MAGOH, PTBP1, HNRNPA2B1, PRPF3, PRPF4, HNRNPR, HNRNPU, WDR83, SNRPB, SNRNP40, SNRPC, CPSF3, CPSF2, SNRPG, POLR2G, POLR2K, TRA2B, SNRPB2, POLR2C, POLR2B, SF3B3, SF3B2, HNRNPK, PRPF8, USP39, CDC40, NUDT21, GEMIN6, RBM25, GEMIN5, DHX9, CSTF3, CSTF2, DDX1, YTHDC1, SN…	1724	153	13528	3.12849	4.2133e-13	3.83027e-14	1.9984e-13
GOTERM_BP_FAT	GO:0000377~RNA splicing, via transesterification reactions with bulged adenosine as nucleophile	61	0.235321	7.67435e-17	NCBP2, NCBP1, RPL36A, SNRPD1, SNRPD2, PRMT7, DDX23, RBM8A, PRMT5, PCBP1, PCBP2, WDR77, DBR1, LSM2, DDX20, TGS1, CLNS1A, SNRPA1, EFTUD2, MAGOH, PTBP1, HNRNPA2B1, PRPF3, PRPF4, HNRNPR, HNRNPU, WDR83, SNRPB, SNRNP40, SNRPC, CPSF3, CPSF2, SNRPG, POLR2G, POLR2K, TRA2B, SNRPB2, POLR2C, POLR2B, SF3B3, SF3B2, HNRNPK, PRPF8, USP39, CDC40, NUDT21, GEMIN6, RBM25, GEMIN5, DHX9, CSTF3, CSTF2, DDX1, YTHDC1, SN…	1724	153	13528	3.12849	4.2133e-13	3.83027e-14	1.9984e-13
GOTERM_BP_FAT	GO:0000375~RNA splicing, via transesterification reactions	61	0.235321	7.67435e-17	NCBP2, NCBP1, RPL36A, SNRPD1, SNRPD2, PRMT7, DDX23, RBM8A, PRMT5, PCBP1, PCBP2, WDR77, DBR1, LSM2, DDX20, TGS1, CLNS1A, SNRPA1, EFTUD2, MAGOH, PTBP1, HNRNPA2B1, PRPF3, PRPF4, HNRNPR, HNRNPU, WDR83, SNRPB, SNRNP40, SNRPC, CPSF3, CPSF2, SNRPG, POLR2G, POLR2K, TRA2B, SNRPB2, POLR2C, POLR2B, SF3B3, SF3B2, HNRNPK, PRPF8, USP39, CDC40, NUDT21, GEMIN6, RBM25, GEMIN5, DHX9, CSTF3, CSTF2, DDX1, YTHDC1, SN…	1724	153	13528	3.12849	4.2133e-13	3.83027e-14	1.9984e-13
GOTERM_BP_FAT	GO:0006399~tRNA metabolic process	52	0.200602	1.34177e-16	RPP38, TARS2, LSM6, TRMT1, IARS2, PUS7L, WARS, TRMT6, TRMT5, TSEN2, TPR, CDK5RAP1, YARS, CARS, DARS, SARS, AARS, DARS2, EARS2, TARS, TRMT11, TRMT12, HARS, FARSB, YARS2, FARSA, TRUB1, TRUB2, PUS3, ELAC2, PUS7, IARS, ADAT1, METTL1, HARS2, THG1L, LARS, NSUN2, MOCS3, AIMP1, LCMT2, GARS, EPRS, SSB, FBL, URM1, POP1, WDR4, POP4, DUS4L, POP5, RPP40	1724	118	13528	3.45794	4.2133e-13	3.5083e-14	1.9984e-13
GOTERM_BP_FAT	GO:0016072~rRNA metabolic process	46	0.177455	1.93082e-16	RPL14, GAR1, LSM6, UTP6, UTP15, PIN4, FCF1, DCAF13, WDR36, WDR55, RRP1B, DKC1, NPM3, WDR12, TFB2M, IMP4, FTSJ3, UTP23, PDCD11, EXOSC8, EXOSC7, RPL26, EXOSC2, EXOSC3, HEATR1, RRP8, RRP9, EXOSC1, RPS6, NOP10, RPF1, FBL, DIS3, EIF4A3, DDX56, PA2G4, NOP2, NOLC1, NOP58, WDR3, POP4, PES1, ALG11, NHP2, C1D, DDX51	1724	96	13528	3.75996	8.42659e-13	6.4837e-14	4.10783e-13
KEGG_PATHWAY	hsa03040:Spliceosome	54	0.208317	4.21748e-16	NCBP2, NCBP1, LSM6, ZMAT2, SNRPD1, SNRPD2, BUD31, DDX23, RBM8A, PCBP1, LSM5, LSM2, SNRPA1, EFTUD2, MAGOH, PRPF3, CDC5L, PRPF4, HNRNPU, EIF4A3, AQR, SNRPB, SNRNP40, SNRPC, THOC2, THOC3, PRPF38B, THOC1, PRPF38A, SNRPG, TRA2B, PPIL1, SNRPB2, SF3B3, SF3B2, PRPF19, DDX46, HNRNPK, TCERG1, PRPF8, CDC40, USP39, DHX15, RBM25, PRPF40A, DDX42, SNW1, HNRNPA1, SF3A3, PPIH, PHF5A, SNRNP27, TXNL4A, RBM17	672	126	5085	3.24298	8.03801e-14	8.03801e-14	5.44009e-13
GOTERM_BP_FAT	GO:0044265~cellular macromolecule catabolic process	163	0.62881	1.17973e-13	NCBP2, NCBP1, SAE1, CDC16, OTUB2, USP50, LNX1, CUL3, CUL2, RBM8A, KLHL9, WWP1, FBXO28, RABGEF1, ERAP1, FBXO22, RPS27A, ADAM9, PAN3, ZC3HC1, USP1, MAGOH, ANAPC4, SOCS4, UBR1, UBE2J2, ASB8, KDM2B, FBXO16, PSMA6, PSMA5, FBXO17, UBR5, PSMA4, PSMA3, RNF139, RNF138, FBXL4, PIAS2, RNF20, XRN2, SYVN1, PABPC4, PNPT1, UBE2V2, DERL3, PSMB5, PSMB4, FBXW7, UBE2D3, PSMB6, PSMB1, PSMB3, EIF3E, CACYBP, PSMB2, OT…	1724	725	13528	1.76419	4.47873e-10	3.1991e-11	2.1807e-10
GOTERM_BP_FAT	GO:0000278~mitotic cell cycle	98	0.378057	1.01602e-12	SEPT2, DBF4, CDC16, CUL3, CUL2, CDKN2B, NUP37, DNAJC2, RPS27A, STAG1, ZC3HC1, RAN, ANAPC4, TBRG4, PPP1CB, WEE1, PSMA6, PSMA5, PSMA4, PSMA3, NEK9, NEK4, NUP43, NEK6, TIPIN, NEDD9, RCC1, ITGB1, PSMB5, PSMB4, SPC25, TUBB, PSMB6, NIPBL, PSMB1, PSMB3, KATNA1, CDC123, PSMB2, TNKS, SKA2, YEATS4, HGF, SUGT1, RNF8, NEDD1, PSMC6, PSMC5, NOLC1, PSMC4, RNF2, PSMC2, RRS1, E2F4, E2F6, ACVR1B, CCNE1, CEP250, SE…	1724	370	13528	2.07836	3.85601e-09	2.57067e-10	1.87751e-09
GOTERM_BP_FAT	GO:0009057~macromolecule catabolic process	169	0.651956	1.26878e-12	NCBP2, NCBP1, SAE1, CDC16, OTUB2, USP50, LNX1, CUL3, CUL2, RBM8A, KLHL9, WWP1, FBXO28, RABGEF1, ERAP1, FBXO22, RPS27A, ADAM9, PAN3, ZC3HC1, USP1, MAGOH, ANAPC4, SOCS4, UBR1, UBE2J2, ASB8, ADAMTS9, KDM2B, FBXO16, PSMA6, PSMA5, FBXO17, UBR5, PSMA4, PSMA3, RNF139, RNF138, FBXL4, PIAS2, RNF20, XRN2, SYVN1, PABPC4, PNPT1, UBE2V2, DERL3, PSMB5, PSMB4, FBXW7, UBE2D3, PSMB6, PSMB1, PSMB3, EIF3E, CACYBP, …	1724	781	13528	1.69798	4.81496e-09	3.00935e-10	2.34442e-09
GOTERM_BP_FAT	GO:0022402~cell cycle process	126	0.486074	1.79303e-10	SEPT2, ZAK, DBF4, OSGIN2, RBM7, CDC16, CUL3, CUL2, CDKN2B, NUP37, DNAJC2, RPS27A, STAG1, ZC3HC1, RAN, ANAPC4, TBRG4, PPP1CB, WEE1, DDIT3, RAD1, PA2G4, HEPACAM, PSMA6, PSMA5, PSMA4, SYCE1L, PSMA3, NEK9, NEK4, NUP43, NEK6, TIPIN, NEDD9, RCC1, ITGB1, PSMB5, SPC25, PSMB4, TUBB, PSMB6, NIPBL, PSMB1, PSMB3, KATNA1, PSMB2, CDC123, SKA2, TNKS, YEATS4, BRCA2, GAS2, HGF, SUGT1, SUV39H2, RNF8, PSMC6, NEDD1,…	1724	565	13528	1.74992	6.80456e-07	4.00268e-08	3.31317e-07
GOTERM_BP_FAT	GO:0050658~RNA transport	38	0.146594	1.93519e-10	NCBP2, NCBP1, NUP160, NUP93, NXT2, SEH1L, RBM8A, RAE1, NUP50, NUP37, TNKS, RANBP2, TPR, NUP35, XPOT, NUP133, NUP153, RAN, NUP88, SMG5, MAGOH, HNRNPA2B1, NUP85, CASC3, HNRNPA1, UPF3A, EIF4A3, PHAX, NUP205, KHSRP, NUP107, THOC5, THOC2, EIF5A2, THOC3, NUP43, LRPPRC, THOC1	1724	97	13528	3.07403	7.34406e-07	4.08003e-08	3.57585e-07
GOTERM_BP_FAT	GO:0051236~establishment of RNA localization	38	0.146594	1.93519e-10	NCBP2, NCBP1, NUP160, NUP93, NXT2, SEH1L, RBM8A, RAE1, NUP50, NUP37, TNKS, RANBP2, TPR, NUP35, XPOT, NUP133, NUP153, RAN, NUP88, SMG5, MAGOH, HNRNPA2B1, NUP85, CASC3, HNRNPA1, UPF3A, EIF4A3, PHAX, NUP205, KHSRP, NUP107, THOC5, THOC2, EIF5A2, THOC3, NUP43, LRPPRC, THOC1	1724	97	13528	3.07403	7.34406e-07	4.08003e-08	3.57585e-07
GOTERM_BP_FAT	GO:0050657~nucleic acid transport	38	0.146594	1.93519e-10	NCBP2, NCBP1, NUP160, NUP93, NXT2, SEH1L, RBM8A, RAE1, NUP50, NUP37, TNKS, RANBP2, TPR, NUP35, XPOT, NUP133, NUP153, RAN, NUP88, SMG5, MAGOH, HNRNPA2B1, NUP85, CASC3, HNRNPA1, UPF3A, EIF4A3, PHAX, NUP205, KHSRP, NUP107, THOC5, THOC2, EIF5A2, THOC3, NUP43, LRPPRC, THOC1	1724	97	13528	3.07403	7.34406e-07	4.08003e-08	3.57585e-07
GOTERM_BP_FAT	GO:0019941~modification-dependent protein catabolic process	127	0.489931	2.57801e-10	SAE1, CDC16, OTUB2, USP50, LNX1, CUL3, CUL2, KLHL9, WWP1, FBXO28, RABGEF1, FBXO22, RPS27A, ZC3HC1, USP1, ANAPC4, SOCS4, UBR1, UBE2J2, ASB8, KDM2B, FBXO16, PSMA6, FBXO17, PSMA5, UBR5, PSMA4, PSMA3, RNF139, FBXL4, RNF138, PIAS2, RNF20, SYVN1, UBE2V2, DERL3, PSMB5, PSMB4, FBXW7, UBE2D3, PSMB6, PSMB1, PSMB3, CACYBP, PSMB2, OTUD7B, RNF11, FBXW2, FBXO42, FBXO9, SPOP, NPLOC4, PCNP, UBOX5, SUGT1, RNF8, F…	1724	574	13528	1.73615	9.78355e-07	5.14924e-08	4.76365e-07
GOTERM_BP_FAT	GO:0043632~modification-dependent macromolecule catabolic process	127	0.489931	2.57801e-10	SAE1, CDC16, OTUB2, USP50, LNX1, CUL3, CUL2, KLHL9, WWP1, FBXO28, RABGEF1, FBXO22, RPS27A, ZC3HC1, USP1, ANAPC4, SOCS4, UBR1, UBE2J2, ASB8, KDM2B, FBXO16, PSMA6, FBXO17, PSMA5, UBR5, PSMA4, PSMA3, RNF139, FBXL4, RNF138, PIAS2, RNF20, SYVN1, UBE2V2, DERL3, PSMB5, PSMB4, FBXW7, UBE2D3, PSMB6, PSMB1, PSMB3, CACYBP, PSMB2, OTUD7B, RNF11, FBXW2, FBXO42, FBXO9, SPOP, NPLOC4, PCNP, UBOX5, SUGT1, RNF8, F…	1724	574	13528	1.73615	9.78355e-07	5.14924e-08	4.76365e-07
GOTERM_BP_FAT	GO:0015931~nucleobase, nucleoside, nucleotide and nucleic acid transport	41	0.158167	5.06234e-10	NCBP2, NCBP1, NUP160, NUP93, NXT2, SLC23A1, SEH1L, SLC23A2, RBM8A, RAE1, NUP50, NUP37, TNKS, RANBP2, NUP35, TPR, XPOT, NUP133, NUP153, RAN, NUP88, SMG5, MAGOH, HNRNPA2B1, NUP85, CASC3, HNRNPA1, GJB1, UPF3A, EIF4A3, PHAX, NUP205, KHSRP, NUP107, THOC5, THOC2, EIF5A2, THOC3, NUP43, LRPPRC, THOC1	1724	113	13528	2.84709	1.92116e-06	9.60579e-08	9.3542e-07
GOTERM_BP_FAT	GO:0006403~RNA localization	38	0.146594	5.34587e-10	NCBP2, NCBP1, NUP160, NUP93, NXT2, SEH1L, RBM8A, RAE1, NUP50, NUP37, TNKS, RANBP2, TPR, NUP35, XPOT, NUP133, NUP153, RAN, NUP88, SMG5, MAGOH, HNRNPA2B1, NUP85, CASC3, HNRNPA1, UPF3A, EIF4A3, PHAX, NUP205, KHSRP, NUP107, THOC5, THOC2, EIF5A2, THOC3, NUP43, LRPPRC, THOC1	1724	100	13528	2.98181	2.02876e-06	9.66076e-08	9.87811e-07
GOTERM_BP_FAT	GO:0051603~proteolysis involved in cellular protein catabolic process	130	0.501505	6.47629e-10	SAE1, CDC16, OTUB2, USP50, LNX1, CUL3, CUL2, KLHL9, WWP1, FBXO28, RABGEF1, ERAP1, FBXO22, RPS27A, ADAM9, ZC3HC1, USP1, ANAPC4, SOCS4, UBR1, UBE2J2, ASB8, KDM2B, FBXO16, PSMA6, FBXO17, PSMA5, UBR5, PSMA4, PSMA3, RNF139, FBXL4, RNF138, PIAS2, RNF20, SYVN1, UBE2V2, DERL3, PSMB5, PSMB4, FBXW7, UBE2D3, PSMB6, PSMB1, PSMB3, CACYBP, PSMB2, OTUD7B, RNF11, FBXW2, FBXO42, FBXO9, SPOP, NPLOC4, PCNP, UBOX5, …	1724	600	13528	1.70015	2.45775e-06	1.11716e-07	1.19669e-06
GOTERM_BP_FAT	GO:0006511~ubiquitin-dependent protein catabolic process	67	0.258468	7.72821e-10	USPL1, TSG101, CDC16, USP50, LNX1, CUL3, CUL2, PSMD1, PSMD2, PSMD4, USP10, PSMD5, PSMD6, USP16, PSMD7, FBXO22, USP15, PSMD8, RPS27A, PSMD9, USP1, ANAPC4, UBR1, PSMA6, PSMA5, UBE2K, PSMA4, UBR5, PSMA3, UCHL5, FBXL4, UCHL3, CHFR, USP24, RNF20, USP7, SYVN1, USP4, DERL3, EDEM1, PSMB5, PSMB4, UBE2D3, PSMB6, PSMB1, PSMB3, USP39, PSMB2, USP38, RNF11, USP31, NPLOC4, UBE4A, PCNP, PSMC6, PSMD14, PSMC5, PSM…	1724	242	13528	2.17248	2.93285e-06	1.27515e-07	1.42802e-06
GOTERM_BP_FAT	GO:0008033~tRNA processing	32	0.123447	8.14164e-10	RPP38, PUS3, ELAC2, LSM6, TRMT1, PUS7, PUS7L, ADAT1, TRMT6, METTL1, TRMT5, THG1L, TSEN2, CDK5RAP1, NSUN2, MOCS3, LCMT2, SARS, AARS, SSB, FBL, URM1, TRMT11, TRMT12, POP1, WDR4, POP4, TRUB1, DUS4L, POP5, TRUB2, RPP40	1724	76	13528	3.30394	3.08975e-06	1.2874e-07	1.50441e-06
GOTERM_BP_FAT	GO:0044257~cellular protein catabolic process	130	0.501505	9.05758e-10	SAE1, CDC16, OTUB2, USP50, LNX1, CUL3, CUL2, KLHL9, WWP1, FBXO28, RABGEF1, ERAP1, FBXO22, RPS27A, ADAM9, ZC3HC1, USP1, ANAPC4, SOCS4, UBR1, UBE2J2, ASB8, KDM2B, FBXO16, PSMA6, FBXO17, PSMA5, UBR5, PSMA4, PSMA3, RNF139, FBXL4, RNF138, PIAS2, RNF20, SYVN1, UBE2V2, DERL3, PSMB5, PSMB4, FBXW7, UBE2D3, PSMB6, PSMB1, PSMB3, CACYBP, PSMB2, OTUD7B, RNF11, FBXW2, FBXO42, FBXO9, SPOP, NPLOC4, PCNP, UBOX5, …	1724	603	13528	1.6917	3.43735e-06	1.37494e-07	1.67366e-06
KEGG_PATHWAY	hsa03018:RNA degradation	27	0.104159	1.86287e-09	LSM6, SKIV2L, PNPT1, CNOT2, EDC3, LSM5, LSM2, LSM1, ZCCHC7, HSPA9, ENO1, EXOSC8, EXOSC7, TTC37, CNOT10, EXOSC2, EXOSC3, EXOSC1, DDX6, DIS3, DCP2, DCP1A, HSPD1, PAPOLG, MPHOSPH6, XRN2, C1D	672	57	5085	3.58435	3.3718e-07	1.6859e-07	2.29671e-06
GOTERM_BP_FAT	GO:0051028~mRNA transport	34	0.131163	2.17806e-09	NCBP2, NCBP1, NUP160, NUP93, NXT2, SEH1L, RBM8A, RAE1, NUP50, TNKS, NUP37, RANBP2, TPR, NUP35, NUP133, NUP153, NUP88, SMG5, MAGOH, NUP85, CASC3, HNRNPA1, UPF3A, EIF4A3, NUP205, KHSRP, NUP107, THOC5, THOC2, EIF5A2, THOC3, NUP43, LRPPRC, THOC1	1724	87	13528	3.06659	8.26571e-06	3.17913e-07	4.02462e-06
KEGG_PATHWAY	hsa03050:Proteasome	24	0.0925854	2.95464e-09	PSMB5, PSMB4, PSMC6, PSMD14, PSMB6, PSMC5, PSMB1, PSMA6, PSMD12, PSMC4, PSMA5, PSMD11, PSMB3, PSMC2, PSMA4, PSMB2, PSMD1, PSMA3, PSMD2, POMP, PSMD4, PSMD6, PSMD7, PSMD8	672	47	5085	3.86398	5.3479e-07	1.78263e-07	3.64274e-06
GOTERM_BP_FAT	GO:0030163~protein catabolic process	131	0.505362	3.67791e-09	SAE1, CDC16, OTUB2, USP50, LNX1, CUL3, CUL2, KLHL9, WWP1, FBXO28, RABGEF1, ERAP1, FBXO22, RPS27A, ADAM9, ZC3HC1, USP1, ANAPC4, SOCS4, UBR1, UBE2J2, ASB8, KDM2B, FBXO16, PSMA6, FBXO17, PSMA5, UBR5, PSMA4, PSMA3, RNF139, FBXL4, RNF138, PIAS2, RNF20, SYVN1, UBE2V2, DERL3, PSMB5, PSMB4, FBXW7, UBE2D3, PSMB6, PSMB1, PSMB3, CACYBP, PSMB2, OTUD7B, RNF11, FBXW2, FBXO42, FBXO9, SPOP, NPLOC4, PCNP, UBOX5, …	1724	622	13528	1.65264	1.39576e-05	5.16951e-07	6.79605e-06
GOTERM_BP_FAT	GO:0031145~anaphase-promoting complex-dependent proteasomal ubiquitin-dependent protein catabolic process	28	0.108016	6.22244e-09	CDC16, PSMB5, PSMB4, PSMB6, PSMB1, PSMB3, PSMD1, PSMB2, PSMD2, PSMD4, PSMD5, PSMD6, PSMD7, RPS27A, PSMD8, PSMD9, ANAPC4, PSMD14, PSMC6, PSMC5, PSMA6, PSMD12, PSMC4, PSMA5, PSMD11, PSMA4, PSMC2, PSMA3	1724	65	13528	3.38019	2.36139e-05	8.43363e-07	1.14978e-05
GOTERM_BP_FAT	GO:0051436~negative regulation of ubiquitin-protein ligase activity during mitotic cell cycle	28	0.108016	6.22244e-09	CDC16, PSMB5, PSMB4, PSMB6, PSMB1, PSMB3, PSMD1, PSMB2, PSMD2, PSMD4, PSMD5, PSMD6, PSMD7, RPS27A, PSMD8, PSMD9, ANAPC4, PSMD14, PSMC6, PSMC5, PSMA6, PSMD12, PSMC4, PSMA5, PSMD11, PSMA4, PSMC2, PSMA3	1724	65	13528	3.38019	2.36139e-05	8.43363e-07	1.14978e-05
GOTERM_BP_FAT	GO:0031397~negative regulation of protein ubiquitination	30	0.115732	8.52443e-09	CDC16, PSMB5, PSMB4, PSMB6, PSMB1, PSMB3, PSMD1, PSMB2, PSMD2, PSMD4, PSMD5, PSMD6, PSMD7, RPS27A, PSMD8, PSMD9, GTPBP4, ANAPC4, CDK5, PSMD14, PSMC6, PSMC5, PSMA6, PSMD12, PSMC4, PSMA5, PSMD11, PSMA4, PSMC2, PSMA3	1724	74	13528	3.18116	3.23497e-05	1.11552e-06	1.57515e-05
GOTERM_BP_FAT	GO:0051443~positive regulation of ubiquitin-protein ligase activity	29	0.111874	8.97773e-09	CDC16, PSMB5, PSMB4, PSMB6, PSMB1, PSMB3, PSMD1, PSMB2, PSMD2, PSMD4, PSMD5, PSMD6, PSMD7, RPS27A, PSMD8, PSMD9, ANAPC4, UBE2N, PSMD14, PSMC6, PSMC5, PSMA6, PSMD12, PSMC4, PSMA5, PSMD11, PSMA4, PSMC2, PSMA3	1724	70	13528	3.25085	3.40699e-05	1.13568e-06	1.65891e-05
GOTERM_BP_FAT	GO:0007049~cell cycle	154	0.59409	9.9894e-09	SEPT2, ZAK, DBF4, OSGIN2, RBM7, CDC16, CUL3, CUL2, CDKN2B, NUP37, TLK2, DNAJC2, RPS27A, STAG1, ZC3HC1, RAN, RBL1, ANAPC4, TBRG4, LIG4, PPP1CB, WEE1, DDIT3, RAD1, PA2G4, HEPACAM, PSMA6, PSMA5, PSMA4, SYCE1L, PSMA3, NEK9, NEK4, NUP43, NEK6, RAD17, TIPIN, NEDD9, RCC1, ITGB1, PSMB5, SPC25, PSMB4, TUBB, NIPBL, PSMB6, PSMB1, PSMB3, KATNA1, PSMB2, CDC123, SKA2, TNKS, CREBL2, YEATS4, BRCA2, GAS2, PCNP, H…	1724	776	13528	1.55724	3.7909e-05	1.22289e-06	1.84584e-05
GOTERM_BP_FAT	GO:0051444~negative regulation of ubiquitin-protein ligase activity	28	0.108016	1.36442e-08	CDC16, PSMB5, PSMB4, PSMB6, PSMB1, PSMB3, PSMD1, PSMB2, PSMD2, PSMD4, PSMD5, PSMD6, PSMD7, RPS27A, PSMD8, PSMD9, ANAPC4, PSMD14, PSMC6, PSMC5, PSMA6, PSMD12, PSMC4, PSMA5, PSMD11, PSMA4, PSMC2, PSMA3	1724	67	13528	3.27929	5.17784e-05	1.61812e-06	2.52118e-05
GOTERM_BP_FAT	GO:0051352~negative regulation of ligase activity	28	0.108016	1.36442e-08	CDC16, PSMB5, PSMB4, PSMB6, PSMB1, PSMB3, PSMD1, PSMB2, PSMD2, PSMD4, PSMD5, PSMD6, PSMD7, RPS27A, PSMD8, PSMD9, ANAPC4, PSMD14, PSMC6, PSMC5, PSMA6, PSMD12, PSMC4, PSMA5, PSMD11, PSMA4, PSMC2, PSMA3	1724	67	13528	3.27929	5.17784e-05	1.61812e-06	2.52118e-05
GOTERM_BP_FAT	GO:0043161~proteasomal ubiquitin-dependent protein catabolic process	36	0.138878	1.53313e-08	SYVN1, CDC16, DERL3, EDEM1, CUL3, PSMB5, PSMB4, PSMB6, PSMB1, PSMB3, PSMD1, PSMB2, PSMD2, PSMD4, PSMD5, PSMD6, PSMD7, PSMD8, RPS27A, PSMD9, NPLOC4, ANAPC4, PCNP, PSMD14, PSMC6, PSMC5, PSMA6, PSMD12, VCP, PSMC4, PSMA5, PSMD11, PSMC2, PSMA4, PSMA3, SMURF1	1724	102	13528	2.76948	5.81805e-05	1.7631e-06	2.83292e-05
GOTERM_BP_FAT	GO:0010498~proteasomal protein catabolic process	36	0.138878	1.53313e-08	SYVN1, CDC16, DERL3, EDEM1, CUL3, PSMB5, PSMB4, PSMB6, PSMB1, PSMB3, PSMD1, PSMB2, PSMD2, PSMD4, PSMD5, PSMD6, PSMD7, PSMD8, RPS27A, PSMD9, NPLOC4, ANAPC4, PCNP, PSMD14, PSMC6, PSMC5, PSMA6, PSMD12, VCP, PSMC4, PSMA5, PSMD11, PSMC2, PSMA4, PSMA3, SMURF1	1724	102	13528	2.76948	5.81805e-05	1.7631e-06	2.83292e-05
GOTERM_BP_FAT	GO:0051437~positive regulation of ubiquitin-protein ligase activity during mitotic cell cycle	28	0.108016	1.99038e-08	CDC16, PSMB5, PSMB4, PSMB6, PSMB1, PSMB3, PSMD1, PSMB2, PSMD2, PSMD4, PSMD5, PSMD6, PSMD7, RPS27A, PSMD8, PSMD9, ANAPC4, PSMD14, PSMC6, PSMC5, PSMA6, PSMD12, PSMC4, PSMA5, PSMD11, PSMA4, PSMC2, PSMA3	1724	68	13528	3.23106	7.55321e-05	2.22161e-06	3.67783e-05
GOTERM_BP_FAT	GO:0051351~positive regulation of ligase activity	29	0.111874	2.67658e-08	CDC16, PSMB5, PSMB4, PSMB6, PSMB1, PSMB3, PSMD1, PSMB2, PSMD2, PSMD4, PSMD5, PSMD6, PSMD7, RPS27A, PSMD8, PSMD9, ANAPC4, UBE2N, PSMD14, PSMC6, PSMC5, PSMA6, PSMD12, PSMC4, PSMA5, PSMD11, PSMA4, PSMC2, PSMA3	1724	73	13528	3.11725	0.000101571	2.90218e-06	4.94579e-05
KEGG_PATHWAY	hsa00970:Aminoacyl-tRNA biosynthesis	21	0.0810123	3.48167e-08	YARS, CARS, TARS2, DARS, PSTK, SARS, AARS, GARS, EPRS, DARS2, IARS2, EARS2, IARS, WARS, TARS, HARS2, HARS, LARS, FARSB, YARS2, FARSA	672	41	5085	3.87576	6.3018e-06	1.57545e-06	4.29251e-05
GOTERM_BP_FAT	GO:0006418~tRNA aminoacylation for protein translation	22	0.08487	4.11267e-08	YARS, CARS, TARS2, AIMP1, DARS, SARS, AARS, GARS, EPRS, DARS2, IARS2, EARS2, IARS, WARS, TARS, HARS2, HARS, LARS, FARSB, YARS2, FARSA, TPR	1724	46	13528	3.75285	0.000156064	4.33543e-06	7.5994e-05
GOTERM_BP_FAT	GO:0043039~tRNA aminoacylation	22	0.08487	4.11267e-08	YARS, CARS, TARS2, AIMP1, DARS, SARS, AARS, GARS, EPRS, DARS2, IARS2, EARS2, IARS, WARS, TARS, HARS2, HARS, LARS, FARSB, YARS2, FARSA, TPR	1724	46	13528	3.75285	0.000156064	4.33543e-06	7.5994e-05
GOTERM_BP_FAT	GO:0043038~amino acid activation	22	0.08487	4.11267e-08	YARS, CARS, TARS2, AIMP1, DARS, SARS, AARS, GARS, EPRS, DARS2, IARS2, EARS2, IARS, WARS, TARS, HARS2, HARS, LARS, FARSB, YARS2, FARSA, TPR	1724	46	13528	3.75285	0.000156064	4.33543e-06	7.5994e-05
GOTERM_BP_FAT	GO:0043933~macromolecular complex subunit organization	141	0.54394	4.26509e-08	NCBP2, NCBP1, OXA1L, OCLN, CAPZA2, CAPZA1, SNRPD1, SNRPD2, MED23, LNX1, GTF2E1, GTF2E2, DDX23, LCAT, MED27, WDR77, H2AFZ, DDX20, TGS1, INSR, TBPL1, CLNS1A, NUP133, DARS, MAGI1, PCBD1, TAF4B, PRKAB1, PPARGC1A, IRS1, SMARCE1, MED17, SMARCA5, SNRPB, TUBA4A, VAMP3, SNRPC, ZNHIT6, UNC13B, XRN2, SNRPG, HIST1H4K, HFE, PTK2, EIF3A, TUBB, CSE1L, SCARB1, TAF9, TSR1, DDX1, EPRS, MTRF1L, P2RX4, PPIH, VCP, GT…	1724	710	13528	1.55832	0.000161847	4.37459e-06	7.88104e-05
GOTERM_BP_FAT	GO:0031398~positive regulation of protein ubiquitination	31	0.11959	5.7843e-08	CDC16, PSMB5, PSMB4, PSMB6, PSMB1, PSMB3, PSMD1, PSMB2, PSMD2, PSMD4, PSMD5, PSMD6, PSMD7, RPS27A, DNAJA3, PSMD8, PSMD9, ANAPC4, UBE2N, PSMD14, PSMC6, PSMC5, PSMA6, PSMD12, PSMC4, PSMA5, PSMD11, PSMA4, PSMC2, PSMA3, SMURF1	1724	84	13528	2.89587	0.00021949	5.77667e-06	0.000106882
GOTERM_BP_FAT	GO:0051439~regulation of ubiquitin-protein ligase activity during mitotic cell cycle	28	0.108016	5.8456e-08	CDC16, PSMB5, PSMB4, PSMB6, PSMB1, PSMB3, PSMD1, PSMB2, PSMD2, PSMD4, PSMD5, PSMD6, PSMD7, RPS27A, PSMD8, PSMD9, ANAPC4, PSMD14, PSMC6, PSMC5, PSMA6, PSMD12, PSMC4, PSMA5, PSMD11, PSMA4, PSMC2, PSMA3	1724	71	13528	3.09454	0.000221816	5.6882e-06	0.000108015
GOTERM_BP_FAT	GO:0031396~regulation of protein ubiquitination	34	0.131163	1.14246e-07	CDC16, PSMB5, PSMB4, PSMB6, PSMB1, PSMB3, PSMD1, PSMB2, PSMD2, PSMD4, PSMD5, PSMD6, PSMD7, RPS27A, DNAJA3, PSMD8, PSMD9, GTPBP4, ANAPC4, CDK5, UBE2N, PSMD14, PSMC6, PSMC5, PSMA6, PSMD12, PSMC4, PSMA5, PSMD11, PSMC2, PSMA4, PSMA3, RNF139, SMURF1	1724	100	13528	2.66794	0.000433469	1.0839e-05	0.000211103
GOTERM_BP_FAT	GO:0022618~ribonucleoprotein complex assembly	27	0.104159	1.27284e-07	NCBP2, NCBP1, SNRPD1, SNRPD2, EIF2A, BMS1, EIF3A, PRMT7, DDX23, PRMT5, WDR77, USP39, DDX20, GEMIN6, TGS1, GEMIN5, CLNS1A, TSR1, NIP7, DDX1, SF3A3, PHAX, SNRPB, SNRPC, ZNHIT6, SNRPG, TXNL4A	1724	69	13528	3.07051	0.000482925	1.17814e-05	0.000235194
GOTERM_BP_FAT	GO:0032774~RNA biosynthetic process	71	0.273899	1.40105e-07	TAF1B, GTF3A, COPS2, PPARA, THRA, COPS5, THRB, CCNT1, MED23, TMF1, FUBP1, MAX, GTF2E1, GTF2E2, PRIM2, MED27, GTF2A2, TFB2M, NFIL3, KDM5A, TBPL1, POLR1E, TAF4B, SNAPC3, ESR1, GTF2H3, POLR1C, CDK7, MBD1, GTF2B, PPARGC1A, DDIT3, GTF2H1, CD3EAP, MED4, TAF13, PRDM4, ABT1, MED17, SMARCA5, LCOR, MYNN, XRN2, MED1, POLR2G, NMI, LCORL, POLR2K, SOX5, MYEF2, NFIX, IVNS1ABP, POLR2C, POLR2B, TFAM, TCERG1, CEBP…	1724	296	13528	1.88219	0.000531558	1.26594e-05	0.000258886
GOTERM_BP_FAT	GO:0051438~regulation of ubiquitin-protein ligase activity	29	0.111874	1.40373e-07	CDC16, PSMB5, PSMB4, PSMB6, PSMB1, PSMB3, PSMD1, PSMB2, PSMD2, PSMD4, PSMD5, PSMD6, PSMD7, RPS27A, PSMD8, PSMD9, ANAPC4, UBE2N, PSMD14, PSMC6, PSMC5, PSMA6, PSMD12, PSMC4, PSMA5, PSMD11, PSMA4, PSMC2, PSMA3	1724	78	13528	2.91743	0.000532572	1.23886e-05	0.00025938
GOTERM_BP_FAT	GO:0006413~translational initiation	21	0.0810123	1.50006e-07	EIF1AD, EIF5, EIF2B1, GTF2B, EIF3D, EIF3A, EIF4E, EIF3B, EIF3G, EIF1AX, TRMT6, EIF3E, EIF2S2, EIF3L, EIF3I, EIF3J, EIF2B2, EIF2B3, EIF3M, EIF4E2, EIF2B5	1724	45	13528	3.66187	0.00056911	1.29379e-05	0.00027718
GOTERM_BP_FAT	GO:0006351~transcription, DNA-dependent	70	0.270041	1.77482e-07	TAF1B, GTF3A, COPS2, PPARA, THRA, COPS5, THRB, CCNT1, MED23, TMF1, FUBP1, MAX, GTF2E1, GTF2E2, MED27, GTF2A2, TFB2M, NFIL3, KDM5A, TBPL1, POLR1E, TAF4B, SNAPC3, ESR1, GTF2H3, POLR1C, CDK7, MBD1, GTF2B, PPARGC1A, DDIT3, GTF2H1, CD3EAP, MED4, TAF13, PRDM4, ABT1, MED17, SMARCA5, LCOR, MYNN, XRN2, MED1, POLR2G, NMI, LCORL, POLR2K, SOX5, MYEF2, NFIX, IVNS1ABP, POLR2C, POLR2B, TFAM, TCERG1, CEBPZ, GTF3…	1724	292	13528	1.8811	0.000673318	1.49676e-05	0.000327951
GOTERM_BP_FAT	GO:0000387~spliceosomal snRNP biogenesis	16	0.0617236	2.60671e-07	CLNS1A, NCBP2, NCBP1, SNRPD1, SNRPD2, PHAX, PRMT7, PRMT5, WDR77, SNRPB, DDX20, SNRPC, TGS1, GEMIN6, GEMIN5, SNRPG	1724	28	13528	4.48392	0.000988759	2.15052e-05	0.000481668
GOTERM_BP_FAT	GO:0032269~negative regulation of cellular protein metabolic process	49	0.189029	3.26483e-07	SRP14, CDC16, SERPINA5, PSMD1, RAB23, PSMD2, PSMD4, PSMD5, PSMD6, EIF2B3, PSMD7, INSR, PSMD8, RPS27A, PSMD9, EIF2B5, GTPBP4, ANAPC4, CDK5, EIF4A3, PSMA6, PSEN1, PSMA5, PSMA4, PSMA3, SRP9, ENPP1, PSMB5, PSMB4, SET, PSMB6, PSMB1, PPP2CA, EIF3E, PSMB3, PSMB2, TAF9, TNRC6A, YWHAB, IGF2, YWHAE, EIF2B1, PSMC6, PSMD14, PSMC5, PSMD12, PSMC4, PSMD11, PSMC2	1724	180	13528	2.13609	0.00123823	2.63614e-05	0.000603273
GOTERM_BP_FAT	GO:0051340~regulation of ligase activity	29	0.111874	3.47964e-07	CDC16, PSMB5, PSMB4, PSMB6, PSMB1, PSMB3, PSMD1, PSMB2, PSMD2, PSMD4, PSMD5, PSMD6, PSMD7, RPS27A, PSMD8, PSMD9, ANAPC4, UBE2N, PSMD14, PSMC6, PSMC5, PSMA6, PSMD12, PSMC4, PSMA5, PSMD11, PSMA4, PSMC2, PSMA3	1724	81	13528	2.80937	0.00131965	2.75106e-05	0.000642967
GOTERM_BP_FAT	GO:0031400~negative regulation of protein modification process	37	0.142736	3.60534e-07	ENPP1, CDC16, PSMB5, PSMB4, PSMB6, SET, PSMB1, PSMB3, PPP2CA, PSMD1, PSMB2, PSMD2, PSMD4, PSMD5, PSMD6, PSMD7, INSR, PSMD8, RPS27A, PSMD9, GTPBP4, ANAPC4, YWHAB, CDK5, YWHAE, PSMD14, PSMC6, PSMC5, PSMA6, PSMD12, PSMC4, PSEN1, PSMA5, PSMD11, PSMC2, PSMA4, PSMA3	1724	119	13528	2.43978	0.00136729	2.79226e-05	0.000666193
GOTERM_BP_FAT	GO:0009451~RNA modification	21	0.0810123	5.41251e-07	MOCS3, PUS3, SSB, NOP10, PUS7, PUS7L, URM1, METTL14, METTL3, DKC1, METTL1, WDR4, THG1L, TFB2M, CDK5RAP1, TGS1, TRUB1, NSUN2, TRUB2, NHP2, FTSJ3	1724	48	13528	3.433	0.00205194	4.10801e-05	0.00100012
GOTERM_BP_FAT	GO:0065003~macromolecular complex assembly	129	0.497647	6.90934e-07	NCBP2, NCBP1, OXA1L, OCLN, CAPZA2, CAPZA1, SNRPD1, SNRPD2, MED23, LNX1, GTF2E1, GTF2E2, DDX23, MED27, WDR77, H2AFZ, DDX20, TGS1, INSR, TBPL1, CLNS1A, MAGI1, DARS, PCBD1, TAF4B, PRKAB1, PPARGC1A, IRS1, MED17, SMARCA5, SNRPB, TUBA4A, VAMP3, SNRPC, ZNHIT6, UNC13B, SNRPG, HIST1H4K, HFE, PTK2, EIF3A, TUBB, CSE1L, TAF9, TSR1, DDX1, EPRS, P2RX4, PPIH, VCP, GTF2F2, HSPD1, ATG16L1, CHAF1B, NDUFAF4, COX10,…	1724	665	13528	1.52217	0.00261866	5.14123e-05	0.0012767
GOTERM_BP_FAT	GO:0032268~regulation of cellular protein metabolic process	98	0.378057	1.01485e-06	NCBP2, SRP14, NCBP1, ZAK, IL6ST, EIF5, EIF5B, CDC16, FNTA, RBM8A, RAB23, EIF2B2, EIF2B3, INSR, RPS27A, SAMD4A, ADAM9, EIF2B5, GTPBP4, MAGOH, ANAPC4, PPARGC1A, PA2G4, MAP4K5, PSMA6, PSMA5, PSMA4, EIF2S1, PSMA3, RNF139, ENPP1, IL34, PSMB5, PSMB4, EIF3B, PSMB6, PSMB1, KLKB1, EIF3E, PSMB3, PSMB2, TAF9, DNAJA3, TGFBR1, DDX1, CASC3, PSMC6, PSMC5, HDAC2, EIF4E, PSMC4, EIF4H, PSMC2, SMURF1, MTOR, EIF4E2,…	1724	474	13528	1.62235	0.00384394	7.40616e-05	0.00187522
GOTERM_BP_FAT	GO:0051248~negative regulation of protein metabolic process	49	0.189029	1.09504e-06	SRP14, CDC16, SERPINA5, PSMD1, RAB23, PSMD2, PSMD4, PSMD5, PSMD6, EIF2B3, PSMD7, INSR, PSMD8, RPS27A, PSMD9, EIF2B5, GTPBP4, ANAPC4, CDK5, EIF4A3, PSMA6, PSEN1, PSMA5, PSMA4, PSMA3, SRP9, ENPP1, PSMB5, PSMB4, SET, PSMB6, PSMB1, PPP2CA, EIF3E, PSMB3, PSMB2, TAF9, TNRC6A, YWHAB, IGF2, YWHAE, EIF2B1, PSMC6, PSMD14, PSMC5, PSMD12, PSMC4, PSMD11, PSMC2	1724	187	13528	2.05613	0.00414706	7.8406e-05	0.0020234
GOTERM_BP_FAT	GO:0006457~protein folding	47	0.181313	1.2557e-06	COPA, GRPEL1, RP2, PPIL1, DNAJB14, VBP1, DNAJB12, CCT2, CCT3, PIN4, HSCB, FKBP1B, GLRX2, PIGK, SH3GLB1, BAG3, TOR1A, TOR1B, PPIL4, DNAJC7, PDRG1, HSPE1, RANBP2, DNAJC2, DNAJA3, FKBPL, HSPA9, DNAJA2, TCP1, HSP90AA1, APCS, CWC27, FUT10, AARS, SACS, CCT6A, ATF6, CCT7, PPIH, CCT5, CCT4, PFDN6, PPID, CALR3, RUVBL2, HSPD1, DNAJB5	1724	177	13528	2.08363	0.00475407	8.82443e-05	0.00232027
GOTERM_BP_FAT	GO:0006508~proteolysis	185	0.71368	2.58982e-06	MASP2, THOP1, SAE1, CDC16, OTUB2, USP50, LNX1, CUL3, CUL2, PGPEP1, HTRA2, CD46, KLHL9, WWP1, FBXO28, RABGEF1, ERAP1, FBXO22, LONRF2, RPS27A, ADAM9, F11, F10, ZC3HC1, USP1, ANAPC4, SOCS4, UBR1, F7, UBE2J2, ASB8, ADAMTS9, KDM2B, FBXO16, PSMA6, PSMA5, FBXO17, UBR5, PSMA4, DLD, PSMA3, RNF139, RNF138, FBXL4, PIAS2, RNF20, SYVN1, UBE2V2, DERL3, PSMB5, PSMB4, FBXW7, ECE2, UBE2D3, PSMB6, PSMB1, PSMB3, KL…	1724	1054	13528	1.3773	0.00978023	0.000178682	0.00478536
GOTERM_BP_FAT	GO:0070647~protein modification by small protein conjugation or removal	43	0.165882	2.71999e-06	USP7, COPS5, TSG101, CDC73, SAE1, UBE2V2, LNX1, PRPF19, ERCC8, UBE2D3, FBXW7, WWP1, OTUD7B, RNF11, LEO1, USP16, FBXO9, MYSM1, RPS27A, VCPIP1, UBE4A, USP1, PCNP, UBOX5, TSPAN17, UIMC1, CTR9, UBE2N, RNF8, PSMD14, SENP1, RNF7, GSPT1, VCP, RNF2, UBE2M, CAND1, PAF1, SMURF1, VHLL, CHFR, RNF20, RNF41	1724	160	13528	2.10885	0.0102693	0.000184311	0.00502588
GOTERM_BP_FAT	GO:0006259~DNA metabolic process	101	0.38963	3.54186e-06	DBF4, MORF4L2, TOP1, PRIM2, DNAJC2, RBMS1, MCM3AP, RAN, USP1, POLB, LIG4, RAD1, DCLRE1C, RFC3, DCLRE1B, RFC4, XRN2, RAD17, TNFAIP1, HMGB1, HUS1, TIPIN, UBE2V2, POLE3, DNAJA3, GINS1, PHB, GINS3, EME1, BRCA2, PPFIBP2, BRIP1, TSN, UIMC1, RNF8, TXNDC12, VCP, SUPT16H, TDG, PARP3, HSPD1, PARP4, PARP2, CHAF1B, NBN, MLH1, MLH3, TERF2IP, FANCL, MCM9, CDC45, DKC1, PRMT7, SLK, PSMC3IP, NSMCE2, FANCG, RBBP4,…	1724	506	13528	1.56627	0.0133515	0.000235786	0.00654446
GOTERM_BP_FAT	GO:0022403~cell cycle phase	86	0.331765	4.12378e-06	NBN, SEPT2, E2F4, E2F6, DBF4, MLH1, OSGIN2, RBM7, CDC16, MLH3, CUL3, CUL2, ACVR1B, CCNE1, CDKN2B, SEH1L, PSMC3IP, NUP37, USP16, DNAJC2, ZW10, STAG1, VCPIP1, KHDRBS1, ZC3HC1, RAN, ANAPC4, TBRG4, PPP1CB, WEE1, RBBP8, SPDYA, RAD1, SLC26A8, SYCE1L, NEK9, MAPRE1, RUVBL1, NEK4, CHFR, KPNA2, NUP43, NEK6, HAUS3, HSD3B7, HAUS2, TIPIN, NEDD9, RCC1, ITGB1, SPC25, TUBB, NIPBL, KATNA1, CDC123, PAFAH1B1, TNKS,…	1724	414	13528	1.63003	0.015528	0.000269787	0.00761965
GOTERM_BP_FAT	GO:0034621~cellular macromolecular complex subunit organization	76	0.293187	6.40692e-06	NDUFAF4, NCBP2, NCBP1, OXA1L, COX10, SNRPD1, MLH1, SNRPD2, EIF2A, PRMT7, DDX23, SEH1L, PRMT5, WDR77, GTF2A2, H2AFZ, DDX20, TGS1, COX18, TUBA1A, TUBA1B, KPNB1, CLNS1A, NUP133, HSP90AA1, APCS, NIP7, CDK5, SMARCE1, PFDN6, IPO7, NUP205, IPO5, SNRPB, SMARCA5, TUBA4A, SNRPC, ZNHIT6, UNC13B, XRN2, SNRPG, HIST1H4K, TSPYL4, BMS1, TSPYL1, TFAM, TUBB, EIF3A, PTK2, SET, CSE1L, USP39, HSPA4, PEX13, GEMIN6, TN…	1724	357	13528	1.67048	0.0240211	0.000412023	0.0118381
GOTERM_BP_FAT	GO:0006913~nucleocytoplasmic transport	41	0.158167	8.63313e-06	NCBP2, NCBP1, NUP160, XPO5, SET, CSE1L, CEP57, RAE1, LSG1, RANBP2, TNPO2, TPR, TNPO1, KPNB1, HSPA9, XPOT, NUP133, MCM3AP, SMG5, RAN, HNRNPA1, PHAX, PPIH, AAAS, IPO7, NUP205, IPO5, KPNA6, NOP58, NUTF2, JAK2, NUP107, SMURF1, KPNA4, THOC5, THOC2, KPNA2, MYBBP1A, THOC3, KPNA1, THOC1	1724	156	13528	2.06232	0.032232	0.000545899	0.0159511
GOTERM_BP_FAT	GO:0006401~RNA catabolic process	23	0.0887277	9.11711e-06	NCBP2, ZFP36, NCBP1, ABCE1, PAN3, EXOSC7, SMG5, MAGOH, PNPT1, PABPC4, MLH1, CASC3, UPF3A, EIF4A3, GSPT1, DCP2, RBM8A, PPP1R8, DCP1A, EIF3E, POP1, FEN1, XRN2	1724	65	13528	2.77658	0.0340079	0.000567046	0.0168453
GOTERM_BP_FAT	GO:0051169~nuclear transport	41	0.158167	1.19874e-05	NCBP2, NCBP1, NUP160, XPO5, SET, CSE1L, CEP57, RAE1, LSG1, RANBP2, TNPO2, TPR, TNPO1, KPNB1, HSPA9, XPOT, NUP133, MCM3AP, SMG5, RAN, HNRNPA1, PHAX, PPIH, AAAS, IPO7, NUP205, IPO5, KPNA6, NOP58, NUTF2, JAK2, NUP107, SMURF1, KPNA4, THOC5, THOC2, KPNA2, MYBBP1A, THOC3, KPNA1, THOC1	1724	158	13528	2.03621	0.0444732	0.00073348	0.022148
GOTERM_BP_FAT	GO:0048285~organelle fission	53	0.20446	1.871e-05	SEPT2, COX10, CDC16, PEX11G, SEH1L, NUP37, USP16, ZW10, STAG1, VCPIP1, ZC3HC1, OPA1, RAN, ANAPC4, WEE1, NEK9, RUVBL1, MAPRE1, CHFR, NEK4, NUP43, NEK6, HAUS3, HAUS2, TIPIN, NEDD9, RCC1, SPC25, TUBB, NIPBL, KATNA1, SKA2, PAFAH1B1, ZWILCH, LMLN, PINX1, TERF1, YEATS4, TXNL4B, PDS5B, PDS5A, KIF18A, HGF, CEP63, CDC25C, SUGT1, RGS14, RNF8, NEDD1, NOLC1, RRS1, PES1, TXNL4A	1724	229	13528	1.81609	0.0685429	0.00112643	0.0345667
GOTERM_BP_FAT	GO:0015031~protein transport	137	0.528509	1.91331e-05	SRP14, GRPEL1, AP4E1, XPO5, XPO4, UNC50, VPS53, RAB1A, TRAK2, TIMM9, AAGAB, RAB23, RABGEF1, NUP37, NUP35, MCM3AP, NUP133, RAN, FUT10, VTI1B, OPTN, TIMM8A, SDCBP, RAB15, MRPL45, NUP43, SDAD1, SNX6, MTX3, MTX2, SNX1, NAPB, CHCHD4, CSE1L, SNF8, NUP50, TNKS, SEC23IP, SYS1, PRAF2, LIN7C, ICMT, ARFIP1, PPIH, VCP, AKTIP, ARF4, BET1L, NUTF2, SMURF1, ATG16L1, COPA, CLTA, TSG101, AP3S2, PDIA4, CLTC, COPB2,…	1724	762	13528	1.41079	0.0700374	0.0011339	0.0353483
GOTERM_BP_FAT	GO:0045184~establishment of protein localization	138	0.532366	1.94458e-05	SRP14, GRPEL1, AP4E1, XPO5, XPO4, UNC50, VPS53, RAB1A, TRAK2, ANK3, TIMM9, AAGAB, RAB23, RABGEF1, NUP37, NUP35, MCM3AP, NUP133, RAN, FUT10, VTI1B, OPTN, TIMM8A, SDCBP, RAB15, MRPL45, NUP43, SDAD1, SNX6, MTX3, MTX2, SNX1, NAPB, CHCHD4, CSE1L, SNF8, NUP50, TNKS, SEC23IP, SYS1, PRAF2, LIN7C, ICMT, ARFIP1, PPIH, VCP, AKTIP, ARF4, BET1L, NUTF2, SMURF1, ATG16L1, COPA, CLTA, TSG101, AP3S2, PDIA4, CLTC, …	1724	769	13528	1.40815	0.0711401	0.0011347	0.0359258
GOTERM_BP_FAT	GO:0016064~immunoglobulin mediated immune response	20	0.0771545	1.96503e-05	MSH6, MBL2, NBN, C9, CR2, C3, MASP2, C6, MLH1, C1R, LIG4, C1S, C8A, C8B, CD55, MYD88, CD46, C1RL, C2, HSPD1	1724	54	13528	2.90625	0.0718607	0.00112926	0.0363035
GOTERM_BP_FAT	GO:0006958~complement activation, classical pathway	14	0.0540082	2.07139e-05	MBL2, CR2, C9, C3, MASP2, C6, C1R, C1S, C8A, C8B, CD55, CD46, C1RL, C2	1724	29	13528	3.78814	0.0755995	0.00117259	0.0382681
GOTERM_BP_FAT	GO:0006461~protein complex assembly	97	0.3742	2.87167e-05	OXA1L, OCLN, CAPZA2, CAPZA1, MED23, LNX1, GTF2E1, GTF2E2, MED27, INSR, TBPL1, MAGI1, DARS, PCBD1, TAF4B, PRKAB1, IRS1, PPARGC1A, MED17, SMARCA5, TUBA4A, VAMP3, UNC13B, HFE, PTK2, TUBB, CSE1L, TAF9, EPRS, P2RX4, PPIH, VCP, GTF2F2, HSPD1, ATG16L1, CHAF1B, NDUFAF4, COX10, PRKAG1, ATL3, MLH1, NDUFAF1, IL1RAP, GTF2A2, GOPC, TUBA1A, COX18, USP16, TUBA1B, KPNB1, ZW10, IRAK1, APCS, HSP90AA1, GTF2H3, CDK7…	1724	505	13528	1.50722	0.103253	0.00160138	0.0530494
GOTERM_BP_FAT	GO:0070271~protein complex biogenesis	97	0.3742	2.87167e-05	OXA1L, OCLN, CAPZA2, CAPZA1, MED23, LNX1, GTF2E1, GTF2E2, MED27, INSR, TBPL1, MAGI1, DARS, PCBD1, TAF4B, PRKAB1, IRS1, PPARGC1A, MED17, SMARCA5, TUBA4A, VAMP3, UNC13B, HFE, PTK2, TUBB, CSE1L, TAF9, EPRS, P2RX4, PPIH, VCP, GTF2F2, HSPD1, ATG16L1, CHAF1B, NDUFAF4, COX10, PRKAG1, ATL3, MLH1, NDUFAF1, IL1RAP, GTF2A2, GOPC, TUBA1A, COX18, USP16, TUBA1B, KPNB1, ZW10, IRAK1, APCS, HSP90AA1, GTF2H3, CDK7…	1724	505	13528	1.50722	0.103253	0.00160138	0.0530494
GOTERM_BP_FAT	GO:0000279~M phase	69	0.266183	2.98585e-05	NBN, SEPT2, MLH1, OSGIN2, RBM7, CDC16, MLH3, SEH1L, PSMC3IP, NUP37, USP16, ZW10, STAG1, VCPIP1, ZC3HC1, RAN, ANAPC4, WEE1, RAD1, SLC26A8, SYCE1L, NEK9, MAPRE1, RUVBL1, NEK4, CHFR, KPNA2, NUP43, NEK6, HAUS3, HSD3B7, HAUS2, TIPIN, NEDD9, RCC1, SPC25, TUBB, NIPBL, KATNA1, PAFAH1B1, TNKS, SKA2, ZWILCH, LMLN, TERF1, PINX1, MSH6, YEATS4, TXNL4B, PDS5B, PDS5A, KIF18A, BRCA2, ILF3, HGF, SUGT1, CDC25C, CE…	1724	329	13528	1.6457	0.10713	0.0016409	0.0551582
GOTERM_BP_FAT	GO:0032270~positive regulation of cellular protein metabolic process	53	0.20446	3.08595e-05	IL6ST, CDC16, FNTA, PSMD1, PSMD2, PSMD4, PSMD5, PSMD6, PSMD7, INSR, PSMD8, RPS27A, SAMD4A, ADAM9, PSMD9, GHR, EIF2B5, ANAPC4, RPS4X, PPARGC1A, UBE2N, PSMA6, PSEN1, PSMA5, PSMA4, PSMA3, EIF5A2, HSD3B7, IL34, PSMB5, PSMB4, PSMB6, PSMB1, PSMB3, AGT, KLKB1, PSMB2, DNAJA3, TGFBR1, IGF2, PSMC6, PSMD14, CNTF, HDAC2, PSMC5, PSMD12, PSMC4, PSMD11, PSMC2, JAK2, SMURF1, SH3D19, MTOR	1724	233	13528	1.78491	0.110516	0.00167165	0.0570068
GOTERM_BP_FAT	GO:0006974~response to DNA damage stimulus	76	0.293187	3.21229e-05	MRPS35, NBN, ZAK, MORF4L2, MLH1, TERF2IP, MLH3, FANCL, SLK, AEN, NSMCE2, TLK2, FANCG, USP1, GTF2H3, ZSWIM7, MBD4, POLB, CDK7, LIG4, PPP1CB, DDIT3, GTF2H1, RBBP8, UBE2N, SPDYA, DCLRE1C, RAD1, RECQL, RFC3, DCLRE1B, XPC, RFC4, BTG2, HIPK1, PSEN1, BAZ1B, RIF1, UBR5, GADD45G, RUVBL2, RAD17, HMGB1, HUS1, TIPIN, BCCIP, UBE2V2, SMUG1, RPA3, PRPF19, ERCC8, AATF, C16ORF5, APEX1, ERCC4, FEN1, MSH6, SSRP1, M…	1724	373	13528	1.59883	0.11477	0.00171555	0.0593401
GOTERM_BP_FAT	GO:0006417~regulation of translation	36	0.138878	3.3493e-05	NCBP2, SRP14, NCBP1, METAP1, HSD3B7, EIF5, EIF5B, EIF2A, EIF3B, RBM8A, TRMT6, EIF3E, EIF2B2, TNRC6A, EIF2B3, SAMD4A, EIF2B5, MAGOH, DDX1, CASC3, RPS4X, ETF1, EIF2B1, EIF4A3, EIF4G2, PA2G4, TRNAU1AP, EIF4E, EIF4H, EIF2S1, EIF4A2, NGDN, MTOR, EIF5A2, EIF4E2, SRP9	1724	137	13528	2.06195	0.119361	0.00176383	0.0618702
GOTERM_BP_FAT	GO:0034622~cellular macromolecular complex assembly	67	0.258468	3.39775e-05	NDUFAF4, NCBP2, NCBP1, OXA1L, COX10, SNRPD1, MLH1, SNRPD2, EIF2A, PRMT7, DDX23, PRMT5, WDR77, GTF2A2, H2AFZ, DDX20, TGS1, COX18, TUBA1A, TUBA1B, KPNB1, CLNS1A, HSP90AA1, APCS, NIP7, CDK5, PFDN6, IPO7, NUP205, IPO5, SNRPB, SMARCA5, TUBA4A, SNRPC, ZNHIT6, UNC13B, SNRPG, HIST1H4K, TSPYL4, BMS1, TSPYL1, TFAM, TUBB, EIF3A, PTK2, SET, CSE1L, USP39, HSPA4, PEX13, GEMIN6, TNPO2, TNPO1, GEMIN5, SCO1, TCP1…	1724	318	13528	1.65327	0.120979	0.00176483	0.062765
GOTERM_BP_FAT	GO:0019724~B cell mediated immunity	20	0.0771545	3.53218e-05	MSH6, MBL2, NBN, C9, CR2, C3, MASP2, C6, MLH1, C1R, LIG4, C1S, C8A, C8B, CD55, MYD88, CD46, C1RL, C2, HSPD1	1724	56	13528	2.80245	0.125452	0.00180983	0.0652475
GOTERM_BP_FAT	GO:0000087~M phase of mitotic cell cycle	51	0.196744	4.32906e-05	SEPT2, CDC16, SEH1L, NUP37, USP16, ZW10, STAG1, VCPIP1, ZC3HC1, RAN, ANAPC4, WEE1, NEK9, RUVBL1, MAPRE1, CHFR, NEK4, NUP43, NEK6, HAUS3, HAUS2, TIPIN, NEDD9, RCC1, SPC25, TUBB, NIPBL, KATNA1, SKA2, PAFAH1B1, ZWILCH, LMLN, PINX1, TERF1, YEATS4, TXNL4B, PDS5B, PDS5A, KIF18A, HGF, CEP63, CDC25C, SUGT1, RGS14, RNF8, NEDD1, NOLC1, RRS1, PES1, MPHOSPH6, TXNL4A	1724	224	13528	1.78656	0.151505	0.00218815	0.0799621
GOTERM_BP_FAT	GO:0000956~nuclear-transcribed mRNA catabolic process	15	0.0578659	4.76266e-05	ZFP36, NCBP2, NCBP1, PAN3, SMG5, MAGOH, MLH1, CASC3, UPF3A, EIF4A3, GSPT1, DCP2, RBM8A, DCP1A, EIF3E	1724	35	13528	3.36294	0.165354	0.00237543	0.0879678
GOTERM_BP_FAT	GO:0006260~DNA replication	45	0.173598	4.86985e-05	HMGB1, DBF4, HUS1, TIPIN, NFIX, TERF2IP, RPA3, TFAM, MCM9, TOP1, CDC45, SET, DKC1, POLE3, PRIM2, DNAJC2, DNAJA3, FEN1, RBMS1, TERF1, PINX1, GINS1, SSRP1, MCM3AP, RBBP4, SSBP1, NASP, GINS3, PHB, NOL8, BRCA2, POLB, LIG4, CDC25C, RBBP7, MCM6, RAD1, RFC3, RFC4, SUPT16H, CHAF1B, NFIA, TNFAIP1, RAD17, MED1	1724	190	13528	1.85847	0.168742	0.00239732	0.0899469
GOTERM_BP_FAT	GO:0002455~humoral immune response mediated by circulating immunoglobulin	14	0.0540082	4.91822e-05	MBL2, CR2, C9, C3, MASP2, C6, C1R, C1S, C8A, C8B, CD55, CD46, C1RL, C2	1724	31	13528	3.54375	0.170267	0.0023901	0.0908398
GOTERM_BP_FAT	GO:0007067~mitosis	50	0.192886	5.45161e-05	SEPT2, CDC16, SEH1L, NUP37, USP16, ZW10, STAG1, VCPIP1, ZC3HC1, RAN, ANAPC4, WEE1, NEK9, RUVBL1, MAPRE1, CHFR, NEK4, NUP43, NEK6, HAUS3, HAUS2, TIPIN, NEDD9, RCC1, SPC25, TUBB, NIPBL, KATNA1, SKA2, PAFAH1B1, ZWILCH, LMLN, PINX1, TERF1, YEATS4, TXNL4B, PDS5B, PDS5A, KIF18A, HGF, CEP63, CDC25C, SUGT1, RGS14, RNF8, NEDD1, NOLC1, RRS1, PES1, TXNL4A	1724	220	13528	1.78338	0.186894	0.00261549	0.100687
GOTERM_BP_FAT	GO:0000280~nuclear division	50	0.192886	5.45161e-05	SEPT2, CDC16, SEH1L, NUP37, USP16, ZW10, STAG1, VCPIP1, ZC3HC1, RAN, ANAPC4, WEE1, NEK9, RUVBL1, MAPRE1, CHFR, NEK4, NUP43, NEK6, HAUS3, HAUS2, TIPIN, NEDD9, RCC1, SPC25, TUBB, NIPBL, KATNA1, SKA2, PAFAH1B1, ZWILCH, LMLN, PINX1, TERF1, YEATS4, TXNL4B, PDS5B, PDS5A, KIF18A, HGF, CEP63, CDC25C, SUGT1, RGS14, RNF8, NEDD1, NOLC1, RRS1, PES1, TXNL4A	1724	220	13528	1.78338	0.186894	0.00261549	0.100687
GOTERM_BP_FAT	GO:0016567~protein ubiquitination	32	0.123447	6.20067e-05	TSG101, CDC73, SAE1, UBE2V2, LNX1, PRPF19, ERCC8, UBE2D3, FBXW7, WWP1, RNF11, LEO1, FBXO9, RPS27A, VCPIP1, UBE4A, PCNP, UBOX5, TSPAN17, CTR9, UBE2N, RNF8, VCP, GSPT1, RNF2, CAND1, SMURF1, VHLL, PAF1, CHFR, RNF20, RNF41	1724	119	13528	2.11008	0.209684	0.00293721	0.114514
GOTERM_BP_FAT	GO:0006367~transcription initiation from RNA polymerase II promoter	22	0.08487	6.83239e-05	POLR2G, POLR2K, TAF4B, GTF2H3, MED23, CDK7, PPARGC1A, POLR2C, GTF2B, POLR2B, GTF2H1, GTF2E1, TAF13, GTF2E2, MED4, MED17, GTF2A2, MED27, GTF2F2, TAF9, TBPL1, MED1	1724	68	13528	2.53869	0.228407	0.00319609	0.126174
GOTERM_BP_FAT	GO:0031401~positive regulation of protein modification process	44	0.16974	7.03241e-05	IL6ST, CDC16, IL34, PSMB5, PSMB4, FNTA, PSMB6, PSMB1, PSMB3, AGT, PSMD1, PSMB2, PSMD2, PSMD4, PSMD5, PSMD6, PSMD7, INSR, PSMD8, RPS27A, DNAJA3, GHR, PSMD9, TGFBR1, ANAPC4, IGF2, PPARGC1A, UBE2N, PSMD14, PSMC6, CNTF, PSMC5, PSMA6, PSMD12, PSMC4, PSEN1, PSMA5, PSMD11, PSMC2, PSMA4, PSMA3, JAK2, MTOR, SMURF1	1724	187	13528	1.84632	0.234242	0.00324946	0.129865
GOTERM_BP_FAT	GO:0006366~transcription from RNA polymerase II promoter	52	0.200602	7.04655e-05	PPARA, POLR2G, COPS2, LCORL, NMI, THRA, COPS5, POLR2K, CCNT1, SOX5, MYEF2, MED23, NFIX, POLR2C, POLR2B, TMF1, FUBP1, GTF2E1, MAX, GTF2E2, TCERG1, MED27, GTF2A2, CEBPZ, BTF3, TAF9, KDM5A, NFIL3, APEX1, TBPL1, TAF4B, SNAPC3, AFF4, GTF2H3, CDK7, PPARGC1A, USF1, MBD1, GTF2B, DDIT3, GTF2H1, MED4, TAF13, PSMC5, PRDM4, ABT1, MED17, GTF2F2, SUPT16H, TCEB3, LCOR, MED1	1724	234	13528	1.74375	0.234653	0.00321682	0.130126
GOTERM_BP_FAT	GO:0070727~cellular macromolecule localization	81	0.312476	7.38808e-05	SRP14, COPA, CLTA, GRPEL1, OXA1L, AP4E1, XPO5, AP3S2, TERF2IP, CLTC, CDC42, COPB2, TRAK2, COPB1, TIMM9, RANBP2, TPR, COX18, KPNB1, SEC24D, ZW10, TOMM34, AP3B1, KDELR2, MCM3AP, SYNRG, RAN, FUT10, VTI1B, OPTN, TIMM44, CDK5, TIMM8A, IPO7, NUP205, ATG4A, ARCN1, IPO5, KPNA6, SDCBP, KPNA4, MRPL45, KPNA2, KPNA1, SRP9, SNX6, MTX3, MTX2, SNX1, NAPB, CEP57, CSE1L, MORC3, SH3GLB1, AP3M1, TNKS, PEX13, SUPT7L…	1724	414	13528	1.53526	0.24451	0.00333239	0.136429
GOTERM_BP_FAT	GO:0010608~posttranscriptional regulation of gene expression	48	0.185171	7.65023e-05	NCBP2, NCBP1, SRP14, METAP1, HSD3B7, EIF5, EIF5B, SYNCRIP, EIF2A, EIF3B, A1CF, MORC3, RBM8A, EIF3E, TRMT6, EIF2B2, TNRC6A, EIF2B3, DNAJA3, SAMD4A, EIF2B5, ZFP36, DHX9, GTPBP4, MAGOH, DDX1, ELAVL1, CASC3, RPS4X, ETF1, EIF2B1, PPARGC1A, HNRNPU, EIF4A3, EIF4G2, PA2G4, TRNAU1AP, EIF4E, EIF4A2, EIF4H, SERBP1, EIF2S1, NGDN, MTOR, HSPD1, EIF5A2, EIF4E2, SRP9	1724	211	13528	1.78507	0.251989	0.0034099	0.141266
GOTERM_BP_FAT	GO:0046907~intracellular transport	118	0.455212	8.06389e-05	NCBP2, NCBP1, SRP14, GRPEL1, AP4E1, XPO5, TRAK2, RAE1, TIMM9, NUP133, MCM3AP, OPA1, KIF5B, RAN, FUT10, VTI1B, OPTN, ERGIC1, TIMM8A, AAAS, SDCBP, SLC25A37, MRPL45, MYBBP1A, LRPPRC, SNX6, MTX3, MTX2, RER1, SNX1, NAPB, CSE1L, NUP50, SEC23IP, XPOT, SMG5, MYO1E, ICMT, ARFIP1, HNRNPA1, PPIH, SLC25A13, VCP, AKTIP, RHOT1, BET1L, NUTF2, SMURF1, COPA, CLTA, CPT2, ATL3, AP3S2, CLTC, COPB2, COPB1, GOPC, RANB…	1724	657	13528	1.40933	0.263641	0.00355225	0.1489
GOTERM_BP_FAT	GO:0006446~regulation of translational initiation	16	0.0617236	8.72343e-05	NCBP2, NCBP1, EIF5, DDX1, EIF5B, EIF2B1, EIF4G2, EIF3B, EIF2S1, EIF4A2, EIF3E, TRMT6, EIF4H, EIF2B2, EIF2B3, EIF2B5	1724	41	13528	3.06219	0.281844	0.00379816	0.161069
GOTERM_BP_FAT	GO:0032446~protein modification by small protein conjugation	34	0.131163	8.78008e-05	TSG101, CDC73, SAE1, UBE2V2, LNX1, PRPF19, ERCC8, UBE2D3, FBXW7, WWP1, RNF11, LEO1, FBXO9, RPS27A, VCPIP1, UBE4A, PCNP, UBOX5, TSPAN17, CTR9, UBE2N, RNF8, RNF7, VCP, GSPT1, RNF2, UBE2M, CAND1, SMURF1, VHLL, PAF1, CHFR, RNF20, RNF41	1724	132	13528	2.02116	0.283387	0.00377942	0.162114
GOTERM_BP_FAT	GO:0008104~protein localization	151	0.582517	8.93627e-05	SRP14, OXA1L, GRPEL1, AP4E1, XPO5, XPO4, UNC50, VPS53, RAB1A, TRAK2, ANK3, VPS13D, TIMM9, AAGAB, RAB23, RABGEF1, NUP37, NUP35, MCM3AP, NUP133, RAN, FUT10, VTI1B, OPTN, TIMM8A, TNS4, SDCBP, RAB15, MRPL45, NUP43, SDAD1, SNX6, MTX3, MTX2, SNX1, AKAP10, NAPB, CHCHD4, CSE1L, KATNA1, SNF8, NUP50, TNKS, SUPT7L, SEC23IP, SYS1, PRAF2, LIN7C, ICMT, ARFIP1, PPIH, AKTIP, VCP, ARF4, BET1L, NUTF2, SMURF1, ATG1…	1724	882	13528	1.3434	0.287622	0.00380338	0.164996
GOTERM_BP_FAT	GO:0034613~cellular protein localization	80	0.308618	9.83188e-05	SRP14, COPA, CLTA, GRPEL1, OXA1L, AP4E1, XPO5, AP3S2, TERF2IP, CLTC, CDC42, COPB2, TRAK2, COPB1, TIMM9, RANBP2, TPR, COX18, KPNB1, SEC24D, ZW10, TOMM34, AP3B1, KDELR2, MCM3AP, SYNRG, RAN, FUT10, VTI1B, OPTN, TIMM44, CDK5, TIMM8A, IPO7, NUP205, ATG4A, ARCN1, IPO5, KPNA6, SDCBP, KPNA4, MRPL45, KPNA2, KPNA1, SRP9, SNX6, MTX3, MTX2, SNX1, NAPB, CEP57, CSE1L, MORC3, SH3GLB1, AP3M1, TNKS, PEX13, SUPT7L…	1724	411	13528	1.52737	0.31143	0.0041374	0.181518
GOTERM_BP_FAT	GO:0051247~positive regulation of protein metabolic process	53	0.20446	9.91854e-05	IL6ST, CDC16, FNTA, PSMD1, PSMD2, PSMD4, PSMD5, PSMD6, PSMD7, INSR, PSMD8, RPS27A, SAMD4A, ADAM9, PSMD9, GHR, EIF2B5, ANAPC4, RPS4X, PPARGC1A, UBE2N, PSMA6, PSEN1, PSMA5, PSMA4, PSMA3, EIF5A2, HSD3B7, IL34, PSMB5, PSMB4, PSMB6, PSMB1, PSMB3, AGT, KLKB1, PSMB2, DNAJA3, TGFBR1, IGF2, PSMC6, PSMD14, CNTF, HDAC2, PSMC5, PSMD12, PSMC4, PSMD11, PSMC2, JAK2, SMURF1, SH3D19, MTOR	1724	243	13528	1.71146	0.313691	0.00412802	0.183116
KEGG_PATHWAY	hsa03020:RNA polymerase	13	0.0501505	0.000101963	POLR2G, POLR3K, POLR1E, POLR2K, POLR1A, POLR1C, ZNRD1, POLR1B, POLR3C, POLR3B, POLR2C, POLR2B, POLR3D	672	28	5085	3.51323	0.0182869	0.00368443	0.125636
GOTERM_BP_FAT	GO:0002449~lymphocyte mediated immunity	22	0.08487	0.000109018	MSH6, MBL2, NBN, C9, CR2, C3, MASP2, CEBPG, C6, MLH1, C1R, C1S, LIG4, C8A, C8B, CD55, TUBB, MYD88, CD46, C1RL, C2, HSPD1	1724	70	13528	2.46616	0.338831	0.00448714	0.201252
GOTERM_BP_FAT	GO:0006402~mRNA catabolic process	16	0.0617236	0.000162589	ZFP36, NCBP2, NCBP1, PAN3, SMG5, MAGOH, PNPT1, MLH1, CASC3, UPF3A, EIF4A3, GSPT1, DCP2, RBM8A, DCP1A, EIF3E	1724	43	13528	2.91976	0.46048	0.00661326	0.300006
GOTERM_BP_FAT	GO:0000184~nuclear-transcribed mRNA catabolic process, nonsense-mediated decay	13	0.0501505	0.000165431	NCBP2, NCBP1, PAN3, SMG5, MAGOH, CASC3, UPF3A, EIF4A3, GSPT1, DCP2, RBM8A, DCP1A, EIF3E	1724	30	13528	3.40031	0.466269	0.00665715	0.305243
GOTERM_BP_FAT	GO:0006605~protein targeting	47	0.181313	0.000244567	SRP14, GRPEL1, XPO5, MTX3, MTX2, CSE1L, TRAK2, CEP57, AP3M1, TIMM9, PEX13, RANBP2, PEX12, TNPO2, TPR, TNPO1, KPNB1, HSPA9, TOMM34, AP3B1, MCM3AP, RAN, FUT10, YWHAB, NLGN1, ICMT, OPTN, TIMM44, YWHAE, TIMM8A, PPIH, YWHAG, IPO7, ATG4A, NUP205, IPO5, YWHAQ, KPNA6, NOP58, SDCBP, NUTF2, JAK2, KPNA4, SMURF1, KPNA2, KPNA1, SRP9	1724	215	13528	1.71536	0.604754	0.00972344	0.450947
GOTERM_BP_FAT	GO:0051168~nuclear export	19	0.0732968	0.000331181	XPOT, NCBP2, NUP133, NCBP1, NUP160, RAN, SMG5, XPO5, HNRNPA1, PHAX, RAE1, LSG1, NUP107, THOC5, SMURF1, THOC2, THOC3, HSPA9, THOC1	1724	60	13528	2.48484	0.715505	0.0130088	0.610189
GOTERM_BP_FAT	GO:0006400~tRNA modification	9	0.0347195	0.000339334	URM1, MOCS3, PUS3, METTL1, WDR4, THG1L, SSB, CDK5RAP1, NSUN2	1724	16	13528	4.41386	0.724175	0.0131905	0.625165
GOTERM_BP_FAT	GO:0006405~RNA export from nucleus	15	0.0578659	0.000344669	XPOT, NCBP2, NUP133, NCBP1, NUP160, RAN, SMG5, HNRNPA1, PHAX, RAE1, THOC5, NUP107, THOC2, THOC3, THOC1	1724	41	13528	2.87081	0.729706	0.0132607	0.634965
GOTERM_BP_FAT	GO:0033554~cellular response to stress	101	0.38963	0.000354824	MRPS35, ZAK, CLPB, MORF4L2, TLK2, EIF2B3, EIF2B5, USP1, AARS, POLB, LIG4, PPP1CB, DDIT3, RAD1, DCLRE1C, MAP4K5, RFC3, DCLRE1B, RFC4, BAZ1B, EIF2S1, UBR5, RAD17, HMGB1, HUS1, TIPIN, HFE, UBE2V2, DERL3, C16ORF5, DHX9, BECN1, EME1, MAP2K4, CIDEB, BRCA2, BRIP1, ATAD5, UIMC1, RNF8, ATF6, TXNDC12, HDAC2, VCP, ATP2A1, SUPT16H, TDG, PARP3, PARP4, ATG16L1, PARP2, CHAF1B, NBN, MLH1, MLH3, TERF2IP, DAXX, FA…	1724	566	13528	1.40024	0.739928	0.0135119	0.653615
GOTERM_BP_FAT	GO:0006281~DNA repair	57	0.21989	0.000509754	NBN, MORF4L2, MLH1, MLH3, FANCL, SLK, NSMCE2, FANCG, USP1, ZSWIM7, GTF2H3, POLB, MBD4, CDK7, LIG4, RBBP8, GTF2H1, UBE2N, RAD1, DCLRE1C, RECQL, RFC3, DCLRE1B, RFC4, XPC, BTG2, GADD45G, RUVBL2, RAD17, HMGB1, HUS1, BCCIP, UBE2V2, SMUG1, RPA3, PRPF19, ERCC8, APEX1, ERCC4, FEN1, SSRP1, MSH6, MSH3, EME1, BRIP1, BRCA2, UIMC1, RNF8, VCP, SFPQ, TDG, SUPT16H, PARP3, PARP4, ALKBH3, CHAF1B, PARP2	1724	284	13528	1.5749	0.855577	0.0191641	0.937739
GOTERM_BP_FAT	GO:0006886~intracellular protein transport	71	0.273899	0.000528921	SRP14, COPA, CLTA, GRPEL1, AP4E1, XPO5, AP3S2, CLTC, COPB2, TRAK2, COPB1, TIMM9, RANBP2, TPR, SEC24D, KPNB1, TOMM34, AP3B1, KDELR2, MCM3AP, SYNRG, RAN, FUT10, VTI1B, OPTN, TIMM44, CDK5, TIMM8A, IPO7, NUP205, ATG4A, ARCN1, IPO5, KPNA6, SDCBP, KPNA4, MRPL45, KPNA2, KPNA1, SRP9, SNX6, MTX3, MTX2, SNX1, NAPB, CEP57, CSE1L, AP3M1, PEX13, PEX12, TNPO2, TNPO1, SEC23IP, HSPA9, NLGN1, YWHAB, ICMT, ARFIP1,…	1724	374	13528	1.48965	0.865715	0.0196828	0.972837
GOTERM_BP_FAT	GO:0006352~transcription initiation	23	0.0887277	0.000533754	POLR2G, POLR2K, TAF4B, GTF2H3, MED23, CDK7, PPARGC1A, POLR2C, GTF2B, POLR2B, GTF2H1, GTF2E1, TAF13, GTF2E2, MED4, MED17, GTF2A2, MED27, GTF2F2, SMARCA5, TAF9, TBPL1, MED1	1724	83	13528	2.17443	0.868156	0.0196681	0.981684
GOTERM_BP_FAT	GO:0006368~RNA elongation from RNA polymerase II promoter	16	0.0617236	0.000631788	POLR2G, POLR2K, TAF4B, GTF2H3, CDK7, POLR2C, GTF2B, POLR2B, GTF2H1, GTF2E1, TAF13, GTF2E2, GTF2A2, GTF2F2, TCEB3, TAF9	1724	48	13528	2.61562	0.909136	0.0230164	1.161
GOTERM_BP_FAT	GO:0001522~pseudouridine synthesis	8	0.0308618	0.000814128	PUS7L, PUS3, DKC1, TRUB1, TRUB2, NHP2, NOP10, PUS7	1724	14	13528	4.48392	0.954538	0.0292827	1.49369
KEGG_PATHWAY	hsa04610:Complement and coagulation cascades	20	0.0771545	0.00110413	F11, MBL2, F10, C9, CR2, MASP2, C3, C6, C1R, C1S, F7, PROC, C8A, C8B, CD55, SERPINA5, CD46, KLKB1, SERPINC1, C2	672	69	5085	2.19332	0.181236	0.0327773	1.35279
GOTERM_BP_FAT	GO:0009452~RNA capping	5	0.0192886	0.00117838	NCBP2, NCBP1, RNMT, TGS1, RNGTT	1724	5	13528	7.84687	0.988605	0.0417198	2.15513
GOTERM_BP_FAT	GO:0002460~adaptive immune response based on somatic recombination of immune receptors built from immunoglobulin superfamily domains	21	0.0810123	0.00123348	MSH6, MBL2, NBN, C9, CR2, C3, MASP2, C6, MLH1, C1R, LIG4, C1S, C8A, C8B, CD55, IL18BP, MYD88, CD46, C1RL, C2, HSPD1	1724	77	13528	2.14005	0.990758	0.0432262	2.25483
GOTERM_BP_FAT	GO:0002250~adaptive immune response	21	0.0810123	0.00123348	MSH6, MBL2, NBN, C9, CR2, C3, MASP2, C6, MLH1, C1R, LIG4, C1S, C8A, C8B, CD55, IL18BP, MYD88, CD46, C1RL, C2, HSPD1	1724	77	13528	2.14005	0.990758	0.0432262	2.25483
GOTERM_BP_FAT	GO:0016570~histone modification	29	0.111874	0.00124959	MEAF6, EZH2, HAT1, CDC73, KDM1A, PRMT7, PRMT5, LEO1, TAF9, ACTL6A, SUPT7L, USP16, MYSM1, YEATS4, PHB, UIMC1, CTR9, SUV39H2, UBE2N, RNF8, HDAC2, BAZ1B, RNF2, RUVBL2, RUVBL1, KDM4A, PAF1, RNF20, HDAC8	1724	122	13528	1.86524	0.991306	0.0433783	2.28395
GOTERM_BP_FAT	GO:0006354~RNA elongation	16	0.0617236	0.00127278	POLR2G, POLR2K, TAF4B, GTF2H3, CDK7, POLR2C, GTF2B, POLR2B, GTF2H1, GTF2E1, TAF13, GTF2E2, GTF2A2, GTF2F2, TCEB3, TAF9	1724	51	13528	2.46176	0.99204	0.0437661	2.32587
GOTERM_BP_FAT	GO:0033523~histone H2B ubiquitination	6	0.0231464	0.00133649	RNF8, LEO1, CDC73, PAF1, RNF20, CTR9	1724	8	13528	5.88515	0.993751	0.0454955	2.44093
KEGG_PATHWAY	hsa04120:Ubiquitin mediated proteolysis	32	0.123447	0.0014791	UBE2Z, SYVN1, SAE1, CDC16, PRPF19, FANCL, CUL3, ERCC8, CUL2, UBE2D3, FBXW7, KLHL9, WWP1, RCHY1, UBE4A, ANAPC4, UBOX5, UBE2J2, BIRC2, UBE2Q1, UBE2N, TRIM37, RFWD2, RNF7, UBE2K, UBR5, UBA2, UBE2M, UBE2W, PIAS2, SMURF1, TCEB1	672	137	5085	1.76747	0.235028	0.0375505	1.80837

## Sheet: DAVID_Ecoli_DEG_turquoise
Supplementary Table 6: Modulewise (see different tabs) pathway enrichment analysis (DAVID) of differentially expressed genes in the liver of cows in response to intramammary E.coli challenge
Category	Term	Count	%	PValue	Genes	List Total	Pop Hits	Pop Total	Fold Enrichment	Bonferroni	Benjamini	FDR
GOTERM_BP_FAT	GO:0055114~oxidation reduction	119	6.00101	7.66135e-15	SNCA, HIBADH, PLOD1, SCD5, CYP1A1, QDPR, CYP26A1, CYP1A2, CYP2E1, TECR, ALDH16A1, POR, PYCR1, NNT, F5, HSD11B1, MDH1, HSD17B11, HSD17B10, ACADSB, ME2, ADHFE1, HSD17B14, FDX1, HSD17B13, GLUD1, PAH, GCLM, HADHA, IVD, ALDH4A1, IDH1, GCDH, PYROXD2, MAOB, HGD, CRYZ, P4HTM, TMLHE, PRODH2, FOXRED1, CYB5R3, TM7SF2, ASPDH, ACOX1, D2HGDH, CYB5R1, CYP2C18, PRDX4, PRDX3, MSRA, P4HA2, P4HA1, GPX3, SRD5A1, CAT…	998	513	8785	2.04193	2.10129e-11	2.10129e-11	1.36557e-11
KEGG_PATHWAY	bta00280:Valine, leucine and isoleucine degradation	27	1.36157	5.91317e-13	HSD17B10, ACADSB, BCAT2, EHHADH, ECHS1, ACAT2, ACAT1, HADHA, HIBADH, ALDH3A2, HADHB, MUT, IVD, MCCC1, ACAD8, HMGCL, BCKDHA, ACAA2, ACADM, ACADS, BCKDHB, ALDH7A1, HMGCS2, HIBCH, PCCB, PCCA, ACAA1	643	44	4940	4.71441	1.09983e-10	1.09983e-10	7.32325e-10
GOTERM_BP_FAT	GO:0016054~organic acid catabolic process	27	1.36157	3.031e-10	ACOX2, ACOX1, AHCY, BCAT2, EHHADH, AMT, GLUD1, PAH, HADHA, ACOX3, MTHFD1, GOT2, AKR1A1, ETFDH, HSD17B4, ACAD8, HPD, ENOSF1, SHMT1, ACADM, BCKDHB, HGD, DECR1, AMDHD1, PRODH2, HIBCH, PON3	998	60	8785	3.96117	8.31402e-07	4.15701e-07	5.40339e-07
GOTERM_BP_FAT	GO:0046395~carboxylic acid catabolic process	27	1.36157	3.031e-10	ACOX2, ACOX1, AHCY, BCAT2, EHHADH, AMT, GLUD1, PAH, HADHA, ACOX3, MTHFD1, GOT2, AKR1A1, ETFDH, HSD17B4, ACAD8, HPD, ENOSF1, SHMT1, ACADM, BCKDHB, HGD, DECR1, AMDHD1, PRODH2, HIBCH, PON3	998	60	8785	3.96117	8.31402e-07	4.15701e-07	5.40339e-07
KEGG_PATHWAY	bta00071:Fatty acid metabolism	21	1.059	4.86938e-09	GCDH, CPT1B, ACAA2, ACOX1, ACADSB, ACADM, ACADS, EHHADH, ECHS1, ACADL, ACAT2, ACAT1, HADHA, ALDH3A2, ACOX3, HADHB, ACADVL, ALDH7A1, CYP4A22, ACAA1, ACSL5	643	38	4940	4.24572	9.05705e-07	4.52853e-07	6.03069e-06
KEGG_PATHWAY	bta03320:PPAR signaling pathway	27	1.36157	8.07411e-08	ACOX2, SLC27A1, ACOX1, EHHADH, ACOX3, APOA2, CYP4A22, APOC3, APOA5, SCD5, NR1H3, ACSL5, CPT1B, ACADM, RXRA, RXRG, FADS2, PCK2, ACADL, PCK1, CYP27A1, SLC27A6, FABP1, SCP2, SLC27A2, SLC27A5, ACAA1	643	67	4940	3.09603	1.50177e-05	5.00594e-06	9.99971e-05
KEGG_PATHWAY	bta00330:Arginine and proline metabolism	22	1.10943	6.6505e-07	ALDH18A1, SRM, ASS1, NAGS, GATM, GLUD1, OTC, MAOB, SAT2, AGMAT, ALDH3A2, CKB, GOT2, GLS2, PYCR1, ALDH7A1, P4HA2, P4HA1, ALDH4A1, PRODH2, GAMT, SMS	643	52	4940	3.25039	0.000123692	3.09243e-05	0.000823655
KEGG_PATHWAY	bta00260:Glycine, serine and threonine metabolism	16	0.806858	4.6834e-06	SHMT1, SHMT2, GATM, AMT, MAOB, GCAT, AGXT, PIPOX, GLDC, GLYCTK, ALAS1, PHGDH, GAMT, GNMT, PSAT1, SARDH	643	33	4940	3.72496	0.000870734	0.000174208	0.00580019
GOTERM_BP_FAT	GO:0008202~steroid metabolic process	28	1.412	2.70617e-07	CYB5R3, HSD17B11, TM7SF2, GC, CYB5R1, HSD17B14, FDX1, ABCA1, APOA4, APOA2, CYP39A1, APOE, APOC3, HSD17B6, SRD5A1, CAT, ANGPTL3, NR1H4, HSD17B8, DHCR24, NSDHL, EBP, SOAT2, OSBPL2, TECR, EBPL, HMGCS2, SDR42E1	998	84	8785	2.9342	0.000742026	0.000185558	0.00048243
GOTERM_BP_FAT	GO:0006631~fatty acid metabolic process	34	1.71457	2.16756e-07	ACOX2, SLC27A1, ACOX1, ACADSB, EHHADH, SNCA, ECHDC2, ECHS1, LTC4S, ACSF3, HADHA, HADHB, MIF, ACOX3, CRYL1, ELOVL5, PTGES, ETFDH, HSD17B4, SCD5, ANGPTL3, CPT1B, ACAA2, ACADM, ACADS, FADS2, DECR1, ACACB, ACADVL, ACSM1, PTGDS, HPGD, RNPEP, CROT	998	114	8785	2.62534	0.000594386	0.000198168	0.000386413
KEGG_PATHWAY	bta00310:Lysine degradation	17	0.857287	1.14323e-05	GCDH, EHHADH, SETD1B, SUV39H1, ECHS1, WHSC1, EHMT2, ACAT2, ACAT1, HADHA, PIPOX, ALDH3A2, ALDH7A1, PLOD1, ASH1L, WHSC1L1, TMLHE	643	39	4940	3.34889	0.00212415	0.000354339	0.0141578
KEGG_PATHWAY	bta00620:Pyruvate metabolism	16	0.806858	2.55472e-05	ME2, LDHD, ACACB, ACAT2, PCK2, ACAT1, ALDH3A2, PCK1, HAGH, ALDH7A1, PKLR, ACYP2, ACOT12, ACYP1, HAGHL, MDH1	643	37	4940	3.32226	0.00474057	0.000678604	0.0316354
KEGG_PATHWAY	bta00410:beta-Alanine metabolism	12	0.605144	2.97837e-05	ALDH7A1, ACADM, SRM, EHHADH, UPB1, ECHS1, DPYS, HIBCH, DPYD, SMS, HADHA, ALDH3A2	643	22	4940	4.19058	0.00552454	0.000692242	0.0368806
KEGG_PATHWAY	bta00650:Butanoate metabolism	14	0.706001	8.68088e-05	ACADS, ALDH5A1, EHHADH, ECHS1, ACAT2, ACAT1, HADHA, ALDH3A2, ACSM1, ALDH7A1, HMGCS2, BDH2, ACSM5, HMGCL	643	32	4940	3.3612	0.0160175	0.00179252	0.107459
GOTERM_BP_FAT	GO:0006575~cellular amino acid derivative metabolic process	26	1.31114	3.65438e-06	ACHE, AHCY, GCLC, SNCA, TH, EIF5A, AZIN1, GCLM, APOA4, APOA2, LY6E, P4HA2, GSTK1, IDH1, P4HB, PAOX, EPAS1, GATM, CHPT1, TMLHE, PHGDH, GAMT, PCYOX1, SMS, ALDH9A1, MGST1	998	84	8785	2.72462	0.0099739	0.00200279	0.0065145
GOTERM_BP_FAT	GO:0009310~amine catabolic process	18	0.907716	7.45698e-06	SHMT1, PAOX, ACHE, BCAT2, AHCY, GLUD1, AMT, BCKDHB, HGD, PAH, MTHFD1, GOT2, AMDHD1, PRODH2, ACAD8, HIBCH, ENOSF1, HPD	998	47	8785	3.37121	0.0202468	0.00291782	0.0132928
GOTERM_BP_FAT	GO:0051186~cofactor metabolic process	32	1.61372	7.11892e-06	ASPDH, ALAD, GCLC, ALDOB, GCLM, HIBADH, PIPOX, MTHFD1, ALAS1, ACOT8, GSTK1, HAAO, IDH1, FH, DCAKD, NMNAT3, SHMT1, MOCS2, ACO1, CS, CYP1A2, MMAB, SDHA, ISCU, SDHB, FOLH1, ISCA2, PANK3, HPX, MTR, MGST1, MDH1	998	120	8785	2.34736	0.0193378	0.00324925	0.0126902
KEGG_PATHWAY	bta00380:Tryptophan metabolism	15	0.75643	0.000304778	GCDH, CYP1A1, EHHADH, MAOB, ECHS1, WARS2, CYP1A2, ACAT2, ACAT1, ALDH3A2, HADHA, AFMID, ALDH7A1, HAAO, CAT	643	40	4940	2.88103	0.05512	0.00514104	0.37681
KEGG_PATHWAY	bta00640:Propanoate metabolism	13	0.655572	0.000279841	ACADM, EHHADH, ECHS1, ACACB, ACAT2, ACAT1, ALDH3A2, HADHA, ALDH7A1, MUT, HIBCH, PCCB, PCCA	643	31	4940	3.22179	0.050726	0.00519225	0.346029
GOTERM_BP_FAT	GO:0009063~cellular amino acid catabolic process	16	0.806858	1.54905e-05	SHMT1, BCAT2, AHCY, GLUD1, AMT, BCKDHB, HGD, PAH, MTHFD1, GOT2, AMDHD1, PRODH2, ACAD8, HIBCH, HPD, ENOSF1	998	40	8785	3.52104	0.0416007	0.00529727	0.0276115
KEGG_PATHWAY	bta00520:Amino sugar and nucleotide sugar metabolism	15	0.75643	0.000540986	CYB5R3, UAP1, CYB5R1, CHIA, GNPNAT1, GALT, UGDH, GPI, GALK1, NANS, GFPT1, PGM1, GALE, FUK, UGP2	643	42	4940	2.74383	0.0957511	0.00835248	0.667947
GOTERM_BP_FAT	GO:0016125~sterol metabolic process	17	0.857287	3.31323e-05	TM7SF2, CYB5R3, SOAT2, EBP, CYB5R1, ABCA1, APOA4, EBPL, APOA2, CYP39A1, HMGCS2, APOE, APOC3, CAT, ANGPTL3, NSDHL, DHCR24	998	47	8785	3.18392	0.0868757	0.0100473	0.0590488
GOTERM_BP_FAT	GO:0006635~fatty acid beta-oxidation	9	0.453858	4.28834e-05	ACOX2, ACOX1, ACADM, EHHADH, ETFDH, DECR1, HSD17B4, HADHA, ACOX3	998	14	8785	5.65882	0.110976	0.0116942	0.0764211
KEGG_PATHWAY	bta00630:Glyoxylate and dicarboxylate metabolism	7	0.353001	0.00121823	GLYCTK, MTHFD1, ACO1, CS, HAO2, AFMID, MDH1	643	11	4940	4.88901	0.202863	0.0172895	1.49835
GOTERM_BP_FAT	GO:0006732~coenzyme metabolic process	25	1.26072	9.23796e-05	ASPDH, GCLC, ALDOB, GCLM, HIBADH, PIPOX, MTHFD1, ACOT8, GSTK1, HAAO, IDH1, DCAKD, FH, NMNAT3, SHMT1, MOCS2, ACO1, CS, SDHA, SDHB, FOLH1, PANK3, MTR, MGST1, MDH1	998	94	8785	2.34112	0.22385	0.0227738	0.164558
GOTERM_BP_FAT	GO:0009064~glutamine family amino acid metabolic process	13	0.655572	0.000155905	ALDH18A1, GCLC, ASS1, OTC, GLUD1, GGH, GCLM, GOT2, AMDHD1, PYCR1, PHGDH, PRODH2, ALDH4A1	998	33	8785	3.46769	0.34798	0.0323632	0.277569
GOTERM_BP_FAT	GO:0016042~lipid catabolic process	23	1.15986	0.000173572	ACOX2, HSD17B11, ACOX1, ACADM, HSD17B14, EHHADH, DECR1, HADHA, ACOX3, APOA4, APOA2, CYP39A1, PLCB4, APOE, SMPDL3A, APOC3, PLA2G7, ETFDH, PLCD4, HSD17B4, ANGPTL3, LIPC, PLCB1	998	86	8785	2.35419	0.37883	0.0334389	0.308978
GOTERM_BP_FAT	GO:0009062~fatty acid catabolic process	9	0.453858	0.000149107	ACOX2, ACOX1, ACADM, EHHADH, ETFDH, DECR1, HSD17B4, HADHA, ACOX3	998	16	8785	4.95147	0.335706	0.0335115	0.265481
GOTERM_BP_FAT	GO:0044242~cellular lipid catabolic process	13	0.655572	0.000216337	ACOX2, ACOX1, ACADM, EHHADH, DECR1, HADHA, ACOX3, APOA2, SMPDL3A, APOC3, ETFDH, HSD17B4, ANGPTL3	998	34	8785	3.3657	0.447597	0.0387926	0.384965
KEGG_PATHWAY	bta01040:Biosynthesis of unsaturated fatty acids	9	0.453858	0.00334378	ACOX1, PECR, ELOVL5, FADS2, SCD5, TECR, HADHA, ACOX3, ACAA1	643	21	4940	3.2926	0.463659	0.0435234	4.06332
KEGG_PATHWAY	bta00770:Pantothenate and CoA biosynthesis	7	0.353001	0.00359273	BCAT2, PANK3, ENPP3, UPB1, DPYS, DPYD, PPCDC	643	13	4940	4.13686	0.48801	0.0436488	4.35968
GOTERM_BP_FAT	GO:0009309~amine biosynthetic process	17	0.857287	0.00027278	ALDH18A1, BCAT2, ASS1, OTC, SNCA, TH, AZIN1, GOT2, ADI1, PYCR1, MTR, TMLHE, PHGDH, ALDH4A1, PRODH2, PSAT1, SMS	998	55	8785	2.72081	0.526847	0.0456941	0.485173

## Sheet: EcoliDarkred_DAVID
Supplementary Table 6: Modulewise (see different tabs) pathway enrichment analysis (DAVID) of differentially expressed genes in the liver of cows in response to intramammary E.coli challenge	Supplementary Table 6: Modulewise (see different tabs) pathway enrichment analysis (DAVID) of differentially expressed genes in the liver of cows in response to intramammary E.coli challenge	Supplementary Table 6: Modulewise (see different tabs) pathway enrichment analysis (DAVID) of differentially expressed genes in the liver of cows in response to intramammary E.coli challenge	Supplementary Table 6: Modulewise (see different tabs) pathway enrichment analysis (DAVID) of differentially expressed genes in the liver of cows in response to intramammary E.coli challenge	Supplementary Table 6: Modulewise (see different tabs) pathway enrichment analysis (DAVID) of differentially expressed genes in the liver of cows in response to intramammary E.coli challenge	Supplementary Table 6: Modulewise (see different tabs) pathway enrichment analysis (DAVID) of differentially expressed genes in the liver of cows in response to intramammary E.coli challenge	Supplementary Table 6: Modulewise (see different tabs) pathway enrichment analysis (DAVID) of differentially expressed genes in the liver of cows in response to intramammary E.coli challenge	Supplementary Table 6: Modulewise (see different tabs) pathway enrichment analysis (DAVID) of differentially expressed genes in the liver of cows in response to intramammary E.coli challenge	Supplementary Table 6: Modulewise (see different tabs) pathway enrichment analysis (DAVID) of differentially expressed genes in the liver of cows in response to intramammary E.coli challenge	Supplementary Table 6: Modulewise (see different tabs) pathway enrichment analysis (DAVID) of differentially expressed genes in the liver of cows in response to intramammary E.coli challenge	Supplementary Table 6: Modulewise (see different tabs) pathway enrichment analysis (DAVID) of differentially expressed genes in the liver of cows in response to intramammary E.coli challenge	Supplementary Table 6: Modulewise (see different tabs) pathway enrichment analysis (DAVID) of differentially expressed genes in the liver of cows in response to intramammary E.coli challenge	Supplementary Table 6: Modulewise (see different tabs) pathway enrichment analysis (DAVID) of differentially expressed genes in the liver of cows in response to intramammary E.coli challenge	Supplementary Table 6: Modulewise (see different tabs) pathway enrichment analysis (DAVID) of differentially expressed genes in the liver of cows in response to intramammary E.coli challenge	Supplementary Table 6: Modulewise (see different tabs) pathway enrichment analysis (DAVID) of differentially expressed genes in the liver of cows in response to intramammary E.coli challenge	Supplementary Table 6: Modulewise (see different tabs) pathway enrichment analysis (DAVID) of differentially expressed genes in the liver of cows in response to intramammary E.coli challenge	Supplementary Table 6: Modulewise (see different tabs) pathway enrichment analysis (DAVID) of differentially expressed genes in the liver of cows in response to intramammary E.coli challenge	Supplementary Table 6: Modulewise (see different tabs) pathway enrichment analysis (DAVID) of differentially expressed genes in the liver of cows in response to intramammary E.coli challenge	Supplementary Table 6: Modulewise (see different tabs) pathway enrichment analysis (DAVID) of differentially expressed genes in the liver of cows in response to intramammary E.coli challenge	Supplementary Table 6: Modulewise (see different tabs) pathway enrichment analysis (DAVID) of differentially expressed genes in the liver of cows in response to intramammary E.coli challenge	Supplementary Table 6: Modulewise (see different tabs) pathway enrichment analysis (DAVID) of differentially expressed genes in the liver of cows in response to intramammary E.coli challenge	Supplementary Table 6: Modulewise (see different tabs) pathway enrichment analysis (DAVID) of differentially expressed genes in the liver of cows in response to intramammary E.coli challenge	Supplementary Table 6: Modulewise (see different tabs) pathway enrichment analysis (DAVID) of differentially expressed genes in the liver of cows in response to intramammary E.coli challenge	Supplementary Table 6: Modulewise (see different tabs) pathway enrichment analysis (DAVID) of differentially expressed genes in the liver of cows in response to intramammary E.coli challenge	Supplementary Table 6: Modulewise (see different tabs) pathway enrichment analysis (DAVID) of differentially expressed genes in the liver of cows in response to intramammary E.coli challenge	Supplementary Table 6: Modulewise (see different tabs) pathway enrichment analysis (DAVID) of differentially expressed genes in the liver of cows in response to intramammary E.coli challenge	Supplementary Table 6: Modulewise (see different tabs) pathway enrichment analysis (DAVID) of differentially expressed genes in the liver of cows in response to intramammary E.coli challenge	Supplementary Table 6: Modulewise (see different tabs) pathway enrichment analysis (DAVID) of differentially expressed genes in the liver of cows in response to intramammary E.coli challenge	Supplementary Table 6: Modulewise (see different tabs) pathway enrichment analysis (DAVID) of differentially expressed genes in the liver of cows in response to intramammary E.coli challenge	Supplementary Table 6: Modulewise (see different tabs) pathway enrichment analysis (DAVID) of differentially expressed genes in the liver of cows in response to intramammary E.coli challenge	Supplementary Table 6: Modulewise (see different tabs) pathway enrichment analysis (DAVID) of differentially expressed genes in the liver of cows in response to intramammary E.coli challenge	Supplementary Table 6: Modulewise (see different tabs) pathway enrichment analysis (DAVID) of differentially expressed genes in the liver of cows in response to intramammary E.coli challenge	Supplementary Table 6: Modulewise (see different tabs) pathway enrichment analysis (DAVID) of differentially expressed genes in the liver of cows in response to intramammary E.coli challenge	Supplementary Table 6: Modulewise (see different tabs) pathway enrichment analysis (DAVID) of differentially expressed genes in the liver of cows in response to intramammary E.coli challenge	Supplementary Table 6: Modulewise (see different tabs) pathway enrichment analysis (DAVID) of differentially expressed genes in the liver of cows in response to intramammary E.coli challenge	Supplementary Table 6: Modulewise (see different tabs) pathway enrichment analysis (DAVID) of differentially expressed genes in the liver of cows in response to intramammary E.coli challenge	Supplementary Table 6: Modulewise (see different tabs) pathway enrichment analysis (DAVID) of differentially expressed genes in the liver of cows in response to intramammary E.coli challenge	Supplementary Table 6: Modulewise (see different tabs) pathway enrichment analysis (DAVID) of differentially expressed genes in the liver of cows in response to intramammary E.coli challenge	Supplementary Table 6: Modulewise (see different tabs) pathway enrichment analysis (DAVID) of differentially expressed genes in the liver of cows in response to intramammary E.coli challenge	Supplementary Table 6: Modulewise (see different tabs) pathway enrichment analysis (DAVID) of differentially expressed genes in the liver of cows in response to intramammary E.coli challenge	Supplementary Table 6: Modulewise (see different tabs) pathway enrichment analysis (DAVID) of differentially expressed genes in the liver of cows in response to intramammary E.coli challenge	Supplementary Table 6: Modulewise (see different tabs) pathway enrichment analysis (DAVID) of differentially expressed genes in the liver of cows in response to intramammary E.coli challenge	Supplementary Table 6: Modulewise (see different tabs) pathway enrichment analysis (DAVID) of differentially expressed genes in the liver of cows in response to intramammary E.coli challenge	Supplementary Table 6: Modulewise (see different tabs) pathway enrichment analysis (DAVID) of differentially expressed genes in the liver of cows in response to intramammary E.coli challenge	Supplementary Table 6: Modulewise (see different tabs) pathway enrichment analysis (DAVID) of differentially expressed genes in the liver of cows in response to intramammary E.coli challenge	Supplementary Table 6: Modulewise (see different tabs) pathway enrichment analysis (DAVID) of differentially expressed genes in the liver of cows in response to intramammary E.coli challenge	Supplementary Table 6: Modulewise (see different tabs) pathway enrichment analysis (DAVID) of differentially expressed genes in the liver of cows in response to intramammary E.coli challenge	Supplementary Table 6: Modulewise (see different tabs) pathway enrichment analysis (DAVID) of differentially expressed genes in the liver of cows in response to intramammary E.coli challenge	Supplementary Table 6: Modulewise (see different tabs) pathway enrichment analysis (DAVID) of differentially expressed genes in the liver of cows in response to intramammary E.coli challenge	Supplementary Table 6: Modulewise (see different tabs) pathway enrichment analysis (DAVID) of differentially expressed genes in the liver of cows in response to intramammary E.coli challenge
Category	Term	Count	%	PValue	Genes	List Total	Pop Hits	Pop Total	Fold Enrichment	Bonferroni	Benjamini	FDR
GOTERM_BP_FAT	GO:0008610~lipid biosynthetic process	18	5.59006	2.92563e-21	MVD, HMGCR, CYP51A1, FADS1, ACACA, HMGCS1, LSS, ACLY, C14ORF1, ACSS2, FDFT1, SQLE, DHCR7, FASN, MBOAT2, ELOVL6, IDI1, HSD17B7	29	323	13528	25.9959	8.8939e-19	8.8939e-19	3.91741e-18
GOTERM_BP_FAT	GO:0016126~sterol biosynthetic process	10	3.10559	1.12734e-17	MVD, HMGCR, CYP51A1, SQLE, DHCR7, HMGCS1, LSS, C14ORF1, IDI1, FDFT1	29	35	13528	133.281	3.42711e-15	1.71356e-15	1.50951e-14
GOTERM_BP_FAT	GO:0006694~steroid biosynthetic process	11	3.41615	6.58896e-16	MVD, HMGCR, CYP51A1, SQLE, DHCR7, HMGCS1, LSS, C14ORF1, IDI1, HSD17B7, FDFT1	29	85	13528	60.3684	2.02505e-13	6.75016e-14	8.88178e-13
GOTERM_BP_FAT	GO:0016125~sterol metabolic process	11	3.41615	3.95966e-15	LDLR, MVD, HMGCR, CYP51A1, SQLE, DHCR7, HMGCS1, LSS, C14ORF1, IDI1, FDFT1	29	101	13528	50.8051	1.21503e-12	3.03757e-13	5.35127e-12
GOTERM_BP_FAT	GO:0006695~cholesterol biosynthetic process	8	2.48447	4.62578e-14	MVD, HMGCR, CYP51A1, DHCR7, HMGCS1, LSS, IDI1, FDFT1	29	26	13528	143.533	1.40741e-11	2.81486e-12	6.19949e-11
GOTERM_BP_FAT	GO:0008202~steroid metabolic process	12	3.72671	1.07779e-13	LDLR, MVD, HMGCR, CYP51A1, SQLE, DHCR7, HMGCS1, LSS, C14ORF1, IDI1, HSD17B7, FDFT1	29	202	13528	27.7118	3.2772e-11	5.46196e-12	1.44351e-10
GOTERM_BP_FAT	GO:0008203~cholesterol metabolic process	10	3.10559	1.29536e-13	LDLR, MVD, HMGCR, CYP51A1, SQLE, DHCR7, HMGCS1, LSS, IDI1, FDFT1	29	92	13528	50.7046	3.93872e-11	5.62672e-12	1.73483e-10
KEGG_PATHWAY	hsa00100:Steroid biosynthesis	6	1.86335	7.10698e-09	CYP51A1, SQLE, DHCR7, LSS, HSD17B7, FDFT1	24	17	5085	74.7794	1.49247e-07	1.49247e-07	5.48755e-06
GOTERM_BP_FAT	GO:0006720~isoprenoid metabolic process	6	1.86335	2.6767e-08	RDH11, MVD, HMGCR, HMGCS1, IDI1, FDFT1	29	44	13528	63.6113	8.13712e-06	1.01714e-06	3.5841e-05
GOTERM_BP_FAT	GO:0008299~isoprenoid biosynthetic process	5	1.5528	6.95208e-08	MVD, HMGCR, HMGCS1, IDI1, FDFT1	29	20	13528	116.621	2.11341e-05	2.34826e-06	9.30884e-05
GOTERM_BP_FAT	GO:0055114~oxidation reduction	9	2.79503	3.17819e-05	RDH11, HMGCR, CYP51A1, SQLE, DHCR7, FADS1, FASN, HSD17B7, FDFT1	29	639	13528	6.57018	0.00961533	0.000965719	0.0425476
KEGG_PATHWAY	hsa00900:Terpenoid backbone biosynthesis	4	1.24224	3.5511e-05	MVD, HMGCR, HMGCS1, IDI1	24	15	5085	56.5	0.000745466	0.000372803	0.0274161
GOTERM_BP_FAT	GO:0006633~fatty acid biosynthetic process	4	1.24224	0.000565226	FADS1, ACACA, FASN, ELOVL6	29	79	13528	23.6194	0.157918	0.0155038	0.754194
GOTERM_BP_FAT	GO:0016053~organic acid biosynthetic process	4	1.24224	0.003917	FADS1, ACACA, FASN, ELOVL6	29	155	13528	12.0383	0.696722	0.0946425	5.11947
GOTERM_BP_FAT	GO:0046394~carboxylic acid biosynthetic process	4	1.24224	0.003917	FADS1, ACACA, FASN, ELOVL6	29	155	13528	12.0383	0.696722	0.0946425	5.11947
GOTERM_BP_FAT	GO:0006631~fatty acid metabolic process	4	1.24224	0.00772786	FADS1, ACACA, FASN, ELOVL6	29	198	13528	9.42389	0.905428	0.165911	9.86647
GOTERM_BP_FAT	GO:0010033~response to organic substance	6	1.86335	0.0150085	LDLR, SQLE, SERPINF2, FADS1, HMGCS1, ACACA	29	721	13528	3.88196	0.98992	0.279903	18.3303
GOTERM_BP_FAT	GO:0015936~coenzyme A metabolic process	2	0.621118	0.01848	HMGCR, ACLY	29	9	13528	103.663	0.996554	0.314791	22.1014
GOTERM_BP_FAT	GO:0033865~nucleoside bisphosphate metabolic process	2	0.621118	0.0225417	HMGCR, ACLY	29	11	13528	84.815	0.999023	0.351565	26.3088
KEGG_PATHWAY	hsa00061:Fatty acid biosynthesis	2	0.621118	0.0268467	ACACA, FASN	24	6	5085	70.625	0.435314	0.17345	18.9518
GOTERM_BP_FAT	GO:0006732~coenzyme metabolic process	3	0.931677	0.0396449	HMGCR, ACACA, ACLY	29	153	13528	9.14672	0.999995	0.51489	41.8215
GOTERM_BP_FAT	GO:0006721~terpenoid metabolic process	2	0.621118	0.0505232	RDH11, IDI1	29	25	13528	37.3186	1	0.583384	50.0523
GOTERM_BP_FAT	GO:0042278~purine nucleoside metabolic process	2	0.621118	0.058375	HMGCR, ACLY	29	29	13528	32.1712	1	0.618014	55.3084
GOTERM_BP_FAT	GO:0046128~purine ribonucleoside metabolic process	2	0.621118	0.058375	HMGCR, ACLY	29	29	13528	32.1712	1	0.618014	55.3084
GOTERM_BP_FAT	GO:0006644~phospholipid metabolic process	3	0.931677	0.058432	FADS1, MBOAT2, FDFT1	29	190	13528	7.36552	1	0.599552	55.3446
GOTERM_BP_FAT	GO:0051186~cofactor metabolic process	3	0.931677	0.0611711	HMGCR, ACACA, ACLY	29	195	13528	7.17666	1	0.598989	57.0531
GOTERM_BP_FAT	GO:0019637~organophosphate metabolic process	3	0.931677	0.0639543	FADS1, MBOAT2, FDFT1	29	200	13528	6.99724	1	0.598785	58.7269
GOTERM_BP_FAT	GO:0009119~ribonucleoside metabolic process	2	0.621118	0.0910522	HMGCR, ACLY	29	46	13528	20.2819	1	0.716865	72.1493
KEGG_PATHWAY	hsa01040:Biosynthesis of unsaturated fatty acids	2	0.621118	0.0951093	FADS1, ELOVL6	24	22	5085	19.2614	0.877392	0.408262	53.7765
[truncated: 5,000 more columns]

## Sheet: EcoliPink_DAVID
Supplementary Table 6: Modulewise (see different tabs) pathway enrichment analysis (DAVID) of differentially expressed genes in the liver of cows in response to intramammary E.coli challenge
Category	Term	Count	%	PValue	Genes	List Total	Pop Hits	Pop Total	Fold Enrichment	Bonferroni	Benjamini	FDR
GOTERM_BP_FAT	GO:0006955~immune response	37	2.41988	5.95473e-18	GPR183, CD8A, IL16, CD8B, IL18, PPARG, CCL5, SKAP1, HLA-DMA, CD74, CXCL10, B2M, CD96, SH2D1A, ZAP70, MS4A1, CD4, CLEC6A, SPN, ARHGDIB, CIITA, SIT1, PTGER4, NCF1, PDCD1LG2, CD180, CTSW, TNFSF8, C1QA, C1QB, CD83, CCR8, CD86, CCR5, CCR4, CD40LG, CCR2	127	690	13528	5.71193	5.97854e-15	5.97854e-15	9.41308e-15
GOTERM_BP_FAT	GO:0002684~positive regulation of immune system process	24	1.56965	2.63241e-17	C3AR1, CD3E, FCER2, TBX21, IL18, HLA-DMA, SKAP1, PDCD1LG2, CD74, B2M, C1QA, CD83, C1QB, SH2D1A, CD37, CD86, FYN, LCK, CD2, ZAP70, CD4, CD5, SASH3, SPN	127	238	13528	10.7415	2.64294e-14	1.32147e-14	4.16125e-14
GOTERM_BP_FAT	GO:0046649~lymphocyte activation	21	1.37345	1.86005e-15	KLF6, GPR183, CD3D, CD8A, CD8B, CD3E, NCR1, HLA-DMA, CD74, CD86, NLRC3, CD40LG, FYN, LCK, MS4A1, CD2, ZAP70, IRF1, CD4, SPN, RHOH	127	199	13528	11.2408	1.89493e-12	6.31606e-13	2.9865e-12
GOTERM_BP_FAT	GO:0045321~leukocyte activation	21	1.37345	8.11992e-14	KLF6, GPR183, CD3D, CD8A, CD8B, CD3E, NCR1, HLA-DMA, CD74, CD86, NLRC3, CD40LG, FYN, LCK, MS4A1, CD2, ZAP70, IRF1, CD4, SPN, RHOH	127	242	13528	9.24344	8.14819e-11	2.03705e-11	1.28286e-10
GOTERM_BP_FAT	GO:0042110~T cell activation	16	1.04644	6.34947e-13	CD3D, CD8A, CD8B, CD3E, HLA-DMA, CD74, CD86, NLRC3, FYN, LCK, CD2, ZAP70, IRF1, CD4, SPN, RHOH	127	126	13528	13.5263	6.37476e-10	1.27495e-10	1.0037e-09
GOTERM_BP_FAT	GO:0002696~positive regulation of leukocyte activation	15	0.981033	9.09346e-13	CD3E, TBX21, IL18, HLA-DMA, PDCD1LG2, CD74, CD83, CD86, LCK, CD2, ZAP70, CD4, CD5, SPN, SASH3	127	106	13528	15.0735	9.13021e-10	1.5217e-10	1.43753e-09
GOTERM_BP_FAT	GO:0050867~positive regulation of cell activation	15	0.981033	1.73933e-12	CD3E, TBX21, IL18, HLA-DMA, PDCD1LG2, CD74, CD83, CD86, LCK, CD2, ZAP70, CD4, CD5, SPN, SASH3	127	111	13528	14.3946	1.74634e-09	2.49478e-10	2.74958e-09
GOTERM_BP_FAT	GO:0001775~cell activation	21	1.37345	1.98868e-12	KLF6, GPR183, CD3D, CD8A, CD8B, CD3E, NCR1, HLA-DMA, CD74, CD86, NLRC3, CD40LG, FYN, LCK, MS4A1, CD2, ZAP70, IRF1, CD4, SPN, RHOH	127	287	13528	7.79412	1.99659e-09	2.49573e-10	3.14357e-09
GOTERM_BP_FAT	GO:0050863~regulation of T cell activation	15	0.981033	3.6308e-12	SIT1, CD3E, IL18, HLA-DMA, PDCD1LG2, CD74, CD83, CD86, LCK, CD2, ZAP70, CD4, CD5, SPN, SASH3	127	117	13528	13.6564	3.64529e-09	4.05032e-10	5.73942e-09
GOTERM_BP_FAT	GO:0051251~positive regulation of lymphocyte activation	14	0.915631	5.09201e-12	CD83, CD86, CD3E, IL18, TBX21, LCK, ZAP70, CD4, CD5, HLA-DMA, CD74, PDCD1LG2, SASH3, SPN	127	97	13528	15.374	5.11241e-09	4.64764e-10	8.04936e-09
GOTERM_BP_FAT	GO:0050870~positive regulation of T cell activation	13	0.850229	4.69143e-12	CD83, CD86, CD3E, IL18, LCK, ZAP70, CD4, CD5, HLA-DMA, CD74, PDCD1LG2, SASH3, SPN	127	76	13528	18.2205	4.71024e-09	4.71024e-10	7.41616e-09
GOTERM_BP_FAT	GO:0051249~regulation of lymphocyte activation	16	1.04644	6.83659e-12	SIT1, CD3E, TBX21, IL18, HLA-DMA, PDCD1LG2, CD74, CD83, CD86, LCK, CD2, ZAP70, CD4, CD5, SPN, SASH3	127	148	13528	11.5156	6.86399e-09	5.71999e-10	1.08072e-08
GOTERM_BP_FAT	GO:0030098~lymphocyte differentiation	14	0.915631	1.11584e-11	GPR183, KLF6, CD3D, CD8A, CD3E, HLA-DMA, CD74, CD40LG, LCK, ZAP70, IRF1, CD4, SPN, RHOH	127	103	13528	14.4784	1.1203e-08	8.61772e-10	1.76389e-08
GOTERM_BP_FAT	GO:0002521~leukocyte differentiation	15	0.981033	1.73291e-11	GPR183, KLF6, CD3D, CD8A, CD3E, PPARG, HLA-DMA, CD74, CD40LG, LCK, ZAP70, IRF1, CD4, SPN, RHOH	127	131	13528	12.1969	1.73985e-08	1.24275e-09	2.73935e-08
GOTERM_BP_FAT	GO:0002694~regulation of leukocyte activation	16	1.04644	3.60922e-11	SIT1, CD3E, TBX21, IL18, HLA-DMA, PDCD1LG2, CD74, CD83, CD86, LCK, CD2, ZAP70, CD4, CD5, SPN, SASH3	127	166	13528	10.267	3.62366e-08	2.41577e-09	5.70537e-08
GOTERM_BP_FAT	GO:0050865~regulation of cell activation	16	1.04644	7.69055e-11	SIT1, CD3E, TBX21, IL18, HLA-DMA, PDCD1LG2, CD74, CD83, CD86, LCK, CD2, ZAP70, CD4, CD5, SPN, SASH3	127	175	13528	9.73894	7.72131e-08	4.82582e-09	1.2157e-07
GOTERM_BP_FAT	GO:0030217~T cell differentiation	11	0.719424	3.97624e-10	CD8A, CD3D, CD3E, LCK, ZAP70, IRF1, CD4, HLA-DMA, CD74, SPN, RHOH	127	65	13528	18.0264	3.99215e-07	2.34832e-08	6.28554e-07
GOTERM_BP_FAT	GO:0030097~hemopoiesis	16	1.04644	4.99603e-09	KLF6, GPR183, CD3D, LMO2, CD8A, CD3E, PPARG, HLA-DMA, CD74, CD40LG, LCK, ZAP70, IRF1, CD4, SPN, RHOH	127	236	13528	7.22167	5.016e-06	2.78668e-07	7.8976e-06
GOTERM_BP_FAT	GO:0045058~T cell selection	7	0.457816	1.42308e-08	CD3D, CD3E, ZAP70, CD4, HLA-DMA, CD74, SPN	127	19	13528	39.2441	1.42876e-05	7.51985e-07	2.24957e-05
GOTERM_BP_FAT	GO:0048534~hemopoietic or lymphoid organ development	16	1.04644	1.84868e-08	KLF6, GPR183, CD3D, LMO2, CD8A, CD3E, PPARG, HLA-DMA, CD74, CD40LG, LCK, ZAP70, IRF1, CD4, SPN, RHOH	127	260	13528	6.55506	1.85606e-05	9.28039e-07	2.92235e-05
KEGG_PATHWAY	hsa05340:Primary immunodeficiency	9	0.58862	1.50058e-08	CIITA, CD8A, CD3D, CD8B, CD3E, CD40LG, LCK, ZAP70, CD4	71	35	5085	18.4165	1.06541e-06	1.06541e-06	1.55748e-05
GOTERM_BP_FAT	GO:0002520~immune system development	16	1.04644	4.09496e-08	KLF6, GPR183, CD3D, LMO2, CD8A, CD3E, PPARG, HLA-DMA, CD74, CD40LG, LCK, ZAP70, IRF1, CD4, SPN, RHOH	127	276	13528	6.17505	4.11126e-05	1.86879e-06	6.47321e-05
GOTERM_BP_FAT	GO:0048584~positive regulation of response to stimulus	15	0.981033	4.01452e-08	C3AR1, IL16, CD3E, FCER2, CCL5, HLA-DMA, SKAP1, B2M, C1QA, C1QB, SH2D1A, FYN, CCR4, ZAP70, SASH3	127	236	13528	6.77032	4.03049e-05	1.91932e-06	6.34605e-05
GOTERM_BP_FAT	GO:0045061~thymic T cell selection	6	0.392413	7.8471e-08	CD3D, CD3E, ZAP70, HLA-DMA, CD74, SPN	127	13	13528	49.1629	7.87818e-05	3.42543e-06	0.000124045
GOTERM_BP_FAT	GO:0006968~cellular defense response	9	0.58862	8.81985e-08	PRF1, SH2D1A, TRAC, CCR5, NCF1, CCR2, CCL5, NCR1, SPN	127	61	13528	15.716	8.85473e-05	3.68963e-06	0.000139422
GOTERM_BP_FAT	GO:0050778~positive regulation of immune response	12	0.784827	1.03823e-07	C1QA, C1QB, C3AR1, SH2D1A, CD3E, FYN, FCER2, ZAP70, SKAP1, HLA-DMA, SASH3, B2M	127	145	13528	8.81542	0.000104233	4.16952e-06	0.000164121
KEGG_PATHWAY	hsa04640:Hematopoietic cell lineage	11	0.719424	1.9519e-07	CD37, CD8A, CD3D, ITGA6, CD8B, CD3E, FCER2, MS4A1, CD2, CD4, CD5	71	86	5085	9.16066	1.38584e-05	6.92924e-06	0.000202591
GOTERM_BP_FAT	GO:0006952~defense response	22	1.43885	2.22825e-07	CIITA, C3AR1, PRF1, AIF1, NCF1, PPARG, CCL5, NCR1, CD180, MMP25, CD74, CXCL10, C1QA, CD83, C1QB, SH2D1A, TRAC, CCR5, CD40LG, CCR4, CCR2, SPN	127	615	13528	3.81046	0.000223691	8.60442e-06	0.000352235
GOTERM_BP_FAT	GO:0002697~regulation of immune effector process	10	0.654022	4.01796e-07	SH2D1A, CD37, CD8B, CD40LG, TBX21, FCER2, NCR1, SASH3, SPN, B2M	127	101	13528	10.5465	0.000403322	1.49408e-05	0.000635148
KEGG_PATHWAY	hsa04660:T cell receptor signaling pathway	11	0.719424	1.68007e-06	CD8A, CD3D, CD8B, CD3E, CD40LG, FYN, LCK, ZAP70, CD4, PAK1, GRAP2	71	108	5085	7.2946	0.000119278	2.98209e-05	0.00174376
KEGG_PATHWAY	hsa04514:Cell adhesion molecules (CAMs)	12	0.784827	1.39481e-06	CD86, CD8A, ITGA6, CD8B, CD40LG, ITGB7, CD2, CD4, CD6, HLA-DMA, PDCD1LG2, SPN	71	132	5085	6.51088	9.90266e-05	3.30099e-05	0.00144769
GOTERM_BP_FAT	GO:0006935~chemotaxis	11	0.719424	2.40083e-06	CCRL2, CCR8, C3AR1, CCR5, IL16, CCR4, CCR2, CXCR3, CCL5, SPN, CXCL10	127	160	13528	7.32323	0.00240753	8.60832e-05	0.0037951
GOTERM_BP_FAT	GO:0042330~taxis	11	0.719424	2.40083e-06	CCRL2, CCR8, C3AR1, CCR5, IL16, CCR4, CCR2, CXCR3, CCL5, SPN, CXCL10	127	160	13528	7.32323	0.00240753	8.60832e-05	0.0037951
GOTERM_BP_FAT	GO:0033077~T cell differentiation in the thymus	6	0.392413	4.43366e-06	CD3D, CD3E, ZAP70, HLA-DMA, CD74, SPN	127	27	13528	23.671	0.00444151	0.000153485	0.00700838
GOTERM_BP_FAT	GO:0045580~regulation of T cell differentiation	7	0.457816	7.40343e-06	CD83, CD86, ZAP70, CD2, HLA-DMA, CD74, SASH3	127	51	13528	14.6203	0.00740551	0.000239748	0.0117025
GOTERM_BP_FAT	GO:0001817~regulation of cytokine production	11	0.719424	7.23278e-06	CD83, CD86, CD3E, CD40LG, IL18, PPARG, IRF1, UBASH3A, CD4, SASH3, SPN	127	181	13528	6.47357	0.00723543	0.000242029	0.0114328
GOTERM_BP_FAT	GO:0045582~positive regulation of T cell differentiation	6	0.392413	1.06548e-05	CD83, CD86, ZAP70, HLA-DMA, CD74, SASH3	127	32	13528	19.9724	0.0106404	0.000324112	0.0168414
GOTERM_BP_FAT	GO:0002706~regulation of lymphocyte mediated immunity	7	0.457816	1.03778e-05	SH2D1A, TBX21, FCER2, NCR1, SASH3, SPN, B2M	127	54	13528	13.8081	0.0103653	0.000325553	0.0164038
GOTERM_BP_FAT	GO:0045621~positive regulation of lymphocyte differentiation	6	0.392413	1.67965e-05	CD83, CD86, ZAP70, HLA-DMA, CD74, SASH3	127	35	13528	18.2605	0.0167224	0.000495872	0.0265482
GOTERM_BP_FAT	GO:0002703~regulation of leukocyte mediated immunity	7	0.457816	2.11558e-05	SH2D1A, TBX21, FCER2, NCR1, SASH3, SPN, B2M	127	61	13528	12.2236	0.0210167	0.000606692	0.0334373
KEGG_PATHWAY	hsa04060:Cytokine-cytokine receptor interaction	14	0.915631	4.52742e-05	CCR8, IL2RB, IL12RB1, CCR5, CD40LG, CCR4, IL10RA, IL18, CCR2, CXCR6, CXCR3, CCL5, CXCL10, TNFSF8	71	262	5085	3.82701	0.00320938	0.000642702	0.0469809
GOTERM_BP_FAT	GO:0045619~regulation of lymphocyte differentiation	7	0.457816	2.54979e-05	CD83, CD86, ZAP70, CD2, HLA-DMA, CD74, SASH3	127	63	13528	11.8355	0.0252753	0.000710865	0.0402989
GOTERM_BP_FAT	GO:0045059~positive thymic T cell selection	4	0.261609	2.6871e-05	CD3D, ZAP70, HLA-DMA, CD74	127	7	13528	60.8684	0.0266182	0.000728892	0.0424685
GOTERM_BP_FAT	GO:0045060~negative thymic T cell selection	4	0.261609	4.27008e-05	CD3E, ZAP70, CD74, SPN	127	8	13528	53.2598	0.0419665	0.00112759	0.067479
GOTERM_BP_FAT	GO:0006954~inflammatory response	13	0.850229	5.06939e-05	CIITA, C3AR1, AIF1, CCL5, MMP25, CD180, CXCL10, C1QA, C1QB, CCR5, CCR4, CD40LG, CCR2	127	325	13528	4.26079	0.0496243	0.00130422	0.0801055
GOTERM_BP_FAT	GO:0006874~cellular calcium ion homeostasis	10	0.654022	5.27232e-05	CCR8, C3AR1, CCR5, CCR4, LCK, CCR2, CD52, CXCR3, CCL5, PRKCB	127	183	13528	5.82075	0.0515588	0.00132251	0.083311
GOTERM_BP_FAT	GO:0055074~calcium ion homeostasis	10	0.654022	6.49824e-05	CCR8, C3AR1, CCR5, CCR4, LCK, CCR2, CD52, CXCR3, CCL5, PRKCB	127	188	13528	5.66594	0.0631616	0.00155223	0.102673
GOTERM_BP_FAT	GO:0043383~negative T cell selection	4	0.261609	6.36152e-05	CD3E, ZAP70, CD74, SPN	127	9	13528	47.3421	0.0618746	0.00155663	0.100514
GOTERM_BP_FAT	GO:0043368~positive T cell selection	4	0.261609	6.36152e-05	CD3D, ZAP70, HLA-DMA, CD74	127	9	13528	47.3421	0.0618746	0.00155663	0.100514
GOTERM_BP_FAT	GO:0007204~elevation of cytosolic calcium ion concentration	8	0.523218	7.39645e-05	CCR8, C3AR1, CCR5, CCR4, LCK, CCR2, CD52, CXCR3	127	110	13528	7.74689	0.0715726	0.00172556	0.116857
GOTERM_BP_FAT	GO:0002460~adaptive immune response based on somatic recombination of immune receptors built from immunoglobulin superfamily domains	7	0.457816	8.00102e-05	C1QA, C1QB, CD8A, CD40LG, IL18, HLA-DMA, CD74	127	77	13528	9.68361	0.0771915	0.0018241	0.126403
GOTERM_BP_FAT	GO:0002250~adaptive immune response	7	0.457816	8.00102e-05	C1QA, C1QB, CD8A, CD40LG, IL18, HLA-DMA, CD74	127	77	13528	9.68361	0.0771915	0.0018241	0.126403
GOTERM_BP_FAT	GO:0046635~positive regulation of alpha-beta T cell activation	5	0.327011	9.1513e-05	CD83, CD86, CD3E, ZAP70, SASH3	127	26	13528	20.4846	0.0877884	0.00199547	0.144563
GOTERM_BP_FAT	GO:0006875~cellular metal ion homeostasis	10	0.654022	8.95626e-05	CCR8, C3AR1, CCR5, CCR4, LCK, CCR2, CD52, CXCR3, CCL5, PRKCB	127	196	13528	5.43468	0.0860002	0.00199634	0.141485
KEGG_PATHWAY	hsa04062:Chemokine signaling pathway	11	0.719424	0.000206552	CCR8, CCR5, CCR4, NCF1, CCR2, CXCR6, CXCR3, PAK1, CCL5, PRKCB, CXCL10	71	187	5085	4.21292	0.0145597	0.00244147	0.214177
GOTERM_BP_FAT	GO:0051480~cytosolic calcium ion homeostasis	8	0.523218	0.000115247	CCR8, C3AR1, CCR5, CCR4, LCK, CCR2, CD52, CXCR3	127	118	13528	7.22167	0.109271	0.00245899	0.182025
GOTERM_BP_FAT	GO:0050670~regulation of lymphocyte proliferation	7	0.457816	0.000121714	CD3E, IL18, ZAP70, CD5, PDCD1LG2, SASH3, SPN	127	83	13528	8.98359	0.115036	0.00254276	0.192229
GOTERM_BP_FAT	GO:0030003~cellular cation homeostasis	11	0.719424	0.000130308	CCR8, C3AR1, CCR5, CCR4, LCK, CCR2, PPT1, CD52, CXCR3, CCL5, PRKCB	127	254	13528	4.61306	0.12264	0.00256217	0.20579
GOTERM_BP_FAT	GO:0055065~metal ion homeostasis	10	0.654022	0.000126121	CCR8, C3AR1, CCR5, CCR4, LCK, CCR2, CD52, CXCR3, CCL5, PRKCB	127	205	13528	5.19608	0.118944	0.00258103	0.199183
GOTERM_BP_FAT	GO:0032944~regulation of mononuclear cell proliferation	7	0.457816	0.000130087	CD3E, IL18, ZAP70, CD5, PDCD1LG2, SASH3, SPN	127	84	13528	8.87664	0.122445	0.00260891	0.205441
GOTERM_BP_FAT	GO:0070663~regulation of leukocyte proliferation	7	0.457816	0.000130087	CD3E, IL18, ZAP70, CD5, PDCD1LG2, SASH3, SPN	127	84	13528	8.87664	0.122445	0.00260891	0.205441
GOTERM_BP_FAT	GO:0050671~positive regulation of lymphocyte proliferation	6	0.392413	0.000155115	CD3E, IL18, ZAP70, PDCD1LG2, SASH3, SPN	127	55	13528	11.6203	0.144225	0.00299066	0.244921
GOTERM_BP_FAT	GO:0002822~regulation of adaptive immune response based on somatic recombination of immune receptors built from immunoglobulin superfamily domains	6	0.392413	0.000155115	CD86, TBX21, FCER2, SASH3, SPN, B2M	127	55	13528	11.6203	0.144225	0.00299066	0.244921
GOTERM_BP_FAT	GO:0032663~regulation of interleukin-2 production	5	0.327011	0.000162991	CD83, CD86, CD3E, CD4, SASH3	127	30	13528	17.7533	0.150966	0.00308308	0.257341
GOTERM_BP_FAT	GO:0002819~regulation of adaptive immune response	6	0.392413	0.000169063	CD86, TBX21, FCER2, SASH3, SPN, B2M	127	56	13528	11.4128	0.156127	0.00313864	0.266916
GOTERM_BP_FAT	GO:0032946~positive regulation of mononuclear cell proliferation	6	0.392413	0.000169063	CD3E, IL18, ZAP70, PDCD1LG2, SASH3, SPN	127	56	13528	11.4128	0.156127	0.00313864	0.266916
GOTERM_BP_FAT	GO:0070665~positive regulation of leukocyte proliferation	6	0.392413	0.000169063	CD3E, IL18, ZAP70, PDCD1LG2, SASH3, SPN	127	56	13528	11.4128	0.156127	0.00313864	0.266916
GOTERM_BP_FAT	GO:0002253~activation of immune response	7	0.457816	0.000241583	C1QA, C1QB, C3AR1, CD3E, FYN, ZAP70, SKAP1	127	94	13528	7.93232	0.215398	0.00432239	0.381205
KEGG_PATHWAY	hsa04650:Natural killer cell mediated cytotoxicity	9	0.58862	0.000427763	PRF1, SH2D1A, FYN, LCK, ZAP70, PAK1, NCR1, PRKCB, HCST	71	133	5085	4.84645	0.0299209	0.00433026	0.443093
GOTERM_BP_FAT	GO:0007626~locomotory behavior	11	0.719424	0.00024102	CCRL2, CCR8, C3AR1, CCR5, IL16, CCR4, CCR2, CXCR3, CCL5, SPN, CXCL10	127	274	13528	4.27634	0.214954	0.00439057	0.380319
GOTERM_BP_FAT	GO:0030005~cellular di-, tri-valent inorganic cation homeostasis	10	0.654022	0.000270711	CCR8, C3AR1, CCR5, CCR4, LCK, CCR2, CD52, CXCR3, CCL5, PRKCB	127	227	13528	4.6925	0.238017	0.00475761	0.427077
GOTERM_BP_FAT	GO:0055080~cation homeostasis	11	0.719424	0.000339297	CCR8, C3AR1, CCR5, CCR4, LCK, CCR2, PPT1, CD52, CXCR3, CCL5, PRKCB	127	286	13528	4.09691	0.288737	0.00575814	0.535008
GOTERM_BP_FAT	GO:0046634~regulation of alpha-beta T cell activation	5	0.327011	0.000335541	CD83, CD86, CD3E, ZAP70, SASH3	127	36	13528	14.7944	0.286048	0.00579247	0.5291
GOTERM_BP_FAT	GO:0055066~di-, tri-valent inorganic cation homeostasis	10	0.654022	0.000395266	CCR8, C3AR1, CCR5, CCR4, LCK, CCR2, CD52, CXCR3, CCL5, PRKCB	127	239	13528	4.45689	0.327616	0.00659359	0.623001
GOTERM_BP_FAT	GO:0007610~behavior	14	0.915631	0.000426778	C3AR1, IL16, GM2A, IL18, CXCR3, CCL5, CXCL10, CCRL2, CCR8, CCR5, FYN, CCR4, CCR2, SPN	127	469	13528	3.17969	0.348565	0.00700123	0.672513
GOTERM_BP_FAT	GO:0002429~immune response-activating cell surface receptor signaling pathway	5	0.327011	0.000458539	C3AR1, CD3E, FYN, ZAP70, SKAP1	127	39	13528	13.6564	0.369019	0.00739957	0.722392
GOTERM_BP_FAT	GO:0042102~positive regulation of T cell proliferation	5	0.327011	0.000458539	CD3E, IL18, ZAP70, PDCD1LG2, SPN	127	39	13528	13.6564	0.369019	0.00739957	0.722392
GOTERM_BP_FAT	GO:0050850~positive regulation of calcium-mediated signaling	4	0.261609	0.000487644	CD8A, CD3E, ZAP70, CD4	127	17	13528	25.0635	0.387198	0.00762258	0.768079
GOTERM_BP_FAT	GO:0002449~lymphocyte mediated immunity	6	0.392413	0.000482858	C1QA, C1QB, CD8A, CD40LG, HLA-DMA, CD74	127	70	13528	9.13026	0.384245	0.00766739	0.760568
KEGG_PATHWAY	hsa04612:Antigen processing and presentation	7	0.457816	0.00089789	CIITA, CD8A, CD8B, CD4, HLA-DMA, CD74, B2M	71	83	5085	6.04022	0.0617875	0.00794066	0.928021
GOTERM_BP_FAT	GO:0002768~immune response-regulating cell surface receptor signaling pathway	5	0.327011	0.000610704	C3AR1, CD3E, FYN, ZAP70, SKAP1	127	42	13528	12.6809	0.458458	0.00939153	0.961033
GOTERM_BP_FAT	GO:0007166~cell surface receptor linked signal transduction	32	2.09287	0.000716547	CD101, C3AR1, GPR183, CD8A, CD8B, CXCR3, CCL5, SKAP1, CXCL10, CCRL2, P2RY6, IL12RB1, ITGB7, CXCR6, CD2, ZAP70, CD4, SUCNR1, SPN, CD3D, PTGER4, CD3E, AXL, KCNK2, CCR8, ITGA6, CCR5, CCR4, FYN, LCK, CCR2, RGS9	127	1856	13528	1.83655	0.513088	0.0108449	1.12671
GOTERM_BP_FAT	GO:0002699~positive regulation of immune effector process	5	0.327011	0.000730125	SH2D1A, CD37, FCER2, SASH3, B2M	127	44	13528	12.1045	0.519685	0.0108853	1.14795
GOTERM_BP_FAT	GO:0046638~positive regulation of alpha-beta T cell differentiation	4	0.261609	0.000801007	CD83, CD86, ZAP70, SASH3	127	20	13528	21.3039	0.552703	0.0117617	1.25873
GOTERM_BP_FAT	GO:0050848~regulation of calcium-mediated signaling	4	0.261609	0.000801007	CD8A, CD3E, ZAP70, CD4	127	20	13528	21.3039	0.552703	0.0117617	1.25873
GOTERM_BP_FAT	GO:0042108~positive regulation of cytokine biosynthetic process	5	0.327011	0.00101696	CD86, CD3E, IRF1, CD4, SPN	127	48	13528	11.0958	0.639962	0.0146959	1.59553
GOTERM_BP_FAT	GO:0002443~leukocyte mediated immunity	6	0.392413	0.00123439	C1QA, C1QB, CD8A, CD40LG, HLA-DMA, CD74	127	86	13528	7.43161	0.710644	0.0173145	1.93357
GOTERM_BP_FAT	GO:0050852~T cell receptor signaling pathway	4	0.261609	0.00121927	CD3E, FYN, ZAP70, SKAP1	127	23	13528	18.5252	0.70621	0.0173462	1.91008
GOTERM_BP_FAT	GO:0009611~response to wounding	14	0.915631	0.00132126	CIITA, C3AR1, KLF6, AIF1, CCL5, CD180, MMP25, CXCL10, C1QA, C1QB, CCR5, CCR4, CD40LG, CCR2	127	530	13528	2.81373	0.734841	0.0182675	2.06831
GOTERM_BP_FAT	GO:0045597~positive regulation of cell differentiation	9	0.58862	0.00135217	CD83, CD86, MSR1, PPARG, ZAP70, CCL5, HLA-DMA, CD74, SASH3	127	229	13528	4.18636	0.742953	0.0184375	2.11621
GOTERM_BP_FAT	GO:0002757~immune response-activating signal transduction	5	0.327011	0.00137498	C3AR1, CD3E, FYN, ZAP70, SKAP1	127	52	13528	10.2423	0.748781	0.0184948	2.15155
GOTERM_BP_FAT	GO:0046637~regulation of alpha-beta T cell differentiation	4	0.261609	0.00156211	CD83, CD86, ZAP70, SASH3	127	25	13528	17.0431	0.791869	0.0207104	2.44099
GOTERM_BP_FAT	GO:0016064~immunoglobulin mediated immune response	5	0.327011	0.00158339	C1QA, C1QB, CD40LG, HLA-DMA, CD74	127	54	13528	9.86293	0.796274	0.0207164	2.47385
GOTERM_BP_FAT	GO:0002637~regulation of immunoglobulin production	4	0.261609	0.00175393	CD37, CD40LG, TBX21, SASH3	127	26	13528	16.3876	0.828384	0.0226295	2.73686
GOTERM_BP_FAT	GO:0019724~B cell mediated immunity	5	0.327011	0.00181282	C1QA, C1QB, CD40LG, HLA-DMA, CD74	127	56	13528	9.51069	0.838253	0.0230848	2.82752
GOTERM_BP_FAT	GO:0002764~immune response-regulating signal transduction	5	0.327011	0.00181282	C3AR1, CD3E, FYN, ZAP70, SKAP1	127	56	13528	9.51069	0.838253	0.0230848	2.82752
GOTERM_BP_FAT	GO:0031341~regulation of cell killing	4	0.261609	0.0021802	SH2D1A, FCER2, NCR1, B2M	127	28	13528	15.2171	0.888229	0.0273569	3.39132
GOTERM_BP_FAT	GO:0006873~cellular ion homeostasis	11	0.719424	0.00259495	CCR8, C3AR1, CCR5, CCR4, LCK, CCR2, PPT1, CD52, CXCR3, CCL5, PRKCB	127	374	13528	3.13293	0.926371	0.032083	4.02416
GOTERM_BP_FAT	GO:0042129~regulation of T cell proliferation	5	0.327011	0.00263785	CD3E, IL18, ZAP70, PDCD1LG2, SPN	127	62	13528	8.5903	0.929483	0.0322094	4.08939
GOTERM_BP_FAT	GO:0032673~regulation of interleukin-4 production	3	0.196207	0.0029686	CD83, CD86, SASH3	127	9	13528	35.5066	0.949456	0.0349106	4.59094
GOTERM_BP_FAT	GO:0055082~cellular chemical homeostasis	11	0.719424	0.00290946	CCR8, C3AR1, CCR5, CCR4, LCK, CCR2, PPT1, CD52, CXCR3, CCL5, PRKCB	127	380	13528	3.08346	0.946354	0.0350462	4.50144
GOTERM_BP_FAT	GO:0048878~chemical homeostasis	13	0.850229	0.0029488	C3AR1, PPARG, PPT1, CD52, CXCR3, CCL5, PRKCB, CCR8, NPC2, CCR5, CCR4, CCR2, LCK	127	512	13528	2.7046	0.948438	0.035092	4.56099
GOTERM_BP_FAT	GO:0050851~antigen receptor-mediated signaling pathway	4	0.261609	0.00351018	CD3E, FYN, ZAP70, SKAP1	127	33	13528	12.9115	0.970707	0.0406836	5.4069
GOTERM_BP_FAT	GO:0042953~lipoprotein transport	3	0.196207	0.00368818	MSR1, PPARG, PRKCB	127	10	13528	31.9559	0.975517	0.0422198	5.67365
GOTERM_BP_FAT	GO:0002708~positive regulation of lymphocyte mediated immunity	4	0.261609	0.00382394	SH2D1A, FCER2, SASH3, B2M	127	34	13528	12.5317	0.978648	0.0432505	5.87662
GOTERM_BP_FAT	GO:0002705~positive regulation of leukocyte mediated immunity	4	0.261609	0.00382394	SH2D1A, FCER2, SASH3, B2M	127	34	13528	12.5317	0.978648	0.0432505	5.87662
GOTERM_BP_FAT	GO:0002478~antigen processing and presentation of exogenous peptide antigen	3	0.196207	0.00448038	HLA-DMA, CD74, B2M	127	11	13528	29.0508	0.988984	0.0493947	6.85231
GOTERM_BP_FAT	GO:0043372~positive regulation of CD4-positive, alpha beta T cell differentiation	3	0.196207	0.00448038	CD83, CD86, SASH3	127	11	13528	29.0508	0.988984	0.0493947	6.85231
GOTERM_BP_FAT	GO:0051094~positive regulation of developmental process	9	0.58862	0.00447348	CD83, CD86, MSR1, PPARG, ZAP70, CCL5, HLA-DMA, CD74, SASH3	127	278	13528	3.44848	0.988907	0.0498665	6.8421

## Sheet: EcoliMidnightblue_DAVID
Supplementary Table 6: Modulewise (see different tabs) pathway enrichment analysis (DAVID) of differentially expressed genes in the liver of cows in response to intramammary E.coli challenge
Category	Term	Count	%	PValue	Genes	List Total	Pop Hits	Pop Total	Fold Enrichment	Bonferroni	Benjamini	FDR
GOTERM_BP_FAT	GO:0006396~RNA processing	9	2.27848	3.02203e-05	SRRT, SNRNP48, HNRNPH3, RBM3, RBM5, RBM6, RBM14, PPWD1, ZCCHC8	33	547	13528	6.74489	0.00869576	0.00869576	0.0401459
GOTERM_BP_FAT	GO:0008380~RNA splicing	6	1.51899	0.000498	SNRNP48, HNRNPH3, RBM5, RBM14, PPWD1, ZCCHC8	33	284	13528	8.66069	0.134076	0.0694496	0.659667
GOTERM_BP_FAT	GO:0006397~mRNA processing	6	1.51899	0.000867141	SNRNP48, HNRNPH3, RBM5, RBM14, PPWD1, ZCCHC8	33	321	13528	7.66242	0.221754	0.0801741	1.14604
GOTERM_BP_FAT	GO:0016071~mRNA metabolic process	6	1.51899	0.00163233	SNRNP48, HNRNPH3, RBM5, RBM14, PPWD1, ZCCHC8	33	370	13528	6.64767	0.376326	0.111332	2.14723
GOTERM_BP_FAT	GO:0051276~chromosome organization	5	1.26582	0.0265188	SETDB2, SAFB, ACIN1, RBM14, VPS72	33	485	13528	4.22618	0.999577	0.788489	30.0304
GOTERM_BP_FAT	GO:0035196~gene silencing by miRNA, production of miRNAs	2	0.506329	0.0280304	SRRT, RBM3	33	12	13528	68.3232	0.99973	0.745744	31.4602
GOTERM_BP_FAT	GO:0031050~dsRNA fragmentation	2	0.506329	0.0303316	SRRT, RBM3	33	13	13528	63.0676	0.999864	0.719631	33.5853
GOTERM_BP_FAT	GO:0035195~gene silencing by miRNA	2	0.506329	0.0394838	SRRT, RBM3	33	17	13528	48.2282	0.999991	0.766663	41.4479
GOTERM_BP_FAT	GO:0035194~posttranscriptional gene silencing by RNA	2	0.506329	0.0485522	SRRT, RBM3	33	21	13528	39.0418	0.999999	0.797737	48.3817
GOTERM_BP_FAT	GO:0016441~posttranscriptional gene silencing	2	0.506329	0.0485522	SRRT, RBM3	33	21	13528	39.0418	0.999999	0.797737	48.3817
GOTERM_BP_FAT	GO:0043331~response to dsRNA	2	0.506329	0.0575376	SRRT, RBM3	33	25	13528	32.7952	1	0.819603	54.4961
GOTERM_BP_FAT	GO:0006325~chromatin organization	4	1.01266	0.0590952	SETDB2, SAFB, RBM14, VPS72	33	378	13528	4.33798	1	0.798176	55.4852
GOTERM_BP_FAT	GO:0031047~gene silencing by RNA	2	0.506329	0.0752626	SRRT, RBM3	33	33	13528	24.8448	1	0.848082	64.6417
