# Supplementary material for: Hepatic Transcriptome Analysis Identifies Divergent Pathogen-Specific Targeting-Strategies to Modulate the Innate Immune System in Response to Intramammary Infection
Source: Front Immunol. 2020 Apr 29;11:715. doi: 10.3389/fimmu.2020.00715 (PMC7202451; doi:10.3389/fimmu.2020.00715)
Supplement: Supplementary file 16 [file Table_7.xlsx]

## Sheet: SaureusBrown_pathways
Supplementary Table 7: Modulewise (see different tabs) Ingenuity pathway enrichment analysis of differentially expressed genes in the liver of cows in response to intramammary S.aureus challenge
Ingenuity Canonical Pathways	-log(p-value)	z-score
Germ Cell-Sertoli Cell Junction Signaling	7.36	NaN
Epithelial Adherens Junction Signaling	6.35	NaN
Cardiac Hypertrophy Signaling	5.37	-3.317
Sertoli Cell-Sertoli Cell Junction Signaling	5.25	NaN
Remodeling of Epithelial Adherens Junctions	5.19	NaN
Signaling by Rho Family GTPases	4.77	-3.162
RhoGDI Signaling	4.71	1
Reelin Signaling in Neurons	4.67	-2.53
Actin Cytoskeleton Signaling	4.6	-3.051
Integrin Signaling	4.11	-3.162
Synaptogenesis Signaling Pathway	4.1	-3.357
Ephrin Receptor Signaling	4.08	-3.317
Tight Junction Signaling	3.73	NaN
Estrogen Receptor Signaling	3.73	NaN
Semaphorin Signaling in Neurons	3.63	NaN
Rac Signaling	3.54	-2.828
Axonal Guidance Signaling	3.46	NaN
Opioid Signaling Pathway	3.38	-2.714
Regulation of Actin-based Motility by Rho	3.29	-2.236
ILK Signaling	3.27	-1.667
AMPK Signaling	3.24	-2.333
Production of Nitric Oxide and Reactive Oxygen Species in Macrophages	3.23	-1
ERK/MAPK Signaling	3.18	-1.265
SAPK/JNK Signaling	3.1	-2.646
Synaptic Long Term Potentiation	3.04	-1.414
Huntington's Disease Signaling	3.03	-0.447
Breast Cancer Regulation by Stathmin1	3.03	NaN
Insulin Receptor Signaling	2.88	-2.121
HGF Signaling	2.84	-2.646
Endocannabinoid Developing Neuron Pathway	2.8	-2.449
FGF Signaling	2.74	-2.449
NGF Signaling	2.72	-2.646
NRF2-mediated Oxidative Stress Response	2.72	-2.449
B Cell Receptor Signaling	2.71	-3
RANK Signaling in Osteoclasts	2.71	-2.449
Phagosome Maturation	2.64	NaN
RhoA Signaling	2.62	-2.449
RAR Activation	2.56	NaN
GÎ±12/13 Signaling	2.5	-1.89
FAK Signaling	2.5	NaN
Xenobiotic Metabolism Signaling	2.43	NaN
Actin Nucleation by ARP-WASP Complex	2.4	-2
Gap Junction Signaling	2.4	NaN
Calcium Signaling	2.37	-2.449
ERK5 Signaling	2.37	-2.236
Androgen Signaling	2.36	-2
Dopamine-DARPP32 Feedback in cAMP Signaling	2.34	-1.414
Ephrin B Signaling	2.34	NaN
GNRH Signaling	2.31	-2.646
Sumoylation Pathway	2.28	1
Role of NFAT in Cardiac Hypertrophy	2.27	-2.646
CDK5 Signaling	2.22	0
Role of NFAT in Regulation of the Immune Response	2.2	-2.646
IL-17 Signaling	2.2	NaN
Neurotrophin/TRK Signaling	2.18	-2.236
Endocannabinoid Cancer Inhibition Pathway	2.18	0.378
p38 MAPK Signaling	2.11	-2.236
BMP signaling pathway	2.07	-2.236
fMLP Signaling in Neutrophils	2.03	-2.236
IL-6 Signaling	2	-2.449
EGF Signaling	1.97	-2
Dopamine Receptor Signaling	1.97	NaN
Aldosterone Signaling in Epithelial Cells	1.93	-2
14-3-3-mediated Signaling	1.93	-1
IL-1 Signaling	1.91	NaN
PFKFB4 Signaling Pathway	1.9	-2
G Beta Gamma Signaling	1.89	-2.236
TGF-Î² Signaling	1.88	-1
CREB Signaling in Neurons	1.86	-2.449
P2Y Purigenic Receptor Signaling Pathway	1.82	-2.236
Cardiac Hypertrophy Signaling (Enhanced)	1.81	-3.742
FcÎ³ Receptor-mediated Phagocytosis in Macrophages and Monocytes	1.81	-2.236
Chronic Myeloid Leukemia Signaling	1.76	NaN
VEGF Signaling	1.72	-1.342
Î±-Adrenergic Signaling	1.72	NaN
Telomerase Signaling	1.69	-1
NER Pathway	1.69	-1
Senescence Pathway	1.65	-2.333
Cardiac Î²-adrenergic Signaling	1.65	1
Aryl Hydrocarbon Receptor Signaling	1.65	NaN
Glioma Invasiveness Signaling	1.62	NaN
Iron homeostasis signaling pathway	1.62	NaN
PPARÎ±/RXRÎ± Activation	1.61	1.134
Clathrin-mediated Endocytosis Signaling	1.6	NaN
Melatonin Signaling	1.57	-2
Estrogen-Dependent Breast Cancer Signaling	1.57	-2
IL-3 Signaling	1.55	-2
FLT3 Signaling in Hematopoietic Progenitor Cells	1.53	-2
JAK/Stat Signaling	1.53	-1
Role of Tissue Factor in Cancer	1.52	NaN
HOTAIR Regulatory Pathway	1.51	-0.816
PEDF Signaling	1.5	-2
Renal Cell Carcinoma Signaling	1.5	NaN
Sphingosine-1-phosphate Signaling	1.49	-2
Type II Diabetes Mellitus Signaling	1.49	-1.342
iNOS Signaling	1.49	NaN
Inhibition of ARE-Mediated mRNA Degradation Pathway	1.48	-1.342
Role of MAPK Signaling in the Pathogenesis of Influenza	1.48	NaN
GÎ±q Signaling	1.47	-1
Apelin Endothelial Signaling Pathway	1.46	-2.236
Chemokine Signaling	1.46	-1
Cholecystokinin/Gastrin-mediated Signaling	1.45	-2
UVC-Induced MAPK Signaling	1.42	NaN
Amyloid Processing	1.42	NaN
Melanoma Signaling	1.4	NaN
Phospholipase C Signaling	1.39	-1.633
CCR3 Signaling in Eosinophils	1.39	NaN
CTLA4 Signaling in Cytotoxic T Lymphocytes	1.39	NaN
CD27 Signaling in Lymphocytes	1.38	NaN
Death Receptor Signaling	1.36	-1
CXCR4 Signaling	1.36	NaN
Chondroitin Sulfate Degradation (Metazoa)	1.36	NaN
Regulation of IL-2 Expression in Activated and Anergic T Lymphocytes	1.36	NaN
Acute Myeloid Leukemia Signaling	1.34	-2
Ceramide Signaling	1.34	NaN
Lymphotoxin Î² Receptor Signaling	1.34	NaN
IL-22 Signaling	1.33	NaN
NF-ÎºB Signaling	1.32	-2.449
STAT3 Pathway	1.31	-2.236
Prostate Cancer Signaling	1.3	NaN
CNTF Signaling	1.3	NaN

## Sheet: SaureusYellow_pathways
Supplementary Table 7: Modulewise (see different tabs) Ingenuity pathway enrichment analysis of differentially expressed genes in the liver of cows in response to intramammary S.aureus challenge
Ingenuity Canonical Pathways	-log(p-value)	z-score
ILK Signaling	6.22	-1.604
Fcγ Receptor-mediated Phagocytosis in Macrophages and Monocytes	5.94	-3.464
IL-8 Signaling	5.85	-4
Axonal Guidance Signaling	5.76	NaN
Leukocyte Extravasation Signaling	5.23	-1.807
Systemic Lupus Erythematosus In B Cell Signaling Pathway	5.14	-2.524
GP6 Signaling Pathway	4.95	-3.464
RhoGDI Signaling	4.43	3.317
Protein Kinase A Signaling	4.26	-0.5
Signaling by Rho Family GTPases	4.2	-3.606
Apelin Cardiomyocyte Signaling Pathway	4.2	-2.333
Endocannabinoid Cancer Inhibition Pathway	4.13	2.309
Cardiac Hypertrophy Signaling (Enhanced)	3.85	-4.69
Endocannabinoid Developing Neuron Pathway	3.8	-1.897
Integrin Signaling	3.77	-2.673
B Cell Receptor Signaling	3.74	-1.941
Molecular Mechanisms of Cancer	3.53	NaN
Endothelin-1 Signaling	3.46	-2.309
VEGF Signaling	3.46	-1.667
Opioid Signaling Pathway	3.46	-0.258
PTEN Signaling	3.45	1.897
Adrenomedullin signaling pathway	3.42	-3.606
Reelin Signaling in Neurons	3.4	-2.828
Phospholipase C Signaling	3.33	-3.317
Thrombin Signaling	3.24	-1.897
Acute Myeloid Leukemia Signaling	3.18	0
Ephrin B Signaling	3.06	-1.633
Sphingosine-1-phosphate Signaling	3.01	-1.414
IL-15 Production	3.01	NaN
Colorectal Cancer Metastasis Signaling	2.96	-2.887
Angiopoietin Signaling	2.96	-0.816
Breast Cancer Regulation by Stathmin1	2.88	NaN
Chronic Myeloid Leukemia Signaling	2.85	NaN
Ephrin Receptor Signaling	2.79	-2.53
Gap Junction Signaling	2.79	NaN
Gα12/13 Signaling	2.77	-2.333
Docosahexaenoic Acid (DHA) Signaling	2.67	NaN
Cardiac Hypertrophy Signaling	2.64	-2.887
CDK5 Signaling	2.62	-1.414
Virus Entry via Endocytic Pathways	2.6	NaN
Role of Osteoblasts, Osteoclasts and Chondrocytes in Rheumatoid Arthritis	2.54	NaN
White Adipose Tissue Browning Pathway	2.51	-2.333
Germ Cell-Sertoli Cell Junction Signaling	2.44	NaN
Cardiac β-adrenergic Signaling	2.39	-0.816
Sperm Motility	2.36	NaN
Pyridoxal 5'-phosphate Salvage Pathway	2.33	-2.449
RhoA Signaling	2.33	-2.121
Caveolar-mediated Endocytosis Signaling	2.33	NaN
Epithelial Adherens Junction Signaling	2.3	NaN
IL-3 Signaling	2.22	0
Relaxin Signaling	2.19	-2.828
Hepatic Fibrosis / Hepatic Stellate Cell Activation	2.18	NaN
Actin Cytoskeleton Signaling	2.15	-3.162
Synaptogenesis Signaling Pathway	2.13	-2.673
p70S6K Signaling	2.13	-2.121
Agranulocyte Adhesion and Diapedesis	2.13	NaN
Production of Nitric Oxide and Reactive Oxygen Species in Macrophages	2.12	-1.89
MSP-RON Signaling Pathway	2.12	NaN
P2Y Purigenic Receptor Signaling Pathway	2.1	-2.121
Gαs Signaling	2.07	-1.89
Pancreatic Adenocarcinoma Signaling	2.07	-1.342
Inhibition of Angiogenesis by TSP1	2.07	NaN
Human Embryonic Stem Cell Pluripotency	2.04	NaN
CXCR4 Signaling	1.95	-1.414
Apelin Cardiac Fibroblast Signaling Pathway	1.94	NaN
Neuroinflammation Signaling Pathway	1.82	-2.496
Regulation of Actin-based Motility by Rho	1.82	-2.449
FAT10 Cancer Signaling Pathway	1.82	-2
FAK Signaling	1.78	NaN
Role of NFAT in Cardiac Hypertrophy	1.75	-2.53
14-3-3-mediated Signaling	1.74	-1.342
Sirtuin Signaling Pathway	1.73	1.265
Small Cell Lung Cancer Signaling	1.72	-2
Gαq Signaling	1.65	-2.646
HMGB1 Signaling	1.65	-2.236
ERK/MAPK Signaling	1.65	-1.414
α-Adrenergic Signaling	1.65	NaN
Leptin Signaling in Obesity	1.63	NaN
Tec Kinase Signaling	1.62	-2
STAT3 Pathway	1.62	-1.633
Th2 Pathway	1.62	0.447
PD-1, PD-L1 cancer immunotherapy pathway	1.61	0.447
Paxillin Signaling	1.6	-2.236
Glioblastoma Multiforme Signaling	1.58	-2.646
GPCR-Mediated Integration of Enteroendocrine Signaling Exemplified by an L Cell	1.57	-0.447
Hepatic Fibrosis Signaling Pathway	1.56	-3.606
Lymphotoxin β Receptor Signaling	1.56	NaN
Apelin Adipocyte Signaling Pathway	1.55	0.447
Nitric Oxide Signaling in the Cardiovascular System	1.53	-1.633
Wnt/β-catenin Signaling	1.53	-0.378
PI3K Signaling in B Lymphocytes	1.52	-1.89
Cellular Effects of Sildenafil (Viagra)	1.51	NaN
Salvage Pathways of Pyrimidine Ribonucleotides	1.5	-2.449
Senescence Pathway	1.48	-2.714
HIF1α Signaling	1.48	NaN
T Cell Exhaustion Signaling Pathway	1.47	-1.414
PI3K/AKT Signaling	1.47	-0.816
iCOS-iCOSL Signaling in T Helper Cells	1.46	-1.633
IL-4 Signaling	1.45	NaN
Purine Nucleotides Degradation II (Aerobic)	1.45	NaN
Granulocyte Adhesion and Diapedesis	1.44	NaN
Semaphorin Signaling in Neurons	1.44	NaN
Role of Tissue Factor in Cancer	1.42	NaN
VEGF Family Ligand-Receptor Interactions	1.4	-2.236
Notch Signaling	1.39	NaN
TR/RXR Activation	1.38	NaN
Prostanoid Biosynthesis	1.37	NaN
Citrulline-Nitric Oxide Cycle	1.37	NaN
Apelin Endothelial Signaling Pathway	1.36	-0.816
Natural Killer Cell Signaling	1.34	NaN
CD28 Signaling in T Helper Cells	1.33	-1.633
Myc Mediated Apoptosis Signaling	1.33	NaN
IL-1 Signaling	1.33	NaN
Phagosome Formation	1.33	NaN
Antigen Presentation Pathway	1.33	NaN
Regulation of Cellular Mechanics by Calpain Protease	1.31	NaN
Sertoli Cell-Sertoli Cell Junction Signaling	1.31	NaN
Inhibition of Matrix Metalloproteases	1.3	NaN

## Sheet: SaureusRoyalblue_pathways
Supplementary Table 7: Modulewise (see different tabs) Ingenuity pathway enrichment analysis of differentially expressed genes in the liver of cows in response to intramammary S.aureus challenge
Ingenuity Canonical Pathways	-log(p-value)	z-score
Wnt/β-catenin Signaling	1.55	NaN

## Sheet: SaureusMidnightblue_pathways
Supplementary Table 7: Modulewise (see different tabs) Ingenuity pathway enrichment analysis of differentially expressed genes in the liver of cows in response to intramammary S.aureus challenge
Ingenuity Canonical Pathways	-log(p-value)	z-score
Urate Biosynthesis/Inosine 5'-phosphate Degradation	3.4	NaN
Guanosine Nucleotides Degradation III	3.4	NaN
Adenosine Nucleotides Degradation II	3.25	NaN
NAD Salvage Pathway II	2.99	NaN
Purine Nucleotides Degradation II (Aerobic)	2.99	NaN
