# Supplementary material for: Hepatic Transcriptome Analysis Identifies Divergent Pathogen-Specific Targeting-Strategies to Modulate the Innate Immune System in Response to Intramammary Infection
Source: Front Immunol. 2020 Apr 29;11:715. doi: 10.3389/fimmu.2020.00715 (PMC7202451; doi:10.3389/fimmu.2020.00715)
Supplement: Supplementary file 17 [file Table_8.xlsx]

## Sheet: SaureusYellow_upstream_analy
Supplementary Table 8: Modulewise (see different tabs) Ingenuity upstream regulator analysis in the hepatic transcriptome of cows in response to intramammary S. aureus challenge
Upstream Regulator	Expr Log Ratio	Molecule Type	Predicted Activation State	Activation z-score	p-value of overlap
TGFB1	-1.087	growth factor	Inhibited	-5.433	4.72e-12
Tgf beta		group	Inhibited	-2.885	6.41e-10
IFNG		cytokine	Inhibited	-3.09	9.66e-10
TNF		cytokine	Inhibited	-2.036	5.43e-09
ERBB2		kinase		-1.303	1.34e-08
Firre		other	Inhibited	-3.606	3.58e-08
tretinoin		chemical - endogenous mammalian	Inhibited	-4.658	5.54e-08
HRAS		enzyme		-0.982	9.18e-08
lipopolysaccharide		chemical drug	Inhibited	-3.215	1.1e-07
VEGFA		growth factor	Inhibited	-4.741	1.58e-07
D-glucose		chemical - endogenous mammalian	Inhibited	-3.651	1.75e-07
SPDEF		transcription regulator	Activated	2.335	2.55e-07
TP53		transcription regulator		-1.553	2.77e-07
dexamethasone		chemical drug		-0.668	3.34e-07
cardiotoxin		chemical - other	Inhibited	-2.449	1.27e-06
F2		peptidase	Inhibited	-3.459	1.45e-06
FAS		transmembrane receptor		0.29	2.14e-06
IL15		cytokine	Inhibited	-2.983	2.37e-06
camptothecin		chemical drug		-0.081	2.59e-06
MIR17HG		other		1.437	2.95e-06
ROCK1		kinase		-1.782	3.1e-06
SERPINF1		other		0.498	4.53e-06
miR-145-5p (and other miRNAs w/seed UCCAGUU)		mature microRNA	Activated	2.942	5.24e-06
ERG		transcription regulator	Inhibited	-2.517	5.59e-06
FN1		enzyme		0.21	5.95e-06
epicatechin		chemical drug		-0.563	6.41e-06
NOTCH1		transcription regulator		-1.865	7.12e-06
PDGF BB		complex		-0.731	7.19e-06
estrogen receptor		group		1.923	7.47e-06
TP63		transcription regulator		-1.093	7.87e-06
TGFB2		growth factor	Inhibited	-2.283	8.03e-06
SNAI1		transcription regulator		1.212	8.07e-06
SPI1	-0.858	transcription regulator	Inhibited	-2.424	8.36e-06
PRL		cytokine		-1.622	8.54e-06
USP22		peptidase	Inhibited	-2.449	9.33e-06
OGA		enzyme		-1.674	9.57e-06
IPMK		kinase	Inhibited	-2.449	1.05e-05
SMARCA4		transcription regulator	Inhibited	-4.656	1.09e-05
pimagedine		chemical drug		1.98	1.22e-05
PD98059		chemical - kinase inhibitor	Activated	3.897	1.55e-05
Immunoglobulin		complex		0.649	2.1e-05
NOTCH4		transcription regulator	Inhibited	-2.395	2.18e-05
APOE		transporter		1.045	2.36e-05
ACTG1		other		1.192	2.65e-05
Rock		group		-1.353	2.88e-05
GATA1		transcription regulator		-0.964	3.05e-05
SMAD4		transcription regulator	Inhibited	-2.52	3.25e-05
LYL1	-1.364	transcription regulator		-0.277	3.39e-05
Bvht		other	Inhibited	-3	3.84e-05
Bc1		translation regulator			4.14e-05
Hbb-b1		transporter	Inhibited	-3.13	4.55e-05
CST5		other		1.265	4.57e-05
ERBB3		kinase		0.34	4.68e-05
AKT1		kinase	Inhibited	-2.658	4.8e-05
GNA12		enzyme	Inhibited	-2.158	5.26e-05
Notch		group		-1.471	5.26e-05
FOXO3		transcription regulator		1.335	5.81e-05
NR4A1		ligand-dependent nuclear receptor		1.073	6.03e-05
KLF2		transcription regulator		0.513	6.3e-05
APP	-0.353	other		-1.392	7.2e-05
ITGB1		transmembrane receptor		-1.343	7.27e-05
fluvastatin		chemical drug		-0.338	7.98e-05
STAT3		transcription regulator	Inhibited	-3.023	8.12e-05
SMAD3		transcription regulator	Inhibited	-2.794	0.000104
forskolin		chemical toxicant	Inhibited	-3.281	0.000115
Rp-cAMPS		chemical - kinase inhibitor		1.195	0.000121
LAMA2		other			0.00014
NORAD		other	Inhibited	-2.449	0.000142
DNMT3A		enzyme		0.905	0.000148
EP300		transcription regulator	Inhibited	-2.239	0.000154
SOD2		enzyme		1.664	0.000157
RASSF1		other		0.333	0.000162
IL4		cytokine		-0.681	0.000169
cerivastatin		chemical drug		0.164	0.000176
COL18A1		other	Activated	3	0.000176
SP1		transcription regulator	Inhibited	-2.817	0.000182
sildenafil		chemical drug		-0.519	0.000192
Ige		complex	Inhibited	-3.637	0.000193
PLAG1		transcription regulator		-1.937	0.000193
trichostatin A		chemical drug		-0.224	0.000193
LDLR		transporter			0.000194
CREBBP		transcription regulator		-0.555	0.000195
PSMB11		peptidase	Activated	2.53	0.000211
IL6		cytokine	Inhibited	-3	0.000238
AG490		chemical - kinase inhibitor		0.848	0.000244
Lh		complex		0.553	0.000253
ENG		transmembrane receptor		-0.068	0.000255
Histone h3		group			0.000263
FOXO4		transcription regulator	Activated	2.985	0.000264
simvastatin		chemical drug		0.221	0.000268
PAX5		transcription regulator		1.433	0.00027
SRF		transcription regulator	Inhibited	-2.695	0.000278
BMP2		growth factor	Inhibited	-2.252	0.000292
pioglitazone		chemical drug		0.196	0.000294
RELA		transcription regulator	Inhibited	-2.235	0.000315
BMP4		growth factor	Inhibited	-2.929	0.000321
trabectedin		chemical drug		1	0.000324
hesperidin		chemical drug			0.000345
MRPS18B		other			0.000345
LRRC32		other			0.000345
SOD1		enzyme			0.000368
sunitinib		chemical drug		1.091	0.00037
fasudil		chemical drug		1.505	0.000379
IRAK3		kinase	Inhibited	-2.219	0.000385
MRTFA	-0.74	transcription regulator		-1.842	0.000394
ETS1		transcription regulator	Inhibited	-2.404	0.000404
FLT3LG		cytokine	Inhibited	-2.2	0.000409
ladostigil		chemical drug			0.000436
GNA13		enzyme			0.000436
PAX3		transcription regulator			0.000438
tributyltin		chemical reagent		-1.066	0.000445
IGF1		growth factor		-0.792	0.000452
glucocorticoid		chemical drug		1.079	0.000454
SIRT1		transcription regulator		1.612	0.000455
Vegf		group	Inhibited	-4.342	0.000465
MRTFB		transcription regulator	Inhibited	-2.213	0.000466
IL33		cytokine	Inhibited	-2.606	0.000471
Hat		complex			0.000481
SORL1		transporter			0.000481
KDR		kinase		-1.982	0.000484
HMGA1		transcription regulator		-1.555	0.000494
BDNF		growth factor		-1.35	0.0005
IKZF1		transcription regulator		1.869	0.000512
HBA1/HBA2		transporter	Inhibited	-2.449	0.000545
progesterone		chemical - endogenous mammalian		-0.633	0.000547
farnesyl pyrophosphate		chemical - endogenous mammalian		-1.131	0.000551
latrunculin B		chemical reagent		1.98	0.000551
MAP3K8		kinase		1.51	0.000552
sphingosine-1-phosphate		chemical - endogenous mammalian		-0.728	0.000591
herbimycin		chemical - kinase inhibitor		1.633	0.000611
betulinic acid		chemical drug		0.271	0.000618
caffeic acid phenethyl ester		chemical drug		1.523	0.000633
JAK2		kinase		-1.71	0.00065
dimethylnitrosamine		chemical toxicant		-1.404	0.000684
hymecromone		chemical drug		1.067	0.000715
grape seed extract		chemical drug		1.236	0.000715
CSF1		cytokine	Inhibited	-2.921	0.000743
IL1B		cytokine	Inhibited	-2.207	0.000756
Collagen type I (complex)		complex	Inhibited	-2.216	0.000787
calphostin C		chemical - kinase inhibitor	Activated	2.236	0.000787
mir-133		microRNA	Activated	2.566	0.000787
bleomycin		chemical drug	Inhibited	-2.632	0.000798
RUNX1T1		transcription regulator			0.000801
tryptase		group			0.000801
IL3		cytokine	Inhibited	-2.297	0.000802
arecoline		chemical drug		-1.172	0.000842
HTT		transcription regulator		-1.32	0.000858
CTLA4		transmembrane receptor		0.391	0.000859
CAV1		transmembrane receptor		-1.27	0.00089
CSF2		cytokine	Inhibited	-3.11	0.000917
GNA15		enzyme			0.000934
pravastatin		chemical drug		-0.689	0.000935
baicalein		chemical drug		0.199	0.000942
FHL2		transcription regulator		1.006	0.000942
decitabine		chemical drug	Inhibited	-2.16	0.000957
U0126		chemical - kinase inhibitor	Activated	2.123	0.000973
MTOR		kinase		-0.744	0.000974
alitretinoin		chemical drug		0.301	0.000985
E. coli serotype 0127B8 lipopolysaccharide		chemical - endogenous non-mammalian		-1.212	0.00101
ITGA9		other		-1.98	0.00102
PD 169316		chemical - kinase inhibitor		-1	0.00102
tazemetostat		chemical drug		1.118	0.00102
HGF		growth factor		-1.916	0.00104
IL10		cytokine		-1.45	0.00107
NCSTN		peptidase		0.314	0.00108
CTBP1	-0.722	enzyme		1	0.00108
CD3		complex	Inhibited	-3.646	0.00109
TWIST1		transcription regulator		-1.661	0.00109
FGFR1	-0.436	kinase		-1.134	0.00109
Shc		group			0.00113
CXCR1		G-protein coupled receptor			0.00113
ferric nitrilotriacetate		chemical toxicant			0.00113
beta-estradiol		chemical - endogenous mammalian	Inhibited	-3.265	0.00116
SMAD2		transcription regulator		-1.969	0.00117
RHOA		enzyme		-1.894	0.00117
Hdac		group		0.309	0.0012
TERT		enzyme			0.0012
honokiol		chemical - endogenous non-mammalian		0.106	0.00122
CD4		transmembrane receptor		0.254	0.00122
tamibarotene		chemical drug		-1.214	0.00123
baicalin		chemical - endogenous non-mammalian		-1.633	0.00127
IL2RG		transmembrane receptor		0.64	0.00127
NFKB1		transcription regulator	Inhibited	-2.398	0.00133
dihydrotestosterone		chemical - endogenous mammalian	Inhibited	-3.187	0.00139
ADORA2A	-1.275	G-protein coupled receptor		0	0.0014
Integrin alpha 4 beta 1		complex			0.00142
neuropeptide Y		biologic drug			0.00142
LPXN		transcription regulator			0.00142
PHIP		other			0.00142
MYH11		other			0.00142
WASF1		other			0.00142
IgG		complex		0.97	0.00144
Fibrin		complex			0.00146
NTRK2		kinase	Inhibited	-2	0.00151
okadaic acid		chemical toxicant		0.05	0.00153
SP2509		chemical reagent		1.118	0.00153
NSUN6		enzyme	Inhibited	-2.236	0.00156
torin1		chemical reagent	Activated	2.789	0.00163
LDL		complex		-0.569	0.00164
Histone h4		group			0.00164
isoproterenol		chemical drug	Inhibited	-2.039	0.00167
STAT4		transcription regulator	Inhibited	-3.569	0.00168
HEY1		transcription regulator		1.967	0.00172
PPARD		ligand-dependent nuclear receptor		-1.132	0.00175
8-bromoguanosine 3',5'-cyclic monophosphate		chemical - kinase inhibitor		-0.246	0.00175
FLT1		kinase		1.134	0.00175
PSEN1		peptidase		1.463	0.00175
tetradecanoylphorbol acetate		chemical drug	Inhibited	-4.13	0.00186
AGT		growth factor	Inhibited	-3.498	0.00191
KDM3A		transcription regulator	Inhibited	-2.19	0.00196
NFKBIA		transcription regulator		-0.625	0.00199
FOXC2		transcription regulator	Inhibited	-2.401	0.002
AKT2	-0.376	kinase		-1.709	0.002
IL16		cytokine			0.002
3-hydroxyanthranilic acid		chemical - endogenous mammalian			0.002
IL13		cytokine		-1.329	0.00201
BMPER		other		1.131	0.00202
mangiferin		chemical - endogenous non-mammalian			0.00202
vitamin E		chemical drug	Activated	2.425	0.00203
MTPN		transcription regulator	Inhibited	-2.619	0.00217
CSF1R	-0.727	kinase		-1.067	0.00218
sorafenib		chemical drug		0.929	0.00218
NFIB		transcription regulator			0.00218
ESR1		ligand-dependent nuclear receptor		0.277	0.00222
KITLG		growth factor	Inhibited	-2.959	0.00223
dipyridamole		chemical drug			0.00234
FLT3		kinase			0.00242
JUN		transcription regulator	Inhibited	-2.063	0.00245
PRKCE		kinase	Inhibited	-2.541	0.0025
CSK		kinase			0.00256
4-octyl itaconate		chemical reagent			0.00256
hydroxyurea		chemical drug	Inhibited	-2.449	0.00257
YAP1		transcription regulator	Inhibited	-2.789	0.00259
WNT5A		cytokine		-1.744	0.00259
KLF4		transcription regulator	Inhibited	-2.599	0.00265
IL-1R		group		-1.067	0.0027
CTSB		peptidase		-0.94	0.0027
COL4A3		other			0.0027
staurosporine		chemical - kinase inhibitor		0.447	0.00273
MUC1	-1.618	other	Inhibited	-2.189	0.00278
PD 180970		chemical - kinase inhibitor			0.0028
Bvr		group			0.0028
GLIPR2		other			0.0028
UTP3		other			0.0028
EHD2	-0.849	other			0.0028
ARID5B		transcription regulator			0.0028
miR-1285-3p (and other miRNAs w/seed CUGGGCA)		mature microRNA			0.0028
HSPA4		other			0.0028
AP2A1		transporter			0.0028
MME		peptidase			0.0028
PDCD5		other			0.0028
GR-MD-02		chemical drug			0.0028
LFM-A13		chemical - kinase inhibitor			0.0028
felodipine		chemical drug			0.0028
flavone		chemical - endogenous non-mammalian			0.0028
RARB		ligand-dependent nuclear receptor		-0.896	0.00287
hydrogen peroxide		chemical - endogenous mammalian	Inhibited	-2.003	0.00292
RUNX1		transcription regulator	Inhibited	-2.234	0.00293
CSF3		cytokine		-0.781	0.00293
5-N-ethylcarboxamido adenosine		chemical reagent		-0.822	0.00297
N-[N-(3,5-difluorophenacetyl-L-Ala)]-S-phenylglycine t-butyl ester		chemical - protease inhibitor		1.154	0.00297
RRP1B		transcription regulator			0.00297
GATA3		transcription regulator		0.029	0.00314
dimethyl sulfoxide		chemical drug		-1.238	0.00317
Actin		group			0.0032
mir-322		microRNA			0.0032
DMH1		chemical reagent			0.0032
L-N6-(1-iminoethyl)-lysine		chemical reagent			0.0032
TGFBR1		kinase	Inhibited	-2.449	0.00325
NR4A3		ligand-dependent nuclear receptor		0.512	0.00325
IL12A		cytokine		-1.4	0.00327
EGR3		transcription regulator		-0.555	0.00327
tempol		chemical drug		1.969	0.00327
TCF3		transcription regulator	Inhibited	-2.589	0.00331
ciprofloxacin		chemical drug		-0.707	0.00332
PSEN2		peptidase		-0.024	0.00332
ANGPT2		growth factor	Inhibited	-2.417	0.00345
miR-29b-3p (and other miRNAs w/seed AGCACCA)		mature microRNA	Activated	2.391	0.0035
KRAS		enzyme		-1.782	0.00353
ACTL6A		other		1	0.00353
miR-133a-3p (and other miRNAs w/seed UUGGUCC)		mature microRNA		1.977	0.00353
isoflurane		chemical drug			0.00353
ketamine		chemical drug			0.00353
PI3K (complex)		complex	Inhibited	-3.3	0.00356
wortmannin		chemical - kinase inhibitor	Activated	2.9	0.00358
Brd4		kinase	Inhibited	-2.236	0.00359
HDAC6		transcription regulator		-1.067	0.00359
CD38		enzyme	Inhibited	-3.13	0.00361
CEBPB		transcription regulator		-1.663	0.00365
TET2		enzyme	Inhibited	-2.121	0.00366
IRS1		enzyme		-0.128	0.00366
MYOCD		transcription regulator	Inhibited	-2.102	0.00368
TAZ		enzyme		-1.982	0.0037
paclitaxel		chemical drug		0.515	0.00389
CCR2		G-protein coupled receptor	Inhibited	-2.598	0.0039
sirolimus		chemical drug	Activated	2.222	0.0039
KIT		transmembrane receptor			0.0039
NLRP3		other	Inhibited	-2.412	0.00391
ADAM10		peptidase		-0.254	0.00391
APBB1	-0.727	transcription regulator			0.00393
HOXB4	-0.596	transcription regulator			0.00393
ECM1		transporter			0.00393
perindopril		chemical drug			0.00393
leupeptin		chemical - protease inhibitor			0.00393
S-equol		chemical drug			0.00393
mono-(2-ethylhexyl)phthalate		chemical toxicant	Inhibited	-2.353	0.00394
LRP6		transmembrane receptor		1.176	0.00394
COLQ		other		0	0.00406
3,3'-diindolylmethane		chemical drug		0.25	0.00406
LMNA		other			0.00412
IGF1R	-0.346	transmembrane receptor	Inhibited	-2.577	0.00416
PGR		ligand-dependent nuclear receptor	Inhibited	-2.574	0.00416
butyric acid		chemical - endogenous mammalian		0.631	0.00418
MAPK7	-0.71	kinase		-1.082	0.00431
SRC		kinase		-1.52	0.00433
hyaluronic acid		chemical - endogenous mammalian		-1.416	0.00433
amphetamine		chemical drug			0.00441
MAP2K1		kinase	Inhibited	-2.178	0.00451
CX3CL1		cytokine		-1.966	0.00452
apomorphine		chemical drug		1	0.00452
Pkc(s)		group	Inhibited	-3.255	0.00459
ZDHHC2		enzyme			0.00461
TH1 Cytokine		group			0.00461
Cathepsin		group			0.00461
miR-382-5p (miRNAs w/seed AAGUUGU)		mature microRNA			0.00461
ADAR		enzyme			0.00461
TIMP4		other			0.00461
RTN4R		transmembrane receptor			0.00461
DNM1		enzyme			0.00461
SPRY4		other			0.00461
tempo		chemical reagent			0.00461
goserelin		biologic drug			0.00461
HMOX1	-1.11	enzyme		-0.713	0.00462
CDK4/6		group		0.816	0.00467
BSCL2		other			0.00467
sodium chloride		chemical - endogenous mammalian		-1.59	0.00468
PDLIM2		other	Activated	2.646	0.00468
CTNNB1		transcription regulator	Inhibited	-2.844	0.00469
CG		complex	Inhibited	-2.71	0.00469
NREP		other			0.00476
ALK		kinase			0.00476
10-nitrooleate		chemical - endogenous mammalian			0.00476
KT5720		chemical - kinase inhibitor			0.00476
mir-155		microRNA	Activated	2.713	0.0048
FOLR1		transporter			0.00496
ETS2		transcription regulator	Inhibited	-2.183	0.00501
folic acid		chemical - endogenous mammalian		0.294	0.00501
calyculin A		chemical toxicant		1.732	0.00508
mir-193		microRNA	Activated	2	0.00508
HISTONE		group			0.00508
EPHB4		kinase	Inhibited	-2.164	0.00512
NRL		transcription regulator		1.287	0.00512
FMR1		translation regulator		0.981	0.00528
IL5		cytokine	Inhibited	-3.665	0.0053
SPP1		cytokine	Inhibited	-2.574	0.00543
levodopa		chemical - endogenous mammalian		0.392	0.00546
CDX2		transcription regulator		-0.816	0.00551
galactosylceramide-alpha		chemical reagent		-1.231	0.00557
ALB		transporter		-1.214	0.00557
PPARG		ligand-dependent nuclear receptor		-0.521	0.00557
FSH		complex		-0.318	0.00557
CCN5		growth factor		0.555	0.00557
panobinostat		chemical drug		1.455	0.00557
acetovanillone		chemical drug	Activated	2.176	0.00557
CXCL12		cytokine		-0.84	0.00563
docosahexaenoic acid		chemical drug		1.34	0.00568
HEY2		transcription regulator		1.959	0.00568
MDK	-0.643	growth factor			0.00569
KLF10		transcription regulator			0.00569
IGFBP1		other			0.00569
CCAT2		other			0.00569
NR1H3		ligand-dependent nuclear receptor			0.00582
cycloheximide		chemical reagent	Activated	2.765	0.00589
nitric oxide		chemical - endogenous mammalian		-1.31	0.0059
ROCK2		kinase		-1.969	0.00604
carbamylcholine		chemical drug		-0.277	0.00604
prostaglandin E2		chemical - endogenous mammalian	Inhibited	-2.381	0.00612
PITX2		transcription regulator		-1.195	0.00613
Akt		group		-1.047	0.00613
PC-SPES		chemical drug			0.0062
PRKG1		kinase		-1.131	0.00633
ramipril		chemical drug		1.982	0.00633
HDAC1		transcription regulator		0.113	0.00642
5-hydroxytryptamine		chemical - endogenous mammalian	Inhibited	-2.183	0.00643
MSTN		growth factor		-0.447	0.00654
NFKBIB		transcription regulator		-0.074	0.00654
SMAD7		transcription regulator	Activated	2.377	0.00654
daidzein		chemical drug	Inhibited	-2.598	0.00655
Ca2+		chemical - endogenous mammalian		0.347	0.00664
SLC18A3		transporter			0.00672
NPPC		other			0.00672
morin		chemical - endogenous non-mammalian			0.00672
neuroprotectin D1		chemical - endogenous mammalian			0.00672
RUNX2		transcription regulator		0.074	0.00673
RUNX3	-1.459	transcription regulator		1.885	0.00673
D-2-amino-5-phosphonovaleric acid		chemical reagent			0.00681
Rhox4b (includes others)		transcription regulator			0.00681
CPXM1		peptidase			0.00681
EHT-1864		chemical reagent			0.00681
tetrahydrocurcumin		chemical - endogenous mammalian			0.00681
PNU282987		chemical reagent			0.00681
miR-320b (and other miRNAs w/seed AAAGCUG)		mature microRNA			0.00681
ADAMTS1		peptidase			0.00681
SH2B3		other			0.00681
MTHFR		enzyme			0.00681
ITGA11		other			0.00681
SF1		transcription regulator			0.00681
RAB4A		enzyme			0.00681
emricasan		chemical drug			0.00681
betaxolol		chemical drug			0.00681
lestaurtinib		chemical drug			0.00681
aurintricarboxylic acid		chemical drug			0.00681
Z-VEID-FMK		chemical reagent			0.00681
triacylglycerol		chemical - endogenous mammalian			0.00681
Hg2+		chemical - endogenous non-mammalian			0.00681
CALCA		other		-0.042	0.00691
ESR2		ligand-dependent nuclear receptor		1.463	0.00701
cytochalasin D		chemical toxicant		0.108	0.00707
PTGS2		enzyme		0.12	0.00719
TNFSF11		cytokine	Inhibited	-2.11	0.00724
MKNK1		kinase	Inhibited	-2.646	0.00728
LGALS3		other		-0.44	0.00728
metribolone		chemical reagent	Inhibited	-3.624	0.00737
STAT1		transcription regulator	Inhibited	-3.092	0.0074
PIM1		kinase	Inhibited	-2.216	0.00762
Nfat (family)		group	Inhibited	-2.63	0.00767
CRNDE		other	Inhibited	-2	0.00776
TIMP1		cytokine		-1	0.00776
MED30		transcription regulator			0.00785
STIM1		ion channel			0.00785
SUV39H1		enzyme			0.00785
RV 538		chemical reagent			0.00785
deferoxamine		chemical drug		-0.259	0.00796
ID2		transcription regulator		0.655	0.00796
VDR		transcription regulator		-1.265	0.00801
CLEC4G		other		-0.277	0.00821
valsartan		chemical drug	Activated	2.176	0.00821
ADIPOQ		other		0.166	0.00826
SP3		transcription regulator			0.0085
phorbol 12,13-dibutyrate		chemical - endogenous non-mammalian		0.469	0.00856
THPO		cytokine	Inhibited	-2.199	0.00882
NOTCH3		transcription regulator	Inhibited	-2.048	0.00882
IL32		cytokine		-0.762	0.00882
PLG		peptidase		-1.664	0.00883
norepinephrine		chemical - endogenous mammalian		-0.216	0.00887
AR		ligand-dependent nuclear receptor		-1.883	0.00894
Nr1h		group	Activated	2.128	0.00902
NKX2-3		transcription regulator		-0.946	0.00908
Fgfr		group			0.00909
dacinostat		chemical drug			0.00909
GLIS2		transcription regulator			0.00909
ERVW-1		other			0.00909
EDNRA		transmembrane receptor			0.00909
HULC		other			0.00909
LEP		growth factor		-1.426	0.00912
MMP9		peptidase	Inhibited	-2.425	0.00935
USF1		transcription regulator		-1.964	0.00935
KLF6		transcription regulator		-1.221	0.00935
TBX5		transcription regulator		-1	0.00935
ATG7		enzyme		0.238	0.00935
S-18886		chemical drug			0.00939
ZNF652		other			0.00939
C1orf61		other			0.00939
MED28		other			0.00939
KDM4B		enzyme			0.00939
TRPV2		ion channel			0.00939
CBR3-AS1		other			0.00939
miR-338-3p (miRNAs w/seed CCAGCAU)		mature microRNA			0.00939
miR-184 (and other miRNAs w/seed GGACGGA)		mature microRNA			0.00939
DNM1L		enzyme			0.00939
KHDRBS1		transcription regulator			0.00939
ZNF423	-0.827	transcription regulator			0.00939
TFF2		other			0.00939
CAPNS1		peptidase			0.00939
19,20-epoxydocosapentaenoic acid		chemical - endogenous mammalian			0.00939
PSENEN		peptidase			0.00939
(S)-mevalonic acid		chemical - endogenous mammalian			0.00939
miR-124 mimic		chemical reagent			0.00939
myristic acid		chemical - endogenous mammalian			0.00939
SUMO3		other		-0.577	0.0094
nitrofen		chemical toxicant	Activated	2	0.0094
1810019D21Rik		other		-0.447	0.00947
calcitriol		chemical drug		1.306	0.00971
INHA		growth factor		1.915	0.00983
EGR1		transcription regulator		-1.764	0.00985
15-deoxy-delta-12,14 -PGJ 2		chemical - endogenous mammalian		1.058	0.00985
L-triiodothyronine		chemical - endogenous mammalian		-0.663	0.00989
heparin		chemical - endogenous mammalian		0.406	0.0099
celecoxib		chemical drug		0.342	0.01
IL12B		cytokine		-0.91	0.0102
KLF5		transcription regulator		-0.434	0.0102
fulvestrant		chemical drug		0.2	0.0102
MAP2K4		kinase			0.0102
DLL4		other		-1.067	0.0103
cyclosporin A		biologic drug		-0.494	0.0103
TNFSF13		cytokine		-0.152	0.0103
miR-182-5p (and other miRNAs w/seed UUGGCAA)		mature microRNA		1.982	0.0103
S1PR2		G-protein coupled receptor			0.0104
NR6A1		ligand-dependent nuclear receptor			0.0104
PDGFC		growth factor			0.0104
superoxide		chemical - endogenous mammalian			0.0104
phenyl-N-tert-butylnitrone		chemical reagent			0.0104
lovastatin		chemical drug		-0.288	0.0105
P38 MAPK		group	Inhibited	-2.787	0.0106
F2R	-0.832	G-protein coupled receptor	Inhibited	-2.412	0.0108
CX3CR1		G-protein coupled receptor	Inhibited	-2.36	0.0109
bexarotene		chemical drug		-1.769	0.0109
reactive oxygen species		chemical toxicant		-1.664	0.0109
glucagon		biologic drug		0.598	0.0109
Smad2/3		group			0.0109
halofuginone		chemical drug			0.0109
bafilomycin A1		chemical drug		-1.067	0.0112
paricalcitol		chemical drug		1.982	0.0112
NEDD9		other			0.0112
IL1A		cytokine	Inhibited	-2.465	0.0114
VHL		transcription regulator		1.236	0.0114
PRKCB		kinase		-0.975	0.0116
miR-21-5p (and other miRNAs w/seed AGCUUAU)		mature microRNA	Activated	2.19	0.0116
CD40		transmembrane receptor	Inhibited	-2.956	0.0117
AGN194204		chemical drug	Inhibited	-2.137	0.0117
SATB1		transcription regulator		-1.107	0.0117
captopril		chemical drug		1.664	0.0117
Collagen type IV		complex			0.0119
EPOR		transmembrane receptor			0.0119
MAPT		other			0.0122
CCN1		other		-1.664	0.0123
lipoxin A4		chemical - endogenous mammalian		0.831	0.0123
naringenin		chemical - endogenous non-mammalian		1	0.0123
tetraethylammonium		chemical drug	Activated	2	0.0123
POSTN		other			0.0123
GCS-100		chemical drug			0.0123
nebivolol		chemical drug			0.0123
tectorigenin		chemical - endogenous non-mammalian			0.0123
SERPINC1		enzyme			0.0123
evofosfamide		chemical drug			0.0123
TTR		transporter			0.0123
MIA		other			0.0123
PIGR		transporter			0.0123
COL4A1		other			0.0123
ACTA2	-0.9	other			0.0123
I-BET-151		chemical reagent			0.0123
pyrazole		chemical - endogenous non-mammalian			0.0123
exemestane		chemical drug			0.0123
astragaloside IV		chemical - endogenous non-mammalian			0.0123
atorvastatin		chemical drug		0.237	0.0124
RHO		G-protein coupled receptor		0.447	0.0124
genistein		chemical drug		-0.832	0.0126
CASR		G-protein coupled receptor	Inhibited	-2.828	0.0128
ID3	-0.951	transcription regulator		-0.16	0.0129
IL1R1		transmembrane receptor	Inhibited	-2	0.0132
Sn50 peptide		chemical toxicant	Activated	2.129	0.0132
MMP12		peptidase			0.0132
AGTR2		G-protein coupled receptor		-1.987	0.0133
HSD11B1		enzyme		0.152	0.0133
rasagiline		chemical drug			0.0133
CEACAM1		transporter			0.0133
everolimus		chemical drug			0.0133
HSP90AB1		enzyme			0.0135
TGFB3		growth factor	Inhibited	-2.596	0.0136
MAPK1		kinase		0.458	0.0136
CEBPA		transcription regulator		0.015	0.0137
ZEB1		transcription regulator		-0.339	0.0141
CAT		enzyme	Activated	2.2	0.0141
PLN		transporter			0.0141
Interferon alpha		group		-1.769	0.0143
ZFHX3		transcription regulator			0.0144
PDGF-AA		complex			0.0151
BMP15		growth factor			0.0151
TRPC1		ion channel			0.0151
Ro41-5253		chemical reagent			0.0151
dextran sulfate		chemical drug		-1.446	0.0155
MAP4K4		kinase	Activated	2.646	0.0155
PP1		chemical - kinase inhibitor		1.969	0.0156
desoxycorticosterone		chemical - endogenous mammalian			0.0156
APC/APC2		group			0.0156
ZFAS1		other			0.0156
olmesartan		chemical drug			0.0156
propargylamine		chemical reagent			0.0156
SNHG7		other			0.0156
CTNND1		other			0.0156
CCND2	-0.946	other			0.0156
PKN1		kinase			0.0156
MPO		enzyme			0.0156
SCUBE3		other			0.0156
RTKN		other			0.0156
GW 5074		chemical - kinase inhibitor			0.0156
benzoic acid		chemical - endogenous mammalian			0.0156
NOS3	-1.151	enzyme		-0.765	0.0159
TSC1		other		0.728	0.0159
diphenyleneiodonium		chemical reagent	Activated	2.177	0.0159
TCF7L2		transcription regulator	Inhibited	-3.035	0.016
REL		transcription regulator	Inhibited	-2.744	0.0161
BTK		kinase		-1.383	0.0161
DNMT3B		enzyme	Activated	2.121	0.0161
MYB		transcription regulator		-1.527	0.0166
IL21		cytokine		-0.644	0.0166
IL7		cytokine	Inhibited	-2.16	0.0167
dopamine		chemical - endogenous mammalian		-1.134	0.0167
PIK3R1		kinase		-1.054	0.0167
mifepristone		chemical drug		1.422	0.0167
TEAD1		transcription regulator		-1.98	0.0168
cholecalciferol		chemical - endogenous mammalian		-1.026	0.0168
KNG1		other		-0.887	0.0168
HBEGF		growth factor		-0.849	0.0168
methylmercury		chemical toxicant		-0.447	0.0168
monocrotaline		chemical toxicant		1.067	0.0168
PTGES		enzyme			0.0168
oxymatrine		chemical drug			0.0169
mir-214		microRNA			0.0169
coenzyme Q10		chemical drug			0.0169
CREB1		transcription regulator	Inhibited	-2.809	0.017
desmopressin		biologic drug		0.598	0.0175
CDKN1B		kinase		1.484	0.0175
Alpha catenin		group		1.947	0.0175
NRF1		transcription regulator	Inhibited	-2.2	0.0178
AHR		ligand-dependent nuclear receptor		1.568	0.0178
NRG1		growth factor	Inhibited	-3.094	0.0181
GCG		other		-1.039	0.0183
NOS2	-0.677	enzyme		-0.199	0.0186
indomethacin		chemical drug		0.441	0.0186
CHI3L1		enzyme			0.0188
mir-148		microRNA			0.0188
PLD2		enzyme			0.0188
P2RX7		ion channel			0.0188
ochratoxin A		chemical toxicant			0.0188
probucol		chemical drug			0.0188
arotinoid acid		chemical toxicant			0.0188
geranylgeranyl pyrophosphate		chemical - endogenous mammalian			0.0188
mir-34		microRNA	Activated	2.207	0.0189
epigallocatechin-gallate		chemical drug		0.721	0.019
GW9662		chemical reagent		0.509	0.0192
EGF		growth factor	Inhibited	-3.406	0.0193
Irp		group			0.0193
USP9X		peptidase			0.0193
PLCD1		enzyme			0.0193
mir-503		microRNA			0.0193
LUM		other			0.0193
IGFBP4		other			0.0193
Sry		transcription regulator			0.0193
COPS8		other			0.0193
5,6,7,8-tetrahydrobiopterin		chemical - endogenous mammalian			0.0193
R59949		chemical - kinase inhibitor			0.0193
2-hydroxy-1-naphthylaldehyde isonicotinoyl hydrazone		chemical reagent			0.0193
protocatechuic acid		chemical - endogenous non-mammalian			0.0193
N-chlorotaurine		chemical - kinase inhibitor			0.0193
troglitazone		chemical drug		0.534	0.0194
S100A8		other		-0.426	0.0195
XDH		enzyme		-0.205	0.0195
LTBR		transmembrane receptor		0	0.0195
S-adenosylmethionine		chemical - endogenous mammalian		1.091	0.0195
mir-145		microRNA			0.0195
ANGPT1		growth factor			0.0195
MTA1		transcription regulator			0.0195
bromobenzene		chemical toxicant		0.056	0.0199
geldanamycin		chemical - endogenous non-mammalian	Activated	2.795	0.02
NR1H4		ligand-dependent nuclear receptor		1.354	0.0201
HDAC3		transcription regulator			0.0201
ERK1/2		group		-1.217	0.0202
MIF		cytokine		-0.592	0.0206
ADRB		group		1	0.0207
bosentan		chemical drug			0.0208
ZBTB7A		transcription regulator			0.0208
ARG1		enzyme			0.0208
PTPN22		phosphatase			0.0208
kaempferol		chemical toxicant			0.0208
NOTCH2		transcription regulator		-1.967	0.0209
Hbb-b2		other		-1.964	0.0209
AGTR1		G-protein coupled receptor			0.0209
omeprazole		chemical drug			0.0209
HIPK2		kinase		-1.153	0.021
STUB1		enzyme		1.506	0.021
NKX2-1		transcription regulator			0.0214
NFAT5		transcription regulator		-1.706	0.022
mir-210		microRNA	Activated	2.433	0.022
3-hydroxy-3-methylglutaryl-coenzyme A		chemical - endogenous mammalian			0.022
Il2 beta gamma receptor		complex			0.022
ABLIM2		other			0.022
CRB2		other			0.022
pivalyloxymethyl butyrate		chemical drug			0.022
TRIM72		enzyme			0.022
TRAPPC9		other			0.022
Timp		group			0.022
JIP1/2/3		group			0.022
barasertib		chemical drug			0.022
bapineuzumab		biologic drug			0.022
danshen extract		chemical drug			0.022
Ctla2a/Ctla2b		other			0.022
TCEAL7		transcription regulator			0.022
hnRNP H		complex			0.022
FBXL17		other			0.022
ECE2		peptidase			0.022
MCM8		enzyme			0.022
ENTPD7		enzyme			0.022
PRDM4		transcription regulator			0.022
aleplasinin		chemical drug			0.022
TSPAN10		other			0.022
REG4		other			0.022
BRIP1		enzyme			0.022
ABLIM3		other			0.022
HDLBP		transporter			0.022
ATG9B		other			0.022
TSPAN5		other			0.022
CALHM1		ion channel			0.022
GSAP		peptidase			0.022
ECE		group			0.022
Flicr		other			0.022
TSPAN14	-0.411	other			0.022
RNF207		other			0.022
CLPTM1L		other			0.022
acetylcholinesterase inhibitor		chemical drug			0.022
HM13		peptidase			0.022
TSPAN15		other			0.022
BTN2A2		other			0.022
FBXL2		enzyme			0.022
FILIP1	-0.778	other			0.022
CHF 5074		chemical drug			0.022
8-prenylkaempferol		chemical - endogenous non-mammalian			0.022
nitecapone		chemical reagent			0.022
galiximab		biologic drug			0.022
STMN2		other			0.022
MYLPF		other			0.022
KLC1		other			0.022
RRAS		enzyme			0.022
RNPS1		other			0.022
PTPN13		phosphatase			0.022
Rcan1		other			0.022
FBXL20		other			0.022
mir-345		microRNA			0.022
mir-491		microRNA			0.022
mir-340		microRNA			0.022
miR-4651 (and other miRNAs w/seed GGGGUGG)		mature microRNA			0.022
mir-490		microRNA			0.022
mir-493		microRNA			0.022
MIR4281		microRNA			0.022
RTN1		other			0.022
NNMT		enzyme			0.022
ARF3		enzyme			0.022
PROTOR		group			0.022
(3E)-1-[(1S)-1-(4-fluorophenyl)ethyl]-3-[[3-methoxy-4-(4-methylimidazol-1-yl)phenyl]methylidene]piperidin-2-one		chemical reagent			0.022
HEIH		other			0.022
LY2811376		chemical drug			0.022
DOK3	-1.4	other			0.022
REG1A		growth factor			0.022
PARVA		other			0.022
ITIH5		other			0.022
STXBP2	-0.378	transporter			0.022
PSMC4		peptidase			0.022
CLN5		other			0.022
BACE2		peptidase			0.022
N6-methyl-(R)-roscovitine		chemical reagent			0.022
melamine		chemical reagent			0.022
QPCT		enzyme			0.022
PSMA2		peptidase			0.022
DMAP1		transcription regulator			0.022
MAP7		other			0.022
TSPAN17		enzyme			0.022
Klf7		transcription regulator			0.022
4-methoxyhonokiol		chemical - endogenous non-mammalian			0.022
TPO		enzyme			0.022
SYNPO	-1.194	other			0.022
ABLIM1		other			0.022
CR-1-31-B		chemical reagent			0.022
NECAB3		other			0.022
ARCN1		other			0.022
RARRES1		other			0.022
STXBP1		transporter			0.022
TARID		other			0.022
ITM2C	-0.911	other			0.022
BTA-EG4		chemical reagent			0.022
FZD4		G-protein coupled receptor			0.022
ginsenoside Rg3		biologic drug			0.022
leukadherin 1		chemical reagent			0.022
PAK3		kinase			0.022
TCHH		other			0.022
RBM25		other			0.022
MI-319		chemical reagent			0.022
SHC3		kinase			0.022
PSMD6		enzyme			0.022
CNTNAP1		other			0.022
EIF4A1		translation regulator			0.022
solamargine		chemical drug			0.022
sphingosine kinase inhibitor V		chemical - kinase inhibitor			0.022
soluble gamma-secretase modulator 49		chemical reagent			0.022
soluble gamma-secretase modulator 41		chemical reagent			0.022
soluble gamma-secretase modulator 46		chemical reagent			0.022
subditine		chemical reagent			0.022
atractylenolide I		chemical reagent			0.022
CPS49		chemical reagent			0.022
picolog		chemical reagent			0.022
flacourtia indica methanol extract		chemical reagent			0.022
WJ9708012		chemical reagent			0.022
rocaglaol		chemical reagent			0.022
7,8-dihydroxy-4-methylcoumarin		chemical reagent			0.022
N-[3-(trifluoromethyl)phenyl]retinamide		chemical reagent			0.022
luffa echinata roxb fruit extract		chemical reagent			0.022
gypenoside		chemical reagent			0.022
pseudolaric acid B		chemical reagent			0.022
alpinetin		chemical reagent			0.022
bisindole-linked pyrrolo[2,1-c][1,4]benzodiazepine 5b		chemical reagent			0.022
zuo-jin-wan		chemical drug			0.022
dianthus chinensis l. ethanol extract		chemical reagent			0.022
SPI-112Me		chemical reagent			0.022
tetraacetyl-phytosphingosine		chemical reagent			0.022
persea declinata (bl.) kosterm bark methanolic crude extract		chemical reagent			0.022
nitidine		chemical reagent			0.022
(+)-terpinen-4-ol		chemical reagent			0.022
korean red ginseng extract		chemical reagent			0.022
uncarinic acid E		chemical reagent			0.022
miR-135a mimic		chemical reagent			0.022
hydroxyaminoindan		chemical reagent			0.022
aloin		chemical reagent			0.022
morusin		chemical - endogenous non-mammalian			0.022
H9 extract		chemical reagent			0.022
HO-3867		chemical reagent			0.022
let-7c mimic		chemical reagent			0.022
raddeanin A		chemical reagent			0.022
MPT0G009		chemical reagent			0.022
fungal taxol		chemical reagent			0.022
1-benzyl-2-phenylbenzimidazole		chemical reagent			0.022
AB1		chemical reagent			0.022
EAPB0203		chemical reagent			0.022
tinostamustine		chemical drug			0.022
zinc-citrate		chemical reagent			0.022
6-azidomethyl-1-hydroxy-3,8-dimethoxy-9,10-anthraquinone		chemical reagent			0.022
cardiotoxin III		chemical reagent			0.022
deoxyapoaranotin		chemical reagent			0.022
acetylapoaranotin		chemical reagent			0.022
acetylaranotin		chemical reagent			0.022
JOT01006		chemical reagent			0.022
4-(3',5'-dimethoxybenzyloxy)-6-methoxyquinolin-2(1H)-one		chemical reagent			0.022
TL-77		chemical reagent			0.022
8-hydrocalamenene		chemical reagent			0.022
farnesiferol C		chemical reagent			0.022
hederagenin		chemical reagent			0.022
pien tze huang methanol extract		chemical reagent			0.022
MAPK substrate-4		chemical reagent			0.022
2,2-dichloroacetophenone		chemical reagent			0.022
mansonone E		chemical reagent			0.022
liriope platyphylla root part extract		chemical reagent			0.022
bornyl caffeate		chemical reagent			0.022
AUH-6-96		chemical reagent			0.022
MPT0B169		chemical reagent			0.022
(-)-gossypol-enriched cottonseed oil		chemical reagent			0.022
heteronemin		chemical reagent			0.022
procyanidin B2-3'-O-gallate		chemical reagent			0.022
sun ginseng extract		chemical reagent			0.022
procyanidin B2-3,3'-di-O-gallate		chemical reagent			0.022
EG443		chemical reagent			0.022
MC622		chemical reagent			0.022
MC55w21		chemical reagent			0.022
MC55w10		chemical reagent			0.022
CRANAD-17		chemical reagent			0.022
SAIT301		biologic drug			0.022
KRT7-AS		other			0.022
NF-kappaB inhibitor		chemical drug			0.022
Gm17251		other			0.022
lacidipine		chemical drug			0.022
MW-III-36C		chemical - protease inhibitor			0.022
4-hydroxybutanoic acid		chemical drug			0.022
phenylpropanoic acid		chemical - endogenous mammalian			0.022
FR 49175		chemical toxicant			0.022
dihydrotetrabenazine		chemical reagent			0.022
GF 120918		chemical reagent			0.022
iproniazid		chemical drug			0.022
RS86		chemical reagent			0.022
SR 48968		chemical drug			0.022
oxodiperoxo(pyridine-2-carboxylate)vanadate(V)		chemical reagent			0.022
p-cuminaldehyde		chemical - endogenous non-mammalian			0.022
pantoprazole		chemical drug			0.022
benznidazole		chemical drug			0.022
IC261		chemical - kinase inhibitor			0.022
isobutyric acid		chemical - endogenous non-mammalian			0.022
SKI-190986		chemical reagent			0.022
SKI-213271		chemical reagent			0.022
2-((4-(2-hydroxypropan2-yl)phenyl)amino)-1H-benzo[d]imidazole-6-carbonitrile		chemical - kinase inhibitor			0.022
CS-1		chemical reagent			0.022
SH-4-54		chemical reagent			0.022
pepleomycin		chemical drug			0.022
luteolin 7-O-beta-D-glucoside		chemical - endogenous non-mammalian			0.022
metaproterenol sulfate		chemical drug			0.022
ferricyanide		chemical reagent			0.022
iodine-131		chemical drug			0.022
tyrphostin AG 1288		chemical - kinase inhibitor			0.022
isovaleric acid		chemical - endogenous mammalian			0.022
fucose		chemical - endogenous mammalian			0.022
SOX4		transcription regulator		-0.853	0.0221
lipoteichoic acid		chemical - endogenous non-mammalian	Inhibited	-2.16	0.0222
TSH		complex		-1.929	0.0222
losartan potassium		chemical drug		1.118	0.0222
MYOD1		transcription regulator		-0.921	0.0223
TAF7L		transcription regulator		-1.969	0.0224
4-hydroxynonenal		chemical toxicant		-1.067	0.0224
OSM		cytokine		-0.119	0.0225
SLC9A3		ion channel			0.023
carvedilol		chemical drug			0.023
piceatannol		chemical - endogenous non-mammalian			0.023
PARP		group			0.0232
DDR2		kinase			0.0232
USP8		peptidase			0.0232
LMO2		transcription regulator			0.0232
ELK3	-0.41	transcription regulator			0.0232
MYZAP		other			0.0232
dantrolene		chemical drug			0.0232
benazepril		chemical drug			0.0232
allyl isothiocyanate		chemical toxicant			0.0232
CBR-470-1		chemical - kinase inhibitor			0.0232
RAF1		kinase	Inhibited	-3.138	0.0234
PIK3CA		kinase		0.068	0.0234
capsaicin		chemical drug		0.44	0.0234
cytokine		group		-0.899	0.0237
obeticholic acid		chemical drug		0.176	0.0239
HOXA3		transcription regulator		0.235	0.0239
let-7a-5p (and other miRNAs w/seed GAGGUAG)		mature microRNA	Activated	2.745	0.0245
MEF2D		transcription regulator		-0.714	0.0246
TFAP2C		transcription regulator		0	0.0246
thioacetamide		chemical toxicant			0.0247
Sb202190		chemical - kinase inhibitor		-0.228	0.0248
Mir122a,b		group			0.0252
CDH11		other			0.0252
ELF1		transcription regulator			0.0252
CFLAR		other			0.0252
chelerythrine		chemical drug			0.0252
sucrose		chemical - endogenous mammalian			0.0252
DGCR8		enzyme		-1.981	0.0255
ITGB2	-0.982	transmembrane receptor		-0.152	0.0255
IL24		cytokine		-0.114	0.0255
OLR1		transmembrane receptor		0	0.0255
TIMP3		other		1.715	0.0255
IL22		cytokine		-0.682	0.0258
ARNT		transcription regulator			0.0258
C3		peptidase		-0.507	0.0259
FOXA2		transcription regulator		-0.447	0.0261
5-azacytidine		chemical drug	Inhibited	-2.099	0.0262
curcumin		chemical drug	Activated	2.507	0.0264
WNT1		cytokine		-1.982	0.0267
TAL1	-0.563	transcription regulator	Inhibited	-2.177	0.0268
Il3		cytokine		-0.541	0.0272
HDAC5		transcription regulator		0.2	0.0272
WWTR1		transcription regulator			0.0272
Jnk		group		-1.722	0.0275
Pde		group			0.0275
AFAP1-AS1		other			0.0275
EEF1A2		translation regulator			0.0275
GFPT1		enzyme			0.0275
FMN2		other			0.0275
ETV6		transcription regulator			0.0275
HNRNPAB		enzyme			0.0275
midostaurin		chemical drug			0.0275
N,N-dimethylarginine		chemical - endogenous mammalian			0.0275
LLGL2		other			0.0276
JAK inhibitor I		chemical - kinase inhibitor			0.0276
octreotide		biologic drug			0.0276
bardoxolone methyl		chemical drug			0.0276
SNCA		enzyme		-1.778	0.0277
17-alpha-ethinylestradiol		chemical drug		-1.915	0.0279
IKBKB		kinase		-1.748	0.028
benzo(a)pyrene		chemical toxicant		-1.915	0.0283
E. coli lipopolysaccharide		chemical - endogenous non-mammalian	Inhibited	-2.156	0.0286
EBF1		transcription regulator	Inhibited	-2.2	0.0287
RARA		ligand-dependent nuclear receptor		-0.882	0.0288
CD3 group		group		-1.987	0.0289
SPHK1		kinase		-1.987	0.0289
CBFB		transcription regulator		-1.342	0.03
PD173074		chemical reagent		-0.156	0.03
TEAD4		transcription regulator			0.03
caspase		group			0.03
TNFSF14		cytokine			0.03
CASP3		peptidase			0.03
ZBTB48		transcription regulator			0.03
stearic acid		chemical - endogenous mammalian			0.03
FGF2		growth factor	Inhibited	-2.612	0.0302
doxorubicin		chemical drug		-1.306	0.0305
miR-124-3p (and other miRNAs w/seed AAGGCAC)		mature microRNA	Activated	3.128	0.0306
NR3C2		ligand-dependent nuclear receptor	Inhibited	-2.449	0.0308
SYVN1		transporter		-1.673	0.0308
CDKN2A		transcription regulator		-0.913	0.0313
PRDM1		transcription regulator		0.722	0.0314
N-acetyl-L-cysteine		chemical drug		1.19	0.0316
ulipristal acetate		chemical drug			0.032
IgG2a		complex			0.032
SOX5		transcription regulator			0.032
MCL1		transporter			0.032
mir-140		microRNA			0.032
AIF1		other			0.032
PIK3CB		kinase			0.032
FRS2		other			0.032
AEBP1		peptidase			0.032
candesartan cilexetil		chemical drug			0.032
cantharidin		chemical drug			0.032
spermine nitric oxide complex		chemical toxicant			0.032
roflumilast N-oxide		chemical - endogenous mammalian			0.032
oleoylethanolamide		chemical - endogenous mammalian			0.032
ionomycin		chemical reagent	Inhibited	-2.008	0.0322
RETN		other		-0.762	0.0325
ROR1		kinase			0.0326
deferasirox		chemical drug			0.0326
C1QA		other			0.0326
HOXC8		transcription regulator			0.0326
IFRD1		other			0.0326
PPP3R1		phosphatase			0.0326
valproic acid		chemical drug		0.215	0.0328
RETNLB		other	Inhibited	-2.219	0.0329
MAP2K1/2		group		-0.596	0.0329
Y 27632		chemical drug		1.303	0.0329
HIF1A		transcription regulator	Inhibited	-3.023	0.0331
lactacystin		chemical - protease inhibitor		-1.813	0.0331
lysophosphatidic acid		chemical - other		-0.875	0.0332
EBI3	-0.603	cytokine		-1.988	0.0344
nelfinavir		chemical drug		-1.342	0.0344
N-Ac-Leu-Leu-norleucinal		chemical - protease inhibitor		0	0.0344
salicylic acid		chemical drug		1.944	0.0344
JUND		transcription regulator			0.0344
Mapk		group	Inhibited	-2.213	0.0345
NCF1		enzyme			0.0353
PRKCI		kinase			0.0353
PRKCZ		kinase			0.0353
CD274		enzyme			0.0353
clodronic acid		chemical drug			0.0353
suramin		chemical drug			0.0353
vitamin K3		chemical drug			0.0353
nitroarginine		chemical reagent			0.0353
WT1		transcription regulator		-1.508	0.0355
PIK3CG		kinase		-0.612	0.0358
KDM1A		enzyme		0.476	0.0359
NR4A2		ligand-dependent nuclear receptor		0.284	0.036
THRA		ligand-dependent nuclear receptor		-1.455	0.0364
INSR		kinase		-0.755	0.0364
MSC		transcription regulator		0	0.0364
MOG		other			0.0364
EPO		cytokine	Inhibited	-2.435	0.0365
D-alpha-tocopheryl succinate		chemical reagent			0.0368
GON4L		transcription regulator			0.0368
MEG3		other			0.0368
Pdgfr		group			0.0368
sitagliptin		chemical drug			0.0368
Atrial Natriuretic Peptide		group			0.0368
CMKLR1	-1.4	G-protein coupled receptor			0.0368
COL9A1		other			0.0368
CBLB		enzyme			0.0368
POU3F2		transcription regulator			0.0368
LOXL2	-0.592	enzyme			0.0368
SH3KBP1		other			0.0368
GADD45B		other			0.0368
NLRC4		other			0.0368
GRM5		G-protein coupled receptor			0.0368
PAX4		transcription regulator			0.0368
MAS1		G-protein coupled receptor			0.0368
SPINT2		other			0.0368
BET		group			0.0368
pimozide		chemical drug			0.0368
zeranol		chemical - endogenous mammalian			0.0368
E64d		chemical - protease inhibitor			0.0368
nandrolone		chemical drug			0.0368
GATA4		transcription regulator		-1.526	0.0369
PI3K (family)		group	Inhibited	-2.393	0.0372
IRF8		transcription regulator		-1.755	0.0375
TGFA		growth factor	Inhibited	-2.182	0.0376
apigenin		chemical - endogenous non-mammalian			0.0376
fluticasone propionate		chemical drug		0	0.0377
miR-16-5p (and other miRNAs w/seed AGCAGCA)		mature microRNA	Activated	2.915	0.0379
mir-150		microRNA			0.0381
ADA	-1.138	enzyme			0.0381
EWSR1		other			0.0381
diazoxide		chemical drug			0.0381
iron		chemical - endogenous mammalian		-1.987	0.0385
Pln		other			0.0385
CCL5		cytokine	Inhibited	-2	0.0393
CDH1		other		1.52	0.0393
cigarette smoke		chemical toxicant		-1.818	0.0405
NR3C1		ligand-dependent nuclear receptor		-0.215	0.0405
RNA polymerase II		complex			0.0405
FOXO1		transcription regulator		-0.395	0.0406
PKD1	-0.848	ion channel		1	0.0409
MAFB		transcription regulator		-1.342	0.041
ITK		kinase		-0.156	0.041
mycophenolic acid		chemical drug		0	0.041
TFRC		transporter		1.342	0.041
prostaglandin D2		chemical - endogenous mammalian			0.041
SKP2		other			0.041
MIR124		group			0.041
PRKCQ		kinase			0.041
irbesartan		chemical drug			0.041
rosuvastatin		chemical drug			0.041
Am 580		chemical toxicant			0.041
bardoxolone		chemical drug			0.041
eplerenone		chemical drug			0.041
ZBTB16		transcription regulator		0.728	0.0413
melatonin		chemical - endogenous mammalian		0.811	0.0413
elastase		group			0.0418
PECAM1		other			0.0418
NDUFA13		enzyme			0.0418
CDH2		other			0.0418
PTBP1		enzyme			0.0418
miR-143-3p (and other miRNAs w/seed GAGAUGA)		mature microRNA			0.0418
TBX3		transcription regulator			0.0418
HLA-A		other			0.0418
GNB3		enzyme			0.0418
NHLH2		transcription regulator			0.0418
RGCC		other			0.0418
LAMC1	-0.3	other			0.0418
SP2		transcription regulator			0.0418
NPFF		other			0.0418
FOXF2		transcription regulator			0.0418
ACE2		peptidase			0.0418
lidocaine		chemical drug			0.0418
N-carbobenzyloxy-leucine-leucine-norvalinal		chemical - protease inhibitor			0.0418
calpeptin		chemical reagent			0.0418
palmitoleic acid		chemical - endogenous mammalian			0.0418
Fe2+		chemical - endogenous mammalian			0.0418
Cd2+		chemical toxicant			0.0418
IL11		cytokine		-1.98	0.0427
zymosan		chemical - endogenous non-mammalian		-1.455	0.0427
methamphetamine		chemical drug		0.44	0.0427
PTPN6	-0.503	phosphatase		0.849	0.0427
ciglitazone		chemical drug		1.387	0.0427
N-nitro-L-arginine methyl ester		chemical drug		-1.485	0.0429
pyrrolidine dithiocarbamate		chemical reagent		1.607	0.0429
(6E,8Z,11Z,14Z)-(5S)-5-hydroperoxyeicosa-6,8,11,14-tetraenoic acid		chemical - endogenous mammalian			0.0434
8-bromo-cyclic ADP-ribose		chemical reagent			0.0434
isosorbide dinitrate		chemical drug			0.0434
prostaglandin E3		chemical - endogenous mammalian			0.0434
D-cysteine		chemical - endogenous non-mammalian			0.0434
phytic acid		chemical - endogenous non-mammalian			0.0434
atiprimod		chemical drug			0.0434
Cd33		other			0.0434
EGFR ligand		group			0.0434
dacetuzumab		biologic drug			0.0434
Tgf beta receptor		complex			0.0434
2-methoxycinnamaldehyde		chemical - endogenous non-mammalian			0.0434
lysine clonixinate		chemical drug			0.0434
GMNC		other			0.0434
Calcb		other			0.0434
nomegestrol acetate		chemical drug			0.0434
NTN4		other			0.0434
GSDMB		other			0.0434
ADRM1		other			0.0434
RER1		other			0.0434
Integrin alpha V beta 3		complex			0.0434
RTN3		other			0.0434
SLC9A6		transporter			0.0434
ABRA		other			0.0434
EPN3		other			0.0434
RTN2		other			0.0434
alpha-adrenergic receptor		group			0.0434
ZDHHC21		enzyme			0.0434
leteprinim		chemical drug			0.0434
NAT8		transcription regulator			0.0434
ZDHHC7		enzyme			0.0434
JPH2		enzyme			0.0434
FUT9		enzyme			0.0434
FKRP		other			0.0434
TBX4		transcription regulator			0.0434
MAP3K21		kinase			0.0434
FRMPD1		other			0.0434
fedratinib		chemical drug			0.0434
stearidonic acid		chemical - endogenous mammalian			0.0434
EIF2B5		other			0.0434
ginkgetin		chemical - endogenous non-mammalian			0.0434
BACE1-AS		other			0.0434
Z-360		chemical drug			0.0434
INTERLEUKIN		group			0.0434
SORCS1		transporter			0.0434
CTS-1027		chemical drug			0.0434
SPON1		other			0.0434
TNNC1		other			0.0434
HSPE1		enzyme			0.0434
ACTC1		enzyme			0.0434
PDIA4		enzyme			0.0434
ARFGEF2		other			0.0434
PRKCSH	-0.387	enzyme			0.0434
Abcb1b		transporter			0.0434
APBA1		transporter			0.0434
SYCP3		other			0.0434
GAS5-AS1		other			0.0434
MLIP		transcription regulator			0.0434
TJP1		other			0.0434
SYNJ1		phosphatase			0.0434
miR-532-5p (and other miRNAs w/seed AUGCCUU)		mature microRNA			0.0434
NEDD8		enzyme			0.0434
mir-663		microRNA			0.0434
mir-134		microRNA			0.0434
6-shogaol		chemical - endogenous non-mammalian			0.0434
IGK		other			0.0434
PSG1		other			0.0434
apilimod		chemical drug			0.0434
IDE		peptidase			0.0434
GPR34		G-protein coupled receptor			0.0434
APBA2		transporter			0.0434
ITM2B		other			0.0434
SEC63		transporter			0.0434
SIGLEC11		other			0.0434
ARFRP1		enzyme			0.0434
MAT2A		enzyme			0.0434
TIAM2		enzyme			0.0434
MYL2		other			0.0434
PTGES2		transcription regulator			0.0434
CA2		enzyme			0.0434
IBTK		other			0.0434
PTPRT		phosphatase			0.0434
CUX2		transcription regulator			0.0434
KRT18		other			0.0434
NTSR2		G-protein coupled receptor			0.0434
NPAS3		transcription regulator			0.0434
BIN1		other			0.0434
GPBP1		transcription regulator			0.0434
silvestrol		chemical - endogenous non-mammalian			0.0434
RXFP1		G-protein coupled receptor			0.0434
TJP2		kinase			0.0434
COX6A2		enzyme			0.0434
PNRC1		other			0.0434
TRIM54		other			0.0434
PICALM		other			0.0434
AZIN1		enzyme			0.0434
Gm4836 (includes others)		other			0.0434
NAT8B		enzyme			0.0434
SNRPA		other			0.0434
RPS4Y1		other			0.0434
LAMB2	-0.695	enzyme			0.0434
NGB		transporter			0.0434
CYP4A22-AS1		other			0.0434
3830403N18Rik/Xlr		other			0.0434
E-c-HDMAPP		chemical reagent			0.0434
depsipeptide		chemical - other			0.0434
PI 3-kinase inhibitor		chemical drug			0.0434
metacept-1		chemical reagent			0.0434
E. coli 011:B4 lipopolysaccharide		chemical - endogenous non-mammalian			0.0434
caseamembrin C		chemical reagent			0.0434
xanthotoxol		chemical - endogenous non-mammalian			0.0434
indapamide		chemical drug			0.0434
diflunisal		chemical drug			0.0434
carnitine		chemical - endogenous mammalian			0.0434
dibucaine		chemical drug			0.0434
tetracaine		chemical drug			0.0434
donepezil		chemical drug			0.0434
ethyl vanillin		chemical reagent			0.0434
lipoamide		chemical - endogenous mammalian			0.0434
erbstatin		chemical - endogenous non-mammalian			0.0434
fenoprofen		chemical drug			0.0434
4-nitrophenol		chemical - endogenous mammalian			0.0434
SD-1008		chemical - kinase inhibitor			0.0434
sinapinic acid		chemical - endogenous non-mammalian			0.0434
theaflavin-3,3'-digallate		chemical - endogenous non-mammalian			0.0434
kaolin		chemical drug			0.0434
cation		chemical - other			0.0434
Cavtratin		chemical - kinase inhibitor			0.0434
heme arginate		chemical drug			0.0434
D-JNK inhibitor I		biologic drug			0.0434
Z-IL-CHO		chemical - protease inhibitor			0.0434
CE-2072		chemical reagent			0.0434
3-hydroxyflavone		chemical - endogenous non-mammalian			0.0434
(S)-norcoclaurine		chemical - endogenous non-mammalian			0.0434
tyrphostin 47		chemical - kinase inhibitor			0.0434
tyrphostin AG 1295		chemical - kinase inhibitor			0.0434
acyl-coenzyme A		chemical - endogenous mammalian			0.0434
D-erythro-C16-ceramide		chemical - endogenous mammalian			0.0434
poly(ADP-ribose)		chemical - endogenous mammalian			0.0434
5-thio-D-glucose		chemical reagent			0.0434
lipooligosaccharide		chemical toxicant			0.0434
17-epiestriol		chemical - endogenous mammalian			0.0434
IL10RA		transmembrane receptor		1.508	0.0439
prostaglandin J2		chemical - endogenous mammalian			0.044
Fgf		group			0.044
ETV4		transcription regulator			0.044
CR1L		other			0.044
KEAP1		transcription regulator			0.044
semaxinib		chemical drug			0.044
daunorubicin		chemical drug			0.044
S-nitroso-N-acetylpenicillamine		chemical reagent			0.044
testosterone		chemical - endogenous mammalian		-1.612	0.0447
DETA-NONOate		chemical reagent		-1.206	0.045
APOA1		transporter		1.925	0.045
CNR1		G-protein coupled receptor		-1.331	0.0453
DDIT3		transcription regulator		-0.896	0.046
CD44		other	Inhibited	-2.362	0.0463
maslinic acid		chemical - endogenous non-mammalian			0.0464
xanthine		chemical - endogenous mammalian			0.0471
betamethasone		chemical drug			0.0471
CSF2RB	-1.206	transmembrane receptor			0.0471
GAS2L3		other			0.0471
ZNF148		transcription regulator			0.0471
UBD		other			0.0471
miR-100-5p (and other miRNAs w/seed ACCCGUA)		mature microRNA			0.0471
MAFG		transcription regulator			0.0471
ITIH1		other			0.0471
DSP		other			0.0471
CBX3		transcription regulator			0.0471
RHOB		enzyme			0.0471
vatalanib		chemical drug			0.0471
dimethyl fumarate		chemical drug			0.0471
aristolochic acid I		chemical toxicant			0.0471
icatibant		biologic drug			0.0471
prostaglandin		chemical drug			0.0471
auranofin		chemical drug			0.0471
Cu2+		chemical - endogenous mammalian			0.0471
IKZF2		transcription regulator			0.0472
PIAS1		transcription regulator			0.0472
CD80		transmembrane receptor			0.0472
MMP2		peptidase			0.0472
PLAT	-0.476	peptidase			0.0472
N(G)-monomethyl-D-arginine		chemical - endogenous mammalian			0.0472
3-deazaneplanocin		chemical drug		-0.958	0.0473
nitroprusside		chemical drug		-0.879	0.0473
luteolin		chemical drug		0.739	0.0473
IL12 (complex)		complex		-0.52	0.0475
VIP		other		-0.223	0.0476
PTP4A1		phosphatase		-0.059	0.0476
bisindolylmaleimide I		chemical - kinase inhibitor		1.353	0.0476
GW501516		chemical drug			0.0476
Hsp90		group		-1.558	0.0482
trans-hydroxytamoxifen		chemical drug		1.48	0.0483
NFkB (complex)		complex	Inhibited	-3.314	0.049
FLI1		transcription regulator			0.0497
emodin		chemical drug			0.0497
uric acid		chemical - endogenous mammalian		-1.922	0.0649
UCP1		transporter	Activated	2.137	0.0699
streptozocin		chemical drug		-1.834	0.0701
TFAP2A		transcription regulator		1.941	0.0767
bortezomib		chemical drug	Activated	2.177	0.0995
ritonavir		chemical drug	Activated	2.213	0.106
ERBB4		kinase		1.941	0.128
docetaxel		chemical drug		1.987	0.325
HSF1		transcription regulator		-1.98	0.346

## Sheet: SaureusBrown_upstream_analy
Supplementary Table 8: Modulewise (see different tabs) Ingenuity upstream regulator analysis in the hepatic transcriptome of cows in response to intramammary S. aureus challenge
Upstream Regulator	Expr Log Ratio	Molecule Type	Predicted Activation State	Activation z-score	p-value of overlap
MAPT		other			2.97e-05
TP53		transcription regulator		-1.501	0.000163
Firre		other	Inhibited	-2.646	0.000292
CLPP	-0.358	peptidase	Activated	2.449	0.000457
KIRREL1	-0.819	other			0.000683
CLDN7		other		-0.104	0.00077
RTN4		other		1.109	0.00135
salirasib		chemical drug		0.447	0.00135
NPHS1		other			0.00135
sertindole		chemical drug			0.00135
lith-O-Asp		chemical reagent			0.00138
ZDHHC2		enzyme			0.00223
APR-246		chemical drug			0.00257
EPHA2		kinase			0.00281
miR-103-3p (and other miRNAs w/seed GCAGCAU)		mature microRNA			0.00432
mir-374		microRNA			0.00459
SH3RF1		enzyme			0.00459
RAC2		enzyme			0.00477
GnRH analog		biologic drug		0.344	0.00532
OGA		enzyme		0.535	0.00592
GADD45GIP1		other			0.00606
Z-LLL-CHO		chemical - protease inhibitor		-1.236	0.00682
ciprofloxacin		chemical drug		0.816	0.00732
CDH11		other			0.00947
LINC01139		other			0.00955
parathyroid hormone-related protein		biologic drug			0.00955
JMJD6		transmembrane receptor			0.00955
HAS2		enzyme			0.00955
S100P		other			0.00955
bicyclol		chemical drug			0.0116
TCF21		transcription regulator			0.0116
CELF1		translation regulator			0.0116
5-hydroxytryptamine		chemical - endogenous mammalian			0.0122
KLF3		transcription regulator		-0.632	0.0134
METTL3		enzyme			0.0137
OVGP1		enzyme			0.0152
FOXD2		transcription regulator			0.0152
CLDN9		other			0.0152
PPP3CC		phosphatase			0.0152
MTX2		transporter			0.0152
UPF3B		transporter			0.0152
EIF2B2		other			0.0152
FILIP1L		other			0.0152
CTNNA1		other			0.0152
POLDIP2		other			0.0152
GTx-560		chemical reagent			0.0152
Celf1		other			0.0152
BAIAP3		other			0.0152
CHP1		other			0.0152
EIF2S2		translation regulator			0.0152
rheoswitch ligand 1		chemical reagent			0.0152
bis-T-23		chemical reagent			0.0152
MRTFA		transcription regulator		-1.744	0.0154
APP		other		-0.104	0.0158
MMP12		peptidase			0.0163
bee venom		chemical - endogenous non-mammalian			0.0169
miR-132-3p (and other miRNAs w/seed AACAGUC)		mature microRNA			0.0186
HSF1	-0.634	transcription regulator		-0.05	0.0187
MKNK1		kinase	Inhibited	-2.236	0.0198
SP110		transcription regulator		1.633	0.0209
leupeptin		chemical - protease inhibitor			0.0212
MMP3		peptidase	Inhibited	-2.236	0.0229
bromobenzene		chemical toxicant			0.0229
KLF2		transcription regulator			0.0233
ADORA2A		G-protein coupled receptor		-0.447	0.0236
EFNB2		kinase			0.024
tetraethylammonium		chemical drug			0.0242
miR-124-3p (and other miRNAs w/seed AAGGCAC)		mature microRNA	Activated	2.828	0.0242
Vegf		group	Inhibited	-2.387	0.0259
MRTFB		transcription regulator	Inhibited	-2.219	0.0265
triclosan		chemical drug			0.0269
miR-205-5p (and other miRNAs w/seed CCUUCAU)		mature microRNA			0.0269
plicamycin		chemical drug		-1	0.0273
SMYD3		enzyme			0.03
ethidium		chemical drug			0.03
GNA15		enzyme			0.0301
2,2,2-trichloroethanol		chemical toxicant			0.0301
2-nitrotoluene		chemical toxicant			0.0301
Pdgfra-Pdgfrb		complex			0.0301
NTN4		other			0.0301
SETX		enzyme			0.0301
ETV7		transcription regulator			0.0301
H3		other			0.0301
KIFC1		enzyme			0.0301
SYMPK		other			0.0301
SLC20A1		transporter			0.0301
miR-675-3p (miRNAs w/seed UGUAUGC)		mature microRNA			0.0301
miR-483-5p (miRNAs w/seed AGACGGG)		mature microRNA			0.0301
miR-378a-5p (miRNAs w/seed UCCUGAC)		mature microRNA			0.0301
PSMB2		peptidase			0.0301
LACTB		peptidase			0.0301
GGA2		transporter			0.0301
TRIM54		other			0.0301
Setd1b		other			0.0301
canertinib		chemical drug			0.0301
foscarnet		chemical drug			0.0301
TAN 67		chemical reagent			0.0301
Mir23a/b/c		group			0.0301
2-deoxy-D-ribose		chemical - endogenous mammalian			0.0301
MYCN		transcription regulator		1.129	0.0302
HNF4A		transcription regulator			0.0319
metribolone		chemical reagent		-1.565	0.0329
ERF		transcription regulator			0.0332
MAP4K4		kinase	Activated	2.236	0.0342
HOTAIR		other			0.0344
Ige		complex	Inhibited	-3	0.0346
N(6)-(3-iodobenzyl)-5'-N-methylcarboxamidoadenosine		chemical drug			0.0365
CCKBR		G-protein coupled receptor			0.0365
CXCL12		cytokine		-0.114	0.0368
RB1		transcription regulator		0.333	0.0375
EIF4E		translation regulator	Inhibited	-2.449	0.0396
CCL5		cytokine	Inhibited	-2	0.0406
SRF		transcription regulator	Inhibited	-2.415	0.0409
IND S1		chemical - kinase inhibitor			0.0435
NSD3		enzyme			0.0449
SAMM50		other			0.0449
2-(3-chlorophenylamino)phenylacetic acid		chemical drug			0.0449
methylamphotericin B		chemical drug			0.0449
gelatinase		group			0.0449
LAMTOR2		other			0.0449
riociguat		chemical drug			0.0449
mir-1180		microRNA			0.0449
STIP1		other			0.0449
TBC1D10A		other			0.0449
amantadine		chemical drug			0.0449
natamycin		chemical drug			0.0449
(S)-duloxetine		chemical drug			0.0449
potassium cyanide		chemical reagent			0.0449
voriconazole		chemical drug			0.0449
Z-LEHD-FMK		chemical reagent			0.0449
D-lysergic acid diethylamide		chemical drug			0.0449
tibolone		chemical drug			0.0449
AGT		growth factor		-0.87	0.0454
SMYD1		transcription regulator			0.0466
nocodazole		chemical reagent		0.577	0.0467
PSEN1		peptidase			0.047
PDGF-DD		complex			0.0472
HRAS	-0.636	enzyme		-1.039	0.0484
KDM5A		transcription regulator		1.342	0.0485

## Sheet: SaureusRoyalblue_upstream_analy
Supplementary Table 8: Modulewise (see different tabs) Ingenuity upstream regulator analysis in the hepatic transcriptome of cows in response to intramammary S. aureus challenge
Upstream Regulator	Expr Log Ratio	Molecule Type	Predicted Activation State	Activation z-score	p-value of overlap
SMURF2		enzyme			0.000326
TNKS2		enzyme			0.00336
YY1AP1		other			0.00504
PFDN6		other			0.00839
PPP1R13B		phosphatase			0.00839
VBP1		other			0.00839
PFDN2		other			0.00839
SPAG9		other			0.00839
tert-butyl-hydroquinone		chemical reagent			0.00985
PFDN5		transcription regulator			0.0101
RNF111		enzyme			0.0101
DAB2		other			0.0117
LPAR2		G-protein coupled receptor			0.0117
TNKS		enzyme			0.0117
PIWIL2		enzyme			0.0134
TNRC6A		other			0.0134
laquinimod		chemical drug			0.0148
ZNF503-AS1		other			0.015
USP9X		peptidase			0.0167
SPRY4-IT1		other			0.0167
MIR17HG		other			0.0179
PTCSC3		other			0.0184
RB1CC1		other			0.02
mir-373		microRNA			0.0217
POU3F1		transcription regulator			0.0217
TOPBP1		other			0.025
RXFP2		G-protein coupled receptor			0.0266
mir-290		microRNA			0.0266
CCAT2		other			0.0282
EIF4E		translation regulator			0.0311
ethosuximide		chemical drug			0.0315
puromycin		chemical - endogenous non-mammalian			0.0331
ERVW-1		other			0.0331
SP100		transcription regulator			0.0331
androgen		chemical drug			0.0343
FUT8		enzyme			0.0348
miR-31-5p (and other miRNAs w/seed GGCAAGA)		mature microRNA			0.0348
PCDH11Y		other			0.0348
UHRF2		enzyme			0.0396
EBF2		transcription regulator			0.0412
GNL3		other			0.0412
SL 327		chemical - protease inhibitor			0.0445
KMT2D		transcription regulator			0.0454
SOX2		transcription regulator			0.0454
miR-133a-3p (and other miRNAs w/seed UUGGUCC)		mature microRNA			0.0477
BCYRN1		other			0.0493

## Sheet: SaureusMidnightb_upstream_analy
Supplementary Table 8: Modulewise (see different tabs) Ingenuity upstream regulator analysis in the hepatic transcriptome of cows in response to intramammary S. aureus challenge
Upstream Regulator	Expr Log Ratio	Molecule Type	Predicted Activation State	Activation z-score	p-value of overlap
TFAP2E		transcription regulator			0.00142
JADRR		other			0.00142
mir-133		microRNA			0.00434
KCND2		ion channel			0.0071
Ap2 alpha		group			0.00851
propargylamine		chemical reagent			0.0127
AFF4		transcription regulator			0.0127
mir-194		microRNA			0.0225
ladostigil		chemical drug			0.0239
mir-203		microRNA			0.0253
HNF1A-AS1		other			0.0267
miR-30a-3p (and other miRNAs w/seed UUUCAGU)		mature microRNA			0.0323
Fus		transcription regulator			0.0336
miR-16-5p (and other miRNAs w/seed AGCAGCA)		mature microRNA			0.0343
HEXIM1		transcription regulator			0.035
Mir122a,b		group			0.0405
miR-133a-3p (and other miRNAs w/seed UUGGUCC)		mature microRNA			0.0405
SRSF1		other			0.0432
ZBTB48		transcription regulator			0.0432
apomorphine		chemical drug			0.0432
SN-38		chemical drug			0.0487
