# Supplementary material for: Hepatic Transcriptome Analysis Identifies Divergent Pathogen-Specific Targeting-Strategies to Modulate the Innate Immune System in Response to Intramammary Infection
Source: Front Immunol. 2020 Apr 29;11:715. doi: 10.3389/fimmu.2020.00715 (PMC7202451; doi:10.3389/fimmu.2020.00715)
Supplement: Supplementary file 18 [file Table_9.xlsx]

## Sheet: DAVID_Saureus_Yellow
Supplementary Table 9: Modulewise (see different tabs) pathway enrichment analysis (DAVID) of differentially expressed genes in the liver of cows in response to intramammary S. aureus challenge
Category	Term	Count	%	PValue	Genes	List Total	Pop Hits	Pop Total	Fold Enrichment	Bonferroni	Benjamini	FDR
GOTERM_BP_FAT	GO:0007010~cytoskeleton organization	34	0.707744	2.43409e-07	PALM, CAV2, TLN1, SIPA1, LLGL1, ARHGAP4, PRR5, DES, EZR, RAC2, SAC3D1, KRT7, MICAL1, CNN1, NCKIPSD, FGD5, EHD2, FMNL1, INF2, ACTN4, LIMK1, FOXJ1, FSCN1, ARHGEF17, GAS7, FLNA, VASP, EPB41L3, NCK2, CORO1A, MAP1S, LAMA5, ABL1, ADD1	382	436	13528	2.76161	0.000588876	0.000588876	0.000427809
GOTERM_BP_FAT	GO:0030029~actin filament-based process	24	0.499584	3.30432e-07	FMNL1, INF2, TLN1, ACTN4, LIMK1, FOXJ1, MYO7A, FSCN1, ARHGEF17, GAS7, FLNA, VASP, LLGL1, EPB41L3, NCK2, CORO1A, PRR5, EZR, RAC2, CNN1, ABL1, FGD5, EHD2, ADD1	382	241	13528	3.52667	0.000799325	0.000399742	0.000580758
KEGG_PATHWAY	hsa04510:Focal adhesion	24	0.499584	3.97921e-07	PARVG, CAV2, TLN1, COL4A2, ACTN4, FLT4, PIP5K1C, BAD, FLNC, FLNA, VASP, MYL9, IGF1R, LAMB2, RAC2, CCND3, CCND2, LAMA5, COL6A2, COL6A1, PIK3R5, LAMC1, PARVB, AKT2	180	201	5085	3.37313	4.89431e-05	4.89431e-05	0.000458827
GOTERM_BP_FAT	GO:0030036~actin cytoskeleton organization	23	0.478768	4.25155e-07	INF2, FMNL1, TLN1, ACTN4, LIMK1, FOXJ1, FSCN1, ARHGEF17, GAS7, FLNA, VASP, LLGL1, EPB41L3, NCK2, CORO1A, PRR5, EZR, RAC2, CNN1, ABL1, FGD5, EHD2, ADD1	382	226	13528	3.60404	0.00102835	0.0003429	0.000747241
GOTERM_BP_FAT	GO:0042127~regulation of cell proliferation	46	0.957535	4.51014e-06	CAV2, FGFR1, ACVRL1, GNAI2, NDN, ADORA2A, IGFBP6, PTGS1, CNTFR, BCL2L1, TNFSF12, CDH5, ADA, TGFB1, IGF1R, RAC2, HMOX1, CHST11, NOS3, INPP5D, NOS2, EBI3, RUNX3, RHOG, PTPN6, CTBP1, RARG, TBX2, FOXJ1, FLT4, EFNB1, MFGE8, PTPRU, FOXP3, NTN1, VASH1, CAPN1, CARD11, NCK2, CORO1A, CCND2, LAMA5, TGFB1I1, LAMC1, IGFBP3, F2R	382	787	13528	2.06992	0.0108552	0.00272492	0.00792663
GOTERM_BP_FAT	GO:0050865~regulation of cell activation	18	0.374688	9.0907e-06	ADORA2A, FOXJ1, EFNB1, STXBP2, BAD, TNFSF12, FOXP3, TGFB1, ADA, CARD11, NCK2, CORO1A, UNC13D, HMOX1, NOS3, INPP5D, LAG3, EBI3	382	175	13528	3.64254	0.0217594	0.00439025	0.0159764
GOTERM_BP_FAT	GO:0002694~regulation of leukocyte activation	17	0.353872	1.83657e-05	ADORA2A, FOXJ1, EFNB1, STXBP2, BAD, TNFSF12, FOXP3, TGFB1, ADA, CARD11, NCK2, CORO1A, UNC13D, HMOX1, INPP5D, LAG3, EBI3	382	166	13528	3.6267	0.0434722	0.00738021	0.0322743
GOTERM_BP_FAT	GO:0030334~regulation of cell migration	17	0.353872	2.29659e-05	ACVRL1, F2RL1, ABI3, MYO1F, PTPRU, NTN1, VASH1, TGFB1, ADA, IGF1R, CORO1A, PRR5, LAMA5, HMOX1, TIE1, IGFBP3, F2R	382	169	13528	3.56232	0.0540619	0.00790831	0.0403567
GOTERM_BP_FAT	GO:0040012~regulation of locomotion	18	0.374688	3.06027e-05	ACVRL1, ADORA2A, F2RL1, ABI3, MYO1F, PTPRU, NTN1, VASH1, TGFB1, ADA, IGF1R, CORO1A, PRR5, LAMA5, HMOX1, TIE1, IGFBP3, F2R	382	192	13528	3.32003	0.0713837	0.00921474	0.053773
GOTERM_BP_FAT	GO:0051056~regulation of small GTPase mediated signal transduction	21	0.437136	3.08161e-05	ABR, BCR, FOXJ1, SIPA1, CYTH4, ARHGEF17, PSD4, ARHGAP27, LPAR2, ARHGEF15, ARHGEF10, ADAP1, RASAL1, GMIP, RASGRP4, RASGRP2, RAPGEF5, RAPGEF3, MLST8, FGD5, AGAP3	382	252	13528	2.95113	0.0718631	0.00825199	0.0541478
GOTERM_BP_FAT	GO:0007242~intracellular signaling cascade	61	1.26978	3.08812e-05	ADCY7, ADCY5, LPAR2, PRKCSH, ARHGAP4, ARL11, S1PR4, HMOX1, RAPGEF5, RAPGEF3, NOS2, AGAP3, RHOG, RARG, BCR, LIMK1, WNK2, PPARGC1B, FLNA, MARK2, SH2D3C, DOK2, ADRB1, DOK3, GNB1, MED16, REM1, TGFB1I1, MAPK7, ASB2, ARL4C, FGFR1, GNAI2, ADORA2A, SIPA1, NR1H2, IGF1R, RASAL1, PLCL1, MAP3K3, RAC2, GMIP, RASGRP4, DGKG, RASGRP2, RAB11B, PKD1, INPP5D, ADRA2B, MDFI, ABR, SPSB2, NPR1, RGS19, SHANK3, P2RY11, R…	382	1256	13528	1.71993	0.0720093	0.0074455	0.0542622
GOTERM_BP_FAT	GO:0051270~regulation of cell motion	18	0.374688	3.2711e-05	ACVRL1, ACTN4, F2RL1, ABI3, MYO1F, PTPRU, NTN1, VASH1, TGFB1, ADA, IGF1R, CORO1A, PRR5, LAMA5, HMOX1, TIE1, IGFBP3, F2R	382	193	13528	3.30282	0.0761097	0.00717071	0.0574766
GOTERM_BP_FAT	GO:0008277~regulation of G-protein coupled receptor protein signaling pathway	9	0.187344	8.11412e-05	CAV2, RAMP2, ECE1, RGS3, RASGRP4, GPSM1, GRK6, GRK5, ADA	382	51	13528	6.24946	0.178292	0.016231	0.142516
GOTERM_BP_FAT	GO:0006468~protein amino acid phosphorylation	37	0.770192	0.000137329	CAV2, FGFR1, ACVRL1, GNAI2, FGR, ABI3, LPAR2, FES, TGFB1, IGF1R, STK32C, APP, MAP3K3, TIE1, ADRA2B, AATK, CSF1R, AKT2, MDFI, CTBP1, BCR, LIMK1, FLT4, NPR1, WNK2, MARK2, HUNK, IKBKE, ARAF, TESK1, GRK6, MAPK7, GRK5, ABL1, IGFBP3, LIPE, F2R	382	667	13528	1.96447	0.28277	0.025242	0.241092
GOTERM_BP_FAT	GO:0051249~regulation of lymphocyte activation	14	0.291424	0.00028149	ADORA2A, FOXJ1, EFNB1, BAD, TNFSF12, FOXP3, TGFB1, ADA, NCK2, CARD11, CORO1A, INPP5D, LAG3, EBI3	382	148	13528	3.34994	0.494042	0.0474993	0.493589
GOTERM_BP_FAT	GO:0016310~phosphorylation	41	0.853455	0.000289509	CAV2, FGFR1, ACVRL1, GNAI2, FGR, NDUFB7, ABI3, LPAR2, FES, TGFB1, NDUFS7, IGF1R, STK32C, APP, MAP3K3, NDUFS8, TIE1, ADRA2B, AKT2, AATK, CSF1R, MDFI, CTBP1, BCR, LIMK1, FLT4, NPR1, WNK2, MARK2, IKBKE, HUNK, NDUFV1, ARAF, GRK6, TESK1, MAPK7, GRK5, ABL1, IGFBP3, LIPE, F2R	382	800	13528	1.81495	0.503769	0.04564	0.507616
GOTERM_BP_FAT	GO:0040013~negative regulation of locomotion	9	0.187344	0.000293734	ACVRL1, ADORA2A, HMOX1, TIE1, PTPRU, IGFBP3, VASH1, ADA, TGFB1	382	61	13528	5.22496	0.508818	0.0434611	0.515006
GOTERM_BP_FAT	GO:0002703~regulation of leukocyte mediated immunity	9	0.187344	0.000293734	UNC13D, FOXJ1, TAP2, HMOX1, STXBP2, TNFSF12, FOXP3, LAG3, TGFB1	382	61	13528	5.22496	0.508818	0.0434611	0.515006
GOTERM_BP_FAT	GO:0007155~cell adhesion	37	0.770192	0.000357418	PCDHGC5, ITGB2, CD151, CDH5, SDC3, APP, LAMB2, SRPX, EZR, COL6A2, PSTPIP1, COL6A1, PKD1, ESAM, LOXL2, KIRREL2, SELPLG, PARVG, NRXN2, EFNB1, HSPG2, NLGN2, PCDH12, MFGE8, STAB2, PTPRU, TPBG, CORO1A, PODXL2, LAMA5, PKP3, TGFB1I1, LAMC1, ABL1, EDA, ADAM12, PARVB	382	700	13528	1.87186	0.578994	0.0496155	0.626334
GOTERM_BP_FAT	GO:0022610~biological adhesion	37	0.770192	0.000359002	PCDHGC5, ITGB2, CD151, CDH5, SDC3, APP, LAMB2, SRPX, EZR, COL6A2, PSTPIP1, COL6A1, PKD1, ESAM, LOXL2, KIRREL2, SELPLG, PARVG, NRXN2, EFNB1, HSPG2, NLGN2, PCDH12, MFGE8, STAB2, PTPRU, TPBG, CORO1A, PODXL2, LAMA5, PKP3, TGFB1I1, LAMC1, ABL1, EDA, ADAM12, PARVB	382	701	13528	1.86919	0.580605	0.0471278	0.629101
GOTERM_BP_FAT	GO:0051271~negative regulation of cell motion	9	0.187344	0.000367874	ACVRL1, ACTN4, HMOX1, TIE1, PTPRU, IGFBP3, VASH1, ADA, TGFB1	382	63	13528	5.05909	0.589516	0.045783	0.644599
GOTERM_BP_FAT	GO:0001666~response to hypoxia	13	0.270608	0.000401583	PLAT, GPR182, SLC8A1, ACTN4, ALDOC, BCL2L1, MMP14, TGFB1, ADA, ECE1, HMOX1, NOS3, NOS2	382	134	13528	3.43565	0.621684	0.0474392	0.703469
GOTERM_BP_FAT	GO:0002684~positive regulation of immune system process	18	0.374688	0.000420062	CARD9, FOXJ1, EFNB1, F2RL1, TNFSF12, BAD, C1QC, TGFB1, ADA, CARD11, NCK2, CORO1A, TAP2, CD79A, NOS2, INPP5D, LAG3, EBI3	382	238	13528	2.67834	0.638236	0.0472638	0.735726
GOTERM_BP_FAT	GO:0050863~regulation of T cell activation	12	0.249792	0.000459346	CARD11, NCK2, CORO1A, ADORA2A, FOXJ1, EFNB1, BAD, FOXP3, ADA, EBI3, LAG3, TGFB1	382	117	13528	3.63217	0.671058	0.0492838	0.80427
GOTERM_BP_FAT	GO:0035023~regulation of Rho protein signal transduction	11	0.228976	0.000467803	BCR, ABR, GMIP, FOXJ1, ARHGAP27, ARHGEF17, LPAR2, ARHGEF15, MLST8, FGD5, ARHGEF10	382	99	13528	3.93485	0.677724	0.0480402	0.81902
GOTERM_BP_FAT	GO:0000902~cell morphogenesis	23	0.478768	0.000486001	NDN, ADORA2A, FOXJ1, EFNB1, MYO7A, PIP5K1C, NTN1, GAS7, VASP, TGFB1, LLGL1, MARK2, IGF1R, APP, EZR, LAMB2, MAP1S, LAMA5, CLIC5, LAMC1, APBB1, RUNX3, ADD1	382	356	13528	2.28796	0.691616	0.0478351	0.850754
GOTERM_BP_FAT	GO:0044057~regulation of system process	21	0.437136	0.000486492	PLAT, SLC8A1, LZTS1, GNAI2, ADORA2A, PTGS1, NPR1, NLGN2, SYNGR1, ADA, MYL9, SYP, DES, ADRB1, ECE1, HMOX1, NOS3, CNN1, NOS2, KCNH2, F2R	382	309	13528	2.40675	0.691982	0.0460118	0.85161
GOTERM_BP_FAT	GO:0050670~regulation of lymphocyte proliferation	10	0.20816	0.000530109	CARD11, NCK2, CORO1A, FOXJ1, EFNB1, INPP5D, FOXP3, ADA, EBI3, TGFB1	382	83	13528	4.2667	0.722852	0.0481559	0.927626
GOTERM_BP_FAT	GO:0032944~regulation of mononuclear cell proliferation	10	0.20816	0.000579271	CARD11, NCK2, CORO1A, FOXJ1, EFNB1, INPP5D, FOXP3, ADA, EBI3, TGFB1	382	84	13528	4.21591	0.753955	0.0506093	1.01324
GOTERM_BP_FAT	GO:0070663~regulation of leukocyte proliferation	10	0.20816	0.000579271	CARD11, NCK2, CORO1A, FOXJ1, EFNB1, INPP5D, FOXP3, ADA, EBI3, TGFB1	382	84	13528	4.21591	0.753955	0.0506093	1.01324
GOTERM_BP_FAT	GO:0070482~response to oxygen levels	13	0.270608	0.000636846	PLAT, GPR182, SLC8A1, ACTN4, ALDOC, BCL2L1, MMP14, TGFB1, ADA, ECE1, HMOX1, NOS3, NOS2	382	141	13528	3.26508	0.785974	0.0535709	1.11342
KEGG_PATHWAY	hsa04670:Leukocyte transendothelial migration	13	0.270608	0.000820469	ACTN4, GNAI2, SIPA1, ITGB2, VASP, CDH5, MYL9, CYBA, EZR, RAC2, ESAM, PIK3R5, RAPGEF3	180	118	5085	3.11229	0.09603	0.0492266	0.941976

## Sheet: DAVID_Saureus_Brown
Supplementary Table 9: Modulewise (see different tabs) pathway enrichment analysis (DAVID) of differentially expressed genes in the liver of cows in response to intramammary S. aureus challenge
Category	Term	Count	%	PValue	Genes	List Total	Pop Hits	Pop Total	Fold Enrichment	Bonferroni	Benjamini	FDR
KEGG_PATHWAY	hsa04666:Fc gamma R-mediated phagocytosis	10	0.20004	0.000139677	ARPC1A, AKT1, MAPK1, ARPC1B, CRKL, HCK, WASF2, MAPK3, CFL1, ASAP1	107	95	5085	5.00246	0.0164853	0.0164853	0.15998

## Sheet: DAVID_Saureus_Midnightblue
Supplementary Table 9: Modulewise (see different tabs) pathway enrichment analysis (DAVID) of differentially expressed genes in the liver of cows in response to intramammary S. aureus challenge
Category	Term	Count	%	PValue	Genes	List Total	Pop Hits	Pop Total	Fold Enrichment	Bonferroni	Benjamini	FDR
GOTERM_BP_FAT	GO:0008380~RNA splicing	6	2.15827	7.73232e-05	SNRNP48, HNRNPH3, RBM5, HNRNPH1, PPWD1, ZCCHC8	23	284	13528	12.4262	0.00915961	0.00915961	0.0885915
GOTERM_BP_FAT	GO:0006397~mRNA processing	6	2.15827	0.000137727	SNRNP48, HNRNPH3, RBM5, HNRNPH1, PPWD1, ZCCHC8	23	321	13528	10.9939	0.0162571	0.00816185	0.157748
GOTERM_BP_FAT	GO:0006396~RNA processing	7	2.51799	0.000182258	SNRNP48, HNRNPH3, RBM5, RBM6, HNRNPH1, PPWD1, ZCCHC8	23	547	13528	7.52691	0.0214572	0.00720417	0.208704
GOTERM_BP_FAT	GO:0016071~mRNA metabolic process	6	2.15827	0.000267156	SNRNP48, HNRNPH3, RBM5, HNRNPH1, PPWD1, ZCCHC8	23	370	13528	9.53796	0.0312956	0.00791743	0.305784
GOTERM_BP_FAT	GO:0000398~nuclear mRNA splicing, via spliceosome	3	1.07914	0.025315	HNRNPH3, RBM5, HNRNPH1	23	153	13528	11.5328	0.952701	0.456787	25.4645
GOTERM_BP_FAT	GO:0000375~RNA splicing, via transesterification reactions	3	1.07914	0.025315	HNRNPH3, RBM5, HNRNPH1	23	153	13528	11.5328	0.952701	0.456787	25.4645
GOTERM_BP_FAT	GO:0000377~RNA splicing, via transesterification reactions with bulged adenosine as nucleophile	3	1.07914	0.025315	HNRNPH3, RBM5, HNRNPH1	23	153	13528	11.5328	0.952701	0.456787	25.4645
