# Supplementary material for: Hepatic Transcriptome Analysis Identifies Divergent Pathogen-Specific Targeting-Strategies to Modulate the Innate Immune System in Response to Intramammary Infection
Source: Front Immunol. 2020 Apr 29;11:715. doi: 10.3389/fimmu.2020.00715 (PMC7202451; doi:10.3389/fimmu.2020.00715)
Supplement: Supplementary file 19 [file Table_10.xlsx]

## Sheet: IPA_DESeq_Saureus_FBN_Canonical
Supplementary Table 10: Ingenuity pathway enrichment analysis of differentially expressed genes in the liver of cows in response to intramammary S. aureus challenge compared to non-challenged controls
hepatic transcriptome comparing S. aureus challenged to non-challenged cows	-log(p-value)	Ratio	z-score	Molecules
(NaN, no activation score).	6.62	0.223	NaN	RAPGEF1,MYH10,TCF4,MYH9,ARPC1B,MYO7A,HRAS,MYH11,TUBB,TUBB2B,AKT1,TUBB4A,VCL,JUP,DLL1,AKT2,EPN1,NOTCH3,TUBB4B,ACTB,FGFR1,TUBB2A,WASF1,MYL9,EPN2,NOTCH4,ARPC1A,ACTA2,TUBB6,ZYX,ACTN4,NOTCH1,NECTIN2
ILK Signaling	6.13	0.196	-3.333	MYH10,MYH9,MAPK1,PPP2CA,MUC1,PIK3R5,MYH11,CCND1,PPP1R14B,NCK2,MYC,PARVB,TGFB1I1,RHOG,AKT1,FLNA,VCL,NOS2,TESK1,AKT2,PXN,FBLIM1,CFL1,RHOC,PPP2R5D,FGFR1,ACTB,CREBBP,VIM,CREB3L4,NFKB2,MYL9,ITGB2,ACTA2,FLNC,IRS1,ARHGEF6,ACTN4,PPP2R1B
Axonal Guidance Signaling	5.87	0.153	NaN	SLIT3,RAC2,ECEL1,MAPK1,HRAS,SEMA6B,TUBB,NTN1,ADAMTS2,LIMK1,GNB1,NCK2,MICAL1,SEMA3D,PLCL1,RTN4R,AKT2,FES,CFL1,CRKL,SEMA5A,FGFR1,ARHGEF15,TUBB2A,ITGA5,MYL9,ARPC1A,ADAM12,IRS1,ARHGEF6,GNB2,ADAMTS7,RGS3,UNC5A,ARPC1B,ARHGEF7,SEMA6A,ABL1,PIK3R5,PLXNA2,FZD1,ABLIM1,GNG7,PRKAG1,SEMA4C,WNT2,TUBB2B,AKT1,EFNB1,TUBB4A,VASP,PLXNA1,PXN,EPHB4,WNT9B,NRP2,TUBB4B,GNA12,NFATC4,EPHA3,GIT1,PLXND1,GNAI2,NTRK2,TUBB6,LIN…
Germ Cell-Sertoli Cell Junction Signaling	5.73	0.199	NaN	RAC2,MAP3K11,MAPK1,AXIN1,MYO7A,PIK3R5,HRAS,TUBB,TUBB2B,LIMK1,MAP3K10,RHOG,AKT1,TGFB1,TUBB4A,JUP,VCL,EPN1,PXN,MAP2K7,CFL1,TUBB4B,RHOC,TJP1,FGFR1,ACTB,TUBB2A,EPN2,TUBB6,ACTA2,IRS1,ZYX,ACTN4,A2M,NECTIN2
Integrin Signaling	5.42	0.182	-4.226	RAC2,RAPGEF1,MAP3K11,MAPK1,TSPAN7,ARPC1B,ARHGEF7,ABL1,PIK3R5,HRAS,TLN1,ITGA10,NCK2,TSPAN3,PARVB,RHOG,AKT1,VCL,TSPAN4,VASP,AKT2,PXN,RHOC,ASAP1,CRKL,FGFR1,ACTB,ITGA5,TNK2,GIT1,MYL9,ITGB2,TLN2,ARPC1A,ACTA2,CAPN1,IRS1,ZYX,ACTN4,CAPN3
Acute Myeloid Leukemia Signaling	4.83	0.229	-2.982	RUNX1,MAP2K7,TCF4,AKT2,MAPK1,BAD,IDH3G,FGFR1,PIK3R5,HRAS,NFKB2,CCND1,CSF1R,SPI1,EIF4EBP1,MYC,CSF2RB,AKT1,ARAF,RARA,IRS1,JUP
Sertoli Cell-Sertoli Cell Junction Signaling	4.76	0.183	NaN	SPTBN1,MAP3K11,MAPK1,AXIN1,MYO7A,HRAS,IGSF5,NOS3,TUBB,PRKAG1,TUBB2B,MAP3K10,AKT1,TUBB4A,VCL,JUP,NOS2,MAP2K7,EPN1,AKT2,TUBB4B,TJP1,ACTB,TUBB2A,ITGA5,EPN2,EPB41,CLDN5,ACTA2,TUBB6,ACTN4,A2M,PRKAR1A,NECTIN2
RhoGDI Signaling	4.51	0.18	3.024	ARPC1B,ARHGEF7,GNG7,LIMK1,GNB1,RHOG,EZR,PI4KA,CFL1,WASF2,RHOC,GNA12,ARHGEF15,ACTB,CREBBP,ARHGAP4,ITGA5,WASF1,ARHGEF17,CDH15,MYL9,GNAI2,ARPC1A,CDH5,ACTA2,PIP5K1C,ARHGEF6,GNB2,CD44,ARHGDIA,PIP4K2A,ARHGEF10,MSN
Hepatic Fibrosis / Hepatic Stellate Cell Activation	4.51	0.178	NaN	MYH10,ICAM1,MYH9,COL4A6,KLF6,CXCR3,COL4A2,MYH11,COL6A1,TIMP1,TGFB1,IGF1R,ECE1,LBP,COL18A1,COL27A1,COL4A1,FLT1,COL6A2,IL10,FGFR1,COL12A1,FLT4,NFKB2,IFNAR2,MYL9,LY96,COL13A1,CD40,ACTA2,IL10RA,KDR,A2M,IFNAR1
IL-8 Signaling	4.41	0.174	-4.7	RAC2,ICAM1,MAPK1,PIK3R5,HRAS,CCND1,GNG7,LIMK1,EIF4EBP1,GNB1,HMOX1,RHOG,AKT1,CCND3,GPLD1,TEK,VASP,AKT2,FLT1,RHOC,GNA12,FGFR1,FLT4,HBEGF,IKBKE,GNAI2,MYL9,BCL2L1,ITGB2,CCND2,ARAF,IRS1,GNB2,KDR,IRAK4
Breast Cancer Regulation by Stathmin1	4.33	0.171	NaN	MAPK1,PPP2CA,ARHGEF7,PIK3R5,HRAS,TUBB,PPP1R14B,PRKAG1,GNG7,TUBB2B,LIMK1,GNB1,ADCY5,TUBB4A,PPP1CA,TUBB4B,PPP2R5D,FGFR1,ARHGEF15,TUBB2A,PPP1R14A,ARHGEF17,PPP1R11,ITPR1,GNAI2,CALM1 (includes others),PPP1R3D,TUBB6,IRS1,ARHGEF6,GNB2,UHMK1,ADCY7,PPP2R1B,ARHGEF10,PRKAR1A
ERK/MAPK Signaling	4.28	0.172	-1.715	RAC2,RAPGEF1,MAPK1,BAD,PPP2CA,PIK3R5,HRAS,TLN1,PPP1R14B,PRKAG1,EIF4EBP1,MYC,PPP1CA,PXN,PPP2R5D,FGFR1,CRKL,CREBBP,ITGA5,PPP1R14A,MAPKAPK5,RAPGEF3,PPP1R11,CREB3L4,MKNK2,PLA2G6,PPP1R3D,ELF2,TLN2,ARAF,IRS1,ELK3,PPP2R1B,HSPB1,PRKAR1A
Actin Cytoskeleton Signaling	4.18	0.165	-4.564	MYH10,RAC2,MYH9,MAPK1,ARPC1B,F2R,ARHGEF7,PIK3R5,HRAS,TLN1,MYH11,SLC9A1,LIMK1,CYFIP2,FLNA,EZR,LBP,VCL,PXN,CFL1,WASF2,CRKL,GNA12,FGFR1,ACTB,ITGA5,WASF1,GIT1,MYL9,ARPC1A,TLN2,ACTA2,PIP5K1C,IRS1,ARHGEF6,ACTN4,PIP4K2A,MSN
PTEN Signaling	4.11	0.198	3.266	RAC2,CSNK2A1,AKT2,MAPK1,FLT1,SHARPIN,BAD,FGFR1,FLT4,PIK3R5,ITGA5,HRAS,IKBKE,MAGIX,NFKB2,CCND1,OCRL,INPP5D,BCL2L1,NTRK2,AKT1,IGF1R,FGFRL1,KDR
Fcγ Receptor-mediated Phagocytosis in Macrophages and Monocytes	4.11	0.212	-4.146	RAC2,AKT2,PXN,MAPK1,ARPC1B,ACTB,TLN1,INPP5D,NCK2,HMOX1,PLA2G6,NCF1,ARPC1A,AKT1,TLN2,ACTA2,RAB11B,EZR,GPLD1,VASP,FGR
Signaling by Rho Family GTPases	3.93	0.157	-4.802	MAP3K11,MAPK1,ARPC1B,ARHGEF7,PIK3R5,SLC9A1,GNG7,LIMK1,GNB1,MAP3K10,RHOG,EZR,PI4KA,MAP2K7,CFL1,RHOC,GNA12,FGFR1,ARHGEF15,ACTB,ITGA5,VIM,WASF1,ARHGEF17,NFKB2,CDH15,DES,MYL9,GNAI2,ARPC1A,CDH5,ACTA2,PIP5K1C,IRS1,ARHGEF6,GNB2,PIP4K2A,SEPT6,ARHGEF10,MSN
Remodeling of Epithelial Adherens Junctions	3.74	0.232	NaN	ARPC1B,TUBB4B,ACTB,TUBB2A,RAB7A,TUBB,MAPRE2,TUBB2B,ARPC1A,TUBB6,ACTA2,ZYX,TUBB4A,ACTN4,VCL,MAPRE3
Chronic Myeloid Leukemia Signaling	3.67	0.198	NaN	AKT2,MAPK1,BAD,FGFR1,CRKL,HDAC1,ABL1,PIK3R5,HRAS,HDAC10,IKBKE,NFKB2,CCND1,HDAC5,MYC,CTBP1,BCL2L1,AKT1,TGFB1,HDAC11,IRS1
Reelin Signaling in Neurons	3.62	0.207	NaN	APOE,MAP2K7,MAP3K11,ARHGEF15,FGFR1,CRKL,PIK3R5,ITGA5,APP,APBB1,ITGB2,MAP3K10,AKT1,IRS1,ARHGEF6,PAFAH1B1,ARHGEF10,FGR,PAFAH1B3
Ephrin Receptor Signaling	3.62	0.169	-3.922	RAC2,RAPGEF1,RGS3,MAPK1,ARPC1B,AXIN1,ABL1,HRAS,GNG7,LIMK1,GRINA,NCK2,GNB1,AKT1,EFNB1,EPHB4,PXN,AKT2,CFL1,GNA12,ARHGEF15,CRKL,SH2D3C,CREBBP,ITGA5,CREB3L4,EPHA3,GNAI2,ARPC1A,GNB2
VEGF Signaling	3.49	0.193	-2.982	PTPN6,PXN,AKT2,EIF2B4,MAPK1,FLT1,BAD,ACTB,FGFR1,FLT4,PIK3R5,HRAS,NOS3,BCL2L1,AKT1,ACTA2,IRS1,ACTN4,VCL,KDR,EIF1AX
FAK Signaling	3.46	0.196	NaN	AKT2,PXN,MAPK1,ASAP1,ACTB,ARHGEF7,FGFR1,PIK3R5,ITGA5,HRAS,TLN1,AKT1,TLN2,ACTA2,CAPN1,IRS1,ARHGEF6,VCL,TNS1,CAPN3
CDK5 Signaling	3.4	0.194	-0.447	LAMA5,MAPK1,PPP2CA,PPP2R5D,ABL1,HRAS,PPP1R14A,PPP1R11,PPP1R14B,PRKAG1,LAMC1,PPP1R3D,NTRK2,ADCY5,CAPN1,MAPK7,PPP1CA,PPP2R1B,ADCY7,PRKAR1A
Tight Junction Signaling	3.38	0.168	NaN	MYH10,MYH9,PPP2CA,MARK2,IGSF5,MYH11,PRKAG1,AKT1,LLGL1,TGFB1,VCL,NAPA,NAPB,VASP,AKT2,TJP1,PPP2R5D,ACTB,HSF1,NFKB2,MYL9,EPB41,CLDN5,ACTA2,CSTF3,PPP2R1B,NECTIN2,PRKAR1A
Adipogenesis pathway	3.36	0.178	NaN	SAP18,ARNTL,ATG7,HAT1,FGFR1,HDAC1,XBP1,HDAC10,SENP2,FZD1,NFATC4,ERCC2,HDAC5,CTBP1,ZNF423,AKT1,SREBF1,TGFB1,HDAC11,CLOCK,GTF2H5,KLF3,FGFRL1,TCF7
Opioid Signaling Pathway	3.35	0.15	-1.622	RAC2,AP2A1,RGS3,MAPK1,GRK2,BAD,CACNG4,CLTB,HRAS,AP1B1,NOS3,PRKAG1,GNG7,GRINA,MYC,GNB1,TH,NFKBIA,AKT1,ADCY5,FGR,AP2M1,MAP2K7,RGS19,AKT2,CREBBP,GRK5,CREB3L4,NFKB2,ITPR1,GNAI2,CALM1 (includes others),RPS6KA6,CLTA,GRK6,MAPK7,ADCY7,PRKAR1A
Ephrin B Signaling	3.3	0.213	-2.887	RAC2,EPHB4,PXN,RGS3,MAPK1,CFL1,AXIN1,GNA12,HRAS,GNG7,LIMK1,NCK2,GNB1,GNAI2,EFNB1,GNB2
STAT3 Pathway	3.25	0.194	-2.982	PTPN6,MAP3K11,MAPK1,FLT1,FGFR1,FLT4,HRAS,IL31RA,MYC,CSF2RB,MAP3K10,NTRK2,TGFB1,IGF1R,FGFRL1,BMP6,KDR,SOCS5,IFNAR1
GP6 Signaling Pathway	3.17	0.173	-4.491	LAMA5,AKT2,COL4A1,APBB1IP,COL4A6,COL6A2,COL12A1,FGFR1,PIK3R5,TLN1,ITPR1,COL4A2,LAMB2,LAMC1,CALM1 (includes others),RHOG,AKT1,COL6A1,COL13A1,IRS1,FCER1G,COL18A1,COL27A1,RASGRP2
Wnt/β-catenin Signaling	3.13	0.162	-1.46	CSNK2A1,TCF4,AXIN1,PPP2CA,MARK2,FZD1,RARG,CCND1,WNT2,MYC,AKT1,DKK3,TGFB1,RARA,SOX18,TAB1,LRP5,AKT2,WNT9B,CSNK1G2,PPP2R5D,CREBBP,HDAC1,CDH5,CD44,TLE3,RPS27A,PPP2R1B
Cardiac Hypertrophy Signaling	3.06	0.148	-4.243	ADRA2B,EIF2B4,MAP3K11,MAPK1,PIK3R5,HRAS,PRKAG1,GNG7,GNB1,MAP3K10,RHOG,AKT1,ADRB1,TGFB1,ADCY5,IGF1R,MAPKAPK2,PLCL1,TAB1,MAP2K7,RHOC,GNA12,FGFR1,CREBBP,NFATC4,ELSPBP1,GNAI2,MYL9,CALM1 (includes others),IRS1,MEF2D,GNB2,MEF2C,ADCY7,HSPB1,PRKAR1A
Angiopoietin Signaling	2.98	0.2	-1.155	AKT2,GRB14,BAD,DOK2,FGFR1,PIK3R5,HRAS,IKBKE,NFKB2,NOS3,TIE1,TNIP1,AKT1,NFKBIA,IRS1,TEK
Telomerase Signaling	2.97	0.18	-2.324	AKT2,MAPK1,PPP2CA,PPP2R5D,FGFR1,HDAC1,PIK3R5,ABL1,HRAS,HDAC10,HDAC5,MYC,ELF2,AKT1,HDAC11,IRS1,PPP2R1B,ELK3,TERF1,IL2RB
Phospholipase C Signaling	2.87	0.144	-3.157	MAPK1,ARHGEF7,HRAS,HDAC10,GNG7,GNB1,HMOX1,RHOG,ADCY5,HDAC11,GPLD1,RHOC,ARHGEF15,CREBBP,HDAC1,ITGA5,PPP1R14A,RAPGEF3,ARHGEF17,CD79A,CREB3L4,NFKB2,ITPR1,NFATC4,HDAC5,MYL9,PLA2G6,CALM1 (includes others),MEF2D,ARHGEF6,GNB2,FCER1G,NFATC2,MEF2C,ADCY7,ARHGEF10
B Cell Receptor Signaling	2.87	0.152	-3.286	RAC2,MAP3K11,MAPK1,BAD,POU2F2,PIK3R5,ABL1,HRAS,OCRL,MAP3K10,NFKBIA,AKT1,MAP2K7,PTPN6,AKT2,CFL1,APBB1IP,FGFR1,CREBBP,IKBKE,CD79A,CREB3L4,NFATC4,NFKB2,INPP5D,BCL2L1,CALM1 (includes others),IRS1,NFATC2,MEF2C
NFκB Signaling	2.82	0.155	-3.402	CSNK2A1,PIK3R5,HRAS,TNIP1,NFKBIA,AKT1,TLR7,IGF1R,TAB1,MAP2K7,AKT2,FLT1,RELB,FGFR1,CREBBP,HDAC1,FLT4,NFKB2,FADD,NTRK2,ARAF,CD40,CARD11,IRS1,FCER1G,FGFRL1,KDR,IRAK4
Leukocyte Extravasation Signaling	2.79	0.147	-3.157	RAC2,ICAM1,MAPK1,MMP14,PIK3R5,ABL1,MMP25,TIMP1,CYBA,EZR,SIPA1,VCL,VASP,PXN,FGFR1,ACTB,CRKL,ARHGAP4,ITGA5,THY1,RAPGEF3,SELPLG,GNAI2,ITGB2,NCF1,CLDN5,ACTA2,CDH5,IRS1,CD44,ACTN4,MSN
Production of Nitric Oxide and Reactive Oxygen Species in Macrophages	2.76	0.15	-3.024	APOE,MAP3K11,MAPK1,PPP2CA,PIK3R5,PPP1R14B,SPI1,MAP3K10,NFKBIA,AKT1,RHOG,CYBA,NOS2,PPP1CA,MAP2K7,PTPN6,AKT2,RHOC,PPP2R5D,FGFR1,CREBBP,PPP1R14A,IKBKE,PPP1R11,NFKB2,SAA4,PPP1R3D,NCF1,IRS1,PPP2R1B
Cardiac β-adrenergic Signaling	2.74	0.161	-0.471	AKAP12,GRK2,PPP2CA,PPP2R5D,ATP2A3,PPP1R14A,PPP1R11,PPP1R14B,PRKAG1,GNG7,GNB1,PPP1R3D,ADRB1,PDE7B,ADCY5,GNB2,PDE5A,PPP1CA,SLC8A1,PPP2R1B,ADCY7,PKIG,FICD,PRKAR1A
iNOS Signaling	2.7	0.229	-2.333	CALM1 (includes others),LY96,NFKBIA,MAPK1,CREBBP,IKBKE,LBP,NFKB2,NOS2,IRAK4,TAB1
RhoA Signaling	2.65	0.167	-3.441	PLXNA1,CFL1,NRP2,ARPC1B,ACTB,GNA12,RHPN1,ARHGAP4,WASF1,LIMK1,MYL9,ARPC1A,LPAR2,ACTA2,PIP5K1C,EZR,IGF1R,PIP4K2A,SEPT6,PI4KA,MSN
Gα12/13 Signaling	2.58	0.162	-3.71	AKT2,MAP2K7,PXN,MAPK1,F2R,FGFR1,GNA12,PIK3R5,HRAS,IKBKE,NFKB2,CDH15,MYL9,AKT1,NFKBIA,CDH5,F2RL1,LPAR2,MEF2D,IRS1,MEF2C,MAPK7
Molecular Mechanisms of Cancer	2.55	0.127	NaN	RAC2,RAPGEF1,MAPK1,BAD,AXIN1,HRAS,CCND1,MYC,CDK8,RHOG,CCND3,TGFB1,ADCY5,TAB1,AKT2,FGFR1,ARHGEF15,CREBBP,ITGA5,RAPGEF3,ARHGEF17,NFKB2,RALBP1,BCL2L1,CCND2,IRS1,ARHGEF6,ARHGEF10,NOTCH1,TCF4,ARHGEF7,ABL1,PIK3R5,FZD1,PRKAG1,WNT2,NFKBIA,AKT1,LRP5,WNT9B,HAT1,RHOC,GNA12,SMAD6,APAF1,FADD,GNAI2,ATR,BMP6,ADCY7,PRKAR1A
Protein Kinase A Signaling	2.52	0.126	-0.156	MYH10,MAPK1,BAD,PTPN14,LIPE,NOS3,PPP1R14B,NTN1,GNB1,TH,PDE7B,TGFB1,ADCY5,DUSP7,CDC16,PLCL1,PPP1CA,FICD,PTPN6,CREBBP,PPP1R14A,PPP1R11,CREB3L4,NFKB2,ITPR1,MYL9,ANAPC4,PTPRB,GNB2,EBI3,AKAP12,TCF4,UBASH3B,PRKAG1,GNG7,NFKBIA,FLNA,VASP,PXN,PYGB,NFATC4,ANAPC13,GNAI2,CALM1 (includes others),PPP1R3D,PTPRU,FLNC,ADD1,NFATC2,PDE5A,ADCY7,PRKAR1A
Regulation of Cellular Mechanics by Calpain Protease	2.5	0.207	0	PXN,TLN2,MAPK1,EZR,CAPN1,ITGA5,HRAS,TLN1,ACTN4,VCL,CCND1,CAPN3
Insulin Receptor Signaling	2.48	0.156	-2.132	RAPGEF1,AKT2,EIF2B4,MAPK1,BAD,FGFR1,CRKL,ASIC3,PIK3R5,HRAS,LIPE,PPP1R14A,PPP1R11,PPP1R14B,OCRL,PRKAG1,INPP5D,EIF4EBP1,PPP1R3D,AKT1,IRS1,PPP1CA,PRKAR1A
Huntington's Disease Signaling	2.43	0.137	-2.5	MAPK1,HSPA14,CLTB,PIK3R5,HRAS,HDAC10,UBE2S,GNG7,GNB1,MAP3K10,CTSD,AKT1,HDAC11,IGF1R,NAPA,NAPB,SDHA,AKT2,MAP2K7,FGFR1,CREBBP,HDAC1,APAF1,CREB3L4,ITPR1,HDAC5,BCL2L1,CLTA,IRS1,CAPN1,GNB2,RPS27A,NCOR2,SNCA,CAPN3
Regulation of Actin-based Motility by Rho	2.33	0.174	-2.84	RAC2,ARPC1B,CFL1,RHOC,ACTB,ITGA5,WASF1,LIMK1,MYL9,ARPC1A,RHOG,ACTA2,PIP5K1C,ARHGDIA,PIP4K2A,PI4KA
Lymphotoxin β Receptor Signaling	2.29	0.188	-1.667	BCL2L1,AKT2,NFKBIA,AKT1,MAPK1,RELB,IRS1,FGFR1,CREBBP,PIK3R5,APAF1,IKBKE,NFKB2
RAR Activation	2.28	0.142	NaN	CSNK2A1,MAPK1,RARG,PRKAG1,SDR9C7,TNIP1,AKT1,TGFB1,ADCY5,RARA,GTF2H5,MAPKAPK2,ZBTB16,DHRS3,AKT2,ACTB,RELB,CREBBP,SMAD6,NFKB2,ERCC2,SMARCD3,CSF2RB,NCOR2,RXRA,ADCY7,CARM1,PRKAR1A
Colorectal Cancer Metastasis Signaling	2.26	0.134	-3.651	TCF4,MAPK1,GRK2,BAD,AXIN1,MMP14,PIK3R5,HRAS,FZD1,MMP25,CCND1,PRKAG1,GNG7,WNT2,MYC,GNB1,AKT1,RHOG,TGFB1,ADCY5,TLR7,NOS2,LRP5,AKT2,WNT9B,RHOC,FGFR1,NFKB2,BCL2L1,IRS1,MSH6,GNB2,ADCY7,PRKAR1A
Role of NFAT in Cardiac Hypertrophy	2.24	0.137	-3.138	MAPK1,CACNG4,PIK3R5,HRAS,HDAC10,PRKAG1,GNG7,CABIN1,GNB1,AKT1,TGFB1,ADCY5,HDAC11,IGF1R,PLCL1,MAP2K7,AKT2,FGFR1,HDAC1,ITPR1,NFATC4,HDAC5,GNAI2,CALM1 (includes others),IRS1,MEF2D,GNB2,MEF2C,SLC8A1,ADCY7,PRKAR1A
Rac Signaling	2.2	0.158	-3.441	MAP2K7,MAP3K11,MAPK1,CFL1,ARPC1B,FGFR1,PIK3R5,ITGA5,HRAS,WASF1,NFKB2,LIMK1,ARPC1A,CYFIP2,PIP5K1C,IRS1,CD44,PIP4K2A,PI4KA
IL-1 Signaling	2.2	0.168	-2.496	MAP2K7,MAPK1,GNA12,IKBKE,NFKB2,PRKAG1,GNG7,GNB1,GNAI2,NFKBIA,ADCY5,GNB2,ADCY7,TAB1,IRAK4,PRKAR1A
PEDF Signaling	2.19	0.172	-3.207	TCF4,AKT2,WASF2,MAPK1,FGFR1,PIK3R5,HRAS,IKBKE,NFKB2,PNPLA2,BCL2L1,AKT1,NFKBIA,IRS1,TCF7
Paxillin Signaling	2.14	0.159	-3	PXN,MAPK1,ACTB,FGFR1,ARHGEF7,PIK3R5,ITGA5,HRAS,TLN1,ITGA10,NCK2,ITGB2,TLN2,ACTA2,IRS1,ARHGEF6,ACTN4,VCL
Small Cell Lung Cancer Signaling	2.14	0.17	-3.162	AKT2,FGFR1,APAF1,PIK3R5,ABL1,IKBKE,NFKB2,CCND1,MYC,BCL2L1,AKT1,NFKBIA,IRS1,CKS1B,RXRA
HIPPO signaling	2.14	0.17	-1.667	PPP2CA,WWTR1,PPP2R5D,PPP1R14A,PPP1R11,LATS2,PPP1R14B,STK4,PPP1R3D,LLGL1,CD44,PPP1CA,AMOT,PPP2R1B,CRB1
Coagulation System	2.09	0.229	-0.707	F12,F2R,PROS1,F5,VWF,A2M,SERPIND1,PLAT
AMPK Signaling	2.05	0.133	-2.502	ADRA2B,MAPK1,PPP2CA,PIK3R5,LIPE,PFKL,NOS3,CCND1,PRKAG1,EIF4EBP1,AKT1,ADRB1,TBC1D1,AKT1S1,PFKFB3,AKT2,PPP2R5D,ACTB,FGFR1,CREBBP,RAB7A,RAB8A,PFKP,CREB3L4,MLST8,SMARCD3,PPM1B,IRS1,PPP2R1B,PPAT,PRKAR1A
Mitotic Roles of Polo-Like Kinase	2.03	0.182	1.342	FZR1,SMC3,ANAPC4,PPP2CA,TGFB1,PPP2R5D,CAPN1,CDC7,PKMYT1,CDC16,PPP2R1B,ANAPC13
Virus Entry via Endocytic Pathways	2.03	0.155	NaN	RAC2,AP2M1,AP2A1,FGFR1,ACTB,CLTB,PIK3R5,ABL1,ITGA5,HRAS,AP1B1,ITGB2,CD55,ACTA2,FLNC,FLNA,IRS1,CLTA
CTLA4 Signaling in Cytotoxic T Lymphocytes	2.02	0.162	NaN	AP2M1,AKT2,AP2A1,PTPN6,PPP2CA,FGFR1,PPP2R5D,CLTB,PIK3R5,AP1B1,CD8A,AKT1,IRS1,CLTA,FCER1G,PPP2R1B
P2Y Purigenic Receptor Signaling Pathway	1.97	0.146	-3.13	AKT2,MAPK1,P2RY11,FGFR1,CREBBP,PIK3R5,HRAS,CREB3L4,NFKB2,PRKAG1,GNG7,GNAI2,MYC,GNB1,AKT1,ADCY5,IRS1,GNB2,PLCL1,ADCY7,PRKAR1A
Gap Junction Signaling	1.97	0.135	NaN	MAPK1,PIK3R5,HRAS,TUBB,PRKAG1,TUBB2B,SP3,AKT1,ADRB1,ADCY5,TUBB4A,PLCL1,AKT2,CSNK1G2,TJP1,TUBB4B,ACTB,FGFR1,TUBB2A,ITPR1,GNAI2,ACTA2,TUBB6,IRS1,NPR1,MAPK7,ADCY7,PRKAR1A
Estrogen Receptor Signaling	1.91	0.148	NaN	PELP1,MAPK1,CCNC,CREBBP,PHB2,HRAS,HNRNPD,MED6,ERCC2,CTBP1,CDK8,MED21,GTF2H5,MED16,TAF3,NCOR2,MED4,CARM1,TAF15
Sumoylation Pathway	1.9	0.157	3.207	RHOC,HDAC1,CREBBP,SENP2,NFKB2,CTBP1,SENP1,RNF4,SP3,NFKBIA,RHOG,PIAS4,SUMO1,RANGAP1,ARHGDIA,SNCA
Role of NFAT in Regulation of the Immune Response	1.9	0.135	-3.13	MAPK1,PIK3R5,HRAS,GNG7,CABIN1,GNB1,NFKBIA,AKT1,XPO1,AKT2,CSNK1G2,GNA12,FGFR1,IKBKE,CD79A,ITPR1,NFATC4,NFKB2,GNAI2,CALM1 (includes others),IRS1,MEF2D,FCER1G,GNB2,NFATC2,MEF2C
Notch Signaling	1.87	0.211	-1.633	FURIN,NOTCH4,DLL1,NOTCH3,MFNG,MAML2,DTX2,NOTCH1
PAK Signaling	1.86	0.155	-2.138	PXN,ARHGAP10,MAPK1,CFL1,FGFR1,ARHGEF7,PIK3R5,ITGA5,HRAS,EPHA3,GIT1,LIMK1,MYL9,NCK2,IRS1,ARHGEF6
PI3K/AKT Signaling	1.84	0.146	-2.357	CDC37,AKT2,BAD,MAPK1,PPP2CA,PPP2R5D,ITGA5,HRAS,IKBKE,NFKB2,NOS3,OCRL,CCND1,INPP5D,EIF4EBP1,BCL2L1,AKT1,NFKBIA,PPP2R1B
Relaxin Signaling	1.79	0.137	-3.153	AKT2,MAPK1,FGFR1,GNA12,PIK3R5,NFKB2,NOS3,PRKAG1,GNG7,GNAI2,GNB1,NFKBIA,AKT1,PDE7B,ADCY5,NPR1,IRS1,GNB2,PDE5A,NOS2,ADCY7,PRKAR1A,FICD
Actin Nucleation by ARP-WASP Complex	1.72	0.179	-1.667	NCK2,ARPC1A,RHOG,ARPC1B,RHOC,GNA12,ITGA5,HRAS,WASF1,VASP
Cyclins and Cell Cycle Regulation	1.72	0.16	-1.414	PPP2CA,PPP2R5D,HDAC1,ABL1,HDAC10,CCND1,HDAC5,CCND2,CCND3,TGFB1,HDAC11,ATR,PPP2R1B
IGF-1 Signaling	1.68	0.148	-2.138	IGFBP6,CSNK2A1,PXN,AKT2,BAD,MAPK1,FGFR1,PIK3R5,HRAS,PRKAG1,AKT1,IRS1,IGF1R,CYR61,SOCS5,PRKAR1A
Dopamine Receptor Signaling	1.66	0.154	0	PPP2CA,DDC,PPP2R5D,PPP1R14A,PPP1R11,PPP1R14B,PRKAG1,TH,PPP1R3D,ADCY5,PPP1CA,ADCY7,PPP2R1B,PRKAR1A
HGF Signaling	1.65	0.144	-3.357	RAPGEF1,MAP2K7,PXN,AKT2,MAP3K11,MAPK1,FGFR1,CRKL,PIK3R5,ITGA5,HRAS,CCND1,MAP3K10,ELF2,AKT1,IRS1,ELK3
Adrenomedullin signaling pathway	1.64	0.129	-4.315	AKT2,MAP2K7,MAPK1,BAD,FGFR1,PIK3R5,HRAS,NFKB2,ITPR1,NOS3,KCNH2,RAMP2,PRKAG1,GPR182,CALM1 (includes others),AKT1,ARAF,ADCY5,NPR1,IRS1,RAMP3,MAPK7,PLCL1,RXRA,ADCY7,PRKAR1A
Endometrial Cancer Signaling	1.64	0.167	-2.714	MYC,AKT2,AKT1,BAD,MAPK1,AXIN1,IRS1,FGFR1,PIK3R5,HRAS,CCND1
IL-3 Signaling	1.64	0.157	-1.941	RAPGEF1,CSF2RB,PTPN6,AKT2,AKT1,MAPK1,BAD,IRS1,CRKL,FGFR1,PIK3R5,HRAS,INPP5D
Non-Small Cell Lung Cancer Signaling	1.64	0.157	-2.111	STK4,AKT2,AKT1,MAPK1,BAD,IRS1,FGFR1,ABL1,PIK3R5,HRAS,ITPR1,RXRA,CCND1
Docosahexaenoic Acid (DHA) Signaling	1.62	0.172	NaN	BCL2L1,AKT2,AKT1,BAD,IRS1,FGFR1,PIK3R5,APAF1,PNPLA2,APP
Hypoxia Signaling in the Cardiovascular System	1.61	0.16	-0.816	EPO,NFKBIA,AKT1,UBE2G1,SUMO1,UBE2R2,CREBBP,UBE2K,UBE2V2,CREB3L4,NOS3,UBE2S
Aryl Hydrocarbon Receptor Signaling	1.6	0.136	-0.775	NFIC,MAPK1,APAF1,NFKB2,RARG,CCND1,AIP,MYC,CTSD,CYP1A2,CCND2,MGST2,CCND3,TGFB1,RARA,ATR,ALDH3B1,NCOR2,RXRA,HSPB1
Estrogen-Dependent Breast Cancer Signaling	1.6	0.155	-2.887	AKT2,HSD17B3,AKT1,MAPK1,IRS1,FGFR1,CREBBP,IGF1R,PIK3R5,HRAS,CREB3L4,NFKB2,CCND1
ERK5 Signaling	1.59	0.164	-1.508	MYC,RPS6KA6,AKT1,BAD,MEF2D,GNA12,CREBBP,HRAS,MEF2C,MAPK7,CREB3L4
Cell Cycle: G1/S Checkpoint Regulation	1.59	0.164	1.897	MYC,CCND2,CCND3,TGFB1,HDAC11,HDAC1,ABL1,HDAC10,ATR,CCND1,HDAC5
TWEAK Signaling	1.58	0.2	-1.134	FADD,NFKBIA,TNFSF12,APAF1,IKBKE,NFKB2,BAG4
TREM1 Signaling	1.57	0.158	-1.732	NLRC5,AKT2,NOD2,ICAM1,AKT1,CD40,MAPK1,IL10,NLRC3,TLR7,ITGA5,NFKB2
fMLP Signaling in Neutrophils	1.56	0.138	-2.668	MAPK1,ARPC1B,FGFR1,PIK3R5,HRAS,ITPR1,NFKB2,NFATC4,GNG7,GNAI2,GNB1,CALM1 (includes others),NCF1,ARPC1A,NFKBIA,IRS1,GNB2,NFATC2
Pancreatic Adenocarcinoma Signaling	1.52	0.139	-2.324	AKT2,MAPK1,BAD,FGFR1,ABL1,PIK3R5,HBEGF,NFKB2,CCND1,RALBP1,BCL2L1,HMOX1,AKT1,TGFB1,IRS1,GPLD1,NOTCH1
Amyloid Processing	1.52	0.173	-1	AKT2,CSNK2A1,AKT1,MAPK1,CAPN1,PRKAG1,PRKAR1A,APP,CAPN3
FGF Signaling	1.52	0.147	-2.673	PTPN6,AKT2,MAPK1,FGFR1,CRKL,CREBBP,PIK3R5,HRAS,CREB3L4,ITPR1,AKT1,IRS1,FGFRL1,MAPKAPK2
FLT3 Signaling in Hematopoietic Progenitor Cells	1.49	0.149	-0.832	AKT2,RPS6KA6,AKT1,MAPK1,BAD,IRS1,FGFR1,CREBBP,PIK3R5,HRAS,CREB3L4,INPP5D,EIF4EBP1
SAPK/JNK Signaling	1.48	0.143	-3.742	RAC2,MAP2K7,MAP3K11,FGFR1,CRKL,GNA12,PIK3R5,HRAS,GNG7,GNB1,FADD,MAP3K10,IRS1,FCER1G,TAB1
14-3-3-mediated Signaling	1.47	0.135	-1.732	AKT2,MAPK1,BAD,TUBB4B,FGFR1,TUBB2A,PIK3R5,HRAS,VIM,TUBB,TUBB2B,AKT1,TUBB6,IRS1,TUBB4A,PLCL1,SNCA,AKT1S1
CD27 Signaling in Lymphocytes	1.47	0.17	-2.121	BCL2L1,MAP3K10,SIVA1,MAP2K7,NFKBIA,MAP3K11,APAF1,IKBKE,NFKB2
Semaphorin Signaling in Neurons	1.47	0.17	NaN	PLXNA1,RHOG,FES,MAPK1,CFL1,RHOC,DPYSL3,LIMK1,SEMA7A
Agrin Interactions at Neuromuscular Junction	1.47	0.157	-1.897	LAMC1,RAC2,ITGB2,PXN,ACTA2,MAPK1,ACTB,ARHGEF7,ARHGEF6,ITGA5,HRAS
Myc Mediated Apoptosis Signaling	1.47	0.157	NaN	FADD,MYC,AKT2,AKT1,BAD,IRS1,FGFR1,PIK3R5,APAF1,IGF1R,HRAS
Protein Ubiquitination Pathway	1.46	0.119	NaN	FZR1,CRYAB,HSPA14,DNAJC12,TRAP1,UBE2V2,UBE2S,ELOC,USP48,HSPA12B,USP47,UBE2K,SUGT1,PSMA3,AMFR,PSMB9,USP15,UBE2R2,DNAJC19,USP50,UBE3A,ANAPC4,PSMC1,DNAJC24,USP22,UBE2G1,PSMA4,DNAJC18,RPS27A,TAP2,DNAJC7,HSPB1
CD40 Signaling	1.46	0.152	-2.714	MAP2K7,NFKBIA,ICAM1,CD40,MAPK1,IRS1,FGFR1,PTGS1,PIK3R5,IKBKE,NFKB2,MAPKAPK2
Mouse Embryonic Stem Cell Pluripotency	1.45	0.142	-3.873	MYC,AKT2,TCF4,ID2,AKT1,MAPK1,AXIN1,IRS1,FGFR1,CREBBP,PIK3R5,HRAS,FZD1,ID3,TAB1
Ceramide Signaling	1.45	0.144	0.277	S1PR4,CTSD,AKT2,AKT1,SMPD4,BAD,PPP2CA,PPP2R5D,IRS1,FGFR1,PIK3R5,HRAS,NFKB2,PPP2R1B
α-Adrenergic Signaling	1.45	0.144	-1.89	MAPK1,HRAS,PYGB,ITPR1,PRKAG1,GNG7,GNB1,GNAI2,CALM1 (includes others),ADCY5,GNB2,SLC8A1,ADCY7,PRKAR1A
Systemic Lupus Erythematosus Signaling	1.43	0.121	NaN	MAPK1,ZMAT5,HNRNPA2B1,PRPF39,PIK3R5,HRAS,PRPF4,C8A,SNRPG,SNRNP48,AKT1,TLR7,PRPF31,SNRPA1,PTPN6,AKT2,IL10,FGFR1,CD79A,NFATC4,INPP5D,C5,CD40,IRS1,CD72,FCER1G,NFATC2,LSM5
Nitric Oxide Signaling in the Cardiovascular System	1.4	0.135	-2.183	AKT2,MAPK1,FLT1,FGFR1,FLT4,PIK3R5,ATP2A3,ITPR1,NOS3,PRKAG1,CALM1 (includes others),AKT1,ADRB1,IRS1,PDE5A,KDR,PRKAR1A
Complement System	1.4	0.184	-0.447	ITGB2,SERPING1,CD55,C1QA,C1QC,C8A,C1QB
Activation of IRF by Cytosolic Pattern Recognition Receptors	1.4	0.159	-1.897	FADD,IRF7,NFKBIA,CD40,IL10,CREBBP,IKBKE,IRF9,NFKB2,IFNAR1
Th1 Pathway	1.39	0.132	-2.111	RUNX3,DLL1,NOTCH3,ICAM1,IL10,FGFR1,PIK3R5,CXCR3,NFATC4,CD8A,ITGB2,NOTCH4,CD40,IRS1,IL10RA,NFATC2,NOTCH1,IFNAR1
NGF Signaling	1.38	0.134	-3.153	AKT2,MAP3K11,MAPK1,FGFR1,CREBBP,PIK3R5,HRAS,IKBKE,NFKB2,CREB3L4,MAP3K10,RPS6KA6,AKT1,RHOG,SMPD4,IRS1,MAPK7
Hereditary Breast Cancer Signaling	1.37	0.13	NaN	AKT2,FAAP100,FGFR1,ACTB,HDAC1,CREBBP,PIK3R5,HRAS,HDAC10,CCND1,SMARCD3,FANCL,HDAC5,AKT1,HDAC11,IRS1,MSH6,RPS27A,ATR
Ovarian Cancer Signaling	1.37	0.13	-2.333	TCF4,AKT2,WNT9B,MAPK1,AXIN1,FGFR1,PTGS1,PIK3R5,ABL1,HRAS,FZD1,CCND1,PRKAG1,WNT2,AKT1,IRS1,CD44,MSH6,PRKAR1A
April Mediated Signaling	1.35	0.179	-1.134	MAP2K7,NFKBIA,MAPK1,NFATC2,IKBKE,NFATC4,NFKB2
Inhibition of Angiogenesis by TSP1	1.35	0.179	-2.449	HSPG2,AKT2,AKT1,MAPK1,TGFB1,NOS3,KDR
iCOS-iCOSL Signaling in T Helper Cells	1.35	0.133	-2.138	AKT2,BAD,FGFR1,PIK3R5,IKBKE,ITPR1,NFKB2,NFATC4,INPP5D,CALM1 (includes others),AKT1,NFKBIA,CD40,IRS1,FCER1G,NFATC2,IL2RB
IL-6 Signaling	1.35	0.133	-3.5	CSNK2A1,MAP2K7,AKT2,MAPK1,FGFR1,PIK3R5,HRAS,IKBKE,NFKB2,AKT1,NFKBIA,IRS1,LBP,MAPKAPK2,A2M,TAB1,HSPB1
Regulation of IL-2 Expression in Activated and Anergic T Lymphocytes	1.35	0.146	NaN	CALM1 (includes others),MAP2K7,NFKBIA,MAPK1,TGFB1,CARD11,HRAS,TOB1,NFATC2,IKBKE,NFATC4,NFKB2
Cell Cycle Control of Chromosomal Replication	1.33	0.161	NaN	TOP2B,MCM5,CDK8,PRIM1,MCM2,ORC3,CDC7,ORC4,POLD1
Prostate Cancer Signaling	1.32	0.139	NaN	AKT2,NFKBIA,AKT1,MAPK1,BAD,IRS1,FGFR1,CREBBP,ABL1,PIK3R5,HRAS,CREB3L4,NFKB2,CCND1
GM-CSF Signaling	1.31	0.149	-3.317	RUNX1,BCL2L1,CSF2RB,AKT2,AKT1,MAPK1,IRS1,FGFR1,PIK3R5,HRAS,CCND1
JAK/Stat Signaling	1.31	0.145	-2.309	BCL2L1,AKT2,PTPN6,AKT1,PIAS4,MAPK1,IRS1,FGFR1,PIK3R5,HRAS,NFKB2,SOCS5
Tumoricidal Function of Hepatic Natural Killer Cells	1.31	0.208	NaN	FADD,PRF1,ICAM1,APAF1,LYVE1
HIF1α Signaling	1.31	0.133	NaN	EPO,AKT2,MAPK1,MMP14,FGFR1,CREBBP,PIK3R5,HRAS,NOS3,MMP25,ELOC,P4HTM,AKT1,IRS1,MAPK7,NOS2

## Sheet: IPA_DESeq_Ecoli_FBN_Canonical
Supplementary Table 10: Ingenuity pathway enrichment analysis of differentially expressed genes in the liver of cows in response to intramammary E. coli challenge compared to non-challenged controls
Ingenuity Canonical Pathways	-log(p-value)	Ratio	z-score	Molecules
Protein Ubiquitination Pathway	9.44	0.442	NaN	CRYAB,USP45,USP20,DNAJC3,USP48,BAG1,USP10,PSMC2,UBE2Q2,DNAJB12,UBE2Q1,DNAJC27,PSMD5,THOP1,USP31,ZBTB12,PSMB2,PSMA5,PSMD12,UBR1,PSMB1,PSMA4,PSMD1,USP24,PSMD7,PSMD9,HSPB8,UBE2Z,DNAJC13,UBE2W,USP39,UBE4A,SMURF1,UCHL1,USO1,PSMC6,USP42,UBE2K,PSMD14,PRKN,AMFR,UBE2M,MED20,PSMD13,PSMB6,PSMD8,DNAJC11,DNAJC24,UBE2J1,CUL2,USP22,RPS27A,USP46,USP25,BIRC2,HSPA14,USP5,FBXW7,UBE2V2,ELOC,PSMC5,UBE2D4,USP8,USP7,HS…
Sirtuin Signaling Pathway	8.41	0.415	-1.429	POLR2F,SUV39H1,NDUFB5,ESRRA,NOS3,TOMM70,NDUFB3,SCNN1A,ATP5PB,APEX1,POLR3D,ATP5PF,SLC2A1,NDRG1,TIMM44,LDHD,TIMM8B,NR1H3,STAT3,PCK1,TIMM17A,ACADL,NDUFB11,UQCRC2,TIMM22,MAPK7,ATG101,TNF,XRCC5,NDUFA4,EPO,HIST1H1C,GADD45B,NR1H4,MAPK15,DUSP6,SIRT7,BECN1,SOD3,MTOR,NDUFB9,TUBA8,ACSS2,RARB,MAP1LC3A,NDUFAB1,SDHA,PRKDC,NDUFAF1,UCP2,SIRT5,POLR1E,ATG3,ACLY,APP,ATG4D,SREBF1,PPARGC1A,PPARA,FOXO4,RRP9,ATP5F1D,TP…
Acute Phase Response Signaling	6.62	0.448	2.562	MAP2K4,SOCS3,ITIH3,APOA2,CP,KRAS,MAPK13,F2,FGG,ITIH2,ITIH4,APCS,MAP3K7,OSMR,FGB,NOLC1,SERPINE1,IL1RAP,TAB1,TNFRSF11B,MAP3K14,AKT2,TTR,C3,C1S,STAT3,TCF3,PIK3R3,IL18,PTPN11,IL1RN,HRG,SOCS5,TNF,C2,RBP4,IL6ST,SERPING1,PIK3CA,FN1,APOH,AMBP,C9,JAK2,HNRNPK,IRAK1,SERPIND1,SHC1,HMOX1,TRADD,MTOR,MBL2,SOS1,RBP2,SERPINA1,CHUK,LBP,AGT,HPX,C4BPB,NRAS,GRB2,TNFRSF1A,AHSG,VWF,SOCS4,IKBKE,IL1R1,SAA4,SERPINF2,FOS,A…
Estrogen Receptor Signaling	6.53	0.477	NaN	TAF11,POLR2F,KRAS,TAF10,MNAT1,TAF13,CTBP1,CDK8,NR0B2,MED17,RUNX2,MED16,IGFBP1,POLR2I,MED1,CDK7,PHB2,POLR2K,PCK1,MED12,TAF9B,TAF4B,H3F3A/H3F3B,TAF5,POLR2E,GTF2H1,MED13L,ESR1,MED23,CCNC,GTF2F2,POLR2B,GTF2A1,G6PC3,SHC1,GTF2B,KAT2B,PCK2,CTBP2,SOS1,MED10,GTF2H5,TAF2,GTF2H3,PRKDC,NRAS,MED20,GRB2,HNRNPD,MED6,TAF7L,MED27,POLR2G,GTF2H4,GTF2E1,TRRAP,NRIP1,MED4,CARM1,TAF15,PPARGC1A
Adipogenesis pathway	6.31	0.467	NaN	PLIN1,DGKD,BMP4,HDAC10,FBXW7,MNAT1,FGFR3,CTBP1,LPIN1,TGFB1,HDAC11,FGFR4,EZH2,SMAD1,KMT2B,SAP18,KAT7,HDAC2,HDAC8,CDK7,SAP30,FZD9,HDAC5,KDM1A,DLK1,FZD6,GTF2H1,KLF3,RPS6KA1,FGFRL1,TCF7,TNF,RBBP4,DDIT3,SAP30L,SIN3B,RBBP7,PPIP5K1,FZD1,SMAD5,KAT2B,CDK5,AGPAT2,CTBP2,CLOCK,GTF2H5,GTF2H3,PPARG,ARNTL,TXNIP,TNFRSF1A,HAT1,HDAC1,XBP1,SIN3A,FGF1,EBF1,KAT6B,SIRT2,FZD4,SREBF1,GTF2H4,RPS6KC1
FXR/RXR Activation	6.03	0.46	NaN	MAP2K4,PPARA,KNG1,LIPC,APOA2,VTN,APOC4,PON1,NR0B2,LCAT,SCARB1,SLC51A,ITIH4,FGFR4,FASN,ABCB11,AKT2,TTR,C3,APOM,NR1H3,PCYOX1,VLDLR,IL18,IL1RN,FOXA2,SLC51B,RXRA,FOXA3,TNF,RBP4,APOE,APOA4,SLC10A1,PKLR,APOH,NR1H4,C9,AMBP,SLC22A7,G6PC3,SLC27A5,PCK2,SERPINA1,GC,PON3,AGT,PPARG,HPX,SDC1,CYP27A1,AHSG,FETUB,SAA4,A1BG,SERPINF2,ALB,TF,ABCB4,SREBF1,NR5A2,FBP1,PPARGC1A
Regulation of eIF4 and p70S6K Signaling	5.86	0.441	0.354	PPP2CA,PPP2R5B,KRAS,MAPK13,EIF2A,RPS11,FGFR3,ITGA3,EIF4G2,EIF3B,RPS20,EIF3D,PPM1J,FGFR4,PPM1L,FRS2,AKT2,RPS8,EIF4G3,ITGA5,EIF2B3,EIF3E,EIF2S2,EIF3M,PIK3R3,RPS6,PTPN11,IRS1,EIF4A3,PPP2R2B,PIK3R6,EIF2B5,RPSA,EIF3K,PIK3CA,EIF2B4,PPP2R2A,RPS18,PIK3R5,EIF2S1,KLB,EIF2B2,RPS4X,EIF4E,EIF4EBP1,SHC1,MTOR,KL,SOS1,RPS17,RPS3,ITGB1,NRAS,EIF3H,GRB2,PIK3C2G,AGO2,EIF3J,RPS29,PPP2R5A,EIF3G,RPS16,RPS26,AGO3,EIF3I,…
mTOR Signaling	5.62	0.415	-1.576	PRKAB2,PRKAB1,PPP2CA,DIRAS3,PPP2R5B,KRAS,RPS11,FGFR3,VEGFA,RHOG,EIF4G2,EIF3B,RPS20,EIF3D,PPM1J,FGFR4,PPM1L,FRS2,RND2,AKT2,PLD3,RPS8,EIF4G3,EIF3E,EIF3M,PIK3R3,RPS6,RHOQ,PTPN11,RHOA,EIF4A3,IRS1,PPP2R2B,PIK3R6,RPS6KA1,INSR,FNBP1,RPSA,EIF3K,NAPEPLD,ULK1,PIK3CA,PPP2R2A,RHOT2,RPS18,RPS6KA3,PIK3R5,VEGFB,PRR5L,KLB,RHOH,RPS4X,EIF4E,PRKAG1,EIF4EBP1,HMOX1,MTOR,KL,RHOT1,GPLD1,PRKAA2,RPS17,RPS3,GNB1L,MAPKAP1,…
3-phosphoinositide Biosynthesis	5.52	0.411	-1.066	SOCS3,MINPP1,EPHX2,PPFIA3,PPP2R5B,PPFIBP2,DUSP15,NUDT14,STYXL1,ACP5,PPP4C,SACM1L,FGFR3,CD28,LCK,PDCD1,PTPRO,PPP1R7,FGFR4,ACP6,SGPP2,PGAM5,MTMR2,PPP1CA,RNGTT,FRS2,PTPN6,PPTC7,PTPRM,PLPP6,MET,PIK3R3,ITPK1,PIP5K1A,PTPN11,CDIPT,IRS1,DUSP23,PIK3R6,CD86,MTMR7,VAV1,ESR1,PIP4K2C,NUDT1,FYN,PIK3CA,PPP1R12C,PTPN2,PPP1R1A,NUDT9,NUDT12,PIK3R5,PPIP5K1,NUDT2,HACD2,KLB,PTPRF,DUSP2,UBLCP1,CDC25B,MTMR6,CA3,SET,PHO…
Integrin Signaling	5.51	0.409	-2.712	MAP2K4,RAPGEF1,RAC2,MAP3K11,ARHGAP26,DIRAS3,KRAS,TLN1,FGFR3,PTK2,PARVB,PAK1,ITGA3,RHOG,ITGA9,FGFR4,ARF4,GRB7,ITGAV,ITGB4,TSPAN4,FRS2,ITGB5,RND2,CAPN5,AKT2,CAPN6,CRKL,ITGA6,ITGA5,TNK2,RAC3,RAP1A,ARHGAP5,PIK3R3,MYL9,DOCK1,CAPN8,ARF5,TLN2,RHOQ,PTPN11,ARF3,CDC42,PLCG2,RHOA,ARPC2,IRS1,PIK3R6,CAPN7,ACTN4,TSPAN6,CTTN,ITGA7,FNBP1,FYN,RAP2A,PIK3CA,ITGA2B,CAPN11,TSPAN7,ARHGEF7,RHOT2,PIK3R5,CRK,MYLK,ITGA10,…
LXR/RXR Activation	5.36	0.453	-3.677	KNG1,APOA2,VTN,APOC4,ARG2,ABCA1,IL1R2,PON1,LCAT,ITIH4,FASN,IL1RAP,TNFRSF11B,TTR,C3,APOM,NR1H3,PCYOX1,IL18,IL1RN,CD14,ACACA,RXRA,TNF,RBP4,APOE,APOA4,MSR1,APOH,NR1H4,C9,AMBP,SERPINA1,S100A8,LBP,NOS2,GC,CYP51A1,PON3,AGT,HPX,ECHS1,TNFRSF1A,AHSG,IL1R1,SAA4,A1BG,SERPINF2,RXRG,LY96,ALB,NR1H2,LDLR,TF,SREBF1,HMGCR,MMP9,HADH
Superpathway of Inositol Phosphate Compounds	5.27	0.394	-1.98	MINPP1,PPFIA3,NUDT14,ACP5,PPP4C,LCK,PTPRO,PDCD1,PLCB1,RNGTT,FRS2,PIP4P1,PPTC7,PLPP6,MET,PLCG2,IRS1,DUSP23,PIK3R6,CD86,VAV1,PIP4K2C,NUDT1,FYN,PIK3CA,PPP1R12C,PTPN2,NUDT9,DUSP2,PLCH1,UBLCP1,MTMR6,CA3,PHOSPHO1,KL,INPP5B,PI4KA,EGFR,PTPN7,PLPP7,INPP5E,PPP1R8,GRB2,PIK3C2G,PPP4R1,ITPKA,PPP2R5A,INPP5D,NUDT5,PDXP,PPP2R5E,PPIP5K2,PPFIA4,SOCS3,EPHX2,PPFIBP2,PPP2R5B,IPPK,DUSP15,STYXL1,SACM1L,FGFR3,PLCD3,CD28…
D-myo-inositol-5-phosphate Metabolism	5.06	0.423	-0.593	SOCS3,MINPP1,EPHX2,PPFIA3,PPP2R5B,PPFIBP2,NUDT14,DUSP15,STYXL1,ACP5,PPP4C,SACM1L,PLCD3,PDCD1,PTPRO,PPP1R7,ACP6,SGPP2,PGAM5,PLCB1,MTMR2,PPP1CA,RNGTT,PTPN6,PIP4P1,PPTC7,PTPRM,PLPP6,ITPK1,PTPN11,PLCG2,DUSP23,MTMR7,PIP4K2C,NUDT1,PPP1R12C,PTPN2,PPP1R1A,NUDT9,NUDT12,PPIP5K1,NUDT2,HACD2,PLCH1,DUSP2,PTPRF,UBLCP1,CDC25B,MTMR6,CA3,SET,PHOSPHO1,DUSP10,INPP5B,PTPN1,EYA4,ALPL,PLPP7,PTPN7,CDC25C,PPP1R8,PPP4R1,…
3-phosphoinositide Degradation	4.86	0.421	-0.602	SOCS3,MINPP1,EPHX2,PPFIA3,PPP2R5B,PPFIBP2,NUDT14,DUSP15,STYXL1,ACP5,PPP4C,SACM1L,PDCD1,PTPRO,PPP1R7,ACP6,SGPP2,PGAM5,MTMR2,PPP1CA,RNGTT,PTPN6,PIP4P1,PPTC7,PTPRM,PLPP6,INPP4A,ITPK1,PTPN11,DUSP23,MTMR7,INPP5K,NUDT1,PPP1R12C,PTPN2,PPP1R1A,NUDT9,NUDT12,PTPMT1,PPIP5K1,NUDT2,HACD2,DUSP2,PTPRF,UBLCP1,CDC25B,MTMR6,CA3,SET,PHOSPHO1,DUSP10,INPP5B,PTPN1,EYA4,ALPL,PLPP7,PTPN7,CDC25C,PPP1R8,INPP5E,PPP4R1,NUDT…
EIF2 Signaling	4.6	0.393	2.61	RPL11,RPL39,KRAS,CCND1,RPS11,EIF2A,FGFR3,VEGFA,RPS20,EIF3B,EIF4G2,EIF3D,FGFR4,EIF5,RPL19,PPP1CA,FRS2,AKT2,RPS8,EIF5B,EIF4G3,RPL7L1,EIF2B3,EIF3E,EIF2S2,RPL10A,EIF3M,PIK3R3,RPS6,PTBP1,PTPN11,HNRNPA1,RPL26L1,EIF4A3,IRS1,PIK3R6,EIF2B5,INSR,RPSA,EIF3K,RPL24,EIF2AK4,PIK3CA,EIF2B4,RPLP1,RPL36A,DDIT3,ATF5,RPS18,PIK3R5,RPL26,RPL7A,EIF2S1,EIF2B2,KLB,RPS4X,EIF4E,SHC1,RPL14,KL,SOS1,IGF1R,RPS17,RPS3,NRAS,EIF3…
RAN Signaling	4.59	0.737	NaN	KPNA3,KPNA4,RANBP2,KPNA6,TNPO1,RAN,KPNA1,KPNB1,RCC1,CSE1L,RANGAP1,XPO1,KPNA2,IPO5
D-myo-inositol (1,4,5,6)-Tetrakisphosphate Biosynthesis	4.58	0.423	-0.126	SOCS3,MINPP1,EPHX2,PPFIA3,PPFIBP2,PPP2R5B,NUDT14,DUSP15,ACP5,STYXL1,PPP4C,SACM1L,PDCD1,PTPRO,PPP1R7,ACP6,SGPP2,PGAM5,MTMR2,PPP1CA,RNGTT,PTPN6,PPTC7,PTPRM,PLPP6,ITPK1,PTPN11,DUSP23,MTMR7,NUDT1,PPP1R12C,PTPN2,PPP1R1A,NUDT9,NUDT12,PPIP5K1,NUDT2,HACD2,UBLCP1,DUSP2,PTPRF,CDC25B,MTMR6,CA3,SET,PHOSPHO1,DUSP10,INPP5B,PTPN1,EYA4,ALPL,PLPP7,PTPN7,CDC25C,PPP1R8,PPP4R1,NUDT15,PPP2R5A,NUDT5,SYNJ1,PDXP,PPP2R5E…
D-myo-inositol (3,4,5,6)-tetrakisphosphate Biosynthesis	4.58	0.423	-0.126	SOCS3,MINPP1,EPHX2,PPFIA3,PPFIBP2,PPP2R5B,NUDT14,DUSP15,ACP5,STYXL1,PPP4C,SACM1L,PDCD1,PTPRO,PPP1R7,ACP6,SGPP2,PGAM5,MTMR2,PPP1CA,RNGTT,PTPN6,PPTC7,PTPRM,PLPP6,ITPK1,PTPN11,DUSP23,MTMR7,NUDT1,PPP1R12C,PTPN2,PPP1R1A,NUDT9,NUDT12,PPIP5K1,NUDT2,HACD2,UBLCP1,DUSP2,PTPRF,CDC25B,MTMR6,CA3,SET,PHOSPHO1,DUSP10,INPP5B,PTPN1,EYA4,ALPL,PLPP7,PTPN7,CDC25C,PPP1R8,PPP4R1,NUDT15,PPP2R5A,NUDT5,SYNJ1,PDXP,PPP2R5E…
Unfolded protein response	4.44	0.527	NaN	DDIT3,HSPA14,ERN1,DNAJC3,ATF6,OS9,CEBPG,EIF2A,SYVN1,HSPA4,HSP90B1,UBXN4,DNAJA2,AMFR,PPARG,CALR,P4HB,HSPA9,XBP1,CANX,DNAJB9,SEL1L,TRAF2,PDIA6,SREBF2,SREBF1,MBTPS1,EDEM1,CD82
Glioma Invasiveness Signaling	4.41	0.493	-1.521	PIK3CA,F2R,VTN,DIRAS3,RHOT2,PIK3R5,KRAS,RHOH,KLB,PTK2,FGFR3,RHOG,TIMP1,KL,RHOT1,FGFR4,ITGAV,FRS2,ITGB5,TIMP2,RND2,NRAS,RHOC,GRB2,PIK3C2G,MMP2,PIK3R3,RHOQ,PTPN11,RHOA,IRS1,PIK3R6,PLAU,MMP9,FNBP1
Complement System	4.31	0.579	-2.138	SERPING1,MASP2,C4BPB,C3,C1S,C9,C1QC,C1QA,C8A,CD46,C1QB,ITGB2,CD55,MBL2,CFI,C8B,C1QBP,C6,C3AR1,C2,C8G,CR2
Production of Nitric Oxide and Reactive Oxygen Species in Macrophages	4.29	0.395	-2.294	MAP2K4,PPARA,MAP3K15,MAP3K11,PPP2CA,APOA2,APOC4,DIRAS3,PPP2R5B,ARG2,MAPK13,MAP3K4,SPI1,FGFR3,PON1,RHOG,PPP1R7,PPM1J,FGFR4,CYBA,PPM1L,MAP3K7,PPP1CA,FRS2,TNFRSF11B,RND2,MAP3K14,AKT2,PTPN6,APOM,MAP3K13,PCYOX1,NCF4,RAP1A,IRF1,PIK3R3,NCF1,RHOQ,PTPN11,PLCG2,RHOA,IRS1,PPP2R2B,PIK3R6,TNF,FNBP1,RBP4,APOE,PIK3CA,APOA4,PPP2R2A,PPP1R3C,RHOT2,PIK3R5,JAK2,KLB,RHOH,RHOT1,KL,SERPINA1,S100A8,CHUK,NOS2,MAP3K6,TNFR…
Macropinocytosis Signaling	4.13	0.469	-0.392	PIK3CA,USP6NL,PIK3R5,KRAS,ITGB8,KLB,ITGB7,FGFR3,ARF6,RAB5A,PAK1,KL,HGF,FGFR4,ITGB4,FRS2,ITGB5,ITGB1,NRAS,GRB2,ANKFY1,PIK3C2G,ITGA5,CSF1R,MET,PIK3R3,ITGB2,PTPN11,ABI1,CDC42,PLCG2,RHOA,IRS1,PIK3R6,CD14,ACTN4,PDGFD,PRKCB
LPS/IL-1 Mediated Inhibition of RXR Function	4.09	0.383	2.655	MAP2K4,PPARA,LIPC,SLC27A2,APOC4,CPT1B,HMGCS2,ABCA1,ABCB9,IL1R2,HS6ST1,ALDH1L1,MAOB,ALDH1A1,NR0B2,SCARB1,ALDH3A2,ACSL5,MAP3K7,ABCB11,XPO1,FABP1,IL1RAP,ALDH6A1,GSTK1,ALDH7A1,TNFRSF11B,ACSL3,MGST1,CPT1A,ACOX2,GSTM3,ALDH8A1,NR1H3,SLCO1A2,ALDH9A1,IL18,IL1RN,SLC27A6,CPT2,CD14,SLC27A1,ALDH18A1,CYP2B6,HS3ST6,CHST13,RXRA,ACOX3,TNF,GSTP1,MGST3,APOE,ALDH4A1,SLC10A1,NR1H4,CHST7,ALAS1,FMO5,HS3ST3A1,SOD3,IRAK1…
Phagosome Formation	3.98	0.42	NaN	FCAR,VTN,DIRAS3,PLA2R1,FCER1A,FGFR3,PLCD3,TLR10,ITGA3,RHOG,FGFR4,PLCB1,PLCL1,FRS2,CR2,MARCO,RND2,ITGA5,PIK3R3,MARCKS,RHOQ,PTPN11,PLCG2,IRS1,RHOA,PIK3R6,C3AR1,FNBP1,PIK3CA,FN1,MSR1,PDIA3,RHOT2,PIK3R5,KLB,RHOH,PLCH1,MBL2,KL,RHOT1,TLR7,FCER2,ITGB1,MRC2,RHOC,GRB2,PIK3C2G,INPP5D,ITGB2,PLCB4,TLR5,TLR6,FCER1G,FCAMR,PRKCB
SAPK/JNK Signaling	3.95	0.438	-0.447	MAP2K4,RAC2,PIK3CA,MAP3K11,PIK3R5,KRAS,CRK,MAP3K4,KLB,NFATC1,HNRNPK,GNG7,FGFR3,GNB1,SHC1,TRADD,LCK,KL,DUSP10,FGFR4,SOS1,MAP3K7,GNA13,FRS2,TAB1,SH2D2A,MAP4K2,NRAS,GRB2,CRKL,MAP3K13,PIK3C2G,RAC3,ATF2,MAP4K3,PIK3R3,MINK1,DAXX,TRAF2,PTPN11,CDC42,IRS1,PIK3R6,FCER1G,DUSP4,MAP4K5
Assembly of RNA Polymerase II Complex	3.91	0.52	NaN	TAF11,POLR2F,GTF2E2,POLR2B,TAF10,MNAT1,GTF2A1,TAF13,GTF2A2,GTF2B,GTF2H5,TAF2,GTF2H3,POLR2I,CDK7,POLR2K,TAF7L,TAF9B,TAF4B,POLR2G,TAF5,GTF2H4,POLR2E,GTF2E1,GTF2H1,TAF15
Role of Tissue Factor in Cancer	3.88	0.421	NaN	KRAS,MAPK13,F2,FGG,LIMK1,VEGFA,FGFR3,LCK,ITGA3,PAK1,CFL2,GNA15,FGFR4,ITGAV,PLCB1,FGB,GNA13,FRS2,FGR,ITGB5,P4HB,AKT2,CFL1,ITGA6,PIK3R3,PTPN11,CDC42,IRS1,PIK3R6,RPS6KA1,FYN,PIK3CA,PTK2B,PIK3R5,RPS6KA3,JAK2,GNA14,KLB,EIF4E,BLK,MTOR,ARRB1,F2RL1,KL,EGFR,ITGB1,NRAS,GRB2,PIK3C2G,RPS6KA5,F3,PDIA6,PDXP
Fatty Acid β-oxidation I	3.88	0.533	-3.674	HSD17B10,ACSL3,ECHS1,SLC27A2,ACAA1,ACAA2,ECI1,HSD17B8,SLC27A5,SCP2,ECI2,ACSL5,AUH,SLC27A6,HADHB,SLC27A1,SLC27A3,IVD,EHHADH,HSD17B4,SDS,ACADM,HADHA,HADH
Semaphorin Signaling in Neurons	3.84	0.509	NaN	FYN,RND1,DIRAS3,RHOT2,RHOH,LIMK1,ROCK2,PTK2,PAK1,RHOG,CDK5,CFL2,RHOT1,PLXNB1,RND2,ITGB1,PLXNA1,ARHGEF12,CFL1,FES,RHOC,DPYSL5,MET,RHOQ,SEMA4D,RHOA,FNBP1
NF-κB Signaling	3.81	0.392	-0.478	CSNK2A1,CD40LG,TRAF3,TGFBR1,BMP4,TAB2,KRAS,FGFR3,IL1R2,TGFBR2,TLR10,TNIP1,LCK,FGFR4,MAP3K7,LTBR,FRS2,TAB1,TNFRSF11B,MAP3K14,AKT2,HDAC2,DDR1,PIK3R3,IL18,ARAF,PTPN11,CARD11,IL1RN,PLCG2,IRS1,ZAP70,PIK3R6,INSR,FGFRL1,TNF,AZI2,PIK3CA,UBE2N,PIK3R5,KLB,IRAK1,TANK,TRADD,KL,UBE2V1,TLR7,IGF1R,CHUK,EGFR,NRAS,TNFRSF1A,GRB2,FLT4,HDAC1,PIK3C2G,IL1R1,IGF2R,TRAF2,GHR,TLR5,BCL10,LTA,TLR6,TGFA,FCER1G,MAP3K8,EIF2AK…
Reelin Signaling in Neurons	3.78	0.446	NaN	MAP2K4,PAFAH1B2,APOE,FYN,PIK3CA,MAP3K11,PIK3R5,DAB1,KLB,BLK,FGFR3,ITGA3,LCK,CDK5,KL,CNR2,FGFR4,ARHGEF11,FRS2,FGR,ITGB1,ARHGEF12,GRB2,CRKL,ITGA6,PIK3C2G,ITGA5,VLDLR,ITGAL,APP,PIK3R3,ITGB2,ARHGEF5,PTPN11,IRS1,ARHGEF16,PIK3R6,PAFAH1B1,ARHGEF9,ARHGEF10,PAFAH1B3
Clathrin-mediated Endocytosis Signaling	3.72	0.381	NaN	CSNK2A1,F2R,APOA2,APOC4,CLTB,SH3GLB1,SH3GL2,F2,FGFR3,VEGFA,PON1,SNX9,RAB11B,FGFR4,FGF12,AMPH,STAM,ITGB4,FRS2,ITGB5,DNM2,MYO6,APOM,CLTC,ITGA5,PCYOX1,SH3GL1,MET,PIK3R3,PTPN11,CDC42,ARPC2,CLTA,IRS1,PIK3R6,RAB11A,PDGFD,CTTN,RBP4,APOE,SH3BP4,PIK3CA,RAB4A,APOA4,PICALM,PIK3R5,VEGFB,ITGB8,KLB,ITGB7,RAB5A,ARF6,ACTR3,ARRB1,KL,ARPC3,SERPINA1,S100A8,SH3GLB2,ITGB1,AP3M1,AP1M2,GRB2,ARPC5L,CHP1,PIK3C2G,SAA4,TSG…
Germ Cell-Sertoli Cell Junction Signaling	3.72	0.392	NaN	MAP2K4,MAP3K15,RAC2,MAP3K11,TGFBR1,AXIN1,DIRAS3,AFDN,KRAS,MAP3K4,TUBB,LIMK1,FGFR3,PTK2,TGFBR2,PAK1,ITGA3,RHOG,CFL2,TGFB1,FGFR4,MAP3K7,MTMR2,JUP,FRS2,RND2,MAP3K14,TUBB3,CFL1,MAP3K13,ITGA6,RAC3,PLS1,PIK3R3,EPN2,CDH2,RHOQ,PTPN11,CDC42,RHOA,IRS1,PIK3R6,ACTN4,TNF,FNBP1,NECTIN2,PIK3CA,MYO7A,RHOT2,CTNNA1,PIK3R5,KLB,RHOH,TUBB2B,TUBA8,KL,RHOT1,ITGB1,PXN,NRAS,MAP3K6,GRB2,TNFRSF1A,TUBB4B,RHOC,PIK3C2G,TUBA4A…
ERK/MAPK Signaling	3.7	0.382	-1.068	RAPGEF1,RAC2,PPP2CA,PPP2R5B,KRAS,TLN1,FGFR3,PTK2,YWHAQ,LAMTOR3,PAK1,ITGA3,PPP1R7,ETS2,PPM1J,FGFR4,PPM1L,PPP1CA,FRS2,YWHAG,YWHAB,VRK2,CRKL,CREB3,YWHAZ,ITGA5,STAT3,RAC3,RAP1A,ELF1,ATF2,PIK3R3,DOCK1,TLN2,H3F3A/H3F3B,ARAF,PTPN11,PLCG2,IRS1,PPP2R2B,PIK3R6,DUSP4,RPS6KA1,ESR1,FYN,PIK3CA,PTK2B,PPP2R2A,PPP1R3C,DUSP6,PIK3R5,CRK,KLB,EIF4E,NFATC1,DUSP2,PRKAG1,EIF4EBP1,KSR1,SHC1,KL,SOS1,PLA2G12B,ITGB1,PPARG,P…
ILK Signaling	3.61	0.382	-2.018	MAP2K4,MYH9,PPP2CA,DIRAS3,PPP2R5B,MUC1,CCND1,FGFR3,VEGFA,PTK2,PARVB,RHOG,CFL2,PPM1J,FGFR4,PPM1L,ITGB4,TMSB10/TMSB4X,TMSB4Y,FRS2,ITGB5,DSP,TESK1,RND2,AKT2,CFL1,MYH14,CREB3,ATF2,PIK3R3,MYL9,DOCK1,RHOQ,PTPN11,CDC42,RHOA,IRS1,PPP2R2B,PIK3R6,KRT18,ACTN4,TNF,FNBP1,PIK3CA,SNAI2,FN1,PPP2R2A,RHOT2,PIK3R5,VEGFB,MYH11,ITGB8,KLB,RHOH,ITGB7,MTOR,RHOT1,KL,NOS2,ITGB1,PXN,LIMS2,GRB2,TNFRSF1A,RHOC,CREB3L3,PIK3C2G…
Coagulation System	3.31	0.543	0.229	KNG1,F12,F2R,PROC,VWF,F3,F2,SERPINF2,FGG,SERPIND1,SERPINC1,F9,SERPINA5,F5,SERPINA1,FGB,PLAU,SERPINE1,A2M
CTLA4 Signaling in Cytotoxic T Lymphocytes	3.3	0.424	NaN	B2M,FYN,PIK3CA,CD3E,PPP2R2A,PPP2CA,CLTB,PPP2R5B,PIK3R5,JAK2,CD8A,CD8B,KLB,FGFR3,CD28,LCK,KL,PPM1J,FGFR4,PPM1L,FRS2,AKT2,PTPN6,AP1M2,GRB2,CLTC,PIK3C2G,CD3D,PPP2R5A,PIK3R3,PTPN11,GRAP2,ZBTB12,CLTA,IRS1,PPP2R2B,ZAP70,FCER1G,PIK3R6,CD86,PPP2R5E,PPP2R1B
p70S6K Signaling	3.29	0.399	-0.849	F2R,PPP2CA,PPP2R5B,KRAS,F2,YWHAQ,FGFR3,PLCD3,PPM1J,FGFR4,PPM1L,PLCB1,PLCL1,FRS2,AKT2,IL4R,YWHAG,YWHAE,EEF2,YWHAB,YWHAZ,CD79A,PIK3R3,RPS6,PTPN11,PLCG2,IRS1,PPP2R2B,PIK3R6,AGTR1,PIK3CA,PDIA3,PPP2R2A,PIK3R5,KLB,PLCH1,SHC1,MTOR,F2RL1,KL,SOS1,BCAP31,AGT,EGFR,NRAS,CD79B,GRB2,GNAI1,PIK3C2G,PPP2R5A,GNAI2,PLCB4,PPP2R5E,PPP2R1B,PRKCB
HGF Signaling	3.18	0.407	-0.149	MAP2K4,MAP3K15,RAPGEF1,PIK3CA,MAP3K11,PIK3R5,KRAS,MAP3K4,CCND1,KLB,PTK2,FGFR3,PAK1,ITGA3,KL,ETS2,HGF,FGFR4,SOS1,MAP3K7,FRS2,ITGB1,MAP3K14,AKT2,PXN,NRAS,MAP3K6,GRB2,CRKL,MAP3K13,PIK3C2G,ITGA5,STAT3,RAP1A,ATF2,ELF1,PIK3R3,MET,DOCK1,FOS,ELF2,PTPN11,CDC42,PLCG2,IRS1,PIK3R6,MAP3K8,PRKCB
Systemic Lupus Erythematosus Signaling	3.12	0.364	NaN	KNG1,CD40LG,PRPF19,CD3E,TXNL4A,KRAS,FGFR3,SNRNP48,CD28,LCK,PRPF4B,FGFR4,PRPF40A,SNRPD1,LSM3,FRS2,LSM4,SNRPA1,PRPF38A,AKT2,PTPN6,LSM6,SNRPF,CD79A,PIK3R3,IL18,PPIH,PTPN11,IL1RN,PLCG2,SNRNP25,CD72,IRS1,CREM,PIK3R6,LSM1,CD86,LSM7,TNF,PIK3CA,PRPF3,PRPF8,HNRNPA2B1,C9,PIK3R5,PRPF4,C8A,KLB,NFATC1,SNRPG,LSM2,LSM14A,MTOR,RNPC3,KL,EFTUD2,SOS1,CD22,TLR7,SNRPD3,SNRPD2,LSM10,SNRNP40,NRAS,SNRPB,CD79B,GRB2,PIK3C…
Paxillin Signaling	3.08	0.407	-0.686	MAP2K4,ITGA2B,PIK3CA,PTK2B,ARHGEF7,PIK3R5,TLN1,KRAS,CRK,MAPK13,ITGB8,ITGA10,KLB,ITGB7,PTK2,FGFR3,ARF6,PAK1,ITGA3,KL,ITGA9,FGFR4,SOS1,ITGAV,ITGB4,FRS2,ITGB5,ITGB1,PXN,NRAS,GRB2,ITGA6,PIK3C2G,ITGA5,ITGAL,GIT2,PIK3R3,DOCK1,ITGB2,TLN2,PTPN11,CDC42,IRS1,PIK3R6,ACTN4,ITGA7
Axonal Guidance Signaling	3.06	0.333	NaN	SLIT3,RAC2,PAPPA2,ECEL1,BMP4,KRAS,BRCC3,NTN1,VEGFA,GNB1,ITGA3,PAK1,GNA15,ECE2,ABLIM3,BAIAP2,PLCB1,PLXNB2,SRGAP2,GNA13,PLXNB3,PLCL1,FRS2,AKT2,KALRN,CFL1,CRKL,SEMA5A,COPS5,ITGA5,L1CAM,MMP2,RAP1A,GNG10,MET,MYL9,DOCK1,ADAMTS6,IRS1,ARPC2,PLCG2,RTN4,PIK3R6,PDGFD,FYN,PIK3CA,RGS3,NTN4,UNC5A,PDIA3,ARHGEF7,VEGFB,CRK,PITRM1,FZD1,GNA14,ABLIM1,PLCH1,EIF4E,GNG7,TUBB2B,ACTR3,TUBA8,MYSM1,KL,SOS1,ARPC3,PSMD14,ROB…
Sumoylation Pathway	2.98	0.412	1.567	MAP2K4,RANBP2,GDI1,DIRAS3,RHOT2,RAN,UBA2,RHOH,CTBP1,TDG,SAE1,SP3,RHOG,RCC1,RHOT1,SUMO1,CTBP2,RANGAP1,SENP5,SLC19A1,ZNF217,RND2,SERBP1,HDAC2,RHOC,HDAC1,RCOR1,ARHGDIB,DAXX,SENP1,FOS,RHOQ,KDM1A,RFC4,RHOA,SENP6,SUMO2,ARHGDIA,PML,SNCA,FNBP1,RFC3
Telomerase Signaling	2.98	0.405	0.845	PIK3CA,PPP2R2A,PPP2CA,TERF2IP,PPP2R5B,PIK3R5,HDAC10,KRAS,KLB,FGFR3,SHC1,HSP90B1,KL,ETS2,PPM1J,FGFR4,HDAC11,SOS1,PPM1L,TERF1,FRS2,EGFR,IL2RB,AKT2,NRAS,HDAC2,HDAC8,GRB2,DKC1,HDAC1,PIK3C2G,PPP2R5A,HDAC5,ELF1,PIK3R3,ELF2,PTPN11,IRS1,PPP2R2B,PIK3R6,HSP90AA1,TPP1,TINF2,PPP2R5E,PPP2R1B
ERK5 Signaling	2.97	0.448	1.671	IL6ST,LIF,SGK1,RPS6KA3,KRAS,YWHAQ,FOXO3,GNA13,EGFR,SH2D2A,NRAS,YWHAG,YWHAE,YWHAB,CREB3L3,CREB3,YWHAZ,RPS6KA5,ATF2,MEF2B,FOS,PTPN11,MEF2D,MAP3K8,MEF2C,RPS6KA1,MAPK7,WNK1,MAP2K5,RPS6KC1
Caveolar-mediated Endocytosis Signaling	2.94	0.438	NaN	B2M,FYN,COPZ1,ARCN1,ITGA2B,COPA,COPB2,ITGA10,ITGB8,ITGB7,CD55,ITGA3,RAB5A,ITGA9,PTPN1,ITGAV,ITGB4,DNM2,ITGB5,EGFR,ITGB1,ITGA6,ITGA5,COPB1,ITGAL,ITGB2,ALB,FLOT2,FLNC,ZBTB12,INSR,ITGA7
Telomere Extension by Telomerase	2.86	0.667	NaN	TNKS,HNRNPA1,TERF2IP,HNRNPA2B1,MRE11,TINF2,PINX1,TERF1,XRCC5,NBN
Nucleotide Excision Repair Pathway	2.8	0.514	NaN	POLR2I,ERCC4,POLR2F,ERCC6,CDK7,POLR2K,POLR2B,MNAT1,POLR2G,RPA3,POLR2E,GTF2H4,XPC,ERCC8,GTF2H1,GTF2H5,RAD23B,GTF2H3
Glucocorticoid Receptor Signaling	2.77	0.339	NaN	POLR2F,TAF11,TGFBR1,PRKAB2,PRKAB1,SGK1,SMARCD2,ARID2,KRAS,GTF2E2,POMC,MAPK13,MNAT1,FGG,BAG1,SUMO1,SERPINE1,FRS2,POLR2I,AKT2,CDKN1C,MED1,CDK7,KRT80,STAT3,PCK1,TAF9B,TAF4B,POU2F1,TAF5,IRS1,PIK3R6,GTF2H1,KRT18,NR3C2,TNF,PHF10,PIK3CA,POU2F2,JAK2,CCL5,GTF2A2,KAT2B,KL,SOS1,GTF2H5,GTF2H3,GRB2,PIK3C2G,KRT5,TSG101,TAF7L,FOS,SCGB1A1,TRAF2,KRT8,GTF2H4,GTF2E1,NRIP1,PLAU,TAF15,MAP2K4,HSPA14,CD3E,KRT7,SLPI,TAF…
Breast Cancer Regulation by Stathmin1	2.75	0.36	NaN	CAMK1,CAMK1D,PPP2CA,PPP2R5B,KRAS,TUBB,LIMK1,FGFR3,ROCK2,GNB1,E2F6,PAK1,PPP1R7,PPM1J,FGFR4,PPM1L,PLCB1,ARHGEF11,GNA13,PPP1CA,FRS2,CCNE2,TUBB3,E2F4,ITPR2,ITPR1,GNG10,PIK3R3,PTPN11,CDC42,RHOA,IRS1,ARHGEF16,PPP2R2B,ITPR3,PIK3R6,UHMK1,ADCY10,ARHGEF10,ARHGEF9,PIK3CA,PPP2R2A,ARHGEF7,PPP1R3C,PIK3R5,E2F3,KLB,GNG7,PRKAG1,TUBB2B,SHC1,ARHGEF19,TUBA8,KL,SOS1,E2F5,GNB1L,NRAS,ARHGEF12,GRB2,TUBB4B,PIK3C2G,TUBA4A…
Hereditary Breast Cancer Signaling	2.63	0.377	NaN	POLR2F,HDAC10,SMARCD2,ARID2,KRAS,DDB2,CCND1,FGFR3,HDAC11,FGFR4,XPC,FRS2,POLR2I,AKT2,HDAC2,HDAC8,WEE1,POLR2K,HDAC5,PIK3R3,RFC4,PTPN11,POLR2E,SMARCA2,IRS1,MRE11,PIK3R6,FAAP24,RFC3,PHF10,PBRM1,PIK3CA,GADD45B,GADD45G,PIK3R5,POLR2B,KLB,MLH1,CHEK1,KL,SLC19A1,CDC25C,FAAP100,NRAS,GRB2,HDAC1,SMARCE1,PIK3C2G,FANCL,NBN,POLR2G,MSH6,RPS27A,BRCA2,SMARCC1
AMPK Signaling	2.6	0.352	-0.378	FOXO4,PFKFB1,PRKAB2,PRKAB1,PPP2CA,AK8,RAB2A,CPT1B,PPP2R5B,LIPE,SMARCD2,ARID2,MAPK13,NOS3,CCND1,ADRB3,ELAVL1,FGFR3,AK1,PPM1J,FGFR4,FASN,PPM1L,MAP3K7,FRS2,AK7,AKT2,ACACB,CPT1A,SLC2A1,EEF2,CREB3,AK3,GYS2,ATF2,PIK3R3,PTPN11,SMARCA2,IRS1,PPP2R2B,CPT2,PIK3R6,RAB11A,ACACA,INSR,AK2,PPAT,PHF10,PBRM1,PIK3CA,ULK1,RAB1A,PPP2R2A,PIK3R5,CFTR,PFKL,CHRM1,KLB,PRKAG1,EIF4EBP1,MTOR,ADRB1,KAT2B,PCK2,KL,FOXO3,PRKAA2,…
Actin Nucleation by ARP-WASP Complex	2.55	0.446	1.225	PPP1R12C,DIRAS3,RHOT2,KRAS,RHOH,ROCK2,ITGA3,ACTR3,RHOG,RHOT1,SOS1,BAIAP2,ARPC3,RND2,ITGB1,NRAS,GRB2,ARPC5L,RHOC,ITGA5,RHOQ,CDC42,RHOA,ARPC2,FNBP1
Salvage Pathways of Pyrimidine Ribonucleotides	2.44	0.386	0	MAP2K4,UPRT,FAM20B,CDADC1,SGK1,AK8,CDA,NME7,NME6,LIMK1,IRAK1,PAK1,AK1,CDK8,CDK5,PIM1,PRPF4B,PRKAA2,HIPK1,AK7,CDK18,GRK4,AKT2,NME4,CMPK2,MAP3K6,CDK7,UPP1,APOBEC2,GRK5,PCK1,PKN1,NME3,ARAF,UPP2,UCK1,POMK,MAP3K8,UCK2,EIF2AK2,MAPK7,ADPGK,UCKL1,DYRK1A
IGF-1 Signaling	2.43	0.389	-0.365	SOCS3,IGFBP4,CSNK2A1,PIK3CA,PIK3R5,KRAS,IGFBP7,JAK2,KLB,PRKAG1,PTK2,YWHAQ,FGFR3,SHC1,KL,FGFR4,FOXO3,SOS1,IGF1R,IGFBP1,FRS2,IGFBP6,AKT2,PXN,NRAS,YWHAG,YWHAE,GRB2,YWHAB,YWHAZ,PIK3C2G,IGFBP5,SOCS4,STAT3,IGFBP2,GRB10,PIK3R3,FOS,PTPN11,IRS1,PIK3R6,SOCS5
TR/RXR Activation	2.42	0.39	NaN	PIK3CA,PIK3R5,KLB,ATP2A1,FGFR3,KLF9,MTOR,ADRB1,SCARB1,KL,FASN,FGFR4,SYT2,FRS2,AKT2,UCP2,SLC2A1,MED1,GRB2,PIK3C2G,NRGN,BCL3,THRA,PFKP,PCK1,THRSP,PIK3R3,RXRG,ENO1,LDLR,TBL1Y,PTPN11,SREBF1,SREBF2,IRS1,PIK3R6,ACACA,STRBP,THRB,RXRA,PPARGC1A
Role of CHK Proteins in Cell Cycle Checkpoint Control	2.42	0.439	-0.894	PPP2CA,PPP2R2A,PPP2R5B,E2F3,CHEK1,E2F6,PPM1J,RAD17,PPM1L,HUS1,E2F5,SLC19A1,E2F4,CDC25C,PPP2R5A,NBN,RAD1,RFC4,MRE11,PPP2R2B,ATMIN,PPP2R5E,TLK2,PPP2R1B,RFC3
HMGB1 Signaling	2.42	0.376	-1.571	MAP2K4,LIF,DIRAS3,KRAS,MAPK13,HMGB1,FGFR3,RHOG,TGFB1,FGFR4,SERPINE1,FRS2,TNFRSF11B,RND2,AKT2,KAT7,PIK3R3,IL18,RHOQ,PTPN11,CDC42,IRS1,RHOA,PIK3R6,TNF,MAP2K5,FNBP1,PIK3CA,CNTF,RHOT2,RBBP7,PIK3R5,RHOH,KLB,IL17B,KAT2B,KL,RHOT1,IL17D,NRAS,HAT1,TNFRSF1A,RHOC,GRB2,IFNGR2,PIK3C2G,IL1R1,FOS,KAT6B,LTA
Huntington's Disease Signaling	2.41	0.344	-2.271	MAP2K4,POLR2F,ATP5F1D,HSPA14,SGK1,CLTB,HDAC10,FGFR3,GNB1,HSPA4,CTSD,NSF,GNA15,HDAC11,FGFR4,VAMP3,PLCB1,TCERG1,FRS2,ATP5PB,DNM2,ATP5PF,POLR2I,CAPN5,AKT2,CAPN6,HDAC2,HDAC8,PSMF1,ATP5F1A,HSPA9,CREB3,IFT57,CLTC,PSME2,POLR2K,ITPR1,TAF9B,GNG10,HDAC5,ATF2,PIK3R3,ATP5F1C,CAPN8,PTPN11,POLR2E,CASP2,IRS1,CLTA,PIK3R6,CAPN7,SNCA,PIK3CA,SDHB,CAPN11,PIK3R5,GNA14,POLR2B,VTI1B,KLB,GNG7,SHC1,MTOR,DYNC1I2,CDK5,KL,S…
NGF Signaling	2.4	0.378	0.438	MAP2K4,MAP3K15,PIK3CA,MAP3K11,RPS6KA3,PIK3R5,TRIO,KRAS,CRK,MAP3K4,KLB,ROCK2,FGFR3,SHC1,RHOG,KL,FGFR4,SOS1,MAP3K7,CHUK,SMPD3,FRS2,MAP3K14,AKT2,NRAS,MAP3K6,GRB2,MAP3K13,CREB3,CREB3L3,PIK3C2G,IKBKE,RPS6KA5,BAX,SMPD2,RAP1A,ATF2,PIK3R3,PTPN11,CDC42,PLCG2,RHOA,IRS1,PIK3R6,MAP3K8,RPS6KA1,MAPK7,RPS6KC1
Hypoxia Signaling in the Cardiovascular System	2.38	0.413	-1	EPO,UBE2N,UBE2Z,UBE2V2,UBE2W,NOS3,UBE2D4,VEGFA,HSP90B1,SUMO1,UBE2V1,UBE2K,UBE2E3,UBE2Q2,P4HB,UBE2Q1,UBE2M,COPS5,CREB3,NQO1,CREB3L3,ATF2,UBE2L3,UBE2J1,UBE2H,UBE2G1,HIF1AN,HSP90AA1,CDC34,UBE2D3,UBE2J2
Assembly of RNA Polymerase I Complex	2.36	0.667	NaN	POLR1C,TAF1A,POLR2F,POLR1A,POLR1B,POLR1E,TAF1C,TAF1B
PPARα/RXRα Activation	2.36	0.357	-1.921	MAP2K4,PPARA,TGFBR1,PRKAB2,PRKAB1,APOA2,CPT1B,KRAS,ABCA1,IL1R2,TGFBR2,PLCD3,NR0B2,GNA15,TGFB1,FASN,MAP3K7,PLCB1,PLCL1,IL1RAP,ITGB5,MAP3K14,ACAA1,MED1,MED12,ACVR1B,CAND1,ACADL,PLCG2,IRS1,HSP90AA1,SLC27A1,INSR,RXRA,ADIPOR2,ADCY10,MED23,PDIA3,JAK2,GNA14,PLCH1,PRKAG1,SHC1,HSP90B1,SOS1,PRKAA2,CLOCK,CHUK,GOT2,ACVR1C,NRAS,GRB2,ACOX1,CYP2C18,IKBKE,BCL3,IL1R1,TGS1,AIP,PLCB4,GHR,ADCY1,MEF2C,ADCY7,PPARGC1A,…
Signaling by Rho Family GTPases	2.34	0.343	-1.162	MAP2K4,MAP3K11,DIRAS3,CLIP1,LIMK1,FGFR3,GNB1,ROCK2,PTK2,PAK1,ITGA3,RHOG,CFL2,GNA15,EZR,FGFR4,BAIAP2,CDC42EP1,ARHGEF11,GNA13,FRS2,RND2,SEPT14,SEPT8,CFL1,RDX,ITGA5,PKN1,GNG10,PIK3R3,MYL9,PIP5K1A,CDH2,RHOQ,PTPN11,CDH5,CYFIP1,CDC42,RHOA,ARHGEF16,ARPC2,IRS1,PIK3R6,PARD3,ARHGEF10,ARHGEF9,PIP4K2C,FNBP1,PIK3CA,PPP1R12C,PTK2B,ARHGEF7,RHOT2,WASF3,CDH23,PIK3R5,MYLK,GNA14,SEPT11,KLB,RHOH,CDH11,GNG7,ARHGEF19,…
VEGF Signaling	2.34	0.385	-1.616	PIK3CA,EIF2B4,PTK2B,PIK3R5,VEGFB,KRAS,EIF2S1,NOS3,KLB,EIF2B2,ELAVL1,PTK2,VEGFA,ROCK2,FGFR3,SHC1,KL,FGFR4,FOXO3,SOS1,FRS2,SH2D2A,AKT2,PXN,PTPN6,NRAS,YWHAE,GRB2,FLT4,PIK3C2G,EIF2B3,EIF2S2,PIK3R3,PTPN11,PLCG2,IRS1,EIF2B5,PIK3R6,EIF2B1,ACTN4,EIF1AX,PRKCB
Chronic Myeloid Leukemia Signaling	2.33	0.387	NaN	PIK3CA,TGFBR1,PA2G4,SUV39H1,PIK3R5,HDAC10,KRAS,CRK,E2F3,RBL1,CCND1,KLB,TGFBR2,CTBP1,FGFR3,E2F6,KL,TGFB1,FGFR4,HDAC11,CTBP2,SOS1,E2F5,CHUK,FRS2,AKT2,E2F4,NRAS,HDAC2,HDAC8,GRB2,CRKL,HDAC1,PIK3C2G,IKBKE,SIN3A,HDAC5,PIK3R3,PTPN11,IRS1,PIK3R6
Glutaryl-CoA Degradation	2.33	0.519	-2.138	HSD17B10,L3HYPDH,ACAT2,HACD2,GCDH,HSD17B8,PARK7,CDYL,HADHB,ACAT1,EHHADH,HSD17B4,HADHA,HADH
Molecular Mechanisms of Cancer	2.32	0.326	NaN	RAC2,RAPGEF1,BMP4,TGFBR1,AXIN1,SUV39H1,TAB2,KRAS,MAPK13,RBL1,CCND1,LAMTOR3,ITGA3,PAK1,CCND3,GNA15,PLCB1,GNA13,FRS2,RND2,CDK18,AKT2,CCNE2,CDK7,ITGA5,TCF3,RAP1A,DAXX,MAX,IRS1,PIK3R6,CDK19,ARHGEF9,NOTCH1,ARHGEF10,FYN,RAP2A,PIK3CA,ARHGEF7,RHOT2,CDK16,LRP6,CTNNA1,CRK,FZD1,GNA14,JAK2,CHEK1,DIABLO,ARHGEF19,KL,SOS1,E2F5,ITGB1,PRKDC,GRB2,RHOC,PIK3C2G,SIN3A,BAK1,ARHGEF5,FOS,CCNE1,CDK20,ADCY1,IHH,RBPJ,PSEN1…
Adrenomedullin signaling pathway	2.31	0.351	-3.108	MAP2K4,KRAS,MAPK13,KCNN2,NOS3,FGFR3,PTK2,PLCD3,GNA15,GPR37,FGFR4,PLCB1,PLCL1,SHF,FRS2,AKT2,C3,ITPR2,MAPK4,MMP2,ITPR1,PIK3R3,IL18,MAX,ARAF,NPR3,PTPN11,IL1RN,PLCG2,NPR1,IRS1,ITPR3,PIK3R6,MAPK7,RXRA,ADCY10,TNF,MAP2K5,ADM,KCNN4,KCNN3,PIK3CA,GUCY2C,PTK2B,PDIA3,MAPK15,PIK3R5,MYLK,GNA14,RAMP2,KLB,PLCH1,PRKAG1,GPR182,SHC1,KL,SOS1,PPARG,NRAS,GRB2,PIK3C2G,BAX,KCNH2,RXRG,FOS,CALM1 (includes others),PLCB4,PR…
Renal Cell Carcinoma Signaling	2.29	0.4	-0.2	RAPGEF1,PIK3CA,PIK3R5,CRK,KRAS,KLB,ELOC,VEGFA,FGFR3,PAK1,KL,TGFB1,HGF,FGFR4,SOS1,EGLN3,FRS2,AKT2,NRAS,SLC2A1,GRB2,PIK3C2G,RAP1A,MET,PIK3R3,FOS,PTPN11,CUL2,CDC42,IRS1,PIK3R6,TGFA,RPS27A,FH
Glioblastoma Multiforme Signaling	2.27	0.359	-2.06	AXIN1,DIRAS3,NF2,KRAS,CCND1,FGFR3,PLCD3,E2F6,RHOG,FGFR4,PLCB1,PLCL1,FRS2,RND2,AKT2,E2F4,ITPR2,FZD9,ITPR1,TCF3,PIK3R3,IGF2,RHOQ,PTPN11,CDC42,PLCG2,RHOA,IRS1,ITPR3,PIK3R6,FZD6,PDGFD,FNBP1,PIK3CA,PDIA3,RHOT2,PIK3R5,FZD1,E2F3,KLB,RHOH,PLCH1,WNT2,SHC1,MTOR,KL,RHOT1,SOS1,E2F5,IGF1R,EGFR,NRAS,WNT9B,RHOC,GRB2,PIK3C2G,PLCB4,CCNE1,FZD4,NF1
Xenobiotic Metabolism Signaling	2.22	0.334	NaN	MAP2K4,MAP3K15,MAP3K11,CAMK1,CAMK1D,PPP2CA,PPP2R5B,MAF,GCLC,KRAS,MAP3K4,MAPK13,FGFR3,HS6ST1,ALDH1L1,MAOB,CYP1A2,ALDH1A1,PPM1J,FGFR4,ALDH3A2,SUMO1,PPM1L,MAP3K7,FRS2,ALDH6A1,GSTK1,ALDH7A1,MAP3K14,MGST1,MED1,MAP3K13,GSTM3,ALDH8A1,SNW1,UGT1A1,ALDH9A1,HDAC5,PIK3R3,PTPN11,IRS1,PPP2R2B,PIK3R6,HSP90AA1,ALDH18A1,CYP2B6,HS3ST6,MAPK7,CHST13,RXRA,TNF,MGST3,MAP2K5,GSTP1,ALDH4A1,PIK3CA,CHST7,PPP2R2A,NQO2,PIK3R…
Aldosterone Signaling in Epithelial Cells	2.19	0.354	-1.372	ICMT,CRYAB,HSPA14,SGK1,DNAJC3,KRAS,SCNN1A,FGFR3,HSPA4,PLCD3,SACS,FGFR4,DNAJC8,PLCB1,PLCL1,FRS2,AHCY,DNAJB12,ITPR2,DNAJC27,HSPA9,DNAJC2,ITPR1,DNAJB14,PIK3R3,PIP5K1A,PTPN11,PLCG2,IRS1,ITPR3,PIK3R6,HSPA13,HSP90AA1,NR3C2,PIP4K2C,DNAJC17,PIK3CA,PDIA3,HSPB8,PIK3R5,DNAJC13,DNAJC10,KLB,PLCH1,HSP90B1,KL,DNAJC4,SOS1,HSPE1,PI4KA,HSPB6,GRB2,PIK3C2G,DNAJC1,HSPD1,DNAJB9,DNAJC11,PLCB4,DNAJC24,HSCB,DNAJC7,DNAJB5…
Mitochondrial Dysfunction	2.18	0.351	NaN	MAP2K4,FURIN,ATP5F1D,CPT1B,NDUFB5,COX8A,CYB5R3,NDUFB3,VDAC2,PDHA1,NDUFA5,MAOB,UQCRFS1,HTRA2,ATP5PB,ATP5MC3,ATP5PF,CPT1A,ATP5F1A,SDHC,NDUFAF2,GSR,ATP5F1C,PRDX3,NDUFB11,TXN2,UQCRC2,NDUFA12,BACE2,SNCA,TXNRD2,HSD17B10,NDUFA4,SDHB,COX10,RHOT2,TRAK1,ATP5S,NDUFB9,PARK7,ATP5MF,NDUFB6,PRKN,ACO1,NDUFAB1,AIFM1,SDHA,NDUFV1,NDUFAF1,UCP2,GLRX2,NDUFV3,COX7A2L,LRRK2,NDUFA13,APP,UQCRB,NDUFV2,NDUFS8,CAT,CYC1,COX5A…
Cardiac Hypertrophy Signaling	2.18	0.34	-2.46	MAP2K4,MAP3K15,MAP3K11,TGFBR1,DIRAS3,KRAS,MAPK13,MAP3K4,ADRB3,FGFR3,GNB1,ROCK2,TGFBR2,PLCD3,RHOG,GNA15,TGFB1,FGFR4,MAP3K7,PLCB1,GNA13,PLCL1,FRS2,TAB1,RND2,MAP3K14,MAP3K13,EIF2B3,MEF2B,ATF2,GNG10,MYL9,PIK3R3,RHOQ,PTPN11,PLCG2,RHOA,IRS1,PIK3R6,EIF2B5,RPS6KA1,ADCY10,FNBP1,PIK3CA,EIF2B4,PDIA3,RHOT2,PIK3R5,GNA14,EIF2B2,KLB,RHOH,EIF4E,PLCH1,GNG7,PRKAG1,MTOR,ADRB1,KL,RHOT1,SOS1,IGF1R,GNB1L,ADRB2,CACNA1D…
Ephrin B Signaling	2.08	0.4	-0.408	RAC2,RGS3,AXIN1,GNA14,GNG7,HNRNPK,LIMK1,ROCK2,GNB1,EPHB6,PTK2,PAK1,GNA15,CFL2,ITSN2,GNA13,GNB1L,EPHB4,PXN,CFL1,KALRN,GNAI1,RAC3,GNG10,GNAI2,ABI1,CDC42,RHOA,EPHB3,VAV1
NRF2-mediated Oxidative Stress Response	2.08	0.347	-0.962	MAP2K4,MAF,GCLC,DNAJC3,KRAS,FGFR3,SCARB1,ABCC1,FGFR4,DNAJC8,MAP3K7,DNAJA3,DNAJA2,GCLM,TXN,UBE2E3,FRS2,GSTK1,MGST1,DNAJB12,GSTM3,DNAJB14,PIK3R3,GSR,ERP29,PTPN11,IRS1,PIK3R6,SQSTM1,MAPK7,GSTP1,MGST3,MAP2K5,EPHX1,DNAJC17,PIK3CA,NQO2,HSPB8,PIK3R5,DNAJC13,DNAJC10,KLB,SOD3,CUL3,HMOX1,AKR1A1,KL,DNAJC4,PMF1/PMF1-BGLAP,UBE2K,NRAS,GRB2,GSTA4,NQO1,PIK3C2G,SLC35A2,DNAJC1,DNAJB9,DNAJC11,FOS,CAT,CCT7,AOX1,CDC3…
PAK Signaling	2.07	0.379	-0.667	MAP2K4,PIK3CA,PTK2B,PAK1IP1,ARHGEF7,PIK3R5,MYLK,KRAS,KLB,LIMK1,PTK2,FGFR3,SHC1,PAK1,ITGA3,CFL2,KL,FGFR4,SOS1,FRS2,ITGB1,PXN,NRAS,ARHGAP10,CFL1,GRB2,PIK3C2G,ITGA5,GIT1,MYL9,PIK3R3,PTPN11,CDC42,IRS1,PIK3R6,EPHB3,DSCAM,PDGFD,TNF
Pancreatic Adenocarcinoma Signaling	2.07	0.369	-1.414	MAP2K4,NAPEPLD,PIK3CA,TGFBR1,PA2G4,SUV39H1,PIK3R5,VEGFB,KRAS,JAK2,E2F3,CDKN2B,CCND1,KLB,TGFBR2,VEGFA,FGFR3,HMOX1,E2F6,KL,CYP2E1,TGFB1,FGFR4,GPLD1,E2F5,FRS2,EGFR,AKT2,E2F4,PLD3,GRB2,PIK3C2G,STAT3,SIN3A,PLD4,PIK3R3,CCNE1,PTPN11,CDC42,IRS1,TGFA,PIK3R6,BRCA2,NOTCH1,MMP9
BER pathway	2.06	0.615	NaN	LIG1,PNKP,POLE,POLG,FEN1,APEX1,POLB,XRCC1
Ceramide Signaling	2.05	0.381	1.715	MAP2K4,PIK3CA,PPP2R2A,PPP2CA,PPP2R5B,PIK3R5,KRAS,KLB,KSR1,DIABLO,FGFR3,CTSD,KL,PPM1J,FGFR4,PPM1L,SMPD3,NSMAF,FRS2,TNFRSF11B,AKT2,NRAS,TNFRSF1A,GRB2,PIK3C2G,SMPD2,PPP2R5A,PIK3R3,S1PR3,FOS,PTPN11,IRS1,PPP2R2B,PIK3R6,PPP2R5E,TNF,PPP2R1B
Cell Cycle Regulation by BTG Family Proteins	2.04	0.459	2.121	CCNE2,E2F4,PPP2CA,PPP2R2A,PPP2R5B,E2F3,CCND1,PPP2R5A,E2F6,CCNE1,PPM1J,PPP2R2B,PPM1L,BTG2,E2F5,PPP2R5E,PPP2R1B
Sphingosine-1-phosphate Signaling	2.02	0.364	-1.508	PIK3CA,PTK2B,PDIA3,DIRAS3,RHOT2,PIK3R5,RHOH,KLB,PLCH1,PTK2,FGFR3,PLCD3,NAAA,RHOG,KL,RHOT1,FGFR4,PLCB1,GNA13,PLCL1,SMPD3,FRS2,RND2,AKT2,RHOC,GRB2,PIK3C2G,GNAI1,SMPD2,ASAH1,PIK3R3,S1PR3,GNAI2,PLCB4,RHOQ,ACER3,PTPN11,PLCG2,RHOA,IRS1,CASP2,ADCY1,PIK3R6,PDGFD,ADCY10,ADCY7,FNBP1
NF-κB Activation by Viruses	2.02	0.386	-1.567	PIK3CA,CCR5,CD4,PIK3R5,KRAS,KLB,FGFR3,ITGA3,LCK,KL,FGFR4,ITGAV,CHUK,FRS2,ITGB5,CR2,ITGB1,MAP3K14,AKT2,NRAS,GRB2,ITGA6,PIK3C2G,ITGA5,IKBKE,ITGAL,PIK3R3,ITGB2,TRAF2,PTPN11,IRS1,PIK3R6,EIF2AK2,PRKCB
Small Cell Lung Cancer Signaling	2.02	0.386	-1.633	TRAF3,PIK3CA,PA2G4,SUV39H1,PIK3R5,CDKN2B,CCND1,KLB,PTK2,FGFR3,KL,FGFR4,RARB,CHUK,FRS2,TRAF1,AKT2,CCNE2,GRB2,APAF1,PIK3C2G,IKBKE,SIN3A,PIK3R3,RXRG,CCNE1,TRAF2,MAX,PTPN11,IRS1,CKS1B,PIK3R6,RXRA,BIRC2
Phagosome Maturation	2.01	0.355	NaN	VPS28,CTSO,ATP6V1C1,CTSW,DYNLT1,TUBB,DYNLRB2,CTSZ,CTSV,NSF,CTSD,DYNLL1,VAMP3,M6PR,ATP6V1C2,TUBB3,DCTN4,ATP6V1A,CTSA,CTSL,DYNC1LI2,TUBE1,ZBTB12,CTSB,ATP6V0E1,B2M,ATP6V1D,VTI1B,VPS37C,PRDX6,TUBB2B,CTSF,DYNC1LI1,DYNC1I2,RAB5A,TUBA8,LAMP1,ATP6V1G1,BET1L,NAPB,CALR,YKT6,TUBB4B,VPS41,ATP6V1E2,TUBA4A,CANX,TSG101,ATP6V0A1,ATP6V1E1,LAMP2,ATP6V0A2,CTSC,ATP6V1B1,ATP6V1B2
IL-8 Signaling	2	0.343	-2.566	MAP2K4,RAC2,DIRAS3,KRAS,CCND1,LIMK1,FGFR3,VEGFA,GNB1,ROCK2,PTK2,RHOG,CCND3,FGFR4,ITGAV,GNA13,FRS2,ITGB5,TEK,CR2,RND2,AKT2,PLD3,MMP2,RAC3,GNG10,MYL9,PIK3R3,RHOQ,ARAF,PTPN11,RHOA,IRS1,PIK3R6,FNBP1,NAPEPLD,PIK3CA,PTK2B,RHOT2,PIK3R5,VEGFB,KLB,RHOH,GNG7,IRAK1,EIF4EBP1,HMOX1,MTOR,RHOT1,KL,GPLD1,CHUK,GNB1L,EGFR,NRAS,RHOC,GRB2,FLT4,PIK3C2G,GNAI1,IKBKE,BAX,PLD4,GNAI2,FOS,ITGB2,IRAK4,MMP9,PRKCB
Rac Signaling	1.98	0.367	0.762	MAP2K4,PIK3CA,MAP3K11,PTK2B,PIK3R5,KRAS,KLB,LIMK1,PTK2,FGFR3,PAK1,ITGA3,ACTR3,CYFIP2,CFL2,KL,FGFR4,BAIAP2,ARPC3,FRS2,PI4KA,NCKAP1,IQGAP3,ITGB1,NRAS,CFL1,ARPC5L,GRB2,BRK1,PIK3C2G,ITGA5,PIK3R3,MCF2L,PIP5K1A,PTPN11,CDC42,CYFIP1,ARPC2,RHOA,IRS1,PIK3R6,SH3RF1,PARD3,PIP4K2C
FAK Signaling	1.91	0.373	NaN	FYN,PIK3CA,ARHGAP26,CAPN11,ARHGEF7,PIK3R5,TLN1,CRK,KRAS,KLB,PTK2,FGFR3,PAK1,ITGA3,KL,FGFR4,SOS1,FRS2,EGFR,CAPN5,ITGB1,CAPN6,AKT2,PXN,NRAS,GRB2,PIK3C2G,ITGA5,GIT2,PIK3R3,DOCK1,CAPN8,TLN2,PTPN11,PLCG2,IRS1,PIK3R6,CAPN7
Insulin Receptor Signaling	1.9	0.354	0.98	SOCS3,FOXO4,RAPGEF1,SGK1,LIPE,KRAS,FGFR3,SCNN1A,PPP1R7,FGFR4,PPP1CA,FRS2,AKT2,CRKL,EIF2B3,GYS2,PIK3R3,RHOQ,PTPN11,IRS1,EIF2B5,PIK3R6,INSR,INPP5K,FYN,PIK3CA,EIF2B4,PPP1R3C,PIK3R5,CRK,JAK2,KLB,EIF2B2,EIF4E,PRKAG1,PTPRF,EIF4EBP1,SHC1,MTOR,KL,INPP5B,FOXO3,PTPN1,SOS1,NRAS,GRB2,PIK3C2G,ACLY,INPP5D,GRB10,SYNJ1,EIF2B1
IL-6 Signaling	1.88	0.359	0.603	MAP2K4,IL6ST,SOCS3,CSNK2A1,PIK3CA,PIK3R5,KRAS,MAPK13,JAK2,KLB,VEGFA,IL1R2,FGFR3,SHC1,KL,FGFR4,SOS1,MAP3K7,CHUK,LBP,FRS2,IL1RAP,TAB1,TNFRSF11B,MAP3K14,AKT2,NRAS,TNFAIP6,TNFRSF1A,GRB2,PIK3C2G,IKBKE,STAT3,IL1R1,PIK3R3,FOS,IL18,TRAF2,PTPN11,IL1RN,IRS1,CRP,PIK3R6,CD14,A2M,TNF
Ephrin A Signaling	1.87	0.403	NaN	FYN,NGEF,PIK3CA,CFL1,GRB2,EPHA1,PIK3C2G,PIK3R5,KLB,LIMK1,PTK2,PIK3R3,FGFR3,ROCK2,PAK1,CFL2,PTPN11,KL,CDC42,RHOA,FGFR4,IRS1,PIK3R6,VAV1,FRS2
Pyrimidine Ribonucleotides Interconversion	1.87	0.411	0.209	NUDT18,ENTPD4,NME4,CMPK2,AK8,NUDT9,PCK1,CTPS1,NUDT15,NME7,RECQL,NME6,DDX3X,NUDT5,NME3,AK1,ENTPD2,HNRNPA1,RECQL4,ENTPD3,AK7,DHX9,ENTPD7
Cholecystokinin/Gastrin-mediated Signaling	1.84	0.368	-1.121	MAP2K4,PTK2B,DIRAS3,RHOT2,KRAS,RHOH,PTK2,ROCK2,SHC1,RHOG,RHOT1,SOS1,PLCB1,GNA13,EGFR,RND2,PXN,NRAS,RHOC,ITPR2,GRB2,ITPR1,ATF2,MEF2B,FOS,IL18,PLCB4,RHOQ,IL1RN,RHOA,MEF2D,ITPR3,CREM,MEF2C,MAPK7,TNF,MAP2K5,FNBP1,PRKCB
Hepatic Fibrosis / Hepatic Stellate Cell Activation	1.83	0.34	NaN	CD40LG,CCR5,TGFBR1,MYH9,KLF6,COL8A1,VEGFA,IL1R2,TGFBR2,TGFB1,CYP2E1,COL11A2,SERPINE1,IL1RAP,COL27A1,TIMP2,TNFRSF11B,IL4R,MYH14,IGFBP5,MMP2,MET,MYL9,IGF2,COL13A1,IL10RA,CD14,PDGFD,TNF,AGTR1,IFNAR1,COL7A1,IGFBP4,COL4A5,FN1,COL4A6,COL4A3,CXCR3,VEGFB,CCL5,MYH11,COL4A2,TIMP1,HGF,IGF1R,ECE1,LBP,COL18A1,AGT,EGFR,COL6A2,TNFRSF1A,FLT4,IFNGR2,SMAD7,BAX,IL1R1,FGF1,COL5A3,LY96,TGFA,EDNRA,COL4A4,A2M,MMP9
Actin Cytoskeleton Signaling	1.83	0.333	-0.62	KNG1,RAC2,MYH9,F2R,KRAS,TLN1,F2,LIMK1,FGFR3,ROCK2,PTK2,PAK1,ITGA3,CYFIP2,CFL2,FGFR4,EZR,BAIAP2,FGF12,GNA13,TMSB10/TMSB4X,TMSB4Y,FRS2,ARHGAP24,IQGAP3,CFL1,MYH14,CRKL,RDX,ITGA5,RAC3,PIK3R3,MYL9,DOCK1,PIP5K1A,TIAM2,TLN2,PTPN11,CYFIP1,CDC42,RHOA,ARPC2,IRS1,PIK3R6,CD14,VAV1,ACTN4,PDGFD,PIP4K2C,PIK3CA,FN1,ARHGEF7,PIK3R5,TRIO,CRK,MYLK,MYH11,KLB,SHC1,ACTR3,KL,SOS1,ARPC3,PFN3,LBP,NCKAP1,ITGB1,PXN,NRAS,ARH…
Virus Entry via Endocytic Pathways	1.82	0.362	NaN	B2M,FYN,RAC2,PIK3CA,CLTB,PIK3R5,KRAS,ITGB8,KLB,ITGB7,FGFR3,CD55,ITGA3,KL,FGFR4,ITGB4,FRS2,DNM2,ITGB5,ITGB1,NRAS,AP3M1,AP1M2,GRB2,CLTC,ITGA6,PIK3C2G,ITGA5,ITGAL,RAC3,PIK3R3,ITGB2,PTPN11,ZBTB12,AP3B1,CDC42,FLNC,CLTA,PLCG2,IRS1,PIK3R6,PRKCB
Ephrin Receptor Signaling	1.82	0.343	0.7	RAC2,RAPGEF1,AXIN1,KRAS,LIMK1,PTK2,VEGFA,GNB1,ROCK2,PAK1,ITGA3,CFL2,GNA15,GNA13,MAP3K14,AKT2,NGEF,KALRN,CFL1,CRKL,EPHA1,SH2D3C,CREB3,ITGA5,STAT3,RAP1A,RAC3,ATF2,GNG10,SDCBP,PTPN11,CDC42,RHOA,ARPC2,PDGFD,FYN,RGS3,VEGFB,CRK,JAK2,GNA14,GNG7,EPHB6,SHC1,ACTR3,SOS1,ARPC3,GNB1L,ITGB1,PXN,EPHB4,NRAS,ARPC5L,GRB2,CREB3L3,PIK3C2G,GNAI1,FGF1,GNAI2,ABI1,EPHB3
Lymphotoxin β Receptor Signaling	1.79	0.391	-1.347	PIK3CA,TRAF3,PIK3R5,LTB,KLB,DIABLO,FGFR3,KL,FGFR4,CHUK,LTBR,FRS2,TRAF1,MAP3K14,AKT2,GRB2,APAF1,PIK3C2G,IKBKE,PIK3R3,TRAF2,PTPN11,IRS1,LTA,PIK3R6,TNFSF14,BIRC2
IL-4 Signaling	1.78	0.374	NaN	PIK3CA,PIK3R5,KRAS,JAK2,KLB,NFATC1,FGFR3,SHC1,MTOR,KL,HLA-DMA,INPP5B,FGFR4,SOS1,FRS2,FCER2,STAT6,IL4R,AKT2,PTPN6,NRAS,IRF4,IL13RA1,GRB2,PIK3C2G,INPP5D,PIK3R3,PTPN11,SYNJ1,IRS1,PIK3R6,NFATC2,NR3C2,INPP5K
HER-2 Signaling in Breast Cancer	1.77	0.375	NaN	PIK3CA,PIK3R5,PARD6G,KRAS,ITGB8,CCND1,KLB,ITGB7,FGFR3,KL,FGFR4,SOS1,ITGB4,FRS2,ITGB5,EGFR,ITGB1,AKT2,CCNE2,NRAS,GRB2,PIK3C2G,ERBB3,MMP2,PIK3R3,ITGB2,CCNE1,PTPN11,CDC42,IRS1,PIK3R6,PARD3,PRKCB
UVA-Induced MAPK Signaling	1.77	0.364	-0.962	MAP2K4,PARP6,PIK3CA,PDIA3,PARP2,RPS6KA3,PIK3R5,KRAS,MAPK13,KLB,PLCH1,FGFR3,PLCD3,TNKS,MTOR,KL,FGFR4,PLCB1,PARP11,PLCL1,SMPD3,FRS2,EGFR,NRAS,GRB2,PARP4,PIK3C2G,RPS6KA5,PARP3,SMPD2,PIK3R3,FOS,PLCB4,PTPN11,PLCG2,IRS1,PIK3R6,RPS6KA1,RPS6KC1
HIPPO signaling	1.77	0.375	-1.177	TEAD4,SAV1,PPP2CA,PPP2R2A,PPP1R3C,PPP2R5B,NF2,MST1,SMAD5,LATS2,YWHAQ,TEAD1,LLGL1,PPP1R7,PPM1J,PPM1L,MOB1A,PPP1CA,SMAD1,AMOT,YWHAG,YWHAE,YWHAB,YWHAZ,STK3,DLG3,PPP2R5A,PPP2R2B,TEAD3,PPP2R5E,PARD3,PPP2R1B,CRB1
Gαq Signaling	1.77	0.343	-3.474	HTR2B,DIRAS3,GNB1,ROCK2,FGFR3,RHOG,GNA15,FGFR4,PLCB1,ARHGEF25,FRS2,RND2,AKT2,PLD3,ITPR2,ITPR1,GYS2,GNG10,PIK3R3,RHOQ,PTPN11,PLCG2,RHOA,IRS1,ITPR3,PIK3R6,AGTR1,FNBP1,NAPEPLD,PIK3CA,PTK2B,RHOT2,PIK3R5,GNA14,CHRM1,KLB,RHOH,AVPR1A,NFATC1,GNG7,HMOX1,KL,RHOT1,GPLD1,CHUK,GNB1L,RHOC,GRB2,CHP1,RGS16,PIK3C2G,IKBKE,PLD4,CALM1 (includes others),PLCB4,NFATC2,ADRA1A,PRKCB
Th1 and Th2 Activation Pathway	1.75	0.339	NaN	CCR3,SOCS3,CD40LG,CCR5,TGFBR1,CD3E,IL12RB1,CD4,MAF,TBX21,CD8A,SPI1,FGFR3,TGFBR2,CD28,TGFB1,FGFR4,CCR8,CD274,TIMD4,FRS2,IL2RB,STAT6,DLL1,IL4R,JAG2,NOTCH3,STAT3,IRF1,ACVR1B,PIK3R3,IL18,PTPN11,IRS1,PIK3R6,IL10RA,CXCR6,CD86,VAV1,NOTCH1,IFNAR1,PIK3CA,PIK3R5,CXCR3,JAK2,KLB,NFATC1,NFIL3,KL,HLA-DMA,IL27RA,ACVR1C,RUNX3,BHLHE41,GRB2,PIK3C2G,IFNGR2,CD3D,ITGB2,CCR4,LTA,NFATC2,PSEN1
GDNF Family Ligand-Receptor Interactions	1.73	0.38	-0.6	MAP2K4,PIK3CA,PIK3R5,KRAS,KLB,FGFR3,SHC1,KL,FGFR4,GFRA1,SOS1,FRS2,NRAS,ARTN,DOK2,ITPR2,GRB2,PIK3C2G,DOK3,ITPR1,PIK3R3,FOS,PDLIM7,NRTN,PTPN11,CDC42,IRS1,PLCG2,ITPR3,PIK3R6
CD40 Signaling	1.73	0.38	-0.928	MAP2K4,CD40LG,PIK3CA,TRAF3,PIK3R5,MAPK13,KLB,FGFR3,TANK,KL,FGFR4,MAP3K7,CHUK,FRS2,FCER2,TRAF1,MAP3K14,ATF1,GRB2,PIK3C2G,IKBKE,STAT3,PIK3R3,FOS,TRAF2,PTPN11,IRS1,LTA,PIK3R6,MAP2K5
Tec Kinase Signaling	1.73	0.341	-2.48	MAP2K4,DIRAS3,FCER1A,FGFR3,PTK2,GNB1,PAK1,LCK,ITGA3,RHOG,GNA15,FGFR4,GNA13,FRS2,FGR,RND2,TNFRSF21,STAT6,ITGA5,BMX,STAT3,GNG10,PIK3R3,RHOQ,PTPN11,PLCG2,RHOA,IRS1,TNFRSF25,PIK3R6,VAV1,TNF,FNBP1,FYN,PIK3CA,PTK2B,GTF2I,RHOT2,PIK3R5,TNFSF10,JAK2,GNA14,KLB,RHOH,GNG7,BLK,KL,RHOT1,TNFSF12,GNB1L,ITGB1,RHOC,GRB2,PIK3C2G,GNAI1,GNAI2,FOS,FCER1G,PRKCB
PPAR Signaling	1.72	0.368	-0.507	PPARA,KRAS,IL1R2,SHC1,HSP90B1,NR0B2,SOS1,MAP3K7,CHUK,IL1RAP,TAB1,CITED2,TNFRSF11B,PPARG,MAP3K14,NRAS,TNFRSF1A,GRB2,MED1,NR1H3,IKBKE,SNW1,IL1R1,AIP,FOS,IL18,TRAF2,IL1RN,HSP90AA1,INSR,NRIP1,PDGFD,RXRA,TNF,PPARGC1A
Myc Mediated Apoptosis Signaling	1.7	0.386	NaN	MAP2K4,PIK3CA,PIK3R5,KRAS,KLB,YWHAQ,FGFR3,SHC1,KL,FGFR4,SOS1,IGF1R,FRS2,AKT2,YWHAG,NRAS,YWHAE,GRB2,YWHAB,YWHAZ,APAF1,PIK3C2G,BAX,PIK3R3,PTPN11,IRS1,PIK3R6
CNTF Signaling	1.68	0.391	-0.2	IL6ST,PIK3CA,NRAS,GRB2,CNTF,CNTFR,RPS6KA3,PIK3C2G,PIK3R5,KRAS,RPS6KA5,JAK2,STAT3,KLB,PIK3R3,FGFR3,MTOR,PTPN11,KL,IRS1,FGFR4,SOS1,PIK3R6,RPS6KA1,FRS2
Role of JAK2 in Hormone-like Cytokine Signaling	1.67	0.441	NaN	EPO,SOCS3,PTPN6,EPOR,SOCS4,JAK2,STAT3,SHC1,GHR,PTPN11,IRS1,PTPN1,PRLR,SOCS5,SH2B1
Non-Small Cell Lung Cancer Signaling	1.67	0.373	-0.816	PIK3CA,PA2G4,SUV39H1,PIK3R5,KRAS,CCND1,KLB,FGFR3,KL,FGFR4,RARB,FOXO3,SOS1,RASSF5,FRS2,EGFR,AKT2,NRAS,GRB2,ITPR2,PIK3C2G,ITPR1,SIN3A,PIK3R3,RXRG,PTPN11,IRS1,ITPR3,PIK3R6,TGFA,RXRA
Role of BRCA1 in DNA Damage Response	1.65	0.375	0	PBRM1,RBBP8,SMARCD2,ARID2,UIMC1,E2F3,RBL1,BRCC3,MLH1,CHEK1,E2F6,E2F5,SLC19A1,BRIP1,E2F4,FAAP100,ATF1,SMARCE1,FANCL,NBN,POU2F1,RFC4,SMARCA2,MRE11,FAAP24,MSH6,BRCA2,SMARCC1,RFC3,PHF10
Role of JAK1 and JAK3 in γc Cytokine Signaling	1.62	0.38	NaN	BLNK,SOCS3,PIK3CA,PTK2B,IL21R,PIK3R5,KRAS,JAK2,KLB,FGFR3,SHC1,KL,FGFR4,FRS2,IL2RB,STAT6,IL4R,NRAS,FES,GRB2,IL15,PIK3C2G,STAT3,PIK3R3,PTPN11,IRS1,PIK3R6
Colorectal Cancer Metastasis Signaling	1.61	0.324	-2.79	MAP2K4,TGFBR1,MSH3,AXIN1,DIRAS3,KRAS,CCND1,FGFR3,GNB1,VEGFA,TGFBR2,TLR10,RHOG,TGFB1,FGFR4,FRS2,RND2,AKT2,E2F4,GRK3,MMP2,FZD9,STAT3,TCF3,GNG10,PIK3R3,RHOQ,PTPN11,RHOA,IRS1,FZD6,PIK3R6,ADCY10,TNF,FNBP1,SIAH1,IL6ST,PIK3CA,PTGER3,MMP14,RHOT2,MMP15,LRP6,PIK3R5,VEGFB,JAK2,FZD1,MMP25,KLB,RHOH,WNT2,GNG7,MLH1,PRKAG1,APPL1,ARRB1,RHOT1,KL,SOS1,TLR7,NOS2,GNB1L,PTGER4,MMP19,EGFR,LRP5,NRAS,MMP28,WNT9B,GRB2,TNF…
RhoA Signaling	1.59	0.349	1.093	PTK2B,MYLK,SEPT11,LIMK1,PTK2,ROCK2,ACTR3,CFL2,LPAR2,EZR,BAIAP2,IGF1R,PFN3,ARPC3,CDC42EP1,ARHGEF11,GNA13,PI4KA,SEPT14,PLXNA1,SEPT8,NGEF,ARHGEF12,CFL1,ARPC5L,EPHA1,ARHGAP4,RDX,CDC42EP3,SEPT1,PKN1,MYL9,ARHGAP5,PIP5K1A,RAPGEF2,ARHGAP9,ABL2,PLEKHG5,ARPC2,RHOA,SEPT6,SEPT2,PIP4K2C,KTN1
Estrogen-Dependent Breast Cancer Signaling	1.59	0.369	-0.816	HSD17B10,PIK3CA,HSD17B13,PIK3R5,HSD17B11,KRAS,CCND1,KLB,HSD17B8,FGFR3,KL,FGFR4,IGF1R,HSD17B4,FRS2,EGFR,AKT2,NRAS,GRB2,CREB3,CREB3L3,HSD17B7,PIK3C2G,ATF2,PIK3R3,FOS,PTPN11,IRS1,PIK3R6,ESR1,HSD17B2
Cyclins and Cell Cycle Regulation	1.58	0.37	1.091	PA2G4,PPP2R2A,PPP2CA,SUV39H1,PPP2R5B,HDAC10,E2F3,CDKN2B,CCND1,E2F6,CCND3,TGFB1,PPM1J,HDAC11,PPM1L,E2F5,E2F4,CCNE2,HDAC8,HDAC2,WEE1,CDK7,HDAC1,SIN3A,PPP2R5A,HDAC5,CCNE1,PPP2R2B,PPP2R5E,PPP2R1B
14-3-3-mediated Signaling	1.57	0.346	-0.48	MAP2K4,PIK3CA,PDIA3,TP73,PIK3R5,KRAS,TUBB,KLB,PLCH1,TUBB2B,FGFR3,YWHAQ,PLCD3,TUBA8,KL,FGFR4,PLCB1,PLCL1,FRS2,AKT2,TUBB3,NRAS,YWHAG,YWHAE,TUBB4B,TNFRSF1A,GRB2,YWHAB,EDC3,YWHAZ,TUBA4A,PIK3C2G,VIM,BAX,PIK3R3,FOS,PLCB4,TRAF2,PTPN11,PLCG2,IRS1,PIK3R6,RPS6KA1,SNCA,TNF,PRKCB
HIF1α Signaling	1.56	0.35	NaN	EPO,PIK3CA,MMP14,MAPK15,MMP15,PIK3R5,VEGFB,KRAS,MAPK13,MMP25,NOS3,KLB,ELOC,VEGFA,FGFR3,KL,SLC2A2,FGFR4,EGLN3,NOS2,APEX1,FRS2,MMP19,AKT2,NRAS,SLC2A1,MMP28,MAPK4,GRB2,COPS5,PIK3C2G,MMP2,P4HTM,PIK3R3,SLC2A8,PTPN11,CUL2,IRS1,PIK3R6,HSP90AA1,MAPK7,MMP9
PKCθ¸ Signaling in T Lymphocytes	1.56	0.337	-2.021	MAP2K4,MAP3K15,RAC2,MAP3K11,CD3E,CD4,KRAS,MAP3K4,FGFR3,CD28,LCK,FGFR4,MAP3K7,FRS2,MAP3K14,CACNB1,MAP3K13,RAC3,PIK3R3,POU2F1,PTPN11,CARD11,PLCG2,IRS1,ZAP70,CACNA2D1,PIK3R6,CD86,VAV1,FYN,PIK3CA,CACNG4,PIK3R5,CACNB3,KLB,NFATC1,KL,HLA-DMA,SOS1,CHUK,CACNA2D3,NRAS,CACNA1D,MAP3K6,GRB2,CHP1,PIK3C2G,IKBKE,CD3D,FOS,GRAP2,BCL10,FCER1G,NFATC2,MAP3K8
Leukocyte Extravasation Signaling	1.55	0.327	-1.75	MAP2K4,RAC2,AFDN,MAPK13,MAP3K4,FGFR3,PTK2,ROCK2,ITGA3,EZR,FGFR4,CYBA,FRS2,TIMP2,CRKL,RDX,ITGA6,ITGA5,THY1,MMP2,BMX,NCF4,RAP1A,ARHGAP5,PIK3R3,NCF1,CDH5,PTPN11,RAP1GAP,CDC42,ICAM3,PLCG2,RHOA,IRS1,PIK3R6,VAV1,ACTN4,CTTN,CD99,PIK3CA,SPN,PTK2B,MMP14,MMP15,CTNNA1,PIK3R5,CRK,MMP25,KLB,RHOH,TIMP1,KL,SIPA1,RASSF5,MMP19,ITGB1,PXN,MMP28,GRB2,ARHGAP4,PIK3C2G,GNAI1,ITGAL,SELPLG,GNAI2,ITGB2,CLDN5,ARHGAP9,CLDN3…
Valine Degradation I	1.55	0.429	-2.84	ECHS1,ABAT,ACADSB,BCKDHB,HIBCH,HIBADH,BCKDHA,AUH,ACAD8,DLD,HADHB,EHHADH,SDS,ALDH6A1,HADHA
RAR Activation	1.54	0.33	NaN	MAP2K4,CSNK2A1,RDH10,CYP26A1,SMARCD2,ARID2,MAPK13,MNAT1,RARG,PSMC5,VEGFA,TNIP1,ALDH1A1,TGFB1,RDH16,RDH13,SMAD1,ZBTB16,AKT2,MED1,CDK7,SNW1,PIK3R3,SMARCA2,GTF2H1,RXRA,PML,ADCY10,PHF10,RBP4,PBRM1,NSD1,PIK3CA,JAK2,SMAD5,RPL7A,PRKAG1,TRIM24,KAT2B,PNRC1,RDH14,RARB,RBP2,GTF2H5,NR2F6,PNPLA4,CITED2,GTF2H3,DHRS3,RDH11,SMAD6,SMARCE1,SMAD7,RXRG,FOS,GTF2H4,ADCY1,NRIP1,SMARCC1,RBP5,ADCY7,CARM1,PRKCB,PPARGC1A,A…
STAT3 Pathway	1.51	0.357	-0.169	MAP2K4,SOCS3,TGFBR1,MAP3K11,PTPN2,KRAS,MAPK13,JAK2,IL31RA,TGFBR2,FGFR3,VEGFA,PIM1,TGFB1,HGF,FGFR4,IGF1R,IL27RA,EGFR,IL4R,PTPN6,NRAS,FLT4,SOCS4,STAT3,IGF2R,NDUFA13,DDR1,GHR,IFNLR1,TGFA,INSR,FGFRL1,SOCS5,IFNAR1
PTEN Signaling	1.5	0.347	0.469	RAC2,FOXO4,CSNK2A1,PIK3CA,TGFBR1,PIK3R5,KRAS,CCND1,TGFBR2,PTK2,FGFR3,SHC1,ITGA3,INPP5B,FGFR4,FOXO3,SOS1,IGF1R,CHUK,MCRS1,EGFR,ITGB1,AKT2,NRAS,GRB2,FLT4,ITGA5,IKBKE,MAGIX,IGF2R,RAC3,INPP5D,DDR1,PIK3R3,MAGI1,GHR,SYNJ1,CDC42,INSR,FGFRL1,INPP5K,BCL2L11
Endoplasmic Reticulum Stress Pathway	1.49	0.476	NaN	CALR,HSP90B1,TRAF2,DDIT3,ERN1,MBTPS1,XBP1,DNAJC3,ATF6,EIF2S1
Mitochondrial L-carnitine Shuttle Pathway	1.49	0.476	-1.897	SLC27A5,ACSL3,CPT1A,SLC27A2,CPT1B,ACSL5,SLC27A6,CPT2,SLC27A1,SLC27A3
Iron homeostasis signaling pathway	1.47	0.338	NaN	BMP4,PCBP1,ATP6V1C1,TFR2,CP,HEPH,CD163,FLVCR1,ATP6V1C2,NUBP1,HSPA9,SLC25A37,STAT3,ATP6V1A,ATP6V0E1,STEAP3,HFE,EPO,ATP6V1D,JAK2,SLC39A14,MCOLN1,HMOX1,FXN,TMPRSS6,SLC40A1,ISCU,ATP6V1G1,FAM96B,NFS1,ACO1,EGFR,HBQ1,HPX,EPAS1,ATP6V1E2,CREB3L3,HFE2,LYRM4,ATP6V0A1,ATP6V1E1,TF,SLC48A1,HSCB,ATP6V0A2,FECH,TWSG1,IREB2,ATP6V1B1,ATP6V1B2
γ-linolenate Biosynthesis II (Animals)	1.47	0.458	-2.111	SLC27A5,ACSL3,SLC27A2,ACSL5,SLC27A6,FADS2,SLC27A1,SLC27A3,CYB5A,CYB5R3,FADS1
Angiopoietin Signaling	1.42	0.362	0	PIK3CA,PIK3R5,CRK,KRAS,NOS3,KLB,FGFR3,PTK2,TNIP1,PAK1,KL,FGFR4,GRB7,SOS1,CHUK,FRS2,TEK,AKT2,NRAS,GRB2,DOK2,PIK3C2G,IKBKE,TIE1,PIK3R3,ANGPTL1,PTPN11,IRS1,PIK3R6
Thrombin Signaling	1.42	0.324	-1.953	CAMK1,CAMK1D,F2R,DIRAS3,KRAS,MAPK13,F2,FGFR3,PTK2,GNB1,ROCK2,PLCD3,RHOG,GNA15,FGFR4,PLCB1,ARHGEF11,GNA13,PLCL1,FRS2,RND2,AKT2,ITPR2,ITPR1,GNG10,MYL9,PIK3R3,RHOQ,PTPN11,PLCG2,RHOA,IRS1,ARHGEF16,ITPR3,PIK3R6,ADCY10,ARHGEF10,ARHGEF9,FNBP1,PIK3CA,GATA5,PDIA3,RHOT2,PIK3R5,MYLK,GNA14,KLB,RHOH,GNG7,PLCH1,SHC1,KL,RHOT1,SOS1,GNB1L,EGFR,NRAS,ARHGEF12,GRB2,RHOC,PIK3C2G,GNAI1,GNAI2,ARHGEF5,PLCB4,ADCY1,ADCY7,…
RhoGDI Signaling	1.41	0.328	1.26	DIRAS3,LIMK1,GNB1,ROCK2,PAK1,ITGA3,RHOG,GNA15,CFL2,EZR,ARHGEF11,GNA13,RND2,CFL1,RDX,ITGA5,ARHGDIB,GNG10,MYL9,ARHGAP5,CDH2,PIP5K1A,RHOQ,CDH5,CDC42,RHOA,ARPC2,ARHGEF16,ARHGEF9,ARHGEF10,ESR1,PIP4K2C,FNBP1,GDI1,PPP1R12C,ARHGEF7,RHOT2,CDH23,GNA14,RHOH,GNG7,CDH11,ARHGEF19,ACTR3,RHOT1,ARPC3,GNB1L,PI4KA,ITGB1,ARHGEF12,RHOC,ARPC5L,ARHGAP4,GNAI1,GNAI2,ARHGEF5,ARHGAP9,CDH10,CDH17,ARHGDIA
Induction of Apoptosis by HIV1	1.41	0.377	1.043	MAP2K4,MAP3K14,SLC25A13,SLC25A4,TNFRSF1A,APAF1,SLC25A3,IKBKE,BAX,BAK1,DIABLO,DAXX,TRADD,TRAF2,SLC25A6,DFFB,HTRA2,CHUK,SLC25A5,TNF,TRAF1,BIRC2,TNFRSF11B
Th1 Pathway	1.41	0.338	-2.722	SOCS3,CD40LG,CCR5,PIK3CA,CD3E,IL12RB1,CD4,PIK3R5,CXCR3,JAK2,TBX21,CD8A,KLB,NFATC1,FGFR3,CD28,NFIL3,KL,HLA-DMA,FGFR4,CD274,IL27RA,FRS2,RUNX3,DLL1,NOTCH3,GRB2,PIK3C2G,IFNGR2,STAT3,CD3D,IRF1,PIK3R3,ITGB2,IL18,PTPN11,LTA,IRS1,IL10RA,PIK3R6,CD86,NFATC2,VAV1,NOTCH1,IFNAR1,PSEN1
RANK Signaling in Osteoclasts	1.4	0.35	-0.169	MAP2K4,MAP3K15,PIK3CA,MAP3K11,PTK2B,TAB2,PIK3R5,MAP3K4,MAPK13,KLB,NFATC1,FGFR3,KL,FGFR4,MAP3K7,CHUK,FRS2,MAP3K14,AKT2,MAP3K6,MITF,GRB2,MAP3K13,CHP1,PIK3C2G,IKBKE,PIK3R3,CALM1 (includes others),FOS,TRAF2,PTPN11,IRS1,PIK3R6,NFATC2,MAP3K8,BIRC2
CXCR4 Signaling	1.4	0.329	-1.98	MAP2K4,CD4,DIRAS3,KRAS,PTK2,GNB1,ROCK2,FGFR3,PAK1,RHOG,GNA15,FGFR4,PLCB1,ARHGEF11,GNA13,FRS2,RND2,AKT2,ITPR2,ITPR1,GNG10,MYL9,PIK3R3,DOCK1,RHOQ,PTPN11,RHOA,IRS1,ITPR3,PIK3R6,ADCY10,ELMO1,FNBP1,PIK3CA,RHOT2,PIK3R5,CRK,GNA14,KLB,RHOH,GNG7,ELMO3,KL,RHOT1,GNB1L,PXN,NRAS,RHOC,GRB2,GNAI1,PIK3C2G,GNAI2,FOS,PLCB4,ADCY1,ADCY7,PRKCB
Stearate Biosynthesis I (Animals)	1.4	0.379	-2.985	BDH2,ACSL3,CYP4A22,SLC27A2,LPCAT4,GNPAT,ELOVL6,SLC27A5,DHCR24,FAM213B,SRD5A3,CYP2E1,PPT1,FASN,ACSL5,ZADH2,SLC27A6,ACOT4,SLC27A1,SLC27A3,TBXAS1,ACOT8
B Cell Receptor Signaling	1.39	0.325	-0.254	MAP2K4,MAP3K15,RAC2,MAP3K11,KRAS,MAPK13,MAP3K4,BCL6,PTK2,FGFR3,CFL2,FGFR4,MAP3K7,FRS2,MAP3K14,AKT2,PTPN6,CFL1,MAP3K13,CREB3,CD79A,TCF3,RAP1A,ATF2,PIK3R3,PTPN11,CDC42,PLCG2,IRS1,PIK3R6,VAV1,INPP5K,BLNK,RAP2A,PIK3CA,PTK2B,POU2F2,PIK3R5,KLB,NFATC1,SHC1,MTOR,KL,INPP5B,SOS1,CD22,RASSF5,CHUK,NRAS,CD79B,MAP3K6,GRB2,CREB3L3,PIK3C2G,IKBKE,INPP5D,CALM1 (includes others),EBF1,SYNJ1,BCL10,NFATC2,MEF2C,MAP3K8…
TGF-β Signaling	1.38	0.356	3.024	MAP2K4,INHA,TGFBR1,BMP4,SKI,KRAS,MAPK13,SMAD5,SMURF1,TGFBR2,RUNX2,TGFB1,SOS1,MAP3K7,SERPINE1,SMAD1,ACVR1C,TAB1,ZFYVE9,RUNX3,NRAS,GRB2,HDAC1,SMAD7,SMAD6,ACVR1B,FOS,IRF7,RNF111,CDC42,PMEPA1
FLT3 Signaling in Hematopoietic Progenitor Cells	1.38	0.356	-0.18	PIK3CA,PIK3R5,RPS6KA3,KRAS,MAPK13,KLB,EIF4E,EIF4EBP1,FGFR3,SHC1,MTOR,KL,FGFR4,SOS1,FRS2,STAT6,AKT2,NRAS,GRB2,CREB3,CREB3L3,PIK3C2G,RPS6KA5,STAT3,INPP5D,ATF2,PIK3R3,PTPN11,IRS1,PIK3R6,RPS6KA1
Aryl Hydrocarbon Receptor Signaling	1.36	0.333	0.2	ALDH4A1,NFIX,TP73,NQO2,RBL1,RARG,CCND1,CHEK1,CTSD,ALDH1L1,HSP90B1,CYP1A2,ALDH1A1,NR0B2,CCND3,TGFB1,ALDH3A2,RARB,ALDH5A1,ALDH6A1,GSTK1,ALDH7A1,CYP1A1,CCNE2,MGST1,MED1,GSTA4,GSTM3,NQO1,ALDH8A1,APAF1,SLC35A2,BAX,ALDH9A1,AIP,FOS,RXRG,CCNE1,ALDH1L2,NFIA,HSP90AA1,ALDH18A1,NRIP1,DHFR,RXRA,TNF,ESR1,GSTP1,MGST3
CD28 Signaling in T Helper Cells	1.35	0.336	-1.852	MAP2K4,FYN,PIK3CA,CD3E,CD4,PIK3R5,KLB,NFATC1,FGFR3,CD28,PAK1,LCK,ACTR3,KL,HLA-DMA,FGFR4,ARPC3,CHUK,FRS2,AKT2,PTPN6,ARPC5L,ITPR2,GRB2,CHP1,PIK3C2G,IKBKE,ITPR1,CD3D,PIK3R3,FOS,CALM1 (includes others),PTPN11,GRAP2,CARD11,CDC42,BCL10,ARPC2,IRS1,ITPR3,ZAP70,FCER1G,PIK3R6,CD86,NFATC2,VAV1
Phospholipase C Signaling	1.33	0.316	-2.286	CD3E,DIRAS3,HDAC10,KRAS,GNB1,PLCD3,LCK,ITGA3,RHOG,HDAC11,PLCB1,ARHGEF11,GNA13,RND2,PLD3,HDAC2,HDAC8,ITPR2,CREB3,ITGA5,CD79A,ITPR1,RAP1A,MEF2B,HDAC5,ATF2,GNG10,MYL9,MARCKS,RHOQ,PLCG2,RHOA,ARHGEF16,ITPR3,ZAP70,ADCY10,ARHGEF10,ARHGEF9,FNBP1,BLNK,PEBP1,FYN,NAPEPLD,ARHGEF7,RHOT2,RPS6KA3,RHOH,NFATC1,GNG7,SHC1,HMOX1,ARHGEF19,RHOT1,SOS1,GPLD1,PLA2G12B,GNB1L,ITGB1,NRAS,ARHGEF12,CD79B,GRB2,RHOC,CREB3L3,HDA…
Pyridoxal 5'-phosphate Salvage Pathway	1.32	0.36	0.962	MAP2K4,FAM20B,SGK1,IRAK1,LIMK1,PAK1,CDK8,CDK5,PIM1,PRPF4B,PRKAA2,HIPK1,PDXK,GRK4,CDK18,AKT2,MAP3K6,CDK7,GRK5,PKN1,ARAF,MAP3K8,POMK,MAPK7,EIF2AK2,ADPGK,DYRK1A
Epithelial Adherens Junction Signaling	1.31	0.331	NaN	RAPGEF1,TGFBR1,SNAI2,MYH9,MYO7A,CTNNA1,AFDN,KRAS,CRK,MYH11,TUBB,CLIP1,TUBB2B,TGFBR2,ACTR3,TUBA8,HGF,BAIAP2,ARPC3,JUP,ACVR1C,EGFR,DLL1,AKT2,TUBB3,NOTCH3,NRAS,ARPC5L,TUBB4B,MYH14,TUBA4A,TCF3,RAP1A,PTPRM,ACVR1B,FGF1,MET,MYL9,EPN2,CDH2,MAGI1,CDC42,RHOA,ARPC2,SSX2IP,ACTN4,PARD3,NOTCH1,NECTIN2
