# Supplementary material for: Hepatic Transcriptome Analysis Identifies Divergent Pathogen-Specific Targeting-Strategies to Modulate the Innate Immune System in Response to Intramammary Infection
Source: Front Immunol. 2020 Apr 29;11:715. doi: 10.3389/fimmu.2020.00715 (PMC7202451; doi:10.3389/fimmu.2020.00715)
Supplement: Supplementary file 21 [file Table_12.xlsx]

## Sheet: IPA_DESeq_Saureus_FBN_Upstream_
Supplementary Table 12: Ingenuity upstream regulator analysis in the hepatic transcriptome of cows in response to intramammary S. aureus challenge compared to non-challenged controls
Upstream Regulator	Predicted Activation State	Activation z-score	p-value of overlap	log2FoldChange	Molecule Type	Target molecules in dataset
SMARCA4	Inhibited	-5.393	0.00145		transcription regulator	A2M,ACTA2,ACTN4,ANGPTL2,ARHGAP30,ARL4C,ASNS,ATG9A,CCDC85B,CCND1,CD44,CLDND1,CLK1,COTL1,CSNK1G2,CXCR3,CYP4B1,DES,DGKG,DYNC1H1,DYSF,ECM2,EFNB1,EPO,FADS3,FBLIM1,FHL2,FOSL2,HCLS1,HEPH,ICAM1,ID3,ITGA5,ITPR1,KDR,LOXL2,MAPK1,MEF2C,MFGE8,MN1,MUC1,MXD4,MYC,MYH11,NFKB2,NOS3,NOSTRIN,NRP2,OXCT1,PLAT,PLEKHO1,PLPP3,POLB,PSMB9,RAB38,RAC2,RALBP1,RAMP1,RIC8B,SEMA7A,SERPINH1,SLF1,SMAD6,SNORD123,SRPX,ST6GALNAC4,TAG…
TGFB1	Inhibited	-5.332	3.03e-09	-1.087	growth factor	ABCD1,ABL1,ACKR2,ACSS1,ACTA2,ACVRL1,ADAM12,ADAMTS2,ADGRA1,AFM,AKT1,APLNR,APOE,APP,ASNS,ATG7,BAD,BCL2L1,BECN1,BGN,BMP6,C1QA,C1QB,C1QC,CALM1 (includes others),CAV2,CAVIN2,CCDC85B,CCND1,CCND2,CCND3,CD40,CD44,CD55,CD72,CDC7,CDH5,CFL1,CHST11,CKS1B,CNN1,COL12A1,COL18A1,COL4A1,COL4A2,COL4A6,COL6A1,COL6A2,COTL1,CSF1R,CSPG4,CSRP1,CTPS1,CTSD,CXCR3,CYBA,CYR61,DDX6,DES,DKK3,DPYSL3,DZIP3,ECE1,ECM1,EIF4H,ELK3,…
tretinoin	Inhibited	-5.29	5.66e-05		chemical - endogenous mammalian	A2M,AATK,ABLIM1,ACKR2,ADA,AIMP1,AKAP12,AKT1,APBB1IP,APLNR,APOE,APP,ASB2,ASNS,ATP1B3,ATP2A3,B3GALT1,BCL2L1,BMP6,BNIP3,C1QA,CALM1 (includes others),CCL24,CCNC,CCND1,CCND2,CCND3,CD44,CD82,CD9,CD93,CDH5,COL4A1,COL4A2,COTL1,CSF1R,CTSD,CUBN,CYP1A2,CYP26B1,CYP4B1,CYR61,DHRS3,DKK3,DLL1,DNAAF2,DPYSL3,EBI3,ECE1,EFNB1,EIF4EBP1,EIF5,ELOC,EPO,ERCC1,FCER1G,FGFR1,FGR,FLT1,FOSL2,FOXP3,FRAT2,FUT4,GAS7,GNA12,HBEGF…
VEGFA	Inhibited	-5.205	6.13e-05		growth factor	ABCC1,ACTA2,AKT1,CCND1,CD40,CD55,CDH5,COX8A,CREBBP,CYR61,DLL1,EPHB4,ETV5,FGFR1,FLT1,FLT4,HBEGF,HK1,HLX,HMOX1,ICAM1,ID3,IKBKE,IL10,INPP5D,KDR,LAG3,MEF2C,MRPS12,MTIF2,NFATC2,NOS2,NOS3,NOTCH1,NOTCH4,PDCD1,PLAT,PLPP3,PTGS1,RUNX1,SHMT2,SLC25A6,TBC1D8,TEK,TGFB1,TIMP1,TUFM,VASH1
PI3K (complex)	Inhibited	-4.553	0.0282		complex	ADAM12,ADIPOR1,AKT1,BCL2L1,CCND1,CCND2,CCND3,CD44,CD55,CTSD,FBLN5,FLI1,FRY,G6PD,HBEGF,HK1,HMOX1,ICAM1,IGF1R,IL10,ITGB2,KDR,LSP1,MEF2C,MMP14,MYC,NFKB2,NFKBIA,NOS2,NOS3,NOTCH1,POSTN,SLC12A7,SLC9A1,SPI1,SREBF1,TAGLN,XBP1
Vegf	Inhibited	-4.453	5.92e-06		group	A2M,ACKR3,ACTA2,ADGRF5,ADORA2A,AKAP12,ANGPTL2,APAF1,APLNR,ARHGEF17,ARNTL,ASNS,C1QTNF1,CALM1 (includes others),CCDC15,CD40,CD44,CD93,CDH5,CHIA,CHST7,CKS1B,CNN1,CNTFR,CRYAB,CYR61,EDA,EPO,ETV5,FAIM2,FLNA,FLT1,FLT4,GPRC5B,GRB14,GRK5,HBEGF,HMOX1,ICAM1,INSIG1,ITGA10,ITPR1,KDR,LDLR,LYVE1,MAPKAPK2,MCM2,MCM5,MEF2C,MGST2,MIF,MMP14,MYC,NOS3,NOSTRIN,NOTCH1,NOTCH4,NRCAM,OSBPL10,OVOS2,PDE7B,PKMYT1,PLPP3,PLVAP,…
lipopolysaccharide	Inhibited	-4.43	0.00382		chemical drug	ABCC1,ACKR3,ACOD1,ACTA2,ACTN4,ADA,ADORA2A,ANGPTL2,APLNR,APOE,APP,ARL4C,ARPC1B,ASAP1,ATG7,ATP6V0D1,BCL2L1,BECN1,BGN,CALM1 (includes others),CCL24,CCND1,CCND2,CCND3,CCNL1,CD40,CD44,CD55,CD8A,CD9,CDH5,CHST7,CLDN5,COL12A1,COL4A1,COL4A2,COL4A6,COL6A1,CORO1A,CPB2,CREBBP,CRYAB,CSF1R,CSF2RB,CSPG4,CUBN,CUX2,CXCL16,CXCR3,CYBA,CYP1A2,CYR61,DDX6,DKK3,DRAM1,EBI3,ELK3,ERCC1,ERF,ETV5,F2R,F2RL1,FABP3,FCER1G,FES,…
F2	Inhibited	-4.233	2.03e-08		peptidase	ACTA2,CCND1,CCND2,CD44,CD55,CKAP4,COL4A1,COTL1,CTPS1,CYR61,DKK3,ECE1,EHD4,EPB41,EPO,F2R,F2RL1,FLT1,FOSL2,HBEGF,HIVEP1,HMOX1,ICAM1,IFRD2,IGF1R,KDR,KLF6,LAMP1,LOXL2,MFHAS1,MGLL,MIF,MYC,MYH11,MYH9,NCF1,NFKBIA,NOS2,NOS3,PLAT,PROS1,RAC2,RELB,RGS3,SELP,SLC12A7,SLC2A6,SYP,TAGLN3,TAP2,TEK,TXNRD2,UBE2S,VASP,VWF
REL	Inhibited	-4.091	0.00489		transcription regulator	AP5Z1,APP,ATP11A,BCL2L1,CCND1,CCND2,CCNY,CD40,COTL1,CRKL,CTU2,CXCR3,DNASE1L1,ETV5,EXOSC1,FOXP3,HBEGF,ICAM1,JUP,KCNK6,KDR,MYC,NFKB2,NFKBIA,NOS2,PDCD1,POLB,PPP1R14B,PTGDS,RELB,RSAD2,SLC25A27,TTLL1,VIM
5-azacytidine	Inhibited	-3.958	0.00782		chemical drug	BCL2L1,CAVIN1,CD44,ETV5,FOXP3,HBEGF,HEXIM1,IRF7,KDR,KLF6,MEF2D,NOS2,NOS3,PRF1,PURA,RFX1,RPS6KA6,RUNX3,SHANK3,SLC3A2,SLC9A1,SP3,TUBB,ZYX
IL15	Inhibited	-3.938	7.9e-06		cytokine	ACADS,ACTN4,AKT1,AKT2,ALDOC,BCL2L1,CALM1 (includes others),CCND1,CCND2,CCND3,CD40,CD44,CD55,CD8A,CKS1B,CMKLR1,CORO1A,COX6C,CREBBP,DUSP14,DYRK1A,ELK3,ELOC,EXOSC8,FOXP3,G6PD,GPC1,HAT1,HK1,HLX,HMOX1,HNRNPA2B1,IGF1R,IL10,IL21R,IL2RB,LSP1,MAPK1,MCM5,MIF,MYC,NFKBIA,NOS2,PAFAH1B3,PDCD1,PFDN4,PFKFB3,PFKL,PFKP,PKM,PKMYT1,PPARGC1B,PRF1,PSMB9,RAB8A,RAC2,SELPLG,SLC16A1,SRSF7,SYNPO,TALDO1,TCF7,TIMP1,TJP1,TSPA…
TGM2	Inhibited	-3.87	0.0256		enzyme	ATP1B3,BNIP3,CCL24,CCND1,CD93,DNAAF2,EPO,FCER1G,HK3,IGF1R,IL10RA,IRF9,LRRC25,LSP1,MS4A3,MYC,ORC3,PLEKHO2,POR,PTGS1,RARA,SELP,SEMA6B,SEMA7A,SLC16A1,SWT1,TGFB1,TNIP1,TSPAN14,TUBGCP5
SRF	Inhibited	-3.857	0.00178		transcription regulator	A2M,ACTA2,ACTB,AKAP12,BCL2L1,CLDN5,CNN1,CSRP1,CYLD,DES,FHL2,FLNA,FLT1,FLT4,GCKR,GTF2H5,HSPG2,KDR,LDLR,LMOD1,MED6,MGST2,MS4A3,MTMR6,MYH11,MYH9,MYL9,MYOM1,NFATC2,OPA3,PAFAH1B1,RAMP1,SELP,SERPIND1,SKI,SLC8A1,SREBF2,TAGLN,TAL1,TBXAS1,TCF7,TLN1,TNIP2,TUBB4B,VCL,ZMYM2,ZYX
D-glucose	Inhibited	-3.834	0.00033		chemical - endogenous mammalian	ACO2,ACSS1,ACTA2,ACTB,ADA,ADARB1,ADCY5,ADIPOR1,ALDOC,ARNTL,ASNS,BAD,BCL2L1,CCND1,CCND2,CCND3,CD55,CNN1,COL4A1,CYBA,DES,DYRK1A,EIF2B4,EMC10,EPO,G6PD,GPLD1,GRK2,GRN,HK1,HK3,HMGB1,HMOX1,HSPB1,ICAM1,IGF1R,ITGA5,ITPR1,KDR,LAMC1,LDLR,LIPE,LMOD1,LY96,MAPK7,MEN1,MIF,MMP14,MRVI1,MSR1,MYC,MYH11,MYL9,NCF1,NDUFB3,NOS2,NOS3,NR1H4,PFKFB3,PFKL,PFKP,PINK1,PKM,PLA2G6,PON2,PPP1R14A,PTGDS,PTPN6,RELB,SIRT7,SLC1A3,SL…
AKT1	Inhibited	-3.739	0.000274	-0.502	kinase	ACTA2,AIP,AKT1,BAD,BCL2L1,C1QC,CCND1,CCND2,CCND3,CD40,COL4A1,DHCR7,EPO,EZR,FOXP3,HMOX1,HUNK,IGF1R,IL10,IRS1,KDR,LSS,MMP14,MSR1,MYC,MYH10,MYH11,NFATC2,NFKB2,NOS2,NOTCH1,PDCD1,PKM,PRKAR1A,RAMP1,RAMP3,SIVA1,SLC3A2,SORT1,SREBF1,SREBF2,TIMP1,TK1,VIM
Bvht	Inhibited	-3.606	0.0159		other	ACTA2,ACVRL1,FOXF1,KDR,LSP1,MEF2C,MYOM1,SLC8A1,SMARCD3,TBX2,TCF21,TIE1,VIM
AGT	Inhibited	-3.588	0.00376		growth factor	ACTA2,ADAM12,ADIPOR1,BECN1,BGN,BMP6,CCND1,CCND2,CCND3,CD44,COL4A1,COL4A6,COL6A1,CYBA,ELMSAN1,FLT1,FRAT2,GRK5,HBEGF,HMOX1,HSPB1,HSPG2,ICAM1,ID3,IGF1R,ITGA5,LATS2,LDLR,LSS,MAP2K7,MAPK7,MIF,MSR1,MXD4,MYC,MYH10,NCF1,NFKB2,NOS2,NOS3,NOTCH3,NOTCH4,PALLD,POSTN,PTGS1,PURA,SEMA6A,SLC8A1,SLC9A1,SNCA,TBX2,TGFB1,TH,TIMM9,TIMP1,TJP1,TLN2,UCP2,ZEB2,ZNF268,ZNF516
EIF4E	Inhibited	-3.557	0.00656		translation regulator	ANAPC4,ATR,BAD,BCL2L1,BNIP3,CCND1,EIF4EBP1,GPS1,GPX3,HMOX1,HMOX2,HRAS,INSIG1,LSM5,MYC,NCK2,NFKBIA,NOS2,RHOG,SIVA1,STK25,TUSC2
CSF1	Inhibited	-3.455	0.00187		cytokine	ADGRE5,APOE,BAD,BCL2L1,CCND1,CCND2,CCND3,CSF1R,DOK2,F2R,F2RL1,FCER1G,FHL2,IGF1R,IKBKE,IL10,IL10RA,IRF7,ITGA5,JDP2,MSR1,MYC,NFKB2,PFKFB3,PFKL,PKM,RUNX1,SPI1,STAB1,STX6,XBP1
CCL5	Inhibited	-3.422	0.0342		cytokine	ADGRE5,CD40,CD44,CDC37,F2R,F2RL1,MAPK1,NCOR2,NOS2,PLEC,PTGDS,TUBB4B,VASP
forskolin	Inhibited	-3.396	0.00128		chemical toxicant	ACTA2,ACTB,ADGRA1,ADORA2A,AIP,AKAP12,ALDOC,APP,ARL4C,ARPC1A,ATP6V0C,ATP6V0D1,CABIN1,CALM1 (includes others),CCDC85B,CCND1,CCND2,CCND3,CD44,CD55,CD8A,CD9,CNN1,COL18A1,CTBP1,CYFIP2,DHCR7,DHRS3,DUOX2,DUSP14,EBI3,ECEL1,ECM1,EZR,FBLN5,FLNC,FOSL2,GPRC5B,GRK5,GRN,HMOX1,ICAM1,ID2,ID3,IGF1R,IGFBP6,IL10,ITPR1,LAMP1,LAYN,MAPK1,MAPRE2,MAT2A,MFGE8,MIF,MKL1,MYC,NFKBIA,NOS2,NTRK2,PLAT,PLCL1,PPM1F,PPP2CA,PRKAR1A…
TET2	Inhibited	-3.357	0.0361		enzyme	APOBR,C2orf76,CHST11,CRB1,FAM129A,FAM129B,FOSL2,FOXP3,GRK5,IGF1R,ITGB2,LHFPL6,PXDC1,RSAD2,SEC14L1,TIMP1,TRIOBP,ZBTB16
P38 MAPK	Inhibited	-3.337	0.0217		group	ATG7,BATF2,BCL2L1,BGN,BNIP3,CCND1,CCND2,CD40,CD44,CD55,CD82,CDH5,CLDN5,DDC,DES,DUOX2,FADD,FLNA,HMOX1,HTRA1,ICAM1,ID3,IL10,IRF7,ITGB2,MAP4,MEF2C,MIF,MYC,MYH11,NFATC2,NFATC4,NOS2,NOS3,NOTCH3,NPR1,NR1H4,POSTN,RAB7A,RARA,RUNX1,SLC8A1,TGFB1,TH,TIMP1,TNIP1
PGR	Inhibited	-3.334	9.97e-05		ligand-dependent nuclear receptor	ACOD1,ADARB1,BCL2L1,CCND1,CCND3,CD44,CKAP4,COL6A1,COL6A2,CSRP1,CTSD,DDC,EIF1AX,EZR,F2RL1,GAS6,HBEGF,HPCAL1,ICAM1,IRS1,LAMB2,MAT2A,MBOAT7,MUC1,MYC,NFKBIA,NT5C2,PFKFB3,PFKP,PISD,POSTN,RASGRP2,RHOC,RUNX1,SFI1,SLC9A1,SLC9A3R1,SNAPC1,SRSF7,TBC1D8,TK1,TNFRSF21,VASP,VCL,ZNF354A
F2R	Inhibited	-3.263	0.000344	-0.832	g-protein coupled receptor	CCND1,CD44,CD55,COL13A1,CYR61,ECE1,F2R,FLT1,GNA12,HMOX1,ICAM1,KDR,MIF,PLAT,SELP,TAGLN,TEK,TGFB1I1,TJP1,VIM,VWF
CD5	Inhibited	-3.259	0.00788		transmembrane receptor	CD72,ICAM1,IL10,LDLR,MAP2K7,MVK,RARA,RELB,RUNX3,SIPA1,TGFB1
MTPN	Inhibited	-3.24	0.000891		transcription regulator	BCL2L1,BCL2L2,BNIP3,CCNC,CCND1,CCND2,CCND3,DDC,FADD,GAS6,MIF,MYC,PLAT,TAGLN,TCF21,TGFB1,TH
CTNNB1	Inhibited	-3.223	0.0207		transcription regulator	ABCC1,ACTA2,ACTB,ACTN4,APP,ARHGDIA,BCL2L1,BGN,CALM1 (includes others),CAPN1,CCND1,CCND2,CD44,CLDN5,CNTFR,COL27A1,COL4A1,COL4A2,COL4A6,CTNND2,CYFIP2,CYP1A2,CYR61,DES,ECM1,ENPP1,EPHB4,F2R,FBRS,FCER1G,GALC,GET4,GIPC1,GNA12,GPR137B,HESX1,HOXB4,HTRA1,ID2,ID3,IL10,IRS1,ITGB2,KDR,KRT5,KRT7,LHX6,LSP1,MAN2B1,MAP3K11,MAP4,MEF2D,MFGE8,MMP14,MYC,NME3,NOP53,NOS2,NOTCH1,NOTCH3,NRCAM,NRP2,NTN1,ORC4,PKD1,PKP3,PP…
TNFSF11	Inhibited	-3.159	0.00344		cytokine	ACOD1,BCL2L1,CCND1,CCND3,CD40,CD44,CKB,CLOCK,CSF1R,CSRP1,CYP1A2,DOK2,ELP2,FGR,FHL2,GRN,HCLS1,HMOX1,ICAM1,IKBKE,IL10,ITGA5,JDP2,LIMK1,MYC,NFATC2,NFATC2IP,NFKB2,NFKBIA,NOS2,PCDH7,POR,RELB,SENP2,SMARCAD1,TGFB1,TNIP1
ERG	Inhibited	-3.138	2.48e-06	-0.473	transcription regulator	ADD1,ARHGAP31,ARHGAP4,ARHGEF6,BCR,CHTOP,CUX2,DIP2A,EPB41L3,ERG,FLNC,FLT1,FMNL3,GPATCH2L,HMGB1,HPCAL1,ICAM1,LAMA5,MYO1D,NOS3,NRCAM,PLAT,PLPP3,POU2F1,PTPN6,PXN,RAB7A,RAPGEF1,RAPGEF5,RGS3,SNCA,SREBF2,TGFB1I1,TMPRSS2,TRIOBP,VIM,VWF,WNT2,ZBTB16
FGF2	Inhibited	-3.137	0.0358		growth factor	ACTA2,AGAP3,AKT1,BCL2L1,BGN,CCND1,CCND2,CCND3,CRYAB,CYR61,DLL1,ENPP1,ETV5,FGFR1,FLNA,FLT1,GRIK5,HBEGF,HIRA,ICAM1,ID2,ID3,IGF1R,IRS1,ITGA5,KATNA1,KDR,LYVE1,MEF2D,MIF,MYC,NOS2,NOS3,NOTCH1,NOTCH4,PLAT,REXO1,RUNX1,SPRY1,TAGLN,TGFB1,TIMP1,USP47,VIM,VWF
isoproterenol	Inhibited	-3.125	0.00251		chemical drug	ABL1,ACTA2,ADCY5,ADRB1,ALDH3B1,APLNR,APP,DHRS3,FOSL2,GRK2,GRK5,HMOX1,HMOX2,IL10,MEF2D,NFATC4,NOS2,PLAT,RAB14,RAB7A,TGFB1,TH,TIMP1,TUBB,UCP2,VWF
FLT3LG	Inhibited	-3.1	0.0118		cytokine	ADGRE5,CD40,CD79A,FOXP3,HOXB4,ICAM1,ID2,IL10,IL2RB,SPI1,TCF4
bexarotene	Inhibited	-3.09	0.00245		chemical drug	AKT2,APOE,APP,ASNS,BMP6,CCND1,COX8A,CYP1A2,CYR61,DHRS3,GNB2,GUK1,ICAM1,IGFBP6,IL2RB,ITPR1,LOXL2,NOS2,NRP2,NTRK2,PLAT,RTN4R,SELENOM,SLC27A1,SYP,TGFB1,TH,TPGS1,UAP1,XBP1
NOTCH4	Inhibited	-3.066	6.94e-05	-0.798	transcription regulator	ACTA2,CNN1,DES,FLT4,IL10,MYH11,NOTCH1,TAGLN,TEK,TIE1
PRKCE	Inhibited	-3.041	0.0342		kinase	ACTA2,ADAM12,APP,BCL2L1,CCND1,CCND3,CD55,CYR61,IL2RB,LDLR,MYC,NOS2,SYP
PRL	Inhibited	-2.981	0.00166		cytokine	A2M,ACTB,APP,BCL2L1,CCND1,CCND3,CD40,CLDN5,CTSA,CTSD,DES,ECM1,ELOC,FLT4,GNA12,GPSM1,ID2,ID3,IGFALS,IRF7,IRF9,KRT5,LAMC1,LYVE1,MEN1,MFGE8,MMP14,MSN,MYC,NOS2,NOS3,PDLIM4,PKIG,PLAT,RHOG,RSAD2,SHISA5,TECR,TGFB1,TIMP1,VIM
PDGFC	Inhibited	-2.971	4.15e-05		growth factor	ACTA2,CCND1,COL4A2,FLT1,KDR,MYC,TEK,TGFB1,TIMP1
IFNG	Inhibited	-2.948	7.84e-05		cytokine	A2M,ACOD1,ACSS1,ACTA2,ACTB,ADCY5,ADCY7,ADGRA1,ADORA2A,APP,ASNS,ATG3,BATF2,BCL2L1,BCL2L2,BECN1,BMP6,BUD23,C1QA,C1QB,C1QC,CAPN3,CCND1,CCND2,CCND3,CD40,CD44,CD55,CD72,CHI3L2,CHST11,CHST7,CLIC5,CLIP2,CORO1A,CSF1R,CSF2RB,CTSD,CXCL16,CXCR3,CYBA,CYLD,CYP1A2,DLL1,DMWD,DUOX2,EBI3,ECE1,ENTPD2,F2R,F2RL1,FCER1G,FECH,FHL2,FLT1,FLT4,FOXP3,FURIN,FZD1,GAS6,GGA1,GNAI2,GNG7,GNL1,GPR146,GPRC5B,GRK2,GSDMD,HBEGF,HIRA…
FOXC2	Inhibited	-2.927	0.0298		transcription regulator	ACTA2,ADD1,ADRB1,DLL1,IRS1,KDR,LIPE,NOTCH1,PRKAR1A,VIM
KMT2D	Inhibited	-2.923	0.0252		transcription regulator	ADCY5,ADGRA2,CA4,CCDC138,CD55,CHST7,CKAP4,CSPG4,CTSD,EBI3,FABP3,LOXL1,MARVELD1,METRNL,PARP11,PCDH7,PPP1R26,RAB38,SLC38A6,SMAD6,STXBP2,TMEM53,TUSC1,WTIP
TP53	Inhibited	-2.922	1.4e-10		transcription regulator	A2M,ABCC1,ACO2,ACTA2,ACTB,ACTN4,ADA,ADAMTSL4,ADGRE5,AKAP12,AKT1,ANAPC4,AP1B1,APAF1,APOE,APP,ARPC1B,ASNS,ASXL1,ATG7,BCL2L1,BICD2,BNIP3,C1QC,CA9,CARD11,CARHSP1,CAV2,CCND1,CCND2,CCND3,CCNL1,CD44,CD82,CDC16,CDC7,CEP170B,CKB,CKS1B,CLPP,CNN1,COL14A1,COL18A1,COL4A1,COL4A2,COL6A2,COQ8A,CRACR2B,CRYAB,CSF1R,CSRP1,CTDSP1,CTSD,CYFIP2,CYP26B1,CYR61,DAPK3,DEF6,DHCR7,DKK3,DRAM1,DYRK1A,EIF5,EMILIN1,ERCC1,ERF,EZR…
EPHB4	Inhibited	-2.895	0.0369	-0.383	kinase	KDR,MYC,PPARGC1B,RUNX1,SMAD6,TAL1,TBX2,TEK,TGFB1
WNT1	Inhibited	-2.891	0.044		cytokine	ACTA2,CCND1,CCND2,CCND3,DLL1,EFNB1,EIF1AX,EIF4EBP1,GAS1,GRN,IGF1R,ISLR,KRT5,MYC,NOTCH3,NOTCH4,RARG,TJP1
TWIST1	Inhibited	-2.89	0.0235		transcription regulator	ACTA2,AKT2,C1QTNF1,CD40,CD44,COL6A1,DKK3,EMILIN1,GPC1,MFGE8,MRC2,PDZD2,PTPRU,RHOC,RUNX3,SDC3,SEMA5A,TGFB1,TNFRSF21,VIM,ZEB2,ZYX
GNA12	Inhibited	-2.883	0.0014	-0.669	enzyme	ACTA2,ARHGEF7,CNN1,EZR,F2R,G6PD,IRS1,MYC,MYH11,NOS2,NOS3,PPP1CA,PXN,TAGLN,VCL,VIM
IL4	Inhibited	-2.839	0.00449		cytokine	ABLIM1,ACOD1,ACTA2,ADRM1,ALDOC,ALOX15B,APOE,BCL2L1,BNIP3,CARM1,CCL24,CCND1,CCND2,CCND3,CD40,CD44,CD55,CD79A,CD8A,CHST7,CLDN5,CLEC4G,COL18A1,COL6A2,CSF1R,CSF2RB,CXCL16,CXCR3,DYNC1H1,EPHB4,F2R,F2RL1,FCER1G,FLNA,FLT1,FOXP3,GATB,HBEGF,HCLS1,HDAC1,HLX,ICAM1,IFNAR1,IFNAR2,IGF1R,IL10,IL10RA,IL16,IL2RB,IL31RA,IRF7,IRF9,ITGB2,KCNAB2,KIAA1468,KLF6,LPIN2,LRRC32,LSP1,LYL1,MAP4,MAPK1,MCM5,MSR1,MUC1,MVK,MYC,MY…
Brd4	Inhibited	-2.828	0.00214		kinase	ACTA2,COL4A1,COL4A2,HNRNPH1,LOXL2,PLAT,PTBP1,SPON2,SRSF6,TAGLN,TIMP1
CDH11	Inhibited	-2.828	0.00328		other	CD9,ITGB2,JUP,LAMA5,NOS2,SLC9A3R1,TJP1,TNK2
MTORC1	Inhibited	-2.813	0.0237		complex	CCND1,FOXP3,INSIG1,MYC,NOS2,PFKP,PKM,PRF1,SREBF1,SREBF2
INSR	Inhibited	-2.806	0.0135		kinase	ACADS,ACO2,ACTN4,ARHGDIA,ATP2A3,C1QA,CCND1,CCND2,CFL1,CORO1A,DES,DHCR7,ETFB,FEM1A,FLNC,FURIN,GAS1,GNB1,GRN,HBEGF,IFNAR2,IGF1R,IRS1,ITGA5,LRP10,LSS,MCM2,MCM5,MNT,MSH6,MVD,MVK,MYC,NDN,NDUFA4,NDUFV2,NFKB2,NOS3,OGDH,PMS1,PPARGC1B,PRIM1,PSPC1,RAB7A,RNF4,SREBF1,SREBF2,TGFB1,UCP2,UQCRC1
TFEB	Inhibited	-2.787	0.0243	-0.59	transcription regulator	ARSA,ATP6V0C,CLCN7,CTSA,CTSD,GALNS,LAMP1,SGSH
ETS1	Inhibited	-2.749	0.00123		transcription regulator	ARL4C,ATP2A3,AXIN1,BCL2L1,CCND1,CD44,CD79A,CDH5,CSF1R,DNAJA3,FLI1,FLT1,FOXP3,HMOX1,ICAM1,ID2,IGF2BP3,IL10,IL2RB,INSIG1,ITGA10,ITGB2,MSR1,MYC,NCF1,NOS3,NPR1,PRF1,RUNX1,RUNX3,SPI1,TBXAS1,THY1,ZEB2
TP73	Inhibited	-2.717	0.0386		transcription regulator	ABCC1,ACTA2,ADA,ARNTL,ATG7,CCND3,CD55,CNTFR,COL18A1,CRYAB,CTSD,CYR61,DHRS3,DRAM1,EDA,ERCC2,FLT1,FOXF1,FOXJ1,FXR1,G6PD,GPR137B,GRK5,GRN,HAGH,HBEGF,HIVEP1,ID2,INPP4A,ITGA5,KLHL21,LZTS1,MDK,MMP14,NOTCH1,PIGF,POLD2,RUNX1,SERPING1,SHISA5,SNRK,TGFB1,TH,THY1,TIMP1
TAL1	Inhibited	-2.714	0.00506	-0.563	transcription regulator	ARAF,ARSA,CACNG4,CDH5,CEP70,CHST11,CYLD,ERG,GSDMD,HIVEP3,ID2,IFNAR1,IL10RA,IL31RA,LYST,MCM2,MTX1,MUC1,MVD,MYC,NDN,NOTCH1,PLEKHO1,PTPRU,RAPGEF5,RUNX1,SPI1,TCF7,TOB1,TSPAN7,TTC3,TUBB4B
inosine	Inhibited	-2.714	0.00681		chemical - endogenous mammalian	A2M,ARPC1B,C1QA,C1QB,C1QC,EIF4EBP1,PPP1R14B,RHOC,SERPING1,TIMP1,VIM
THPO	Inhibited	-2.636	0.00906		cytokine	BCL2L1,CCND1,CCND2,CCND3,CD44,HOXB4,KDR,MYC,NOS3,RUNX1,SELP
PRKCB	Inhibited	-2.614	0.00267		kinase	ADRB1,APP,BCL2L1,CCND1,CD40,CLCN7,ICAM1,IL10,MYC,NOS2,RELB,SREBF1,TGFB1
dihydrotestosterone	Inhibited	-2.614	0.0194		chemical - endogenous mammalian	ACKR3,ACO2,ACTB,APOE,APP,ATP13A2,BCL2L1,CCND1,CCND2,CCND3,CMKLR1,COL4A1,COL6A1,CSNK2A1,CYP4B1,CYTH2,DDX54,EIF4EBP1,F2R,FGFR1,FOXP3,GAS6,GPX3,GRN,HNRNPU,HSPB1,ID2,IGF1R,IL10,KCNH2,KRT5,LAMA5,LDLR,LIPE,MCM5,MED16,MGLL,MUC1,MYC,NCF1,NFKBIA,NOS2,NOS3,NOTCH1,PEA15,POSTN,POU2F1,PROS1,RARG,RPL28,SDC3,SLC1A3,SLC3A2,SORT1,SREBF1,SREBF2,SYP,TALDO1,TAPT1,TMPRSS2,UAP1,UGDH,VIM,VPS54,YTHDC1
KLF4	Inhibited	-2.596	0.0245		transcription regulator	ACOD1,ACTA2,AXIN1,BCL2L1,CCND1,CCND2,CD44,CSF1R,DLL1,FLT1,FOXF1,ID3,IER5,IL10,IRS1,KDR,KRT7,MEF2C,MYC,MYH11,NOS2,NOS3,NOTCH1,NOTCH4,PFKP,PLAT,PPP2CA,SERPINH1,TAGLN,TEK,TGFB1,VIM,WLS
MET	Inhibited	-2.573	0.0435		kinase	AKT1,ARID5A,CCND1,CCND2,CD44,HBEGF,HLX,HMOX1,HSPB1,MUC1,MYC,RUNX1,SH3BP5,SLA,TGFB1,VIM
hyaluronic acid	Inhibited	-2.557	0.0309		chemical - endogenous mammalian	ACKR3,BAD,BCL2L1,CD40,CD44,COL6A2,CSF1R,FOXP3,ICAM1,IL10,LY96,NCF1,NFKBIA,NOS2,RHOC,TGFB1,TIMP1
HIF1A	Inhibited	-2.542	0.000959		transcription regulator	ACTA2,AKAP12,AKT1,ALDOC,APOE,ASNS,ATG9A,BCL2L1,BGN,BNIP3,CA9,CABIN1,CCND1,CD44,CORO1A,CTPS1,CTSD,CYR61,EED,EPO,FHL2,FLT1,FSCN1,FURIN,HMOX1,HSPB1,ID2,IL10,ITGA5,ITGB2,ITPR1,JUP,LOXL2,MEF2C,METTL23,MIF,MUC1,MYC,NAE1,NOS2,NOS3,NOTCH1,NTRK2,NUDCD2,PELP1,PFKFB3,PFKL,PKM,R3HCC1L,SSBP1,SUMO1,TCF4,TGFB1,TMEM128,TP53RK,VASP,VIM
NOTCH1	Inhibited	-2.54	8.74e-05	-0.553	transcription regulator	ACTA2,ASB2,BCL2L1,CCND1,CCND2,CCND3,CD44,CD82,CNN1,CSF1R,CSF2RB,CYR61,DES,DLL1,FCER1G,FLT1,GRN,HMOX1,ICAM1,ID2,IGF1R,IL10,LYVE1,MYC,MYH11,NCF1,NDUFV2,NOS2,NOTCH1,NOTCH3,PTGDS,RELB,RUNX3,SDHA,SPI1,SYP,TAGLN,TEK,TGFB1,TH,TIE1,WASF1
MKL2	Inhibited	-2.538	4.32e-06		transcription regulator	ACTA2,ACTB,BCL2L1,CD151,CNN1,CYBA,F2R,FLI1,FLNA,MAFK,MGST2,MS4A3,MYH9,RAMP1,RUNX1,SELP,SERINC3,TAGLN,TAL1,TBXAS1,VCL,ZFPM1
5-O-mycolyl-beta-araf-(1->2)-5-O-mycolyl-alpha-araf-(1->1')-glycerol	Inhibited	-2.536	0.0405		chemical - endogenous non-mammalian	ADORA2A,CD40,CD44,CHST2,CHST7,CMKLR1,EBI3,HBEGF,ICAM1,MGLL,NFKB2,NLRC3,TNIP3
cardiotoxin	Inhibited	-2.53	0.0167		chemical - other	BGN,CCND1,CCND2,CCND3,COL6A2,CSF1R,CSF2RB,DOK2,EZR,FGFR1,G6PD,IL10RA,ITGA5,ITGB2,LY86,MCM2,MYH9,NASP,NOS2,STXBP2,TIMP1,UCP2
SPP1	Inhibited	-2.529	0.0129		cytokine	AKT1,APAF1,BAD,BCL2L1,CD44,CD9,DHCR7,HMOX1,HMOX2,ICAM1,IL10,INSIG1,MECR,MMP14,MYC,NDUFS7,NDUFS8,NDUFV1,NOS2,NOS3,NOTCH1,NRCAM,POR,SLC35C2,TGFB1,TIMP1,TXNRD2,VIM
MAP2K1	Inhibited	-2.51	0.0358		kinase	ABCC1,ACTA2,APOE,BCL2L1,CAPN3,CCND1,CD44,CDH5,CRYAB,ETV5,F2R,FLNA,FURIN,GPRC5B,IGF1R,IRS1,ITGA5,JUP,LDLR,MMP14,MYC,NFKBIA,NOS2,RAB38
RELA	Inhibited	-2.489	0.0153		transcription regulator	A2M,ACTA2,ACTN4,AP1B1,APOE,APP,BCL2L1,BECN1,CCND1,CD40,CD44,CRYAB,FOXP3,FSCN1,GRK5,HMOX1,ICAM1,IGF1R,IKBKE,IL10,IRF7,KCNT2,MAT2A,MIF,MKL1,MUC1,MYC,NFKB2,NFKBIA,NOD2,NOS2,NOTCH1,PI4KA,PKM,PSMB9,PTGDS,PTPN6,PXN,RELB,SELP,SFI1,SPI1,SREBF1,SREBF2,TAP2,TAPBP,TGFB1,THOC1,TNIP1,VASP,VIM,ZDHHC8
IRS1	Inhibited	-2.481	0.00673	-0.572	enzyme	AP2A1,ATP2A3,BMP6,CCND1,COL4A1,COL4A2,COL6A1,DBNL,HMOX1,ID2,IRS1,LDLR,MEF2C,MMP14,MYC,NDN,PLPP3,PPARGC1B,SREBF1,SREBF2,UCP2
NFKB1	Inhibited	-2.461	0.0195		transcription regulator	A2M,APOE,APP,BCL2L1,CCND1,CCND2,CD40,CD82,CYR61,EBI3,FOXP3,FSCN1,GRK5,HMOX1,ICAM1,IKBKE,IL10,ITPR1,KCNT2,MAT2A,MSR1,MYC,NFKB2,NFKBIA,NOD2,NOS2,POLB,POU2F2,PTPN6,PXN,RELB,SELP,SPI1,TGFB1,TK1
ammonium chloride	Inhibited	-2.449	0.0254		chemical drug	APP,CD151,CD9,GRN,LDLR,SNCA
E. coli B4 lipopolysaccharide	Inhibited	-2.444	0.0465		chemical toxicant	ACOD1,ADCY7,APAF1,ARHGAP30,BAD,BCL2L1,C1QB,CD40,CLEC14A,CYTH4,F5,FADD,FBLIM1,FCER1G,HMOX1,ICAM1,IL10,INPP5D,KLHL21,LUC7L,NCF1,NFKBIA,NOS2,NOS3,PDCD1,PROS1,PTPN6,RELB,RHBDF2,RHOC,RSAD2,SERPINH1,SNCA,STAB1,TH
IL5	Inhibited	-2.442	0.00539		cytokine	A2M,ALDOC,ASNS,BCL2L1,BNIP3,CA4,CCND2,CCND3,CD40,CD55,CD79A,CKAP4,CSF2RB,CXCR3,CYP1A2,DNTTIP2,EIF4EBP1,FOSL2,HBEGF,HLX,ICAM1,IRF7,KCNAB2,MAT2A,MYC,NOS2,PFKP,PKM,QSOX1,RASGRP2,SFPQ,TGFB1,THY1,TUBB2B,VIM,XBP1,ZBTB32,ZNF25,ZYX
crocidolite asbestos	Inhibited	-2.434	0.0216		chemical toxicant	CCND1,CD44,FOSL2,MAPK7,MYC,NOS2,ZYX
LMNA	Inhibited	-2.433	0.0103		other	ACTA2,AHDC1,CD93,CDH15,COL12A1,DES,DNAJC19,EPB41L3,FGD5,FLT1,FUT4,GHDC,HIVEP1,ID3,IER5,KANK3,MMP14,MXD4,NOS3,PCDH7,PKD1,PPARGC1B,RAPGEF1,SEMA7A,SLC38A2,SNRK,ST6GALNAC4,STAB1,TH,THOC1,THUMPD3,ZFP64,ZMYM2
MUC1	Inhibited	-2.423	0.00657	-1.618	other	ABCC1,BAD,BCL2L1,CCND1,CCND2,CD40,IL10,MUC1,MYC,NFKBIA,POLD2,VIM
sphingosine-1-phosphate	Inhibited	-2.415	0.0169		chemical - endogenous mammalian	ACTA2,CCND1,CD44,ICAM1,KCNH2,MMP14,NOS2,NOS3,PPARGC1B,RARA,RXRA,TAGLN,TGFB1,TIMP1,VIM,VWF
SYVN1	Inhibited	-2.403	7.19e-05		transporter	APLP2,APP,ATP1B3,CALM1 (includes others),CAVIN1,CCND1,CD151,CD44,CSPG4,CTPS1,ERCC6,GGCX,GNB2,HSPB1,IGF1R,NFKB2,PCBP1,PLPP3,PNPLA2,PTBP1,SCARA3,SLC16A1,SLC35C2,SLC3A2,SLC6A6,STOM,UNC13D
MKNK1	Inhibited	-2.397	0.00423		kinase	ACOT7,CYR61,DPYSL3,FLNA,GPS1,KIF21B,LAMB2,LAMC1,MAPK1,MYC,PAFAH1B1,PLTP,PTBP1,RAB14,SERPINH1,TAGLN,TTC3,VIM
ECSIT	Inhibited	-2.395	0.0302		transcription regulator	CD44,HMOX1,IRF7,NFKB2,NFKBIA,RELB
IL1B	Inhibited	-2.394	0.00311		cytokine	A2M,A4GALT,ACKR2,ACOD1,ACTA2,ANXA9,APOE,APP,ASB7,ASIC3,BCL2L1,BGN,CCL24,CD40,CD44,CD55,CD82,CLIP2,CPB2,CRYAB,CSF2RB,CXCR3,CYBA,CYP1A2,EBI3,EIF4EBP1,ENPP1,EPO,F2RL1,FAM129A,FLT1,FURIN,G6PD,GAS6,GNL1,GRN,HBEGF,HDAC1,HMGB1,HMOX1,HSF1,HSPB1,HSPG2,ICAM1,ID3,IGFALS,IGFBP6,IKBKE,IL10,IL10RA,IL16,IRF7,IRS1,ITGA5,KCNH2,KDR,LBP,LDLR,LY96,MEF2C,MFAP2,MIF,MMP14,MUC1,MYC,MYH11,NFATC2,NFKB2,NFKBIA,NFYB,NOS2,NO…
MMP9	Inhibited	-2.368	0.00212		peptidase	ACTA2,BCL2L1,CCND1,CD44,CLCN7,CLDN5,COL18A1,ICAM1,IL10,MMP14,MYC,TGFB1,TIMP1,TJP1,TNFSF12,VIM
JUN	Inhibited	-2.358	0.0029		transcription regulator	A2M,AKAP12,AKT1,ANGPTL2,APOE,APP,ASNS,CALM1 (includes others),CCND1,CCND2,CCND3,CD44,CSF1R,CXCL16,CYR61,DARS,DMTF1,EHD4,ERCC1,EZR,FBLN5,FLNC,FUS,GAS6,HMOX1,HNRNPA2B1,HNRNPU,ICAM1,ID2,IGF1R,IL10,KDR,LBP,MAT2A,MSR1,MVD,MYC,NFKBIA,NOS2,NRCAM,PEA15,PPP2CA,PTGDS,PTPN6,RARA,RARG,RELB,RXRA,SLC38A2,SLC6A6,SLC8A1,SULF2,TGFB1,TH,TIMP1,TK1,VIM,ZEB2,ZNF385A
HGF	Inhibited	-2.349	0.000325		growth factor	A2M,ACKR3,ACTA2,ADGRF5,ADORA2A,AKAP12,AKT1,ANGPTL2,APAF1,ARNTL,ASNS,BCL2L1,CA9,CALM1 (includes others),CCND1,CD40,CD44,CD93,CGRRF1,CHIA,CKS1B,CNTFR,COL4A1,CRYAB,CYR61,DES,DYRK1A,EDA,ESS2,FAIM2,FLNA,FLT1,GRB14,GRK5,HBEGF,HDAC5,HK1,HLX,HMOX1,ICAM1,IL10,INSIG1,ITPR1,LDLR,LYVE1,MAPKAPK2,MAT2A,MCM2,MCM5,MMP14,MYC,NOS2,NOS3,NRCAM,NUMA1,PKD1,PKMYT1,PLPP3,PLXNA2,PTGS1,SLC9A3R1,ST14,STAB1,TBC1D8,TGFB1,TIM…
IL1R1	Inhibited	-2.345	0.0495		transmembrane receptor	ABCC1,ACTA2,APP,ICAM1,IL10,LBP,MYH11,NOS2,TGFB1,TIMP1
PRKCD	Inhibited	-2.334	0.00226		kinase	ARHGAP32,BCL2L1,BNIP3,CAMSAP1,CCND1,CXCL16,DENND3,FOSL2,FZD1,ICAM1,IL10,KLF6,LAMP1,LDLR,LYST,MAST4,MRPS11,MYC,NAV2,NFKB2,NFKBIA,NOS2,NOTCH1,PPP1R3D,PTPN6,RELB,SMAD6,SPRY1,TPBG,TUBB2A
IPMK	Inhibited	-2.333	9.77e-05		kinase	ABHD12,ACTA2,ACTB,CORO1A,CSRP1,CYR61,FLNA,FLNC,MYL9
Hbb-b2	Inhibited	-2.333	0.0112		other	C1QA,C8A,CD44,CMTM3,CXCR3,IL10RA,IL16,IL2RB,LY86
TGFBR2	Inhibited	-2.294	0.0374		kinase	ACTA2,BGN,BMP6,CCND1,CCND3,CD44,COL4A6,CRYAB,HSD17B3,ICAM1,IL10,JUP,KDR,MAP3K11,MMP14,NIPA2,NOS3,SELP,TAGLN,TGFB1,TIMP1,TTC22,UBE3A,VCL,ZNF354A
PRKCA	Inhibited	-2.29	0.0153		kinase	APP,ARL4C,BCL2L1,CCND1,CD55,CXCR3,ICAM1,ID2,ID3,IGF2BP3,INSIG1,MYC,NFKBIA,NOS2,NOTCH4,PLA2G6,RSAD2,RUNX1,SELP
SP1	Inhibited	-2.239	0.0187		transcription regulator	ACSS1,ACTA2,ACVRL1,ADA,AKAP12,ALOX15B,APOE,ASNS,ATP2A3,ATP6V0C,CCND1,CCND2,CCND3,CD40,CD55,CKB,CRYAB,CSNK2A1,CTSD,EDA,EZR,F2R,FES,FGFR1,FLNA,FLT1,FOXP3,GNAI2,HBEGF,HDAC1,HMOX1,ICAM1,IGF1R,IL10,IL21R,IL2RB,KDR,KLF6,LDLR,LTBP3,MAT2A,MMP14,MSH6,MYC,MYH11,NFKBIA,NOS3,NPR1,PKM,POLB,POLD1,PTGS1,RARA,RASGRP2,RECK,SLC4A2,SREBF1,SREBF2,TAGLN,TGFB1,TIMP1,UGDH,VIM,VWF,ZEB2
camptothecin	Inhibited	-2.238	1.33e-05		chemical drug	ACTA2,ADO,AKT2,APAF1,APOE,ARHGDIA,BAD,BCL2L1,C11orf68,CABIN1,CCND1,CD40,CD93,CHST11,CLTB,CSNK1G2,CYTH2,F2RL1,F5,FADD,FES,FLT1,FSCN1,GNAI2,GNG7,GORASP1,GPLD1,GRINA,GRK5,HBEGF,ICAM1,ID3,IER5,IL10RA,IL16,INPP4A,INSIG1,ITPR1,KLHL21,LAMB2,LDLR,LHX6,LIMK1,MAP3K11,MARK2,MBOAT7,MEF2C,MFSD5,MICAL3,MYC,NFKB2,NFKBIA,NOS2,NUMA1,PDZD2,PINK1,PLEC,POU2F1,PPP1R3D,PSD4,PSMB9,PSTPIP1,RALBP1,RAPGEF5,RARA,RASGRP2,RG…
EDNRA	Inhibited	-2.236	0.0291		transmembrane receptor	ECE1,ICAM1,PTGS1,TGFB1,TIMP1
Collagen type I	Inhibited	-2.228	0.00709		complex	ACTA2,APOE,APP,CCND1,CPB2,EIF4EBP1,KDR,MMP14,MYC,NOS3,RECK,TGFB1,VIM
PCDH11Y	Inhibited	-2.219	0.0355		other	AXIN1,CCND1,CCND3,CD44,MYC
ezetimibe	Inhibited	-2.216	0.0426		chemical drug	DHCR7,LDLR,MVD,MVK,SREBF2
leupeptin	Inhibited	-2.2	0.00823		chemical - protease inhibitor	APP,CD151,CD9,HRAS,IGF1R
TGFBR1	Inhibited	-2.197	0.00242		kinase	ACTA2,BGN,CCND1,CD40,CLDN5,FBLN5,FOXP3,FURIN,GAS1,HMOX1,NFATC2,PIGF,RGS3,RUNX1,TAGLN,VIM
Nfat (family)	Inhibited	-2.177	0.0226		group	CCND1,CD40,CYR61,DKK3,EHD4,F2RL1,FOXP3,HBEGF,ICAM1,IL10,ITPR1,KLF6,RELB,RGS3,USP15
Am 580	Inhibited	-2.174	0.0111		chemical toxicant	CYP26B1,NOS2,NTRK2,PLAT,RAI14,RARA,RARG,TIMP1
ITGA5	Inhibited	-2.138	0.00941	0.735	transmembrane receptor	APOE,CCND1,CD40,CD44,GAS1,MMP14,NOS2,PXN,RAC2,SELP
STAT4	Inhibited	-2.117	0.013		transcription regulator	ACSS1,ACVRL1,ALDOC,BAD,BANP,BCL2L1,DHX8,ENTPD4,ETV5,FCER1G,FSCN1,FURIN,GTF2E2,IL10,IL10RA,LTBP3,LUC7L,MYC,RAMP1,RAMP2,RCN3,RNF130,SELPLG,SETD5,SF3B1,STK32C,SYPL1,TAF15,TIMP1,TUBB2B,UNC13D
dimethyl sulfoxide	Inhibited	-2.102	0.0319		chemical drug	AATK,ACTB,ADAM12,BNIP3,CCND2,CCND3,EIF4EBP1,FECH,HMOX1,ITGB2,MEF2C,MYC,NCF1,P2RY11,PDZD2,PTGS1,RAMP1,SELP,SPI1
Jnk	Inhibited	-2.099	0.0102		group	A2M,ACTA2,ADARB1,APP,ATG7,BCL2L1,CCND1,CD40,CD44,CD55,F12,F2RL1,FLI1,HMOX1,ICAM1,IL10,KLF6,MAP3K11,MMP14,MRC2,MYC,NCF1,NOS2,PLAT,PON2,POSTN,RARA,RARG,RXRA,TGFB1,TIMP1
genistein	Inhibited	-2.078	0.0062		chemical drug	A2M,AP1B1,ARSA,ATP6V0D1,BAD,BCL2L1,CCND1,CD44,CHST7,CLCN7,CTSA,CTSD,CXCR3,DNASE1L3,EPO,FUCA1,GALC,GALNS,GGA1,GRK2,GRK6,HMOX1,HS3ST3A1,ICAM1,ID2,IGF1R,IL10,IRF7,ITGB2,KLHL41,LAMP1,LBP,LDLR,LY86,MAN2B1,MTTP,MYC,NAGPA,NOS2,NOS3,OGDH,PLAT,PLBD2,PLTP,PTPN6,RAB14,RXRA,SGSH,SORT1,ST3GAL2,TFEB,TGFB1,ZEB2
MTOR	Inhibited	-2.07	0.0403		kinase	ARL4C,ATG7,AVIL,BCL2L1,BNIP3,CCND1,CCND3,CD40,ERCC1,ERICH5,FADD,FOXP3,HSPB1,IL10,IL2RB,IQSEC2,IRS1,MADD,MICAL1,MUC1,MYC,NOS2,PFKP,PIP5K1C,PKM,PPARGC1B,PPP2CA,PRKAR1A,PTBP1,PTPN6,PYGB,RAB11B,RBM5,SREBF1,SREBF2,SRPX,TCF4,TK1,TPPP
PIM1	Inhibited	-2.035	0.0267		kinase	AKT1,BCL2L1,CAV2,CCND2,CCND3,ID2,IGF1R,IL10,MYC,PROS1
daidzein	Inhibited	-2.03	0.00214		chemical drug	A2M,APOE,CCND1,CXCR3,DNASE1L3,GRK6,ID2,IRF7,ITGB2,LDLR,LY86,MTTP,MYC,OGDH,PTPN6,SREBF1,SYP,ZEB2
TGFB2	Inhibited	-2.003	0.00312		growth factor	ACTA2,CD40,CDH5,CNN1,DES,FURIN,GAS1,HBEGF,HMOX1,HSPG2,KDR,NFATC2,NOS2,NOTCH1,RGS3,RUNX1,TAGLN,TGFB1,TIMP1
EIF4G2	Inhibited	-2	0.00886		translation regulator	ACTB,CCND2,CTSD,PLAT
triclosan	Inhibited	-2	0.0146		chemical drug	ACTA2,HMOX1,MBD3,NCF1,TIMP1
superoxide	Inhibited	-2	0.0355		chemical - endogenous mammalian	CYBA,HMOX1,ICAM1,ID3,TIMP1
icatibant	Inhibited	-2	0.0401		biologic drug	ICAM1,NOS3,NOTCH1,TGFB1
2-acetylaminofluorene	Inhibited	-2	0.0497		chemical toxicant	CCND1,DLL1,NOTCH1,NOTCH3
MMP2		-1.998	0.00124		peptidase	BCL2L1,CCND1,CD44,CLDN5,COL18A1,CSF2RB,IRF7,MYC,TGFB1,TJP1
Shc		-1.997	0.00886		group	BCL2L1,CCND2,CCND3,MYC
acolbifene		-1.987	0.00572		chemical drug	LDLR,MTTP,NOS3,SREBF1
48s		-1.982	0.0401		complex	CCND1,IGF1R,MYC,SREBF1
isoquercitrin		-1.982	0.0497		chemical drug	DHCR7,INSIG1,LDLR,SREBF2
Bcl9-Cbp/p300-Ctnnb1-Lef/Tcf		-1.98	0.00572		complex	CCND1,CD44,MYC,TCF4
S1PR3		-1.98	0.0497		g-protein coupled receptor	ACTA2,CD44,ICAM1,TAGLN
memantine		-1.968	0.0361		chemical drug	BCL2L1,CLDN5,DDC,FOXP3,NFKBIA,NTRK2,POR,RXRA
LDLR		-1.967	0.0194	-0.77	transporter	APOE,BGN,CCND1,CD40,G6PD,HSPG2,ICAM1,IL10,LDLR,MMP14,MSR1,MYC,NOS3,NR1H2,PLTP,PSMB9,SREBF1
GNA13		-1.964	0.0146		enzyme	ACTA2,CNN1,MYH11,NOS2,TAGLN
CDK9		-1.949	0.00225		kinase	CCND2,FRAT2,G6PD,HNRNPH1,MYC,NFKBIA,NMD3,PTBP1,RUNX1,SRSF6,UHMK1,VIM
PPARG		-1.947	0.0054		ligand-dependent nuclear receptor	ACADS,ACTA2,ALOX15B,APAF1,APOE,APP,ASAP1,BCL2L1,BECN1,CAV2,CAVIN2,CCND1,CD40,CTPS1,CYBA,CYP4B1,DHRS3,EIF4EBP1,FABP3,FZD1,HMOX1,ICAM1,IGFBP6,IL10,INSIG1,IRAK4,IRS1,KLF6,LDLR,LHPP,LIPE,MGLL,MKNK2,MMP14,MTTP,MUC1,NCF1,NOS2,NOS3,NR1H2,PACS1,PEA15,PEPD,PFKFB3,POU2F1,PPARGC1B,RAPGEF1,SAP18,SHISA5,SLC27A1,SLC9A1,SREBF1,TAGLN,TBC1D2,TBXAS1,TCF4,TJP1,TUBB,UCP2,VIM,ZNF703
IGF1		-1.946	0.0127		growth factor	A2M,ACTA2,ADA,AKT1,APP,BAD,BCL2L1,BGN,C1QA,CAVIN2,CCND1,CCND2,CCND3,CD44,CNN1,CTSD,CYBA,CYFIP2,CYR61,DYRK1B,EIF1AX,FGFR1,HMOX1,HSD17B3,ICAM1,ID2,IGF1R,IGFBP6,IL10,IL16,IRS1,ITGA5,KIF1A,LAMP1,MAPK1,MIF,MMP14,MYC,MYH11,NFKBIA,NOS2,NTN1,NTRK2,PKM,PSMB9,SLC12A7,SREBF1,SRSF3,TAP2,TBX2,TG,TGFB1,TH,THY1,TJP1,TK1,TMED1,UBE2G1,VIM,XBP1
CSF1R		-1.941	0.0111	-0.727	kinase	CCND1,CCND2,CSF1R,HMOX1,MSR1,MYC,NOS2,SPI1
Aldose Reductase		-1.937	0.00419		group	BCL2L1,CCND1,G6PD,ICAM1,IL10,MSR1,MYC
estrogen		-1.923	0.0106		chemical drug	AKT1,APOE,CCND1,CKB,CKS1B,COL14A1,COL18A1,COL4A2,COL6A2,CRY2,CTSD,CYR61,FLT1,G6PD,HBEGF,HIVEP3,ICAM1,IGF1R,IGFBP6,IL10,IRS1,ITGA5,KDR,LDLR,MCM5,MUC1,MVD,MYC,NOS3,PISD,PLAT,POLD1,PTGDS,RAB11B,RARA,SCGB1A1,TSPAN4,XBP1
isobutylmethylxanthine		-1.92	0.0194		chemical toxicant	AKT1,ALDH3B1,CCND1,CD44,DHRS3,IGF1R,IL10,ITGB2,MAPK1,MYC,NOS2,NOS3,NOTCH1,PLAT,RAB14,RAB7A,RXRA,SREBF1,SYP,TGFB1,TH,TIMP1,TUBB
PPARD		-1.919	0.00961		ligand-dependent nuclear receptor	ACTA2,ADORA2A,APOE,BCL2L1,C1QA,C1QB,C1QC,CCND1,CCND2,DET1,FABP3,FAM131C,FLT1,GAS6,ICAM1,IKBKE,IL10,LIPE,LPIN2,LRP5,MAPK1,MDFI,MFGE8,NOS2,PNPLA2,PPARGC1B,RABL6,SFI1,SLC27A1,SREBF1,UCP2
MYOD1		-1.908	0.0355		transcription regulator	ACTA2,ADCY7,ASB2,BCL2L1,CCND3,CDH15,COL4A1,CRYAB,DES,DYSF,HDAC11,ID2,KLF6,MEF2C,MEF2D,PLEKHO1,POSTN,PRKAR1A,RBM38,RECK,RUNX1,SPTBN1,TGFB1,TJP1,TNS1
SMAD4		-1.907	0.0314		transcription regulator	BGN,CCND1,CCND2,CD79A,CDH5,CTSD,FOXP3,FSCN1,HMOX1,ICAM1,ID2,IL10,INPP5D,MAPK7,MYC,NFKBIA,NOTCH3,PGRMC2,POR,RNF220,RUNX1,RUNX3,S1PR4,SELPLG,SHISA5,SMAD6,SPI1,TGFB1,TIMP1,VIM
IGF2BP1		-1.89	0.00179		translation regulator	ACTB,CD44,COL14A1,COL6A2,CYFIP2,MYC,SERPINH1
NEDD9		-1.89	0.0211		other	AOAH,APP,BNIP3,CA9,MKNK2,MMP14,PFKP,VIM
Fc gamma receptor		-1.885	0.0295		group	CCND1,CD40,ICAM1,IL10,NOS2,TGFB1,TNIP3
MKL1		-1.879	3.85e-06	-0.74	transcription regulator	ACTA2,ACTB,ARPC1B,BCL2L1,CD151,CNN1,CYBA,CYFIP2,F2R,FABP3,FLI1,FLNA,FNBP1L,ICAM1,LIMK1,MAFK,MGST2,MS4A3,MYH11,MYH9,MYL9,RAMP1,RUNX1,SELP,SERINC3,TAGLN,TAL1,TBXAS1,VCL,ZFPM1
dexamethasone		-1.879	9.46e-05		chemical drug	ABCC1,ACADS,ACKR3,ACOT7,ACTA2,ACTB,ADAM12,ADAMTS15,ADAMTS2,AKAP12,AKIRIN1,AKT1,ALOX15B,APOE,APP,ARHGDIA,ARL4C,ARMC8,ASNS,ATN1,ATP11A,BAD,BCL2L1,BCL2L2,BGN,BNIP3,C1QB,C8A,CAPN1,CAVIN2,CCND1,CCND2,CCND3,CD40,CD44,CD55,CEP70,CFL1,CLDN5,CMKLR1,COL4A1,COL4A2,COL6A1,COL6A2,COQ8B,CPB2,CRYAB,CSF1R,CTSD,CXCR3,CYP1A2,CYR61,DAPK3,EDA,EIF1AX,EIF4EBP1,EIF5,ENPP1,EPB41,ETV5,EZR,F2RL1,FAM129A,FMNL1,FOSL2,FOXJ1,…
CD44		-1.875	0.000117	-0.73	other	ACKR3,ACTA2,ACTB,ACTR6,BCL2L1,BGN,CCND1,CCND2,CD44,CD8A,CDH5,COL18A1,COMMD3,CTDSP1,CXCR3,ECM1,EMILIN1,EPN2,IL10,ITGA5,LAMC1,LHX6,MAP2K7,MGEA5,MMP14,MYC,NECAP2,NFKB2,PARVB,PLPP3,STAC3,THY1,VIM,WBP2,WNT2,ZYX
RELB		-1.849	0.0196	-1.1	transcription regulator	BCL2L1,BECN1,CCND1,CD40,IL10,MAT2A,MYC,NFKB2,NFKBIA,NOS2,PPARGC1B,RELB
Tgf beta		-1.84	0.000333		group	ACKR2,ACTA2,ADAM12,ADGRE5,AKT1S1,AXIN1,BCL2L1,BECN1,BGN,CCND1,CCND2,CD79A,CSF1R,CYR61,FOXP3,FSCN1,FURIN,HMOX1,HSPG2,IL10,IL16,INPP5D,ITGA5,MAFK,MIF,MN1,MUC1,MYC,NOS2,NOS3,PDCD1,PLAT,PLPP3,POSTN,RUNX1,RUNX3,TAGLN,TGFB1,TIMP1,VIM
ITGB1		-1.826	0.0173		transmembrane receptor	ABCC1,ACTA2,APOE,EIF4EBP1,FLNA,GAS1,ICAM1,ITGA5,LAMC1,MYC,NOS2,RAC2,TCF4,TGFB1,VIM
benzyloxycarbonyl-Leu-Leu-Leu aldehyde		-1.818	0.00104		chemical - protease inhibitor	ABL1,ACTB,AKT1,APP,BAD,BCL2L1,CCND1,CCND2,CCND3,CFL1,CRYAB,CXCR3,EIF4EBP1,FADD,HDAC1,HMOX1,HNRNPA2B1,HSPB1,ICAM1,IRAK4,IRF7,IRS1,KCNH2,MAT2A,MYC,NCF1,NFKB2,NFKBIA,NOS2,NOTCH3,PSMA3,PSMC1,PTPN6,PXN,RANGAP1,RARG,RHOBTB2,RXRA,SLC27A1,SUB1,TIMP1,TJP1,TNK2,TUBB4A,UBE3A
NFKBIA		-1.799	0.0198	-0.672	transcription regulator	A2M,ACKR3,ACOD1,ADGRE5,ALOX15B,ATP11A,BCL2L1,BCL2L2,BNIP3,CCNC,CCND1,CCND2,CD40,CD82,CHI3L2,CKS1B,CRYAB,CYBA,EPO,FHL2,FSCN1,GPX3,GRK5,GRN,HMOX1,ICAM1,IGFBP6,IL10,ITPR1,JDP2,KCNH2,LAMA5,MFGE8,MMP14,MXD4,MYC,NFKB2,NFKBIA,NOD2,NOS2,NOS3,PCDH7,PEA15,PLAT,POLB,RELB,RGS3,SPTBN1,TGFB1,TGFB1I1,TIMP1,UBE3A,ZNF638
APBB1		-1.769	0.0013	-0.727	transcription regulator	ACTA2,APP,CCND1,CD82,MYC,TAGLN
Pro-inflammatory Cytokine		-1.766	0.0479		group	APOE,CD55,CTNND2,ENPP1,EPO,HMOX1,ICAM1,NOS2,NR1H4,SELP,TIMP1
ROCK1		-1.751	0.000413		kinase	APP,CCND1,CCND2,CCND3,CD44,CNN1,ICAM1
CX3CR1		-1.732	0.0302		g-protein coupled receptor	APP,HMOX1,ICAM1,MFGE8,MSR1,NOS2
Hbb-b1		-1.726	0.00691		transporter	C1QA,C8A,CD44,CMTM3,CXCR3,ICAM1,IL10RA,IL16,IL2RB,LY86
lovastatin		-1.724	0.00656		chemical drug	APOE,BCL2L1,CCND1,CCND3,COTL1,DHCR7,GPX3,HMOX1,IL10,LDLR,MVD,MVK,MYC,NOS2,NOS3,PLAT,RHOC,SREBF1,SREBF2,TGFB1,TH,VWF
rosuvastatin		-1.709	0.0295		chemical drug	CYBA,DHCR7,FOXP3,HMOX1,LDLR,MVD,MVK
CTSB		-1.698	0.002		peptidase	ACTA2,APP,BCL2L1,CCND1,IL10,KDR,MYC,NOS2
farnesyl pyrophosphate		-1.698	0.00275		chemical - endogenous mammalian	APP,ICAM1,NOS2,NOS3,SELP,TGFB1
ketamine		-1.698	0.0416		chemical drug	EPO,HK1,HMOX1,KLF6,NOS2,NOS3
OGT		-1.667	0.00809	0.407	enzyme	ACO2,BCL2L1,CCND1,COX6C,ETFB,JUP,MTX1,MYC,OGDH,VIM
HRAS		-1.655	5.5e-08	-0.636	enzyme	A2M,ACTB,ADARB1,ADGRE5,AKT1,APP,ASAP1,ASNS,BCL2L1,BNIP3,BTBD11,C1QC,CCND1,CCND2,CCND3,CD44,CHST11,CNN1,COL18A1,COL4A1,COL6A2,CSRP1,CXCR3,DLL1,DMTF1,DOK2,EIF4EBP1,ELK3,ENPP1,ERCC1,F2R,FABP3,FLNA,FOSL2,FURIN,FZD1,GAS6,GPX3,GRN,HMGB1,HMOX1,HNRNPA2B1,HRAS,HSF1,HSPB1,HTRA1,ICAM1,ID2,IGF1R,ITGA5,JUP,KLF3,KLF6,LATS2,LSP1,MAPK1,MFGE8,MMP14,MYC,MYH10,MYH11,MYL9,MYO1C,NCOR2,NFKBIA,NOS2,NOTCH1,OXCT1,PAFAH1B…
ARNT		-1.638	0.00318		transcription regulator	AKT2,ALDOC,BNIP3,CA9,CCND2,CTSD,CXCR3,CYP1A2,EPO,FLT1,FURIN,G6PD,GAS1,ID2,IL10,LOXL2,MYO1C,NOS3,PRF1,RANGAP1,TP53RK,VIM
HRG		-1.633	0.00681		other	C1QA,C1QB,C1QC,CCL24,MUC1,TIMP1
PRKCZ		-1.633	0.0253		kinase	CCND1,HMOX1,MAPK1,MAPK7,MYC,NFKBIA,NOS3
IL6		-1.632	0.0415		cytokine	A2M,ABCC1,ACKR2,ACVRL1,ADGRE5,AKT1,APOE,APP,ARL4C,AXIN1,BCL2L1,BGN,BMP6,CCL24,CCND1,CD40,CD44,CD79A,CD82,CPB2,CSF2RB,CXCR3,CYP1A2,EPO,F12,FGL1,FLI1,FOXP3,FSCN1,GRK2,HMOX1,HOMER3,HPX,ICAM1,ID2,IGFBP6,IKBKE,IL10,IRF9,IRS1,ITPR1,KDR,LAG3,LBP,LDLR,LY86,MEF2D,MRVI1,MSR1,MSS51,MTTP,MUC1,MYC,NFKBIA,NOS2,NOS3,NOTCH1,NR1H4,PDCD1,PLAT,POLD1,POU2F1,PRF1,PSMB9,SAA4,SENP2,SOCS5,SPI1,STEAP4,STOM,SYP,TAL1,TBXAS…
PPP1R1B		-1.629	0.00381		phosphatase	BCL2L1,CCND1,CD44,MYC,SNCA,SRSF3
TNF		-1.616	0.000309		cytokine	A2M,A4GALT,AATK,ABCC1,ABR,ACADS,ACKR2,ACKR3,ACOD1,ACTA2,ACTB,ADAMTS7,ADCY5,ADORA2A,ADRB1,AIMP1,AKAP12,ALOX15B,APAF1,APOE,APP,ARHGEF17,AXIN1,BCL2L1,BCL2L2,BGN,BUD23,C1QTNF1,CCDC15,CCND1,CCND2,CCND3,CD40,CD44,CD55,CD82,CDH5,CHI3L2,CHST11,CHST2,CHST7,CNN1,COL27A1,COTL1,CRYAB,CSF1R,CSF2RB,CXCL16,CXCR3,CYBA,CYLD,CYP26B1,CYR61,DCHS1,DHRS3,DUSP14,EBI3,EFHD2,ELK3,EPO,ERCC1,ERG,ETV5,F2RL1,FADD,FCER1G,FGFR…
IGF2		-1.615	0.011		growth factor	AKT1,ARHGDIA,CCND1,DHCR7,FEM1A,GAS1,GNAI2,GNB1,GRN,HBEGF,IGF1R,IGFBP6,IL10,ITGA5,MCM2,MCM5,MEF2D,MNT,MYC,NFKBIA,NOS2,PMS1,PRIM1,PSPC1,SLC38A2,SREBF1
hydrogen peroxide		-1.61	0.00377		chemical - endogenous mammalian	ACTA2,APAF1,APP,ATG7,BAD,BAG4,BANP,BCL2L1,CCND1,CCND3,CD55,CKS1B,COX6C,CREBBP,CRYAB,CTSD,CXCR3,CYP1A2,DDX52,DHCR7,EHMT1,EPO,EXOSC9,EZR,F2RL1,FXYD2,GRK2,HBEGF,HMGB1,HMOX1,HRAS,ICAM1,ID3,IER5,IGF1R,IL10,INSIG1,IRS1,KDR,LCN1,LDLR,LGR4,MCM2,MDK,MIF,MSR1,MUC1,MYC,NOS2,NOS3,NOTCH3,PPARGC1B,PPP1CA,PRKCSH,RALBP1,RBMX2,RUNX3,SERPINH1,SREBF2,TAGLN,TSPAN4,TUBB2A,UCP2,VIM,WDR26,XBP1
KLF3		-1.605	0.0009	-0.482	transcription regulator	ALDH3B1,APOE,ARID5A,ATP2A3,BCAP29,BCL2L2,CARHSP1,CD55,CD93,CEP170B,DMWD,DOK3,DTNB,FMNL3,FRY,GNGT2,GPSM1,GRK6,HDAC11,HNRNPDL,HNRNPH1,IGF2BP3,JKAMP,KCNK6,LENG9,LY96,MAP1S,MGST2,MIF,MSN,PFKP,PIK3IP1,PTPN14,RAB7A,RNF166,SEPT6,SERPINH1,SNRK,SWT1,TEK,TNFRSF21,TREX1,UFSP2,UHRF2,VIM,ZBTB3,ZEB2,ZMAT5
IL11		-1.604	0.0267		cytokine	A2M,BCL2L1,CD40,EZR,ICAM1,IL10,LBP,SMAD6,TIMP1,VWF
RHOA		-1.604	0.0329		enzyme	ACTA2,BCL2L1,CCND1,CTSD,CYR61,DYRK1B,ICAM1,MMP14,NOS2,NOS3,RHOC,TAGLN,TG,TGFB1
RIPK2		-1.579	0.0241		kinase	ACOD1,CD40,ICAM1,LDLR,MCOLN2,MTTP,NFKB2,NOS2,PNPLA2,SLC27A1,SLC2A6,SREBF1
BMP6		-1.562	0.0154	-0.798	growth factor	ACTA2,CAVIN2,CD44,ETV5,HBEGF,HMOX1,ID2,ID3,ITGA5,MYH10,SMARCA1,TAGLN,TIMP1,VCL,WNT2,XBP1
dimethylnitrosamine		-1.55	0.0109		chemical toxicant	ACTA2,CCNC,COL4A1,DES,HMOX1,ICAM1,NOS2,TGFB1,TIMP1,VIM
BMP2		-1.541	0.00734		growth factor	ACTA2,ADAMTS7,BCL2L1,CCND1,CREB3L1,FGFR1,FOXP3,FZD1,HESX1,ID2,ID3,LRP5,MEF2C,MEN1,MYC,NFYB,NOS3,NOTCH1,PLXNA2,POSTN,RUNX3,SMAD6,STK25,TAGLN,TBX2,TG,TH,TIMP1,TOB1,ZBTB16
JAK2		-1.536	0.0208		kinase	ACTB,AKT1,BCL2L1,CCND1,CCND2,CEP112,F5,ICAM1,IGF1R,KDM6A,MYC,NDN,NKG7,NOS2,PSMB9,RARA,SELP,SEMA6B,SLC1A3
tamibarotene		-1.536	0.0426		chemical drug	EFNB1,HMOX1,ITGB2,RARA,RARG
CCL2		-1.524	0.0287		cytokine	ACTA2,BCL2L1,CCND1,CD40,ICAM1,IL10,ITGA5,LAMP1,NCF1,NOTCH1,PTGDS,TGFB1,TIMP1
HTT		-1.518	0.0261		transcription regulator	ACTA2,ADAMTS2,ADCY5,ADORA2A,ADRA2B,AKAP12,AKT1,AKT2,ALDOC,APOE,APP,ARHGEF7,ARNTL,ATL2,CA4,CCND1,CD9,CLOCK,COL18A1,COL4A1,COL4A2,COL6A1,CREBBP,CRYAB,CSF1R,CTDSP1,CTSD,CYFIP2,DBNL,DHCR7,DKK3,DLL1,EPB41L3,FGFR1,GAS7,GNG7,GPC1,GPX3,GRK2,GRK5,HBEGF,HPCAL1,HRAS,HUNK,ITPR1,JUP,KCNC4,KCNIP2,LDLR,MMP14,NDUFS7,NFIC,NOS2,NTRK2,PDLIM4,PEA15,PIGF,PITPNM1,POLB,POR,PPARGC1B,PRELP,PSMB9,PTBP1,RARA,RASGRP2,SDHA,S…
ITK		-1.513	0.0193		kinase	BAD,CD44,CRIM1,EHD4,F2R,FCER1G,FOXP3,IL10,IL10RA,IL2RB,MYC,MYO1F,SULF2,ZBTB16
PLAG1		-1.509	0.00906		transcription regulator	CLTB,CREB3L1,EFNB1,FLNC,LSP1,MLXIP,PIGF,PLEC,QSOX1,SMARCD3,TSPAN4
doxorubicin		-1.502	0.0173		chemical drug	A2M,ABCB8,ABCC1,AKT1,APAF1,APP,ASNS,ATG7,BAD,BCL2L1,BCL2L2,BECN1,CCND1,CD40,CD44,CHCHD6,CKAP4,CTSD,CYR61,DES,DRAM1,FOXP3,GPR132,HBEGF,HDAC1,HMGB1,HMOX1,ID2,IGFBP6,IQCB1,IRF7,KRT5,MAP4,MEF2C,MYC,NFKBIA,NOS2,NOTCH3,NTN1,PTGDS,RAC2,RBM39,RUNX1,SLC6A6,SSBP1,TAP2,TGFB1,TIMP1,TK1,TUBB,UBE2S,VIM
KLF5		-1.492	0.0237		transcription regulator	ACTA2,BCL2L1,CCND1,GPSM1,KRT5,MYC,NOTCH1,RUNX1,TAGLN,UCP2
ECM1		-1.481	0.00823	-0.669	transporter	ADAMTS7,GRN,MUC1,VIM,ZEB2
TSLP		-1.471	0.0447		cytokine	CD40,ICAM1,IL10,MYC,SELP,TGFB1,TIMP1
MAPK7		-1.463	0.00109	-0.71	kinase	BCL2L2,CCND1,HMOX1,MAPK7,MEF2C,MEF2D,NOS3,PLAT,STEAP4,TEK,TH,VIM
KRAS		-1.441	0.0058		enzyme	ALDOC,APLP2,ATG7,BCL2L1,BGN,BNIP3,CCND1,CCND3,CD44,COL4A1,CRYAB,CTNND2,EIF5,EPHB4,ETV5,F2RL1,FLII,FOXP3,G6PD,GAS1,GRN,HBEGF,HIRA,HMOX1,HNRNPD,HNRNPDL,HSPB1,IGF1R,IRF9,KAT5,KLF6,LAMA5,LAMP1,LTBP4,MYC,NFKB2,NFKBIA,NFYB,NOS2,PABPC1,PALLD,PFKL,PKM,PLAT,PLEKHO2,PPP1CA,PTGS1,RAB7A,RAI14,RHOC,SEMA7A,SLC3A2,SORT1,SREBF1,SREBF2,ST3GAL2,STOM,THY1,TIMM9,TK1,TLE3,TMEM109,UBE2S,VIM
TIMP1		-1.414	0.0132	-0.508	cytokine	A4GALT,BCL2L1,CD40,CD44,FLT1,PLAT,PLTP,ST14
progesterone		-1.406	0.033		chemical - endogenous mammalian	ACOD1,ACOT7,ACTA2,ACTB,ADARB1,APOE,ARNTL,BCL2L1,CCND1,CCND3,CD40,CD82,CHERP,CLDN5,CNDP2,CRYAB,ENPP1,EZR,F2R,F2RL1,FLT1,FOXP3,FRAT2,G6PD,GAS6,GRINA,HBEGF,HUNK,ICAM1,ID2,ID3,IL10,IRS1,ITGA5,KCNH2,KDR,KRT5,KRT7,LIPE,MCOLN2,MUC1,MYC,MYO1D,NFKBIA,NOS2,NOS3,NT5C2,PFKFB3,PISD,PKM,PLPP3,POSTN,PPM1B,PPP2CA,PROS1,PTGDS,PTGS1,REM1,SFI1,SLC27A1,SREBF1,SRSF7,SYP,TBC1D8,TBX2,TGFB1,TIMP1,TNFRSF21,VIM,ZNF354A
peoniflorin		-1.4	0.0355		chemical drug	CLTA,HMOX1,RUNX1,SNCA,TUBB
Rock		-1.391	0.000344		group	ACTA2,APP,CAVIN1,CCND1,CNN1,DES,ICAM1,MAFK,MYC,NOS3,SORT1,TAGLN,TGFB1,TJP1
PTK2		-1.39	0.0298		kinase	ACTA2,CCND1,CSPG4,CYR61,IRS1,ITGA5,LDLR,PALLD,TIMP1,TJP1
ERBB2		-1.38	1.78e-07		kinase	ABL1,ACTA2,ACTB,ADAM12,AKT1,AKT2,ALDOC,ANGPTL2,APLP2,ATP1B3,BCL2L1,BNIP3,CAVIN1,CAVIN2,CCND1,CCND2,CCND3,CD82,CD9,CDC16,CDC37,CDC7,CDCA4,CHD6,CHST2,CKS1B,CLEC3B,COL18A1,COL4A1,COL6A1,COL6A2,CSF1R,CYP4B1,DLL1,DZIP3,EIF4EBP1,ELF2,ELK3,ETFB,ETV5,F2R,FLT1,FSCN1,G3BP1,GAS6,GPC1,GPX3,HBEGF,HEPH,HSPB1,HTRA1,ID2,IGF1R,IGFBP6,ITGA5,JUP,KDR,KRT7,LAMP1,LPCAT1,LTBP3,MAP4,MCM2,MCM5,MFAP2,MFNG,MIF,MKNK2,MLXIP,…
lactacystin		-1.375	0.00146		chemical - protease inhibitor	ACTB,APP,ASNS,ATP2A3,BAD,CCND1,CCND2,CCND3,CD9,CFL1,CRYAB,CTSD,FUS,GNAI2,HMOX1,HNRNPA2B1,HSPB1,IRAK4,IRS1,LDLR,NFKBIA,NOS2,PEA15,PXN,RANGAP1,SLC3A2,SREBF1,SREBF2,SUB1,TUBB2A,TUBB4A
FOXO1		-1.364	0.0339		transcription regulator	A2M,ADIPOR1,AIP,APAF1,BCL2L2,C1QA,CCND1,CD40,CDH5,CLDN5,COL4A1,COL4A2,DNAJC19,DRC7,EIF4EBP1,ERG,FLT4,FOXP3,HMOX1,ICAM1,IGF1R,IRS1,ITGB2,LPIN2,MCM5,MEN1,MRPL47,MRPL57,MRPS12,MRPS18A,MRPS18C,MRPS2,MTTP,MVD,MYC,NDN,NDUFA4,NOS3,NRP2,PIK3IP1,PNPLA2,PPARGC1B,PRF1,PTGS1,PTPRB,RAB7A,SLC25A19,SREBF1,SREBF2,TGFB1,TIE1
RPS6KB1		-1.353	0.0361		kinase	BCL2L1,CCND1,EIF1AX,IL10,IRS1,MUC1,MYH11,SREBF2
HOXB4		-1.342	0.0013	-0.596	transcription regulator	CCND2,CCND3,FLI1,GPX3,HOXB4,MYC
SMYD3		-1.342	0.0146		enzyme	CRKL,CTSD,ECEL1,NEURL1,RBM38
PD 169316		-1.342	0.0355		chemical - kinase inhibitor	CCND1,CCND2,CCND3,PPARGC1B,VIM
APP		-1.338	0.000158	-0.353	other	ABL1,ACO2,ACTA2,ACTB,ADAP1,AKT1,ALDOC,APLP2,APOE,APP,ARL11,ARNTL,AXIN1,BAD,BCL2L1,BCL2L2,BMP6,CAPN1,CCND1,CCND2,CD151,CD40,CD44,CD82,CDC37,CDH5,CFL1,CKB,CLDN5,CLTA,CLTB,COL13A1,COL18A1,CREBBP,CSF1R,CSF2RB,CSNK2A1,CTSD,CYFIP2,CYP26B1,DPY19L3,DYRK1A,DYRK1B,ERMP1,F2RL1,FABP3,FGFR1,FLNA,FZD1,GNA12,GNB1,GPC1,HDAC1,HIVEP3,HK1,HMGB1,HMOX1,HSPB1,HSPG2,ICAM1,IGF1R,IL10,IRF7,KCNC4,LBP,LDLR,LIMK1,LRP5,MADD,…
PTTG1		-1.332	0.0029		transcription regulator	CCND1,CD44,ERCC1,MIF,MLH3,MPG,MYC,PMS1,POLD1,POLI,RAD9B,SUMO1,TERF1,TREX1,VIM
FGFR1		-1.307	0.00502	-0.436	kinase	CCND1,CCND2,DLL1,EBI3,EIF1AX,EIF4EBP1,FGFR1,GRINA,MMP14,MYC,NOTCH1,POU2F2,PTGS1,STAC3,TH,VIM
S1PR2		-1.301	0.0291		g-protein coupled receptor	ACTA2,ICAM1,NOS3,TGFB1,TIMP1
SPI1		-1.277	0.0429	-0.858	transcription regulator	ACTB,C1QC,CCND1,CCND2,CD72,CD79A,CSF1R,CSF2RB,FCER1G,FES,FLI1,HK3,ID2,ID3,IL10,IRF9,ITGA5,ITGB2,JDP2,MEF2C,MYC,NCF1,NOS2,PSMB9,PTPN6,RUNX3,SPI1,TK1,VIM
WT1		-1.263	0.000641		transcription regulator	ADGRE5,APLP2,ARL2,ASNS,BCL2L1,CCND1,COL4A1,CSF1R,CSPG4,DYRK1A,EPO,EZR,FGFR1,HBEGF,HCFC1R1,HSPG2,IFRD2,IGF1R,IL10,IL2RB,JUP,LSS,MAPRE2,MMP14,MTIF2,MYC,NOTCH3,NTRK2,RARA,SH3BP5,SLC6A6,SPRY1,SREBF2,SRSF6,TGFB1,TRAP1,WARS
carbon monoxide		-1.255	0.014		chemical - endogenous mammalian	ADORA2A,EPO,FADD,HMGB1,HMOX1,ICAM1,IL10,NCF1,NOS2,SELP,TGFB1,XBP1
TRPC1		-1.254	0.00321		ion channel	APAF1,CCND1,CCND2,CCND3,CDH5,KDR,SNCA
CD3		-1.244	5.82e-06		complex	ACADS,ACTN4,AIMP1,AP1B1,BCL2L1,BECN1,BZW1,CALM1 (includes others),CCND1,CCND2,CCND3,CD44,CD8A,CKS1B,CLK1,CNIH4,CORO1A,COX6C,CRB1,CXCR3,CYBA,DUSP14,DYRK1A,EBI3,ELK3,EXOSC8,FCER1G,FOXP3,G6PD,HAT1,HIVEP3,HNRNPA2B1,HPX,ICAM1,ID3,IFRD2,IGFBP6,IL10,IL16,IL21R,IL2RB,IRF9,ITPR1,KATNA1,LAMP1,LONP1,LSP1,MAP3K10,MAPK1,MCM5,MSR1,MYC,NASP,NFATC2,NFKBIA,NOS2,NOS3,OGDH,PAFAH1B3,PCSK7,PDCD1,PFDN4,PHB2,PKMYT1,PLE…
CYR61		-1.237	0.00448	1.15	other	BAD,BCL2L1,CCND1,CCND2,CYR61,FCER1G,ITGA5,KDR,MIF,MYC,NOS2,SENP2,TGFB1,TIE1,TIMP1,TLR7
MSTN		-1.23	0.0458		growth factor	ACTA2,AKIRIN1,AKT1,DES,IGF1R,MEF2C,SERPINH1,TGFB1,VIM
CREB3		-1.226	0.0111		transcription regulator	CCND3,INSIG1,SREBF1,TMPRSS2,XBP1
concanamycin A		-1.204	0.0497		chemical drug	GRN,ICAM1,NFKBIA,NOS2
BRD4		-1.193	0.00193		kinase	ABLIM1,ACTA2,BCL2L1,CCND1,CCND2,COL4A1,DCPS,FOSL2,HMOX1,HS1BP3,ICAM1,ID2,ITGA5,KAT5,LOXL1,LOXL2,METAP1D,MYC,PLAT,RAI14,TIMP1,XBP1
PRNP		-1.189	0.000111		other	APOE,APP,BECN1,CCND1,CD44,CTSD,HSPB1,ID2,IGF1R,IRS1,MYC,NOS2,NOTCH1,PLPP3,SYP,TCF4,TCF7,TH
Notch		-1.177	0.0014		group	ACTA2,ADAM12,CCND3,CNN1,FLT4,HESX1,ID2,ID3,IL10,MYC,NOTCH1,NOTCH3,RUNX3,SMAD6,TAGLN,ZEB2
TWIST2		-1.152	0.0132		transcription regulator	CCND1,CD44,FBLN5,KLF6,POSTN,TGFB1,VIM,ZEB2
MMP3		-1.147	0.00312		peptidase	BTBD2,CNOT6L,CSTF3,DHX8,GEMIN6,MTPAP,PAPD4,PRPF31,RBM15B,RBM39,SF3B1,SFPQ,SNRNP48,SRSF1,SRSF3,TFIP11,THOC1,THOC6,VIM
SUMO3		-1.134	0.0181		other	APP,CAV2,CCND2,CXCL16,GRB14,IRS1,MMP14,TNFRSF21
HMOX1		-1.088	0.044	-1.11	enzyme	ACTA2,ADORA2A,APAF1,BCL2L1,BECN1,FLT1,FOXP3,G6PD,HMOX1,ICAM1,ID3,IL10,KDR,MSR1,NOS2,TEK,TGFB1,TH
TLR4		-1.088	0.0323		transmembrane receptor	APP,ARID5A,BCL2L1,CCND2,CD40,CD44,CYR61,DUOX2,EBI3,GRK2,HBEGF,HDAC1,HMGB1,HMOX1,HNRNPU,HTRA1,ICAM1,IL10,IL2RB,IRAK4,IRF7,LYST,MCOLN2,MIF,MYC,NFKB2,NFKBIA,NOD2,NOS2,NOS3,NR1H4,PLAT,RELB,RSAD2,RUNX1,RXRA,SELP,SGPL1,SH3BP5,SLA,SMPD4,TCF4,TGFB1,TNFAIP8L2,TRIM38,XBP1
ACVRL1		-1.067	0.000223	-0.765	kinase	ACTB,ID2,JUP,KDR,LYVE1,MYC,PLAT,PXN,SMAD6,TAGLN,ZYX
PIWIL2		-1.067	0.000263		enzyme	BCL2L1,CCND1,CDK8,LATS2,MAP1A
C1q		-1.067	0.0497		complex	CDH5,GAS6,ICAM1,IL10
SP3		-1.055	0.0307	0.337	transcription regulator	ACTA2,AKAP12,ALOX15B,ASNS,CCND1,CD40,F2R,FLT1,FOXP3,GNAI2,IGF1R,IL10,IL2RB,KDR,LDLR,MAT2A,MSH6,MYH11,NOS3,PKM,PTGS1,RASGRP2,RECK,SERPINH1,SREBF1,TAGLN,TIMP1,VIM
simvastatin		-1.047	0.00218		chemical drug	ACTA2,APOE,APP,ARHGDIA,BCL2L1,CCND1,CCND2,CD40,CD55,CD9,COTL1,CYR61,EPO,F2R,FOXP3,HK1,HMOX1,ICAM1,IL10,ITGB2,LDLR,MYC,MYH10,NCF1,NFKBIA,NOS2,NOS3,NTRK2,PLAT,SELP,ST6GALNAC4,TIMP1,VIM,VWF,ZNF354A
tributyrin		-1.035	0.0329		chemical drug	AKAP12,ATP2A3,CD55,CYR61,DUSP14,HBEGF,HNRNPD,ID2,ID3,NFKB2,SNAPC1
TP63		-1.028	0.00225		transcription regulator	ADA,ADRM1,AKT1,AKT1S1,APAF1,ARAF,ATG3,ATG7,ATG9A,BAD,BCL2L1,BECN1,CA4,CCND1,CCND2,CCND3,CCNT2,CD82,COL4A1,CTSD,CXCL17,CYR61,DLL1,F2R,G6PD,HAGH,HBEGF,HIRA,ID3,IGFBP6,IKBKE,KLF6,KRT7,LLGL1,MFGE8,MYC,NOTCH1,NOTCH3,PELP1,POLD2,POSTN,PPP2CA,PRPF4,RAC2,RELB,RUNX1,TAGLN,TGFB1,THY1,USP48,VIM,ZEB2
Gsk3		-1.005	0.0144		group	CCND1,CD40,FSCN1,ICAM1,IGF1R,IL10,IRS1,KDR,LDLR,MYC,NOS2,PDCD1,SREBF1,SREBF2
CSNK2A1		-1	0.0497	0.314	kinase	BCL2L1,CCND1,JUP,VIM
MIR17HG		-1	0.00046		other	ACTA2,APP,CCND1,CYLD,DCHS1,DLL1,ECE1,FZD1,HOXB4,HSPG2,LAMA5,MDFI,NCOR2,PIAS4,PKD1,PTPRU,RECK,SKI,SMAD6,SORT1,TAGLN,TOB2,ZNF703
TEAD		-1	0.00184		group	CAV2,CCND1,CD44,CYR61
2-amino-5-phosphonovaleric acid		-1	0.0217		chemical - other	ADAMTS2,APAF1,ARID5A,ASB2,CAVIN2,COX16,FAM105A,FURIN,GOLM1,HDAC5,KCNK6,KDR,MLST8,NOS3,PLEKHO1,RELB,TBC1D22A,TIMM29,TSPAN18,WWOX,ZC3H7A
CX3CL1		-0.998	0.00258		cytokine	BCL2L1,HMOX1,ICAM1,MFGE8,MSR1,SELP,TGFB1,TIMP1
EN1		-0.996	0.0242		transcription regulator	ALDOC,CCND1,SNCA,TH
etoposide		-0.994	0.0251		chemical drug	AKT1,BCL2L1,CCND1,CD40,CHCHD6,CTSD,FOXF1,FOXP3,GPR132,HK1,ID2,IL10,IQCB1,IRF7,MYC,NFKB2,NOTCH3,PFKL,PRF1,RELB,RHOBTB2,SENP1,SENP2,TK1,TOP2B,XRCC3
clodronic acid		-0.976	0.00769		chemical drug	CD40,HMOX1,ICAM1,IL10,MFGE8,MSR1,SELP,TGFB1
E. coli serotype 0127B8 lipopolysaccharide		-0.939	0.0198		chemical - endogenous non-mammalian	ACSS1,ADGRA1,CD40,CHST11,CHST7,CXCL16,F2R,F2RL1,FZD1,GNAI2,GNG7,GNL1,GPR146,GPRC5B,HMOX1,IL10,LAMB2,LAMC1,NFKBIA,NOS2,NOS3,NOTCH3,NTRK2,RSAD2,SEMA7A,SLC4A2
GATA1		-0.928	0.0155		transcription regulator	AIP,ARHGAP4,BCL2L1,BMP6,CCND1,CCND2,CCND3,CHCHD6,ENPP1,EPO,FLI1,KDR,LYL1,MCM5,MGST2,MYC,PIGQ,PLXNA1,PLXNA2,POLD1,PTPN6,RNF220,SELP,SKI,SLC3A2,TAL1,TEK,TGFB1I1,UAP1,VWF,ZFPM1
HAS2		-0.927	0.00572		enzyme	ACTA2,CD44,HYAL2,TIMP1
bafilomycin A1		-0.912	0.0211		chemical drug	BCL2L1,CD151,CD40,CD9,GRN,KCNH2,NFKBIA,NOS2
KNG1		-0.896	0.0318		other	APP,ASIC3,CCND1,F12,KDR,NOS3,PTGS1,TGFB1
pravastatin		-0.894	0.0241		chemical drug	APP,CD40,COTL1,FOXP3,HMOX1,ICAM1,IL10,LDLR,NOS2,NOS3,TGFB1,VWF
GPI		-0.893	0.0497		enzyme	CCND1,STEAP4,VIM,ZEB2
FN1		-0.889	2.56e-06		enzyme	ACTA2,ACTN4,ADD1,APLP2,APOE,APP,CCND1,CD79A,CD8A,CORO1A,CSNK2A1,CTBP1,CTSD,EPB41L1,FLNA,G3BP1,HK1,IGF2BP3,IRS1,ITGA5,KCNH2,KIF21B,KRT7,LAMP1,MAT2A,MMP14,MYC,NFKBIA,NOS2,PRKAR1A,PSMC1,PTBP1,PXN,RECK,SLC9A1,TAGLN,TCF4,TGFB1,TNIP1,VIM,ZYX
Raf		-0.849	0.0399		group	CCND1,ETV5,ID2,IGF1R,MYC,MYH11,PLPP3,SEMA4C,SEMA6A,SPRY1,TAGLN
FSH		-0.843	0.0164		complex	ACTA2,ACTB,ADCY7,AKAP12,ARL4C,ARPC1A,BAD,BCL2L2,BECN1,CCND1,CCND2,CD55,COL18A1,CYFIP2,DHCR7,DHRS3,DUSP14,ECEL1,EZR,FGFR1,FLNC,FOSL2,GNB1,GPRC5B,GRK5,HDAC5,IGF1R,ITGA5,ITPR1,LDLR,LRRC32,MAPRE2,MEF2D,MN1,MYC,PKM,PLAT,PLCL1,PRKAR1A,PTGS1,RAB14,RANGAP1,RARA,SMAD6,STK25,TIMP1,TK1,TLN1,TOB1,VCL,ZBED1
YAP1		-0.842	0.0115		transcription regulator	ACTA2,AKT1,BCL2L1,CAVIN2,CCND1,CYR61,ICAM1,ID2,IGF1R,LATS2,MYC,MYL9,NDUFB3,NDUFS8,TAGLN,VIM,WWTR1
bee venom		-0.837	0.0141		chemical - endogenous non-mammalian	ACOD1,CCNL1,CREBBP,DDX6,HSPB1,ICAM1,IL10,ITGA5,ITPKC,LPIN2,MSN,MYH9,NFKBIA,NOS2,NOS3,REXO1
LGALS3		-0.833	0.00328		other	CCND1,COL4A1,FSCN1,ICAM1,IL10,ITGA10,LAMP1,MAP3K10,MSR1,MUC1,MYC,NFATC2,NOS2,PNPLA2,PRKCSH,TCF4,TGFB1
atorvastatin		-0.833	0.0195		chemical drug	ABCC1,APOE,BCL2L1,BMP6,CCDC125,CD40,CD55,CYBA,CYR61,DHCR7,F2R,FLT1,HMGB1,HMOX1,ICAM1,IL10,ITGB2,LDLR,LSS,MAPK1,MTTP,MVD,MVK,NOS2,NOS3,NR1H2,PLAT,POSTN,SELP,TGFB1
MAP3K14		-0.822	0.0363		kinase	BCL2L1,CD44,CDC37,ICAM1,IL10,NFKB2,NFKBIA,NOS2,PON2,RELB,XBP1
CHADL		-0.816	0.0416		other	CRYAB,CSPG4,MEF2C,MN1,NCF1,STEAP4
methylprednisolone		-0.814	0.0285		chemical drug	A2M,ANGPTL2,ARNTL,ASNS,C1QB,CCND1,CD44,CD9,CSNK2A1,CYP1A2,ECE1,EDA,EPN2,EPO,FBLN5,FGR,GNAI2,GPC1,GPR182,HAGH,HMOX1,HSD17B3,HYAL2,ID3,IGFALS,IL10,INPP4A,INSIG1,IRF7,ITPR1,JUP,KCNAB2,LAD1,LAMB2,LDLR,LGR4,LYVE1,MED4,MVK,MYC,MYO1G,NFYB,NR1H4,PAPD7,PLAT,POR,PPIL3,PPP2CA,RAB38,RAB8A,RAMP3,RNF4,SLC12A7,SLC16A1,SLC22A7,TAPBP,TMEM53,TNK2,TOB1,VIM,ZNF354A,ZYX
ADORA2A		-0.811	7.11e-06	-1.275	g-protein coupled receptor	AKT2,ALDOC,APP,ARHGEF7,CKB,CLDN5,COL6A1,CSF1R,DAPK3,GNG7,GPLD1,HMOX1,IL10,NAPA,NAPB,NFKBIA,NOS2,NTRK2,PDCD1,PEA15,PMPCA,PPP1CA,PPP2CA,PRKAR1A,SPTBN1,TGFB1,TJP1,TUBB2A,TUBB4A,UBOX5
FGF1		-0.801	0.0413		growth factor	ANXA9,APOE,CCND1,CYR61,DLL1,FGFR1,FZD1,HMOX1,ICAM1,IRS1,MYC,NOS3,NOTCH1,NOTCH3,POSTN,TCF4,TGFB1,TH
RETN		-0.792	0.0369		other	FURIN,HMOX1,ICAM1,LDLR,MMP14,NOS3,PLAT,SELP,SREBF1
MGEA5		-0.787	1.96e-05	0.338	enzyme	ABLIM1,ACO2,ACSS1,ACTN4,ADAP1,ADRM1,AKT1S1,ALDOC,APOE,ARAF,BCL2L1,C1QA,C1QB,CAPN1,CAVIN2,CCND1,CD151,CD40,CD44,CD55,CD93,CDCA4,CDH15,CNN1,COLEC11,COX6C,CSF1R,CSF2RB,CXCL16,CXCR3,CYFIP2,DHCR7,EFNB1,FABP3,FGFR1,FLNA,FSCN1,G6PD,GAS1,GAS6,HK3,HSF1,IGF2BP3,IL21R,JDP2,LSS,MGLL,MMP14,MMRN2,MTX1,NDUFA4,OGDH,PLPP3,PRF1,PTGDS,SLC27A1,SREBF2,ST14,TCF25,TGFB1,THSD1,TIMP1,TSPAN4,VIM,WWTR1
CXCL12		-0.786	0.00102		cytokine	ACTA2,ARAF,BAD,BCL2L1,BMP6,CCND1,CD44,CD82,CD9,ERCC1,FLNA,HCLS1,HNRNPD,ICAM1,IFNAR2,LOXL2,MAFK,MAPRE3,MMP14,MSH6,MYC,NUMA1,PKD1,RANGAP1,RHOC,RUNX3,SELPLG,SSBP1,TIMP1,VIM,XRCC3,ZBTB16
DLL4		-0.768	0.00513		other	ACTA2,DES,EPHB4,ESAM,FLT1,IL10,KDR,LYVE1
FGFR2		-0.761	0.044		kinase	AMOT,CA4,CCND1,CCND2,COL4A1,COL4A2,CUBN,DLL1,DRAM1,HRAS,ICAM1,ID2,IL10,MYC,MYO1F,NOSTRIN,NOTCH1,TENM3
CALCA		-0.744	0.0169		other	CD44,CYBA,ESAM,FLT1,KDR,KIF26A,MTFR1L,NOS2,PALM,PPP2R5D,PXN,RAB7A,SORT1,SPI1,ST14,TNS1
LYL1		-0.728	0.000623	-1.364	transcription regulator	BCL2L1,CCND3,CDH5,ERG,ID3,RAPGEF1,TAL1
WWTR1		-0.728	0.0243	-0.439	transcription regulator	CD44,CYR61,ICAM1,ID2,ITGB2,LAMA5,LATS2,THY1
CEACAM1		-0.718	0.00287		transporter	CD40,COL18A1,DLL1,ICAM1,IGF1R,IL2RB,KDR,NOTCH3,TEK,TIE1
BDNF		-0.715	0.00269		growth factor	ACOT7,APP,BCL2L1,BCL2L2,C5orf34,CAV2,CCND1,CCND2,CSPG4,CYR61,DPYSL3,EPO,FLNA,FSCN1,GPS1,GRB14,HIVEP1,ITPR1,KCNIP2,KIF1A,KIF21B,LAMB2,LAMC1,LIMK1,MAPK1,MVD,NAPB,NOS2,NPR1,NTRK2,PAFAH1B1,PFKFB3,PLTP,PTBP1,RAB14,SERPINH1,SYP,TAGLN,TBC1D8,TH,TTC3,VASN,VIM,WNT2,ZFPM1
metribolone		-0.712	0.00619		chemical reagent	ADRM1,AKAP12,AKNA,APP,ATR,BCL2L1,CAV2,CCND1,CREB3L4,CRYAB,CTNND2,DDC,EIF5,ELSPBP1,EZR,FGFRL1,FHL2,HNRNPDL,IGF1R,KAT5,LDLR,MGLL,MYC,NOS2,NOS3,PROS1,SPON2,SREBF1,SREBF2,TMPRSS2,UAP1,UGDH
KDR		-0.707	6.88e-05	-0.455	kinase	A2M,CREBBP,HMOX1,INPP5D,KDR,LAG3,MMP14,NOTCH1,PDCD1,SOX18,TAL1,TJP1,XBP1
heparin		-0.686	0.0287		chemical - endogenous mammalian	ACTA2,APOE,CCND1,CD40,CNN1,FLT1,ICAM1,MMP14,NOS2,PLAT,SDHA,SELP,VIM
alitretinoin		-0.669	0.0342		chemical drug	APP,BCL2L1,CCL24,CCND1,CCND3,CYP1A2,DNASE1L3,FOXP3,IL2RB,MTTP,MUC1,PELP1,PLTP,RARA,RARG,RUNX3,RXRA,SLC27A1,SREBF1,TGFB1,TK1,VIM
trichostatin A		-0.663	0.00822		chemical drug	ACTB,AKAP12,APAF1,APOE,APP,AVIL,BAD,BCL2L1,CA9,CCND1,CCND2,CD44,CD9,CKS1B,CLEC3B,CREBBP,CTPS1,CYP4B1,DAPK3,DNASE1L3,DOK2,EZR,F2R,FLT1,FOSL2,FOXP3,FPGT,G6PD,GNAI2,HDAC1,HDAC11,HNRNPD,ICAM1,ID2,ID3,IL10,IL10RA,JUP,KDR,LDLR,MAP4,MAT2A,MVK,MYC,NFKB2,NFKBIA,NOS2,NOS3,NOTCH1,PAFAH1B1,POLB,PTGS1,RARA,RBM5,RECK,RELB,RUNX3,SGPL1,SIRT7,SLC8A1,SREBF1,SREBF2,SRSF1,TAGLN,TGFB1,TIMP1,TK1,TMPRSS2,TRIM38,VIM,VWF…
HNRNPA1		-0.651	0.0355		enzyme	APP,CD44,MYC,PKM,SREBF1
mevastatin		-0.648	0.0355		chemical drug	APOE,DHCR7,LDLR,NOS3,SREBF1
PRKCI		-0.636	0.0183		kinase	CCND1,EZR,HK1,HMOX1,IL10,SF3B1,SREBF1
PTBP1		-0.627	0.000845	-0.334	enzyme	CD44,FGFR1,LDLR,MYC,NOS2,PKM
S100A8		-0.61	0.0197		other	A2M,ACSS1,AKAP12,BCL2L1,BECN1,C1QB,CCND1,CORO1A,CSF2RB,DDC,ENTPD2,ETV5,FBLIM1,FURIN,GPR37L1,HMOX1,ICAM1,IL10,MMP14,NFKBIA,NOS2,NR1H4,PIK3IP1,POSTN,UNC5A
CYP2J2		-0.557	0.014		enzyme	BCL2L1,CD44,CD82,ICAM1,NFKBIA,NOS3
PECAM1		-0.555	0.00823		other	BCL2L1,CCND1,CD44,CDH5,SELP
miR-4712-5p (and other miRNAs w/seed CCAGUAC)		-0.544	0.0451		mature microrna	AGFG1,ARNTL,ATP6V0C,BMP6,BTF3L4,CAPN1,CARM1,CAV2,CCND2,CCNY,CKS1B,CNOT6L,CTPS1,DOK3,FAM76A,FLI1,FOXA3,GEMIN8,GLB1L3,GORASP1,GSDMA,GTF3C1,IDH3G,ITPRIPL2,LATS2,LPGAT1,MED6,NMT2,OGT,PDIK1L,PIP4K2A,RAC2,RBM25,RCHY1,RNF166,RRAGB,SEC11A,SIRT7,SLC25A6,SRSF10,THAP4,TLNRD1,TLR7,TMEM178A,TMEM74B,TOM1,TTL,YIF1B,ZC3H7A,ZFP90,ZNF12,ZNF140,ZNF514,ZNF606
FOXA2		-0.543	0.0175		transcription regulator	A2M,ACTA2,CCL24,CCND1,CD55,CNN1,DDC,FOXA3,LIPE,MTTP,MYH11,MYL9,NFKB2,NR1H4,ONECUT1,PKM,PROS1,PTGDS,RARA,RARG,SCGB1A1,TAGLN,TBXAS1,TCF7,TGFB1,TH,UCP2
GSK3B		-0.54	0.0202		kinase	APP,BCL2L1,BECN1,CCND1,CD82,DLL1,IGF1R,IL10,KDR,MAP4,MYC,NOS2,PDCD1,SELP,SLC16A1,SREBF1,TCF4,TUBB4A
amphetamine		-0.538	0.00864		chemical drug	BCL2L1,CCNC,CSF1R,DDC,EZR,FOSL2,GNB1,HIVEP3,ICAM1,IL10,MYOM1,RGS3,SNCA,SYP,TH,TLN1
LDL		-0.532	0.0176		complex	APOE,BAD,BCL2L1,CAPN1,CCND1,CD40,CDH5,CLIP2,ECE1,GAS6,HMOX1,HSF1,ICAM1,IGF1R,IL10RA,INSIG1,IRAK4,IRF7,ITPR1,LDLR,MMP14,MSR1,NCF1,NOS2,NOS3,PLAT,RARA,SELP,SIPA1,SREBF1,SREBF2,TGFB1,TNFAIP8L2,UBE2K,XBP1
MAPT		-0.528	0.00722		other	ACO2,APP,ARL11,CAPN1,CCND1,CFL1,CKB,CLTA,CLTB,CYFIP2,DPY19L3,DPYSL3,ERMP1,GNA12,HK1,MAP1A,MAPK1,NAPB,NFKB2,NOS2,NTRK2,PEA15,PKM,PKP3,SLC1A3,SNCA,SYP,TH,TOP2B,TPPP,TUBB,TUBB2A,TUBB2B,TUBB4B,TUBB6,TUFM
bromobenzene		-0.512	0.00907		chemical toxicant	ABCC1,ACTN4,CAPN1,CYP1A2,HMOX1,HSPB1,LONP1,MYC,OXCT1,POR,RPL28,TIMP1,TUBB2B
Collagen(s)		-0.509	0.0125		complex	ACTB,CD55,CREB3L1,CYR61,LAMP1,PLA2G6,PRF1,PXN,SELP,SERPINH1
epicatechin		-0.508	0.00691		chemical drug	IMPDH1,KIF17,MAPK1,MFAP2,NOS2,NOTCH1,PARVG,PITPNM1,PTPN6,RPUSD1
KHDRBS1		-0.492	0.000106		transcription regulator	BCL2L1,CCND1,CD44,ECE1,SRSF1
HMGA1		-0.462	0.000388		transcription regulator	ACTA2,CAV2,CCND1,CCND2,CD44,COL4A1,COL4A2,CRYAB,CYR61,DHCR7,FOSL2,ID3,IGFALS,INSIG1,LIPE,MAPKAPK2,MVD,MVK,MYC,MYO1F,NOS2,PTPRU,RARA,SERPINH1,TAGLN,TFEB,ZYX
RARA		-0.447	0.012	-0.48	ligand-dependent nuclear receptor	ABLIM1,CCNC,CCND1,CCNT2,CD44,CD9,CD93,CLOCK,EPO,F12,FGFR1,FOSL2,FOXP3,FUT4,HNRNPD,IL16,JUP,KIRREL2,MAP3K10,MAPK1,MXD4,MYC,NAV2,OVOS2,PHF19,PLXNA2,RARA,RARG,RASGRP4,RGS3,RSAD2,RUNX1,SETD5,SFPQ,SNORA72,TAPBP,TG,TGFB1,TH,XBP1,YPEL1
RUNX2		-0.43	0.0253		transcription regulator	ACTA2,AKT1,CCND1,DPYSL3,FRA10AC1,HTRA1,IGF1R,MMP14,MYH11,PTGDS,RUNX1,SELPLG,SMAD6,TAGLN,TCF7,TG,TIMP1,TLN1
11,12-epoxyeicosatrienoic acid		-0.412	0.0355		chemical - endogenous mammalian	CD44,CD82,ICAM1,NFKBIA,PLAT
NCAM1		-0.391	0.0236		other	NFKBIA,NFYB,NLGN2,SYP,THY1
ERVW-1		-0.391	0.0291		other	CREB3L1,LATS2,MCM2,NOS2,XBP1
ADIPOQ		-0.387	0.0163		other	ADIPOR1,BAD,BECN1,CCND1,CMKLR1,CXCR3,CYBA,FABP3,FOXP3,HBEGF,HMOX1,ICAM1,IL10,LDLR,MSR1,NCF1,NFKBIA,NOS2,SLC27A1,SPI1,SREBF1,SYP,TGFB1,TIMP1,UCP2
ciprofloxacin		-0.365	2.91e-08		chemical drug	ACO2,ALDH3B1,AP5Z1,APP,CD40,CD93,CSF2RB,CTSA,CTSD,EPO,GRN,ICAM1,IGF1R,IGF2BP3,ITM2C,LDLR,LONP1,MAPK1,MFGE8,MSR1,NRCAM,RAB11FIP1,SHMT2,SLC2A6,STAB1,TEX264,TLR7,TTYH3,TUFM,VIM
cobalt chloride		-0.344	0.0261		chemical reagent	ACTA2,APAF1,BNIP3,CA9,COL18A1,EPO,FLT1,HMOX1,MEF2D,PKM,SLC1A3,TH,TJP1
targinine		-0.314	0.0447		chemical drug	CD8A,EPO,HMOX1,IL10,ITGB2,NOS3,SELP
RABL6		-0.302	0.0298	-0.485	other	CKS1B,DRAM1,HBEGF,HMOX1,MCM2,MCM5,MYC,POLD1,PRIM1,SERPINH1,SMAD6
EIF2AK3		-0.295	0.00854		kinase	APAF1,ARNTL,ASNS,BECN1,CA9,CCND1,CYB5R1,EIF4EBP1,LONP1,MECR,MYC,NFKB2,NOS2,PON2,RELB,SHMT2,WARS,XBP1
mir-192		-0.292	0.0187		microrna	ACTA2,CDC7,IGF1R,NOD2,ZEB2
ITIH1		-0.283	0.0497		other	IL10,ITIH2,NOS2,TGFB1
CYP7A1		-0.277	0.0356		enzyme	LDLR,MTTP,NOS2,SREBF1,SREBF2,TIMP1
HIST1H1T		-0.277	0.044		other	CCDC58,KIF21B,MAN2B1,METTL22,MRPL38,OGT,PHB2,RCHY1,SCAMP4,SERINC3,TEX2,TMEM53,ZC3H4
Hist1h1a		-0.277	0.044		other	CCDC58,KIF21B,MAN2B1,METTL22,MRPL38,OGT,PHB2,RCHY1,SCAMP4,SERINC3,TEX2,TMEM53,ZC3H4
mir-223		-0.271	0.0171		microrna	ACTA2,CA4,CARD11,CARM1,CD93,GALC,ICAM1,ID2,IGF1R,LY96,MEF2C,MMP25,MYO1D,POSTN,RAB38,RASGRP4,SGPL1,SP3,TLR7,TOB1
DNMT3A		-0.258	0.0153		enzyme	ABCD1,ADCY5,ADCY7,CSF1R,ECEL1,ETV5,FCER1G,FOXP3,FURIN,GRINA,IRS1,MLH3,MYL9,NFATC2,PTGS1,SLC8A1,SLIT3,ST14,TGFB1
ID3		-0.256	0.00283	-0.951	transcription regulator	APAF1,BCL2L1,CCND2,CD44,CD72,CD79A,CXCR3,DTX2,FCER1G,FOXP3,ICAM1,ID3,IL10,IL10RA,IL2RB,JDP2,KLF6,MAPK7,MYC,NOTCH1,PDCD1,PIK3IP1,PIK3R5,PTPN14,SEMA7A,SOCS5,TCF4,ZBTB16
desmopressin		-0.239	0.00956		biologic drug	ACTB,CTSD,CYBA,ESAM,FLNA,KIF26A,MTFR1L,MYH10,PALM,PPP2R5D,PXN,SORT1,ST14,TNS1,TUBB,VWF
VIP		-0.227	0.0332		other	CCND1,CCND3,CD40,CREBBP,FOXP3,IL10,MYC,NFATC2,NFKBIA,NOS2,PDCD1,PRF1,SLC1A3,SORT1,TH,TJP1,VIM
ETV5		-0.218	0.0164	-0.833	transcription regulator	CCND1,ETV5,ICAM1,ITGA5,KRT7,MMP14,NRCAM,PKP3,PKP4,TJP1
cyclosporin A		-0.208	6.13e-05		biologic drug	A2M,ABLIM1,ACTA2,ADORA2A,APOE,APP,ASNS,BCL2L1,BGN,CCND1,CD40,CD44,CD55,COL4A2,CXCR3,CYBA,EPO,F5,FADD,FBLIM1,FLNA,FLT1,FOXP3,HMOX1,HPX,ICAM1,ID3,IL10,IL16,IL31RA,ITPR1,KATNA1,KDR,LDLR,LYVE1,MIF,MMP14,MYC,MYH10,MYH11,NFKBIA,NOS2,NOS3,NRCAM,PKM,POSTN,PPIL2,PRF1,PSMC1,RAB11B,RUNX1,RXRA,SERPINH1,SLC8A1,SREBF1,SREBF2,SRSF1,SSR4,TAF15,TAF1A,TAGLN,TGFB1,TIMP1,TLE3,TSPAN9,TUBB,VIM,ZNF140
mevalonic acid		-0.201	0.00566		chemical - endogenous mammalian	CD40,CD55,ICAM1,LDLR,NOS2,PLAT,SREBF1,SREBF2,TGFB1
PD 123319		-0.186	0.0153		chemical drug	CYBA,FOSL2,KDR,SPRY1,TGFB1,TH,TIMP1
PDGF BB		-0.173	1.78e-06		complex	ACKR3,ACTA2,ADARB1,AKAP12,ARAF,BMP6,CALM1 (includes others),CAV2,CCND1,CCND3,CCNL1,CD44,CNN1,CRYAB,CSF1R,CYR61,ENPP1,EPO,FBLN5,FGFR1,FHL2,FLNA,FLT1,FOXS1,FZD1,HBEGF,HMOX1,HRAS,ID3,IGF1R,ITGA5,KLF6,KLHL21,LAMB2,LBP,LDLR,MAFK,MAT2A,MGST2,MMP14,MYC,MYH11,NOS2,PLAT,POSTN,SLC6A6,SNRPG,SPI1,SREBF1,SRSF7,TAGLN,TGFB1,TH,TIMP1,TOB1,TRIOBP,UGDH
USP9X		-0.169	0.000263		peptidase	BCL2L1,DDX20,GEMIN2,GEMIN8,GPSM1
ZDHHC2		-0.121	0.000305		enzyme	CD151,CD9,TJP1,VIM
MAP2K6		-0.108	0.0128		kinase	ACTA2,BGN,CCND1,CD40,CRYAB,IRF9,IRS1,LDLR,MYH11,NOS2,NPR1,RELB,SLC1A3
paclitaxel		-0.105	0.00939		chemical drug	ACKR3,ACTA2,APLNR,BCL2L1,CCND1,CD40,CD44,CRY2,DCHS1,DEPDC5,DUSP7,ETV5,FAM53B,FLNA,GPR132,GRINA,HBEGF,ICAM1,IL10,INPP4A,IRAK4,ITGA5,ITPKC,LLGL1,METTL3,MUC1,MYC,MYO7A,NFKBIA,PRELP,RAC2,SFI1,SPRY1,TAP2,TBCD,TMEM184B,TOM1,TSC22D4,VASH1,WWTR1
GnRH analog		-0.103	0.00148		biologic drug	ABCC1,ACOT7,ACTN4,ARHGEF10,ARHGEF7,ASNA1,BICD2,CCNC,CD40,CHMP2A,CKS1B,CLOCK,CLTA,COL6A1,EIF4EBP1,FADD,FBLN5,FLT1,HNRNPDL,HYAL2,ITPR1,MAPK1,MTIF2,MTX1,MYO7A,NDUFS7,NDUFV2,NFKBIA,NTRK2,OGFR,PABPC1,PI4KA,POLR3F,RAB8A,RARA,SRSF3,TAF15,TAF1C,TAGLN3,TERF1,THOC1,TNK2,TPBG,TUBGCP2,UBAC1,UBR4,VCL
ADAM10		-0.088	0.0476		peptidase	APP,CCND1,CRYAB,CXCL16,ITGA5,MEF2C,MKKS,RAMP2,SHANK3,SLC45A2,SYP,TGFB1,TH
NREP		-0.085	0.0401		other	ACTA2,ITGA5,TAGLN,TGFB1
HNRNPK		-0.076	0.0174		transcription regulator	CAVIN2,COL12A1,G6PD,LDLR,MYC,NRXN2,PRELP,TCN2,UCP2
VCAN		-0.065	0.00845		other	APOE,CBX6,CYBA,EBI3,FBLN5,ICAM1,ITGA5,LBP,MEF2C,METRNL,MIF,MYH10,NFKBIA,NOTCH3,OLFML2B,PCSK1N,PRELP,RXRA,SERPING1,SORT1,TGFB1,TIMP1,TMEM204,VCL
ENG		-0.059	0.00953		transmembrane receptor	ACTA2,CDH5,ITGA5,KDR,MYC,NOS3,RAC2,SMAD6,TGFB1
lipoxin A4		-0.049	0.0243		chemical - endogenous mammalian	ACTA2,CCND1,HMOX1,ICAM1,IL10,NOS2,TGFB1,TIMP1
okadaic acid		-0.039	0.0452		chemical toxicant	APP,BCL2L1,BNIP3,CCND1,CCND2,CCND3,FOSL2,GNAI2,IL21R,MYC,NOS2,RXRA,SRSF3,TK1
ethyl pyruvate		-0.027	0.00681		chemical drug	BECN1,HMGB1,HMOX1,IL10,NOS2,TJP1
valproic acid		-0.025	0.0083		chemical drug	ACSS1,ADRM1,AMFR,ATP11A,ATP2A3,BCL2L1,CARM1,CAVIN2,CCND1,CCND2,CD151,CD40,CD44,CKS1B,CREBBP,CTPS1,CYR61,DAPK3,DHCR7,FSCN1,GNAI2,HDAC5,HMOX1,HOXB4,ICAM1,ID2,IGF1R,LDLR,MEF2D,MRPS2,MTTP,MVD,MVK,NFATC2IP,NOS3,NOTCH1,OSBPL5,PLAT,PLTP,PNPLA2,POMP,PSMA3,PSMA4,PSMB9,PSMC1,PXN,RARA,RUNX3,SERPINH1,SIRT7,SPI1,SREBF1,SRSF1,TENM3,TGFB1,TH,TNS1,WWOX,XBP1
fluvastatin		-0.024	0.00177		chemical drug	AGTRAP,APP,BCL2L1,CCND1,CD40,CD9,CYBA,HMOX1,NOS2,NOS3,PLAT
anisomycin		-0.02	0.0267		chemical - endogenous non-mammalian	ADRB1,BCL2L1,HDAC1,IL10,IRS1,LDLR,NTRK2,POSTN,PPP2CA,SKI
non-esterified fatty acid		0	0.00342		chemical - endogenous mammalian	APOE,IL10,LDLR,MTTP
morin		0	0.00381		chemical - endogenous non-mammalian	BCL2L1,CCND1,COL18A1,NOS2,PTPN6,TIMP1
SOD1		0	0.00481		enzyme	ACTB,ALDOC,APOE,BAD,BCL2L1,C1QA,CCNC,CCND1,CKB,CREBBP,CRYAB,CSF1R,DPYSL3,EZR,FGFR1,FOSL2,GPX3,GUK1,HIVEP3,HMOX1,HPCAL1,HSPB1,ICAM1,IL10,KCNC4,LIMK1,MYOM1,NOS2,RPGRIP1,SYP,TGFB1,TLN1,TUBB4A
CBFB		0	0.00744		transcription regulator	ARL4C,CSF1R,EPN2,FOXP3,GPLD1,HTRA1,ICAM1,IL2RB,RUNX1,RUNX3,SLC25A19,SOCS5,TLR7,TNFAIP8L2
AFAP1-AS1		0	0.00886		other	ARHGDIA,RAB11B,RAC2,RHOC
methylmercury		0	0.0176		chemical toxicant	BAD,BCL2L1,BNIP3,CSNK2A1,ECE1,HMOX1,ID2,MAPKAPK2,MFGE8,SLC16A1,SLC9A3R1,STOM
PSMB8		0	0.018		peptidase	IRS1,NFKB2,NFKBIA,NOS2
ZAP70		0	0.0298		kinase	CYBA,ITPR1,NASP,PLEC,SEC14L1,SLC25A1,SSR4,TAF15,TAF1A,ZNF140
GSK3A		0	0.0355		kinase	BECN1,IRS1,KDR,PDCD1,SELP
CDH2		0	0.0401		other	ACTA2,CCND1,CDH5,THY1
HDAC3		0.03	0.0207		transcription regulator	BECN1,CCND1,CD55,CD82,G6PD,HMOX1,ICAM1,JUP,MYC,NFKBIA,NOS3,RELB,TAGLN,TBX2,VIM
SERPINF1		0.035	1.91e-06		other	ACTA2,BAD,BCL2L1,CCND1,CDH5,CRYAB,CSPG4,CYBA,IL10,LOXL1,LOXL2,MYC,NFKBIA,NOS2,SELP,TGFB1,TJP1,VIM
glutamine		0.036	0.0134		chemical - endogenous mammalian	ACTB,ADA,ASNS,CCND1,DYRK1A,EIF2B4,HK1,HSF1,ICAM1,MYC,NFKB2,NFKBIA,SLC16A1,SRSF1,TUBB4A,VIM,WARS,XBP1
ID2		0.049	0.00317	-0.686	transcription regulator	ACTA2,BCL2L1,CCND1,CCND2,CD44,CD79A,CXCR3,DTX2,FCER1G,ICAM1,IL10,IL10RA,IL2RB,JDP2,KLF6,MAPK7,MYC,NOTCH1,NTRK2,PDCD1,PIK3IP1,PIK3R5,POU2F2,PTPN14,SOCS5,TCF4,ZBTB16
F10		0.067	0.0291		peptidase	CYR61,DUSP14,ICAM1,MIF,NFKBIA
FHL2		0.085	0.00158	-0.663	transcription regulator	ACTA2,CCND1,CDH5,CLDN5,CNN1,CTSD,FHL2,IL10,MRC2,NOS2,TAGLN,TJP1
mycophenolic acid		0.087	0.0212		chemical drug	ACTA2,AKAP12,CCND2,CCND3,CD55,CYR61,DUSP14,HBEGF,HNRNPD,ID2,ID3,LDLR,NFKB2,SNAPC1
IL24		0.09	0.0259		cytokine	APAF1,BATF2,BCL2L1,CCND1,FADD,FOXP3,IL10,NOS2,XBP1
rotenone		0.094	0.0387		chemical toxicant	ADIPOR1,CCND1,HMOX1,IL10,KDR,MEF2D,NOS2,SLC16A1,SNCA,TH,TIMP1,UCP2
PAX5		0.096	0.0361		transcription regulator	BCL2L1,CCND1,CD40,CD72,CD79A,CSF1R,MSN,VIM
FOXO3		0.109	0.0226		transcription regulator	AGFG1,APAF1,BECN1,BNIP3,C1QA,CCND1,CCND2,CCND3,CDH5,COL4A1,COL4A2,CYR61,EIF4EBP1,ERG,FLT4,FOXP3,GRB14,IGF1R,IL10,ITGB2,MCM2,MEF2C,MXD4,MYC,NFKBIA,NOS2,NOS3,NRP2,PIK3IP1,PTGS1,PTPRB,SAC3D1,SREBF2,STK4,TAL1,TGFB1,TIE1,TXNRD2,UCP2,VIM
L-N6-(1-iminoethyl)-lysine		0.152	0.0316		chemical reagent	HMOX1,IRS1,NOS2,TGFB1
HOXD10		0.18	0.0036		transcription regulator	CD44,EZR,HBEGF,ICAM1,LSM5,MMP14,RHOC,RSAD2,TGFB1I1,TIMP1,TJP1,TTC3,USP15
heme		0.188	0.002		chemical - endogenous mammalian	CD55,FECH,HMOX1,ICAM1,IL10,NOS2,SELP,TGFB1
diethylmaleate		0.208	0.0236		chemical toxicant	HMOX1,NFKBIA,NOS2,SLC3A2,SREBF1
isoflurane		0.218	0.0127		chemical drug	BCL2L1,DYNC1H1,EPO,HMOX1,ICAM1,NOS2,NOS3
lith-O-Asp		0.219	0.0013		chemical reagent	CFL1,GMPS,HNRNPA2B1,PXN,TRAP1,WDR1
HNF4A		0.222	1.14e-05		transcription regulator	A1BG,ABCB8,ABHD10,ACD,ACO2,ACOD1,ACOX3,ACTA2,ADAT1,ADCY7,ADIPOR1,AIMP1,AIP,ANXA9,AP2A1,APIP,APOE,APP,ARL4C,ARMC8,ASB7,ASNS,ATG3,ATG9A,ATP6V0C,BAD,BAG4,BAG6,BCL2L1,BUD23,C11orf68,C1orf109,C4orf19,C5orf22,CCND1,CD55,CDK8,CEP95,CETN3,CHERP,CLDND1,CLTA,COPS7A,COQ3,COQ8A,COX8A,CPB2,CRIPT,CRKL,CRYZL1,CSNK2A1,CTSA,CUTC,CUX2,CYLD,CYP1A2,CYTH2,DHX8,DIP2A,DNAJA3,DPH5,DPM1,DTWD1,DYRK1B,EED,EHD3,EHMT1,EIF5,E…
CCNK		0.239	0.0482		kinase	ATR,ORC3,PLTP,SMARCD3,TAF15,UCP2
TERT		0.246	0.00097		enzyme	ASAP1,ASNS,BNIP3,BTBD11,CCND1,ELK3,F2R,FUT4,HMGB1,HTRA1,ICAM1,JUP,MFGE8,MMP14,MYC,NFKBIA,NOS3,PLTP,PTGS1,PXN,SYNPO,TK1,UBASH3B,VIM,XBP1
FLI1		0.277	0.0408	-0.488	transcription regulator	AIP,CCND1,CCND3,CSF1R,CXCR3,ERG,FLI1,ID2,INPP5D,TEK
MYC		0.279	0.00357	-1.048	transcription regulator	ABCC1,ABCD1,ACOD1,ACSS1,ACTB,ACTN4,ADARB1,ADD1,ADIPOR1,AKAP12,AKT1,APP,ARAF,ARHGEF7,ASNS,ATP13A2,AXIN1,BCL2L1,CCND1,CCND2,CCND3,CD151,CD44,CD9,CLEC3B,COL14A1,COL4A1,COL4A2,CRYAB,CSPG4,CTDSP1,CTSD,CYFIP2,CYTH2,DDX54,DUSP7,EBI3,ECM1,EED,EIF2B4,EIF4EBP1,EXOSC8,EZR,F2R,FAM129A,FBLN5,FECH,FGFR1,FLNA,FOXF1,G6PD,GAS1,GGH,GPC1,HMOX1,HMOX2,HNRNPA2B1,HNRNPD,HNRNPH1,HNRNPU,HRAS,HSPA14,HSPB1,ICAM1,ID2,ID3,IE…
phosphate		0.316	0.00369		chemical - endogenous mammalian	A2M,ADAMTS2,AKT1,DECR2,ECM1,EMILIN1,ENPP1,F2R,NCOR2,PLEC,POSTN,PRPF31,RHOC,RPL7L1,SLTM,TGFB1,TIMP1
triamcinolone acetonide		0.327	0.000143		chemical drug	ADCY7,ARL4C,BMP6,CD44,COL13A1,CSNK1G2,ELK3,ERG,FUS,FUT4,GAS1,INSIG1,IRF7,ITGA10,LDLR,LSP1,MDFI,MED6,MXD4,MYC,NFKBIA,NMD3,NOS2,PALLD,PRF1,RUNX1,SEMA6A,SENP1,SLC16A1,SLC9A3R1,SPRY1,TBC1D1,VWF,ZBTB16,ZNF189,ZNF263
CREBBP		0.332	0.0019	-0.333	transcription regulator	ADAM12,ADORA2A,AKAP12,ARID5A,CCND1,CCND2,CCND3,CD44,CDH5,CKB,CLOCK,CRIM1,CXCR3,CYR61,DDC,DHRS3,EPN1,EPO,ERCC1,ESAM,FGL1,FOSL2,HDAC11,IGF1R,IL10,IL10RA,IL2RB,JUP,LDLR,MEF2C,MFHAS1,MYC,MYO1F,NOS2,NOTCH1,NTN1,PDLIM4,PITPNM1,PRF1,PSMB9,RAPGEF3,RSAD2,SELP,SREBF1,STOM,TAGLN,TANC2,TAP2,TAPBP,TH,TMPRSS2,TNFAIP8L2,TULP4
WISP2		0.333	0.0412		growth factor	ACTA2,CD44,ITGA5,JUP,MUC1,TGFB1,VIM,XBP1,ZNF423
ITGB3		0.339	0.0143		transmembrane receptor	APLP2,BCL2L1,CD40,IL10,ITGA5,KDR,LDLR,MMP14,NDUFV1,RUNX1,SELP,TGFB1,TIMP1
epigallocatechin-gallate		0.344	0.00858		chemical drug	ADORA2A,APP,AXIN1,BAD,BCL2L1,BCL2L2,CCND1,CLDN5,COL18A1,CYR61,ERF,FADD,FOSL2,FOXP3,HMGB1,HMOX1,ICAM1,IGF1R,IL10,JUP,KDR,LAMP1,LDLR,MYC,NFKBIA,NOS2,NOS3,NOTCH1,RELB,SLC16A1,TGFB1,TIMP1,VIM
hymecromone		0.391	0.0253		chemical drug	ACKR3,ACTA2,BAD,BCL2L1,CD44,FADD,FOXP3
Hif1		0.397	0.0495		complex	BNIP3,CA9,EPO,HMOX1,LOXL2,NOS2,PFKL,PIGF,SLC16A1,VASP
SNAI1		0.408	0.0026		transcription regulator	BCL2L1,CCND1,CCND2,CCND3,CD55,CDH5,CFL1,CYR61,ERCC1,FLNA,FLNC,MMP14,MUC1,PARVB,PFKP,TGFB1,THY1,TMOD4,VASP,WASF1,ZEB2
honokiol		0.415	0.000986		chemical - endogenous non-mammalian	BAD,BCL2L1,CCND1,CCND2,FLT1,ICAM1,IL10,KDR,NOS2,PTPN6
glucagon		0.425	0.0172		biologic drug	CYBA,ESAM,KIF26A,MTFR1L,PALM,PPP2R5D,PXN,SORT1,SREBF1,ST14,TNS1
DGCR8		0.433	0.0144		enzyme	ACTA2,CCND1,CNN1,ID2,MYC,NOTCH1,NRCAM,RARA,SPI1,TAGLN
SLC18A3		0.447	0.0187		transporter	ADRB1,GRK2,GRK5,GRK6,HNRNPA2B1
calyculin A		0.447	0.0211		chemical toxicant	CCND1,CCND2,GNAI2,IL21R,NOS2,SELP
trabectedin		0.447	0.0302		chemical drug	CCND1,G6PD,GNAI2,IGF1R,MCM5,TK1
glucocorticoid		0.449	0.0469		chemical drug	ADRB1,BMP6,CCND3,CLDN5,CLOCK,CSF1R,FOXP3,G6PD,GPX3,GRN,HMOX1,HRAS,ICAM1,IL10,IL10RA,IL16,INPP5D,KRT5,MIF,MYC,NCF1,NFKBIA,NOD2,NOS2,NOS3,PFKL,PLAT,SCGB1A1,STX11,TGFB1,TH,TK1,ZBTB16
sildenafil		0.463	0.00678		chemical drug	APP,BCL2L1,FLT1,HMOX1,NOS2,NOS3,PDE5A,SLC9A1,SYP
propranolol		0.469	0.0151		chemical drug	APP,AXIN1,CYP1A2,ICAM1,MYC,NFKBIA,NOS2,SELP,TH
SOD2		0.478	0.0377		enzyme	BCL2L1,GPR146,HMOX1,ID2,JDP2,MLXIP,MYC,NOS3,SHISA4,SORT1,STAB2,SYP,TGFB1,UCP2,ZNF358,ZNF526
CLDN7		0.537	0.0106		other	ABLIM1,APLP2,APOE,ASAP1,CCDC97,CKAP4,F5,FADS3,GRINA,LAMTOR1,LGR4,MRPL36,MUC1,NTPCR,PANX2,PKMYT1,SCGB1A1,SF3B6,SYTL2,TJP1
fulvestrant		0.542	0.0307		chemical drug	ABL1,ADRB1,AIMP1,ARAF,ASNS,CAV2,CCND1,CDK8,CKS1B,CLK1,CYR61,F2R,FLT1,FOSL2,G6PD,HRAS,ICAM1,ID2,IGF1R,IRS1,LDLR,MAP3K11,MAPK1,MCM2,MCM5,MUC1,MYC,NOS2,PRIM1,RNF4,SELP,SLC9A3R1,TGFB1,TK1
captopril		0.548	0.00856		chemical drug	A2M,ASNS,BGN,CD44,EPO,FBLIM1,GNAI2,HMOX1,IGFBP6,NOS2,POSTN,SERPING1,SLC8A1,TGFB1,TIMP1
DDX25		0.555	0.0236		enzyme	BAD,BCL2L1,HDAC1,NFKBIA,SREBF2
HDAC5		0.557	0.0332	-0.639	transcription regulator	ACTA2,KLF6,LMOD2,MAPK7,MEF2C,MYC,NOS2,PFKL,SLC8A1,TAGLN
RHO		0.577	0.00975		g-protein coupled receptor	APP,C1QA,CD44,CSF1R,DPYSL3,EPB41,GNB1,HCLS1,IMPDH1,LAMB2,MEF2C,SERPING1
PNN		0.577	0.0401		other	BCL2L1,MYC,SRSF1,TIMP1
IGFBP7		0.577	0.0497		transporter	ASNS,CCND1,MAPK1,MYC
arsenic trioxide		0.581	0.0493		chemical drug	BAD,BCL2L1,BNIP3,CCND1,CD44,CYB5R1,DHCR7,HMOX1,LSS,MSN,MYC,NCF1,NFKBIA,NOS2,RCHY1,SHMT2,SREBF1,SREBF2,SUMO1,XBP1
DETA-NONOate		0.592	0.0118		chemical reagent	AKT1,BCL2L1,BGN,CA9,CCND1,HMOX1,ICAM1,IRF7,LOXL2,NOS2,TIMP1
Immunoglobulin		0.631	0.000652		complex	ACKR2,ADIPOR1,AKT1,APP,BAD,BCL2L1,CCND2,CCND3,CD44,CSF1R,CSF2RB,DYSF,FCER1G,FOXP3,GAS7,GPSM1,HK3,HMOX1,ICAM1,IL10,IL10RA,IRF7,KCTD12,LAG3,MEF2C,MICAL2,MYC,NFKBIA,NOS2,NOS3,RSAD2,SOCS5,SPI1,STAB1,TGFB1,TIMP1,TLR7,XBP1,ZBTB16
Hsp70		0.632	0.0293		group	BCL2L1,BECN1,CD40,HRAS,ICAM1,NFKBIA,NOD2,NOS2,SNCA
trichloroethylene		0.632	0.0332		chemical toxicant	BCL2L1,BNIP3,CSNK2A1,ECE1,ID2,MAPKAPK2,MFGE8,SLC16A1,SLC9A3R1,STOM
benzene		0.632	0.0332		chemical toxicant	BCL2L1,BNIP3,CSNK2A1,ECE1,ID2,MAPKAPK2,MFGE8,SLC16A1,SLC9A3R1,STOM
ATF3		0.634	0.0357		transcription regulator	ADIPOR1,ASNS,CCND1,CD82,CXCL16,EPO,HSPB1,ICAM1,KAT5,LDLR,NFKB2,NOS2,RSAD2,SLC15A3
betulinic acid		0.644	4.79e-05		chemical drug	BCL2L1,CCND1,CYBA,NOS2,NOS3,PKM,PTPN6,SELP,SP3,SREBF1,TIMP1
Fe2+		0.651	0.00823		chemical - endogenous mammalian	APP,BMP6,HMOX1,SREBF1,SREBF2
ebselen		0.655	0.0401		chemical drug	EPO,HMOX1,ICAM1,NOS2
NR4A1		0.664	0.00455		ligand-dependent nuclear receptor	ACTA2,APOE,CCND1,CDH5,CLDN5,COL6A1,COL6A2,ELK3,FOXP3,HDAC1,HMOX1,ICAM1,IL10,IL16,JUP,LDLR,MAT2A,NFKBIA,NOS3,NR1H4,PDCD1,PTGDS,RAMP3,RXRA,SLC37A2,SREBF1,TJP1,UCP2
miR-4636 (miRNAs w/seed ACUCGUG)		0.707	0.0138		mature microrna	ASB6,ATXN7,BTBD2,CAVIN1,CRAMP1,EDA,GIPC1,IGSF5,KAZN,LRCH4,LTBP4,NDUFS7,PATZ1,RAD9B,RAI14,RPRD1A,SCO1,SEC11A,SEC14L5,SLC38A2,SLC47A2,SNED1,SNRPG,SPATA2L,SRSF1,SRSF6,TPPP,TTL,TUBGCP3,USP50,WNT9B,ZNF783
niacinamide		0.711	0.0369		chemical - endogenous mammalian	ACTA2,AGTRAP,CD40,FOXP3,G6PD,ICAM1,IL10,MYC,NOS2,RUNX3
metformin		0.724	0.0382		chemical drug	ACTA2,ADIPOR1,BECN1,CCND2,GRB14,HMOX1,IGF1R,IL10,INSIG1,IRS1,MYC,NFKBIA,NOS3,PEA15,PKM,PPARGC1B,SORT1,SP3,SREBF1,TGFB1,UCP2,VWF,XBP1
Rp-cAMPS		0.765	0.014		chemical - kinase inhibitor	BCL2L1,HMOX1,MMP14,NOS2,RARA,SYNPO
Lh		0.771	0.00722		complex	ACTA2,ACTB,ADCY7,AKAP12,ARL4C,ARNTL,ARPC1A,BAD,BECN1,CCND2,CD55,COL18A1,CYFIP2,DHCR7,DHRS3,DUSP14,EZR,FLNC,GNB1,GPRC5B,GRK5,HSD17B3,ITPR1,MAPRE2,PLAT,PLCL1,PRKAR1A,PTGS1,RAB14,RANGAP1,RAPGEF3,RUNX1,STK25,TK1,TLN1,VCL
dichlorovinylcysteine		0.775	0.0416		chemical toxicant	ACADS,CCND1,HBEGF,IGF1R,PKM,TUFM
mitomycin C		0.784	0.045		chemical drug	BCL2L1,CCND1,HBEGF,IRF2BPL,ITPRIPL2,SRSF5,SRSF6,SRSF7,TBC1D24,TULP4
cerivastatin		0.801	0.0117		chemical drug	AGTRAP,CD40,GNB1,HMOX1,HSPB1,ICAM1,IGF1R,ITGB2,MYC,NOS2,NOS3,PLAT,PTGDS,TGFB1,TIE1
ACTL6A		0.816	0.0127		other	APAF1,BAD,BCL2L1,CCND1,CCND2,HMOX1,MYC
stearic acid		0.816	0.0302		chemical - endogenous mammalian	F2RL1,ICAM1,NFKBIA,NOS3,PPARGC1B,SNCA
HHEX		0.836	0.000845		transcription regulator	FLT1,KDR,MYH10,TEK,TIE1,WNT2
FAS		0.842	6.88e-07		transmembrane receptor	ACTA2,AKT2,ARHGDIA,BAD,BCL2L1,BGN,CABIN1,CD44,CD93,CLTB,COL18A1,COL4A1,COL4A2,COL6A1,CSNK1G2,CXCR3,CYTH2,ERCC1,F2RL1,F5,FADD,FAIM2,FES,FLT1,FSCN1,GNAI2,GNG7,GORASP1,GPLD1,GRK5,ICAM1,IL10,IL10RA,IL16,INPP4A,INPP5D,ITPR1,LDLR,MAPK7,MARK2,MBOAT7,MEF2C,MIF,NFKBIA,NOS2,NUMA1,PINK1,PLEC,PPP1R3D,PSD4,PSTPIP1,RALBP1,RAPGEF5,RARA,RASGRP2,RGS3,RSAD2,SELP,SIPA1,SPTBN1,TBC1D1,TGFB1,TLN2,TNK2,TSPAN3
PSEN2		0.851	0.0128		peptidase	ACTB,APP,C1QA,C1QB,CD9,COX8A,DLL1,F2R,GNB1,HESX1,IGF1R,KCNAB2,NOTCH1,PSTPIP1,SLC38A2,STAB1
miR-412-5p (miRNAs w/seed GGUCGAC)		0.853	0.0192		mature microrna	ADGRA1,BGN,C8A,DOK3,ENPP1,ENTPD7,FGD5,MICAL2,MIER2,NRP2,NT5M,OLFML2B,RAB8A,RNF4,RPL7L1,RTN1,SGPL1,SUMO1,TENM3,TESK1,TOR4A,XPO1
SATB1		0.881	0.00354		transcription regulator	CCND1,CD40,CD8A,CTSD,EBI3,F5,FAM129A,ID3,IL10RA,IL16,IRF7,LAG3,LPIN2,PDCD1,PIK3IP1,RASGRP2,RELB,RPLP1,RUNX1,SIPA1L2,SPI1,SUN2,TMEM117,TNFSF12,VIM,WARS
FLT1		0.894	1.66e-05	-0.543	kinase	ACTN4,ADD1,APLP2,CSNK2A1,CTBP1,FLNA,G3BP1,HK1,HMOX1,ICAM1,IGF2BP3,LAMP1,MAT2A,NOS3,NOTCH1,PRKAR1A,PTBP1,TCF4,TNIP1,VWF
RASSF1		0.901	0.000994		other	APOE,CAV2,CCND1,CCND2,COL13A1,COL4A1,COL4A2,EPB41L3,HBEGF,MDK,MYC,MYL9,PCDH7,PROS1,SRPX,TUBB,TUBB2A,TUBB2B
ADRB		0.944	0.0179		group	ABL1,ACSS1,BAD,BNIP3,CAVIN2,CCND1,CD40,CDC7,CRYAB,ENDOD1,HMOX1,ICAM1,INSIG1,LSS,MVD,NFKBIA,NOS2,PKD1,RSAD2,SLC8A1,SMAD6,TEK
CDK4/6		0.954	0.00398		group	CCND1,EIF5,FAM129B,FLNA,G3BP1,HSPB1,ITIH2,LAMB2,MYO7A,PDLIM4,PKP4,TALDO1,TUBB,TUFM
INHA		0.981	0.015		growth factor	ACTA2,ADAMTSL2,CCND2,CNN1,COL4A6,COL6A1,CYP26B1,CYR61,FGFR1,MYC,MYH11,MYL9,MYO7A,PCDH7,PIK3IP1,SMARCA1,TJP1
EEF1A2		1	0.018		translation regulator	CYBA,IL10,ITGB2,NCF1
mangiferin		1	0.0211		chemical - endogenous non-mammalian	BCL2L1,HMOX1,ICAM1,MTTP,NOS3,TGFB1
SH3KBP1		1	0.0242		other	BCL2L1,CCND2,MYC,XBP1
10-nitrooleate		1	0.0401		chemical - endogenous mammalian	ICAM1,MFGE8,NOS2,NOS3
AHR		1.014	0.0019		ligand-dependent nuclear receptor	A2M,ACTA2,ADAMTS2,APAF1,APP,CCND1,CCND3,CHST2,COL12A1,COL13A1,COL14A1,COL27A1,COL4A1,COL4A2,COL6A1,COX8A,CTSD,CYP1A2,EMILIN1,ENHO,EPO,FBLN5,FOXP3,GAS1,GAS6,HUNK,IL10,ITGA5,LBP,LTBP3,LYST,MYC,NFYB,NMT2,NOS2,NOTCH1,NOTCH3,PLAT,PLXNA2,POMP,SDR9C7,SLC22A7,SREBF1,STEAP4,TGFB1,TH,TK1,VCL,VIM
FBXW7		1.035	0.0151		transcription regulator	APP,CREB3L1,HMGB1,HSPB1,MYC,NFKB2,NOTCH1,NOTCH4,SREBF1
ritonavir		1.054	0.044		chemical drug	BCL2L1,CCND2,CEP70,CFL1,CRYAB,DHCR7,EIF5,HUNK,ICAM1,LDLR,LIPE,MRPL47,MVK,MYC,NOS3,PLEC,PYROXD1,SREBF1,SREBF2
NCSTN		1.066	0.00385		peptidase	APP,CSF1R,CSF2RB,FCER1G,GRN,NCF1,NOTCH1,SPI1,VIM
omeprazole		1.067	0.0259		chemical drug	A2M,ADORA2A,BCL2L1,CNN1,CYP1A2,NOS2,NTRK2,POR,TSPAN7
rhein		1.067	0.0316		chemical - endogenous non-mammalian	APAF1,BCL2L1,SREBF1,TJP1
CTLA4		1.081	0.0479		transmembrane receptor	CD40,EBI3,FOXP3,ICAM1,IL10,LAG3,NFATC2,PDCD1,SELP,STX11,TGFB1
berberine		1.09	0.0309		chemical drug	BCL2L1,CCND1,CD40,CLDN5,CYP1A2,GRK2,HMOX1,ICAM1,IL10,LDLR,MTTP,NOS2,TGFB1,TH,TIMP1,UCP2,VIM
piceatannol		1.091	0.0302		chemical - endogenous non-mammalian	CCND1,HMOX1,ICAM1,MYC,NOS2,NOS3
ladostigil		1.103	0.0146		chemical drug	ALDOC,APP,BAD,BCL2L1,BCL2L2
onapristone		1.103	0.0316		chemical drug	CTSD,HBEGF,RUNX1,TGFB1
AG490		1.107	0.00201		chemical - kinase inhibitor	A2M,ACTA2,BCL2L1,CCND3,DUOX2,FOXP3,HMGB1,ICAM1,LY96,MYC,MYH10,MYH11,NOS2,NOS3,PDCD1,TAGLN,TIMP1
indirubin		1.109	0.0187		chemical drug	BCL2L1,CCND1,CYP1A2,CYR61,MYC
TFRC		1.109	0.0373		transporter	APAF1,BNIP3,ECEL1,GAS7,GPX3,HMOX1,ID2,ITGB2,LRRC25,PFKFB3,SNCA,SULF2,XBP1
OLR1		1.125	0.0144		transmembrane receptor	CYBA,ICAM1,IL10,NCF1,NOS3,RARA,RARG,RXRA,SELP,TGFB1
miR-6815-3p (miRNAs w/seed GGCUUCU)		1.129	0.00795		mature microrna	ADA,ADAT1,AKT1,ALDOC,ALKBH3,ATMIN,BATF2,CA9,CCL24,CCND2,CD44,CKS1B,COL18A1,COTL1,CRY2,CRYZL1,CXCR3,CYTH4,DHRS3,DHX36,DNAAF5,DNAJC24,DPM1,DQX1,ENPP1,ENTPD7,EPB41,FAM69A,FILIP1,FOSL2,GNGT2,GPATCH2L,HBEGF,HIVEP3,HOXB4,HTRA1,ICE2,IL10,IL31RA,INPP5D,IQCD,ITGA5,KLHL26,LAYN,LZTS1,MAP3K11,MARVELD1,MAST4,MAT2A,MED6,METAP1D,MNT,MVB12A,NDUFA4,NFATC2,NFATC4,NUP210L,PDE7B,PEA15,PITPNM2,POLR3F,PRF1,PSMA4,QSOX1…
IKZF3		1.129	0.0426		transcription regulator	BCL2L1,BCL2L2,CCND3,IRF7,MYC
apomorphine		1.134	0.0183		chemical drug	ADORA2A,BAD,BCL2L1,BCL2L2,ERF,IGF1R,NOTCH1
24-hydroxycholesterol		1.139	0.00823		chemical - endogenous mammalian	APOE,APP,LDLR,SREBF1,SREBF2
NME1		1.154	0.0151		kinase	CCND1,COIL,CTSD,EXOSC8,FZD1,HNRNPA2B1,MMP14,PABPC1,TIMP1
ACTG1		1.192	0.00342		other	ACTA2,CNN1,MKL1,TAGLN
IFRD1		1.195	0.0216		other	DES,FEM1A,HK1,MED21,MTTP,MYC,TK1
sirolimus		1.206	0.0442		chemical drug	ACTA2,ACTB,ADA,AKT1,APP,ASNS,ATP6V0C,BCL2L1,BECN1,CCND1,CCND2,CCND3,CD151,CD40,COX6C,CSNK2A1,DENND1A,DES,DPP7,EBI3,EIF1AX,EIF5,ERCC1,FOXP3,FSCN1,FUS,G6PD,GALC,HDAC5,HMGB1,HMOX1,HNRNPU,ICAM1,ID2,IGF1R,IL10,IL16,IRF7,IRF9,IRS1,KDR,MMP14,MYC,MYH11,NOS2,NOS3,PKM,POSTN,PRKAR1A,PSMA3,PSMA4,PYGB,RBM6,RPS27A,SAP18,SLC3A2,SREBF1,SRSF3,TGFB1,TIMP1,TUBB2A,TUFM,UCP2,VIM,XBP1,ZNF689
mir-15		1.222	0.014		microrna	APP,BCL2L2,CARM1,CCND1,CCND2,CD82,LAMP1,LATS2,PURA,RECK,TIMP1,UCP2
miR-1273h-3p (miRNAs w/seed UGCAGAC)		1.231	0.0202		mature microrna	ABHD17A,ABI3,ACVRL1,AGFG1,APBB1,APLNR,ASAP1,AVIL,C1QC,C7orf25,CALM1 (includes others),CCND3,CCNL1,CLTA,COL13A1,COTL1,COX8A,CREB3L4,CUTC,CYTH4,EIF1AX,FGL1,FOXRED2,FRA10AC1,GEMIN8,GMEB1,IRS1,LAMP1,LETMD1,LIPH,LRIG2,MEF2C,MRPL57,MTFR1L,NASP,NCK2,NEB,NECAP2,NMD3,PAPD7,PAQR4,PFDN1,PHYKPL,PIK3R5,POLR3F,PPP2CA,REM1,RHOC,RSAD2,SLA,SMIM14,SNX15,SSBP1,STX6,TDRP,TMEM109,TMEM52,TNIP2,TRAPPC9,TTPAL,TUBB6,UBAL…
26s Proteasome		1.32	0.0365		complex	ADRM1,APAF1,ATG7,CLCN7,CTSA,CTSD,HBEGF,ICAM1,LAMP1,MYC,NFKB2,NOTCH1,PKD1,PPP2CA,RUNX3,SKI,TK1,ULBP3,VIM,VPS18,WBP2
N-[N-(3,5-difluorophenacetyl-L-Ala)]-S-phenylglycine t-butyl ester		1.342	0.0356		chemical - protease inhibitor	ACTA2,APP,BCL2L1,FLT1,NOTCH1,PTGDS
miR-27a-3p (and other miRNAs w/seed UCACAGU)		1.358	0.0398		mature microrna	ACTA2,AGFG1,AKIRIN1,APOO,ARHGAP21,ARHGEF6,BNIP3,CCNC,CCNT2,CCNY,CD93,CDH5,CEP112,CKAP4,CLPP,CMKLR1,COG7,COQ3,COX8A,CPNE8,CRB1,CUBN,DNAJC12,DNAJC19,DPH5,EBI3,EDRF1,EFHD2,EHD3,EIF5,EPB41,EPHB4,ERG,EXOSC1,FADD,FAM78A,FBLN5,FNDC4,FOXA3,GALNT10,GMPS,GOLM1,GORASP1,GPATCH2L,GTF2H5,HBEGF,HCLS1,HIC1,HSPA12B,HUNK,ID2,ID3,IGF2BP3,IL16,IQCB1,KATNA1,KLF3,LDLR,LETMD1,LHFPL6,LIMK1,LPGAT1,LPIN2,MAP1S,MDFI,MEF2C,…
15-deoxy-delta-12,14 -PGJ 2		1.362	0.0105		chemical - endogenous non-mammalian	ACTA2,BCL2L1,BECN1,CAV2,CCND1,CCND2,CTSD,FLT1,HMOX1,HSPB1,ICAM1,IL10,KDR,LAMP1,MSR1,MUC1,MYC,MYH11,NFKBIA,NOS2,NOS3,SCGB1A1,SLC9A1,SREBF1,TBXAS1,TG,TMPRSS2
FOXO4		1.387	0.00189		transcription regulator	BCL2L1,BNIP3,C1QA,CCND1,CCND2,CDH5,COL4A1,COL4A2,EPO,ERG,FLT4,ITGB2,NRP2,PTGS1,PTPRB,SREBF2,TGFB1,TIE1
KT5720		1.387	0.00823		chemical - kinase inhibitor	ADORA2A,HMOX1,MAT2A,NFKBIA,NOS2
PTP4A3		1.387	0.0291		phosphatase	IGF1R,JUP,MYC,PCBP1,PXN
latrunculin B		1.432	0.00823		chemical reagent	ACTA2,ACTB,CNN1,DES,TAGLN
BMPER		1.432	0.0187		other	ACTA2,ACVRL1,CDH5,ICAM1,NOS3
Nr1h		1.455	0.0303		group	APOE,BMP6,CCND2,CD40,ECE1,F2R,FECH,FLT1,FLT4,IL10,ITPR1,LIPE,NFKB2,NOS2,NOS3,PLTP,RUNX3,SELP,SLC8A1,SREBF1,THY1,ZBTB16
estrogen receptor		1.46	9.99e-06		group	AKT2,ANXA9,CAV2,CCND1,CCND2,CD44,CDH15,CDH5,COL12A1,COL13A1,COL4A1,COL4A2,COL4A6,COL6A1,COL6A2,DCHS1,F12,FGFR1,FLNC,HBEGF,HRAS,ICAM1,IGF2BP3,IRS1,JUP,KRT7,LDLR,LOXL2,MMP14,MSN,MUC1,MYC,NOTCH3,PCDH7,POR,SLC9A3R1,SMAD6,SYNPO,SYP,TGFB1,TIMP1,VIM,XBP1
MYCN		1.46	0.00479		transcription regulator	ABCC1,ABCD1,ACTB,ACTN4,ARPC1B,BCL2L1,CCND1,CCND2,CDH5,CKAP4,COL18A1,COL4A1,CRIM1,DKK3,DPYSL3,DUSP7,EED,ID2,MAP4,MRC2,MYH9,PGRMC2,RPL28,RPLP1,SLC16A1,SLC25A19,SLC38A2,SLIT3,TAGLN,TH,TMEM109,TMPRSS2,TUBB,TUFM,UBE2V2,VIM,XRCC3,ZEB2,ZYX
prednisolone		1.461	0.0253		chemical drug	ADORA2A,AKT1,AMBRA1,APOE,APP,ARSA,ATG3,ATG7,ATG9A,BAD,BCL2L1,BCL2L2,BECN1,BNIP3,DRAM1,FADD,GPX3,HDAC1,IGF2BP3,IL10,KCTD12,MYH9,NMT2,PFKP,PLAT,POLB,RGS19,SNCA,SPON2,TGFB1,ZBTB16
miR-199a-5p (and other miRNAs w/seed CCAGUGU)		1.468	0.00679		mature microrna	ABCC1,ACP4,APBB1,APLNR,ARHGAP21,ARHGEF10,ATP13A2,ATP1B3,ATP6V1C2,ATXN7,BCAP29,BECN1,BGN,CARHSP1,CCDC15,CCDC152,CCNL1,CDC7,CLOCK,CNN1,COL4A1,CRB1,CTU2,CXCL16,DRAM1,DUSP14,DYRK1A,ECE1,EHD4,EIF4H,EMC10,EML5,ENTPD7,EPB41L1,EPB41L3,ERLIN1,ERMP1,FADS3,FAM105A,FXR1,GIT1,GMEB1,GNG7,ID3,JKAMP,KIAA0753,LAMC1,MAP3K11,MAPRE2,MARK4,MED4,MGAT4B,MGLL,MICAL3,MN1,MYH11,MYL9,NECTIN2,NFATC2IP,NLRC3,NUP210,OPA3,PAFA…
VHL		1.475	0.000452		transcription regulator	AKT1,ARPC1A,BCL2L1,BNIP3,CA9,CCND1,CFL1,CNN1,DUOX2,EIF5,EPO,HMOX1,HNRNPA2B1,ITGA5,JADE1,LOXL2,MIF,MMP14,PFKFB3,PISD,RUNX1,SLC1A3,TAGLN,TH,VIM
N(6)-(3-iodobenzyl)-5'-N-methylcarboxamidoadenosine		1.477	0.0291		chemical drug	AKT1,CCND1,IL10,MYC,SLC9A1
cycloheximide		1.506	0.00798		chemical reagent	ACTB,ADRB1,AGFG1,APBB1IP,APP,BAD,BCL2L1,CCND1,CCND3,CD44,CD55,CD8A,CYP1A2,CYR61,ERG,FGFR1,FOSL2,GNAI2,HBEGF,HMOX1,HSF1,ICAM1,IGFBP6,IRAK4,IRF7,KLF3,LONP1,MYC,NFKBIA,NOS2,PFKFB3,PLAT,PTGDS,PTGS1,PXN,RARG,RELB,RHOBTB2,RSAD2,RXRA,SELP,SIRT7,SIVA1,SRSF7,TGFB1,TIMP1,TK1,TNIP1,TOB1
baicalein		1.583	0.00503		chemical - endogenous non-mammalian	AKT1,BCL2L1,CCND1,CCND3,EPO,HMOX1,ICAM1,IGF1R,KDR,NOS2,PTPN6
OSM		1.583	0.00963		cytokine	A2M,ABCC1,ACKR2,ACTA2,ANXA9,ARL4C,ASNS,CCL24,CCND1,CCND2,CHI3L2,CLPP,COL6A1,DHRS3,ECM1,ECM2,EIF4EBP1,ETFB,GAS7,HBEGF,HMOX1,ICAM1,ID2,IGFBP6,IL10,IRF7,IRF9,IRS1,LBP,LDLR,MAPK7,MGLL,MKNK2,MYC,MYH10,NMT2,NOS2,NOTCH3,OGDH,OLFML2A,PEPD,PFKFB3,PKIG,PSMB9,QSOX1,RARG,RUNX1,SELP,SERPING1,SLC16A1,STK25,STK4,STX11,TAL1,TAP2,TAPBP,TECR,TIMP1,TOM1,TPBG,TUBGCP2,UAP1,UBE2G1,ZHX2,ZNF263
calcitriol		1.586	0.00373		chemical drug	ABL1,ABLIM1,AKT1,APP,BCL2L1,BECN1,CAVIN1,CCNC,CCND1,CCND3,CD40,COL4A1,COL4A2,CSF1R,CYB5R1,CYR61,ETFB,ETV5,EXOSC8,F2RL1,FECH,FOXP3,G6PD,GIT1,GNAI2,GRK5,GUF1,HAGH,HBEGF,HDAC1,HOXB4,ID2,IGF1R,IL10,IL10RA,IRF7,KCTD12,LAMP1,MCM2,MCM5,MYC,NASP,NDUFA4,NDUFV2,NFKBIA,NOD2,NUP37,OLFML2A,OXCT1,PINK1,PISD,PPP1CA,PRIM1,RAB1B,RAB35,RAB38,RSAD2,RXRA,SLC16A1,SLC25A1,SLC25A6,SLC8A1,SREBF1,TGFB1,TJP1,TK1,TLR7,TMEM…
ESR1		1.603	0.00047		ligand-dependent nuclear receptor	ABLIM1,ACKR3,ADA,AKT1,AKT1S1,AKT2,ANGPTL2,APOE,ARAF,ARHGEF7,ARNTL,ATG3,ATP11A,ATP2A3,ATP6V0D1,BCL2L1,BCL2L2,BCR,BECN1,C1QTNF5,CARM1,CAV2,CCNC,CCND1,CCND3,CCNT2,CD55,CENPL,CEP70,CHST2,CKB,CNN1,COG7,COL13A1,COTL1,CREBBP,CRIM1,CRKL,CTSD,CYFIP2,CYP26B1,DHCR7,F12,F2RL1,FADD,FGD5,FGFR1,FLNA,FOSL2,FOXP3,FRAT2,G6PD,GAS7,GNA12,GNB1,HBEGF,HDAC11,HNRNPD,HOMER3,HPX,HSD17B3,HTRA1,ICAM1,IGF1R,IKBKE,IRS1,ITGA10…
miR-4776-5p (miRNAs w/seed UGGACCA)		1.605	0.028		mature microrna	ABCB8,ADRB1,ASB7,BGN,C3orf38,CD44,CNDP2,CNN1,COL4A1,CRB1,CREB3L4,CRIP3,CYB5R1,EPB41L1,FAM193A,GEMIN6,GPX3,HNRNPDL,KCTD12,KCTD9,LGR4,MAML2,MAP4,MBD6,MED16,MIEN1,MRPL10,NME3,NT5C2,OIT3,OTULIN,PARVB,PTGS1,PUS3,PYCR3,RBM5,SELPLG,SEMA5A,SLC38A2,SRSF10,STX17,TBXAS1,TCF21,TCF25,TSPAN7,WSCD2,ZCCHC4
PML		1.613	0.0319		transcription regulator	ACADS,APOE,CCND1,CFL1,HMOX1,HSPB1,ID2,JUP,LDLR,LIPE,MAPK1,PSMB9,RXRA,SREBF1,SREBF2,TAP2,TBX2,UCP2,VIM
mir-148		1.64	0.0236		microrna	IGF1R,LDLR,PIK3IP1,PKM,RUNX3
miR-5705 (miRNAs w/seed GUUUCGG)		1.671	0.0353		mature microrna	ABLIM1,ADAT1,BAD,BATF2,C3orf38,DOCK8,FAM78A,FOPNL,KLHL26,LHPP,MGEA5,MKRN2,MOB3A,PCDH7,PDCD1,PLEKHO2,PODXL2,POU2F1,RHOBTB2,SLA,SLC6A6,SORT1,STAC3,TERB1,TEX2,TSPAN7,VASH1,WDR1,ZBTB34
pimagedine		1.689	0.00306		chemical drug	ACTA2,BCL2L1,CNN1,COL4A1,HBEGF,HMOX1,ICAM1,NOS2,POU2F2,TAGLN,TGFB1
docosahexaenoic acid		1.69	0.0145		chemical drug	APOE,APP,BAD,BCL2L1,CD40,CD44,FOXP3,HMOX1,IL10,LDLR,LOXL1,LOXL2,MYC,NOS2,NOS3,PDE5A,PLAT,PLTP,PNPLA2,PTGS1,RXRA,SERPINH1,SMAD6,SREBF1,TGFB1,TIMP1,UCP2
mifepristone		1.697	0.0276		chemical drug	ACOD1,APOE,BCL2L1,C1QB,CCND1,CLEC3B,COL18A1,CTSD,CYBA,DKK3,GAS6,HBEGF,ICAM1,IL10,LAMA5,LDLR,MUC1,MYC,NDN,NFKBIA,NOS3,PEPD,PFKFB3,PLAT,POSTN,PTGS1,RAMP3,RARA,REM1,RHOC,SERPING1,STXBP2,SUMO1,TENM3,TGFB1,TK1,XBP1
cantharidin		1.71	0.0242		chemical drug	BCL2L1,NOS2,RXRA,SERPINH1
L-dopa		1.719	0.000483		chemical - endogenous mammalian	ABCB8,ABI3,ACTA2,ADORA2A,ARAF,ARHGAP4,ATP2A3,BCL2L1,C18orf21,C1QA,CCND1,CHST11,CLDN5,COL4A1,COQ8B,COTL1,CRTC1,CRY2,CYLD,CYTH4,DOC2B,DPP7,ECE1,ECEL1,ERLIN1,FAAP100,FADD,FES,FRAT2,GAS7,GNG7,GPS1,HBEGF,HCLS1,HRAS,IFNAR2,KCNC4,KLF6,LAG3,LRRC1,MAT2A,MEF2C,METAP1D,MICAL1,MIEN1,MMP14,MOB3A,MRPL33,MTERF2,MVB12A,NASP,OTULIN,PALM,PDZD2,PFKP,PLEKHO2,PTBP1,RAB8A,RAMP1,RBM6,RHOBTB2,RIMS1,RPAP2,RPUSD1,RUNDC3A,…
PTEN		1.742	0.00656		phosphatase	ACO2,AKT1,ARHGDIA,BRPF1,CCNC,CCND1,CCND3,CD40,CDH5,CKS1B,COX8A,CSRP1,CSTF3,CXCR3,DRAP1,DYRK1A,EED,EIF4EBP1,EPO,FES,FLT1,G3BP1,GPX3,HCLS1,HDAC5,IDH3G,IGF1R,IGFBP6,IL10,KDR,KLF6,LAD1,MAFK,MAT2A,MEF2D,MMP14,MVD,MXD4,MYC,NDUFB3,NOS2,PFKFB3,PFKL,PINK1,PLEC,POLD2,PTGS1,PXN,RANGAP1,RUNX1,SDHA,SERINC3,SLC25A1,SMAD6,SREBF1,SRSF10,TGFB1,TH,TOM1,ZBTB16
bardoxolone methyl		1.756	0.0153		chemical drug	BCL2L1,CCND1,HMOX1,IL10,MYC,NOS2,SP3
miR-4535 (miRNAs w/seed UGGACCU)		1.761	0.00606		mature microrna	ACSS1,AKIRIN1,ARL11,ASB7,CD44,CHD6,CMKLR1,CNDP2,COL4A1,CRIP3,CYB5R1,DCHS1,FAM129A,FAM193A,FOXJ1,GPATCH2L,GPX3,IKBKE,MAT2A,MED16,MRPL10,NME3,NT5C2,PTGS1,PUS7L,RAD9B,RTF2,SELPLG,SEMA5A,SLC25A19,SRSF10,TAL1,TBXAS1,THOC1,TMEM117,TMEM74B,TNFRSF21,TP53RK,ULBP3
mir-133		1.792	0.00416		microrna	BCL2L2,CCND2,CNN1,FSCN1,IGF1R,KCNH2,KCNIP2,MMP14,NELFA,TAGLN
grape seed extract		1.845	0.00769		chemical drug	APP,BCL2L1,CCND1,CKB,MYC,NOS2,NOS3,VIM
PDLIM2		1.846	0.0207		other	C4orf19,CCND1,F2RL1,FOXRED2,GHDC,HBEGF,KCTD12,MYL9,PCSK1N,PPP1R14A,RTN1,SCARA3,TAGLN,TNS1,WWOX
miR-4423-5p (miRNAs w/seed GUUGCCU)		1.861	0.0482		mature microrna	ABHD15,ABHD17A,ACKR2,ADAM12,ADAT1,ADCY7,ADRA2B,AP5Z1,ARMC2,BCAP29,BUD23,CAVIN1,CHST11,CKS1B,CNDP2,DCAF17,DNAJC19,DNASE1L1,EIF4H,FADS3,FAM129A,FBXW5,FLI1,FOPNL,GLYATL2,GOLM1,HMOX2,IKBKE,KCNC4,KDM6A,KLF6,LATS2,MMRN2,MRPL4,NECAP2,NGLY1,NOSTRIN,NSUN7,NUDT16,OLFML2B,ONECUT1,PARP11,PEA15,PELI3,PFDN1,PPP1R3D,PPP2R1B,PRPF4,RPL7L1,S1PR4,SETDB2,SHROOM3,SLC16A1,SLC1A3,SRSF11,STK25,TAL1,TAPT1,TNIP3,TPPP,TSPA…
miR-6761-3p (miRNAs w/seed CCUACGC)		1.877	0.0148		mature microrna	ARHGEF15,ATMIN,ATP13A2,C1QTNF1,FOXF1,HSPA12B,KLHL21,LHFPL4,MAP2K7,MAT2A,NOTCH1,OTULIN,PDCD7,PPIL3,SEMA6B,SH3BP2,SLC18B1,SLC38A2,THSD1,TMCC3,TRAPPC9,YPEL1,ZBTB22
CST5		1.886	0.000306		other	ABCC1,ABLIM1,ADRM1,AKAP12,ATR,CD44,COL12A1,COPS7A,CORO1A,CREBBP,DDX54,DNAJA3,DOCK5,DRAP1,DTNB,ELK3,EZR,HNRNPA2B1,HNRNPDL,HNRNPH1,HNRNPU,ID3,INTS1,LAMC1,MAP1S,MEF2C,MNT,MSN,MYL9,NDUFB7,NOP53,NUMA1,PCBP1,PIP4K2A,PYGB,RUNX1,SGPL1,SLC1A3,SRSF1,UTP18,VASP,VIM,ZFC3H1
miR-192-5p (and other miRNAs w/seed UGACCUA)		1.889	0.00896		mature microrna	ACSF3,ALKBH8,ARHGAP30,ARL4C,ASB6,BCAP29,BIN2,C6orf106,CATSPER2,CAV2,CCDC152,CCNT2,CCNY,CDC7,CNOT6L,COPS7A,COQ3,DENND1A,DKK3,DNAJC19,DYRK1A,EIF3M,FABP3,FAM129A,FAM229B,FGD5,FLT1,GMEB1,GPATCH2L,HTRA1,IER5,IGDCC4,IGF1R,IL21R,LHFPL6,LOXL2,LRP10,LSP1,MRVI1,MSN,MTCL1,MUL1,NECAP2,NOD2,NT5C2,PDCD7,PIK3IP1,PKP4,PPP1CA,PRKAR1A,PSD4,RGMB,RIC8B,RNF215,RPS6KA6,RSAD2,SERINC4,SH3RF3,SMARCAD1,SMIM14,SNRPG,SRSF3,…
maslinic acid		1.89	0.0193		chemical - endogenous non-mammalian	AKT1,BCL2L1,CCND1,CCND2,CD44,CFL1,FBXW5,MSH6,MSN,NOS2,PXN,SLC1A3,TGFB1,TLN1
CR1L		1.89	0.0253		other	BGN,COL18A1,COL4A1,COL4A2,COL6A1,IL10,TGFB1
APOE		1.893	7.5e-07	-0.602	transporter	ACTA2,ACTB,AHDC1,APOE,APP,BGN,CCND1,CCND2,CD40,CD44,COL18A1,CSRP1,CTDSP1,CTNND2,CTSD,CYR61,DAPK3,DIP2A,DYRK1A,ECM1,EMILIN1,EPN2,F2R,F2RL1,GAS7,GPX3,HMOX1,HPCAL1,HSPG2,ICAM1,IGF1R,IGFBP6,IL10,IL10RA,ITGA5,LDLR,MADD,MAP2K7,MGEA5,MKL1,MSR1,NCF1,NOS2,NOS3,PEA15,PLPP3,PPARGC1B,PRPSAP2,RTN4R,SEMA6B,SREBF2,SYP,TGFB1,THY1,TIMP1,TNIP1,UCP2,WBP2,WNT2,ZYX
HAND1		1.912	0.00678		transcription regulator	ADSSL1,FLT1,KDR,LIPE,NOTCH1,NOTCH4,TIE1
pentoxifylline		1.93	0.00807		chemical drug	BCL2L1,CCND1,ICAM1,IL10,NFKBIA,NOS2,POSTN,TGFB1,TIMP1
miR-623 (miRNAs w/seed UCCCUUG)		1.963	0.0285		mature microrna	ADORA2A,AFM,AKT1S1,ARHGAP10,ARHGAP30,ARHGAP31,ARL4C,BARX2,BCL2L2,BNIP3,C1QB,C2orf76,CALM1 (includes others),CCDC69,CCND2,CCNY,CD8A,COQ3,CRYZL1,CSF2RB,CYR61,DGKG,DHCR7,DPYSL3,DRAP1,DUSP14,ELF2,EPB41L1,F2R,FAM129A,FAM76A,GGT7,GUF1,HBEGF,HPX,KLF3,LIPH,LSG1,MAPRE2,MDK,MMRN2,MRPL49,MTMR6,MYL9,NASP,NRP2,PIK3IP1,POLI,POLR3F,PON2,POU2F2,PUS7L,RAPGEF3,RASGRP2,RBMX2,RECQL,SCML1,SEC61A2,SERINC3,SERINC4,SKI,…
miR-9-5p (and other miRNAs w/seed CUUUGGU)		1.969	0.00734		mature microrna	ABLIM1,ACOT7,ADGRA1,ADSSL1,AP4E1,ARPC1A,ASB7,ATL2,B3GALNT2,BAG4,C7orf25,CCDC138,CLOCK,CNOT6L,CNTFR,COL27A1,COL4A2,CRIM1,CXorf58,DENND1A,DONSON,DYRK1A,DYRK1B,EHD4,EPHB4,ERG,ERICH5,FAM105A,FAM129A,FUCA1,FURIN,HUNK,IGF2BP3,ITM2C,ITPKC,ITPRIPL2,JDP2,KCTD12,KIAA1468,KIAA2013,LAMP1,LRCH4,LYST,LYVE1,LZTS2,MAP2K7,METTL6,MRI1,MYO1C,MYRFL,NDUFS7,NXPE3,ONECUT1,PIGS,PLBD2,POU2F1,POU2F2,PPAT,PPM1F,PPP2R5D,PTB…
vatalanib		1.98	0.0242		chemical drug	ACTA2,BCL2L1,CCND1,TIMP1
RV 538		1.987	0.0401		chemical reagent	ATP13A2,BCL2L1,BECN1,ICAM1
FOXF2		1.997	0.0316		transcription regulator	ACTA2,FOXF1,MYH11,TAGLN
ulipristal acetate	Activated	2	0.0242		chemical drug	BCL2L1,FLT1,GPR182,KDR
PEX5L	Activated	2	0.0316		ion channel	DHCR7,LSS,MVK,SREBF2
DMH1	Activated	2	0.0316		chemical reagent	ACTA2,IL10,LOXL2,NOS2
1'-acetoxychavicol acetate	Activated	2	0.0401		chemical reagent	BCL2L1,CCND1,ICAM1,MYC
Go 6976	Activated	2.007	0.0298		chemical - kinase inhibitor	BCL2L1,BMP6,CCND1,CD55,FLT1,HDAC5,HMOX1,ITGA5,NFKBIA,NOS2
bardoxolone	Activated	2.008	0.0111		chemical drug	ACTA2,BCL2L1,CCND1,HMOX1,IRS1,NFKBIA,TUFM,UGDH
miR-4524a-5p (and other miRNAs w/seed UAGCAGC)	Activated	2.037	0.0226		mature microrna	ADAT1,ADORA2A,AKIRIN1,ALKBH3,ARL2,BCAP29,BZW1,C3orf38,CCND1,CCND2,CCND3,CDCA4,CDK8,CLTB,CNOT6L,CRYZL1,CYP26B1,CYSTM1,DBNDD2,DEPDC5,DMTF1,DNAJC24,DRAM1,DYRK1B,EED,EFNB1,EIF3M,FKRP,FNDC4,FOXF1,FOXK1,FRA10AC1,FUCA1,G6PD,GALC,GNA12,GNL3L,GORASP1,IGF1R,IL10RA,ISLR,ITPRIPL2,KLHL26,LRCH4,LRP10,LY86,MRPS18A,MRPS2,NAE1,NISCH,NSMCE3,PAFAH1B1,PAPD4,PIK3IP1,PISD,POLR3F,POU2F1,PRKAR1A,PURA,RAB35,RBM34,RBM6,RC…
fasudil	Activated	2.057	0.00038		chemical drug	ACTA2,BCL2L1,CD40,ICAM1,IL10,MIF,MYH11,NOS2,NOS3,SLC1A3,TAGLN,TGFB1
miR-517a-3p (and other miRNAs w/seed UCGUGCA)	Activated	2.058	0.0352		mature microrna	AKIRIN1,ANXA13,CACNG4,CBX6,DIP2A,ECEL1,EFHD2,HNRNPU,HS3ST3A1,IMPG2,KCNT2,KIF21B,LDLR,LPCAT1,MADD,NFIC,PFDN1,PLAT,PSKH1,SH3TC1,SLC47A2,SMIM14,SNX18,SPECC1L,SRSF1,SUDS3,SYNGR1,TBC1D8,TNIP1,TNIP3,TP53RK,UBASH3B,UNK,ZDHHC23
sunitinib	Activated	2.073	0.00503		chemical drug	CCND2,CCND3,CD44,COL4A2,COL6A1,ECM1,ICAM1,ITGB2,KDR,LAMC1,PDCD1
miR-4444 (miRNAs w/seed UCGAGUU)	Activated	2.121	0.00383		mature microrna	ADRB1,CDK8,COQ8B,CREBBP,CSNK2A1,DYRK1A,EFHD2,GAS1,GMIP,GNA12,HIC1,IRF2BPL,KCNH2,KIAA1468,LUC7L3,MRPL49,MYO1C,PAPD7,PITPNM2,PRELP,RASL10B,RNF215,SEPT6,SLC18B1,SLC9A9,STK4,TMEM184A,TMEM30B,UBE2V2,UNC5CL,XPO1,ZBTB26
miR-652-3p (miRNAs w/seed AUGGCGC)	Activated	2.121	0.0334		mature microrna	ARHGEF10,ARHGEF6,CHST11,DCUN1D2,ELSPBP1,EMILIN1,FAM46B,FOSL2,GAS7,GPLD1,GPR37L1,INPP5D,LLGL1,LPGAT1,LRRC1,NAA60,NFATC2IP,PARVB,PFDN1,PHF19,PPIL2,PRPF4,PUS10,RPL28,TGM5,TMEM184B,TMEM204,TOR4A,TUBB6,TUBGCP3,ZNF432,ZNF581
miR-1180-5p (and other miRNAs w/seed GACCCAC)	Activated	2.137	0.0478		mature microrna	APAF1,APBB1,ARHGAP30,ARHGEF17,C4orf19,CD82,DCAF17,DOHH,DPYSL3,FBXL19,FOXA3,INSIG1,ITPRIPL2,KLHDC1,LPIN2,LSP1,METTL23,MSL3,NDN,NISCH,NKIRAS2,PCDH12,PLBD2,PPP2R5D,PROS1,R3HCC1L,SSBP1,STEAP4,TNRC6C,TTLL12,UBALD2,UBXN6,UHMK1,WRAP73,ZNF532,ZNF581,ZNF689
miR-133a-3p (and other miRNAs w/seed UUGGUCC)	Activated	2.148	0.0332		mature microrna	ADGRA2,ADRA2B,AP1B1,AP2M1,AP4E1,ARHGDIA,ARL11,BBOF1,BCL2L1,BCL2L2,BTBD11,C3orf38,CATSPER2,CAV2,CCDC30,CCNC,CETN3,CHCHD6,CKAP4,CLTA,CPB2,ELF2,ERMP1,FGFR1,FLI1,FOSL2,FOXJ1,FSCN1,FUCA1,FURIN,FUT4,GMEB1,IGF1R,JDP2,KCNH2,KIRREL1,KRT7,LETMD1,LHFPL6,LPGAT1,LPIN2,LZTS2,METTL18,MLXIP,MMP14,MSN,MYH9,NELFA,NFATC4,NIPA2,PAN3,PAQR4,PCDHGC5,PDIK1L,PFKFB3,PITPNM2,PKM,PODXL2,PPIL2,PPP2CA,PPP2R5D,PTBP1,PWWP2B,RAI…
Sn50 peptide	Activated	2.161	0.00103		chemical toxicant	APOE,BCL2L1,BCL2L2,GNAI2,HMOX1,ICAM1,KCNC4,MIF,MYC,NOS2,PTGDS,SLC1A3,SLC8A1,TNFRSF21
U0126	Activated	2.182	0.00109		chemical - kinase inhibitor	ACKR3,ACTA2,APLNR,BAD,BCL2L1,BECN1,BMP6,CA9,CCND1,CCND2,CCND3,CCNL1,CD44,CDH5,COL4A1,CRY2,CSF1R,DCHS1,DEPDC5,DES,DMTF1,DUSP7,DYRK1B,EIF1AX,EIF4EBP1,ERCC1,ETV5,FAM53B,FURIN,GRN,HBEGF,HMOX1,ICAM1,IL10,INPP4A,ITGA5,ITPKC,JDP2,KDR,LAMP1,LDLR,LLGL1,MAPK1,MAT2A,METTL3,MUC1,MYC,MYO7A,NOS2,PABPC1,POSTN,PRELP,RAC2,RUNX1,SFI1,SPRY1,SYP,TAP2,TBCD,TH,TMEM184B,TOM1,TSC22D4,VASH1,VIM,WWTR1
HEY1	Activated	2.183	0.0426		transcription regulator	ACTA2,CNN1,KDR,MYH11,TAGLN
INSIG2	Activated	2.186	0.0426		other	G6PD,INSIG1,LDLR,SREBF1,SREBF2
AXIN1	Activated	2.19	0.0291	-0.674	other	CCND1,CCND2,HRAS,JUP,TCF4
dacinostat	Activated	2.213	0.0291		chemical drug	ABL1,BCL2L1,IL10,TEK,TK1
Igm	Activated	2.236	0.0479		complex	BCL2L1,CCND2,CD40,CD44,GPSM1,ID3,IL10,MYC,NFKB2,POLI,XBP1
miR-100-5p (and other miRNAs w/seed ACCCGUA)	Activated	2.259	0.0155		mature microrna	ABHD17A,ASB7,C1orf109,C5orf22,CCND1,CCND3,CD93,CKS1B,CXCL16,CYP26B1,DPY19L3,GET4,GMPS,GNL3L,GPRC5B,HSPA12B,IGF1R,IMPDH1,INPP5E,LAMA5,MAPRE2,MBD3,NLRC3,PAPD7,PIAS4,SKI,SNX8,ST6GALNAC4,SUDS3,ZNF197
miR-4523 (miRNAs w/seed ACCGAGA)	Activated	2.268	0.0396		mature microrna	ADARB1,ARHGAP10,BANP,CAVIN1,CBX6,CCDC125,CCDC152,CEP44,EDRF1,GGA1,GPR182,HSPA12B,KCNIP2,MBD3,MIEN1,NOSTRIN,PALLD,PIAS4,PLPP3,SIPA1L2,SLC15A3,TPBG,TSPAN7,TSTD2,ULBP3,WAPL,ZHX2,ZNF831
miR-188-3p (miRNAs w/seed UCCCACA)	Activated	2.268	0.0487		mature microrna	ABCD1,AGAP3,ALKBH3,ALKBH8,AMFR,AMOT,APP,ARHGEF7,ARID5A,ARL4C,BECN1,C1orf109,C3orf38,CARHSP1,CCDC69,CCND2,CCNJL,CLDN5,COQ8A,CRY2,CSNK2A1,CSRP1,DBNDD2,DCPS,DENND1A,DET1,DHX29,DUS4L,ENDOD1,ESAM,EXOSC3,FAM171A2,FAM76A,FANCL,FHL2,FOXK1,GALNT10,HPCAL1,KIF26A,KLHL21,LETMD1,LGR4,LMOD1,LPGAT1,LUC7L,LY86,MAFK,MAPRE2,MCOLN2,MLXIP,NRXN2,NT5C2,NUDCD2,OTOG,PDIK1L,PPP1R3D,PRKAG1,PROS1,PSMA4,QSOX1,RAB35,RAPGEF3,…
PSEN1	Activated	2.289	0.000493		peptidase	ACO2,ACTB,APOE,APP,ARL11,C1QA,C1QB,C1QC,CCND1,CD9,CFL1,CKB,CLTA,CLTB,COX8A,CUEDC1,CYFIP2,DLL1,DPY19L3,DYRK1A,ERMP1,F2R,GNA12,GNB1,HESX1,HK1,IL10,IRF7,KCNAB2,MAPK1,MSR1,MYC,NAPB,NOS2,NOTCH1,PEA15,PKM,PKP3,PLVAP,PSTPIP1,SELPLG,SLC38A2,SNCA,STAB1,SYP,TGFB1,TH,TOP2B,TPPP,TUBB,TUBB2A,TUBB2B,TUBB4B,TUBB6,TUFM,WARS
tetraethylammonium	Activated	2.345	0.00807		chemical drug	ARHGDIA,BCL2L1,DPH5,EFHD2,HSPB1,NDUFS8,NOS3,PAFAH1B3,SSR4
miR-4638-5p (miRNAs w/seed CUCGGCU)	Activated	2.357	0.00943		mature microrna	AGTRAP,ALDH3B1,ARL11,C1QTNF1,CCDC125,CHST2,CKS1B,DCUN1D2,ENTPD4,F2R,F2RL1,FADS3,FEM1A,FOXJ1,FOXP3,GGCX,GNL3L,IFNAR1,IL10RA,ITGB2,JDP2,LRRC2,LRRC32,LUC7L3,MBD3,MRI1,MSL3,MYO1C,NAGPA,NDUFS7,NKIRAS2,NMT2,OPA3,PDCD7,PIAS4,PIP5K1C,POLR3F,PRELP,PRPF4,PUS10,PYGB,QRSL1,RAMP1,RPL36A-HNRNPH2,RPL7L1,SELPLG,SEPT6,SLC13A5,SLC25A6,SLC27A1,SLC35C2,SLC4A2,SLC7A4,SNX22,ST6GALNAC4,STK40,TAGLN3,TCF7,TLR7,TMEM125,TR…
SP600125	Activated	2.384	0.0291		chemical - kinase inhibitor	APOE,BAD,BCL2L1,BCL2L2,CCND1,CD44,CSF1R,CSPG4,CXCL16,CYR61,ERCC2,FOXP3,HMOX1,ICAM1,IL10,IRS1,LAMA5,LDLR,MAP3K11,NOS2,NOS3,PLEC,POSTN,PTGDS,SELP,SGPL1,SREBF1,TGFB1
xanthohumol	Activated	2.39	0.00807		chemical - endogenous non-mammalian	BCL2L1,CCND1,CYP1A2,HMOX1,ICAM1,LY96,MYC,NOS2,SREBF1
mir-122	Activated	2.398	0.00328		microrna	BCL2L2,CSRP1,CYP1A2,FBLIM1,FOSL2,G6PD,GALNT10,GIT1,LAMC1,MAP4,PKM,PPP2CA,PTPN14,PXN,RIMS1,VIM,WARS
everolimus	Activated	2.401	0.00769		chemical drug	BCL2L1,BECN1,CCND1,CCND2,CCND3,FSCN1,KDR,MYC
miR-521 (miRNAs w/seed ACGCACU)	Activated	2.414	0.0471		mature microrna	ADRM1,AKIRIN1,AP4S1,ARL4C,ASB6,BANP,COIL,COL27A1,COL4A6,DECR2,F2R,GGACT,GPSM1,HNRNPA2B1,JADE1,KIAA0753,MYL9,PFKP,PHB2,PLPP7,PROS1,PSTPIP1,TMEM125,TMEM201,TNRC6C,TSPAN11,WDR1,WIPI2,ZNF25
acyclic retinoid	Activated	2.418	0.000413		chemical drug	CCND1,COL4A2,FLT1,KDR,MYC,TEK,XPO1
mir-193	Activated	2.449	0.0356		microrna	ACTN4,CD151,INF2,MYO1C,NOTCH1,SYNPO
Y 27632	Activated	2.473	0.0399		chemical drug	ACTA2,ACTB,CD44,CLDN5,ICAM1,MYC,MYH11,TAGLN,TGFB1,TJP1,VIM
calphostin C	Activated	2.547	0.014		chemical - kinase inhibitor	ACTA2,BCL2L1,ECE1,EPO,ICAM1,IGF1R,LDLR,MSR1,MYC,NOS2,NTN1,POU2F2
miR-4786-3p (miRNAs w/seed GAAGCCA)	Activated	2.558	0.0376		mature microrna	ACO2,ACTR6,ADGRF5,APLNR,ASB7,ATL2,BBOF1,BTF3L4,C1QA,C1QTNF1,CARHSP1,CATSPER2,COTL1,CPNE2,CRIP3,CXCL16,DAPK3,DCUN1D2,DKK3,DOHH,EIF1AX,FAM149B1,FAM69A,FBXL19,FCER1G,FOSL2,GALNT10,GLT8D1,HDAC1,IFNAR1,IGF2BP3,LDLR,LUC7L,MAPRE3,MARK2,MED4,METTL9,MGLL,MIF4GD,NKIRAS2,NMD3,NOTCH3,PIGF,PKIG,PLAT,POGLUT1,PPIL2,PROS1,PTGDS,PTPN14,PWWP2B,RAB35,RALBP1,RIMS1,RNF208,SEMA5A,SLC22A7,SLC3A2,SLC47A2,SLC6A6,SMPD4,SN…
IgG	Activated	2.562	0.00473		complex	AFM,APOE,APP,ATP1B3,ATP6V0D1,BCL2L1,CCND2,CD40,CD9,CLDN5,DHCR7,DUSP14,EZR,FOXP3,GUK1,HSPB1,IL10,IL16,LDLR,MYC,PEA15,ST14,TAPBP,TGFB1,TLR7,TOB1,TUBB2A
KLF2	Activated	2.601	3.35e-06		transcription regulator	ACKR3,APLNR,CCND3,CD40,CD55,CD93,COL4A1,CXCR3,DLL1,ECM1,FGR,FLT1,FOXP3,HYAL2,ID3,KDR,LBP,MMP14,MYC,MYH10,NFKBIA,NOS3,PLPP3,PROS1,PTGDS,RGS3,SELPLG,SREBF1,TCF4,TGFB1,TIMP1,UGDH,VWF
Bay 11-7082	Activated	2.648	0.0298		chemical - kinase inhibitor	ADORA2A,BCL2L1,BECN1,CCND1,CD44,FLT1,HMOX1,ICAM1,IL10,IRAK4,NOS2
miR-523-3p (miRNAs w/seed AACGCGC)	Activated	2.673	0.00585		mature microrna	ABHD15,BICD2,CTNND2,CTPS1,DHCR7,FAM53B,GNB1,HMCN2,IER5,LTBP4,MAPKAPK2,ST14,STK40,TDRP
IKZF1	Activated	2.68	4.64e-05		transcription regulator	BCL2L1,C1QTNF1,CCND2,CCND3,CD8A,EXOC3L1,FGFR1,FLI1,IL10,IL2RB,LHFPL6,MMP14,MYC,NOTCH1,NOTCH3,NR1H4,POU2F2,RAI14,RUNX1,SELENOM,SERPINH1,SH3BP5,SPI1,SULF2,TNFAIP8L2,TSHZ1,VWF,ZFPM1
SPDEF	Activated	2.685	8.3e-05		transcription regulator	CD40,COL13A1,COL4A1,COL4A2,COL4A6,COL6A1,COL6A2,DKK3,FGFR1,FOXJ1,ITGA5,LAMB2,LAMC1,SCGB1A1,TGFB1,VASP,VIM
MAP4K4	Activated	2.706	0.00189		kinase	ACADS,ACO2,ALDH3B1,APIP,ARAF,COQ3,HYAL2,IMPDH1,ITGA5,MGLL,NDUFB7,NDUFS8,NDUFV1,NT5C2,NT5M,OGDH,PLA2G6,PON2,SREBF1,ST3GAL2,UQCRC1
caffeic acid phenethyl ester	Activated	2.708	4.23e-05		chemical drug	ABL1,BCL2L1,BCL2L2,CCNC,CCND1,CD44,CYP1A2,ERCC1,GNAI2,HMOX1,HSPB1,ICAM1,IGFBP6,KLF6,MMP14,NFKB2,NFKBIA,NOS2,RARA,RELB,RXRA,TGFB1,VIM
miR-483-3p (miRNAs w/seed ACUCCUC)	Activated	2.708	0.0349		mature microrna	ABCD1,ALKBH8,ARHGEF6,ASB2,BICD2,C1QTNF5,CD44,CLIC5,COL12A1,CREB3L1,CSRP1,CYP26B1,CYP4B1,DCAF17,DDX6,DGAT2L6,ENTPD4,EPHB4,FLT1,FOXK1,FRA10AC1,GALNT10,GMPS,IQSEC2,KLF6,LAYN,LPAR2,MAPKAPK2,MBOAT7,MCRIP1,MKLN1,MRPS18C,NLRC5,NOD2,NOSTRIN,NT5M,NUDT16,NUMA1,ONECUT1,ORC3,PARVG,PIGS,POU2F2,RAMP2,RRAGB,SDHA,SELPLG,SFXN5,SHMT2,SLC25A27,SLC6A20,SLC6A6,SLIT3,TAB1,TAL1,TAP2,THY1,TMUB1,TSPAN3,TTL,UPF1,USP48,VAS…
miR-659-5p (miRNAs w/seed GGACCUU)	Activated	2.734	0.00699		mature microrna	ACSS1,AKAP12,AKIRIN1,AP4S1,ASB7,BBS4,CCND2,CD44,CHD6,CHST11,CLIP2,CMKLR1,CNDP2,COL13A1,COTL1,CSF2RB,DHCR7,EML5,FAM129A,GMPS,GPATCH2L,GPC1,GPR146,GPX3,HDAC11,HPCAL1,KLF6,LRCH4,MCRIP1,METAP1D,MGLL,MRPL10,MYL9,NDUFS7,NR1H2,NT5C2,NUDCD3,OGFOD3,OPA3,PDLIM4,PROS1,PTGS1,PUS7L,RPS6KA6,RTF2,SELPLG,SLC1A3,SLC25A19,SYNPO,TAL1,TBXAS1,THOC1,TMEM74B,TOR4A,TP53RK,ULBP3,VSIG10L,YIF1B,ZNF584
miR-5708 (miRNAs w/seed UGAGCGA)	Activated	2.744	0.0307		mature microrna	ABLIM1,ADAT1,BCR,CDR2L,CLIC5,DZIP3,ENTPD2,FAM78A,FOXP3,FUZ,HDAC10,JDP2,LMOD1,LRFN3,LRIG2,LZTS2,MARK4,MGLL,MYL9,RAPGEF5,SIRT7,SLC38A2,SLC9A9,TAB1,TAL1,TSPAN18,TTC22,TUBB,TUBGCP5,ULBP3,VCPKMT,VPS37C,WNK2,WSCD1
miR-598-5p (miRNAs w/seed CGGUGAU)	Activated	2.746	0.0223		mature microrna	ABHD10,ABLIM1,DENND3,EHBP1L1,EHD4,FGR,GCKR,GPC1,IER5L,JDP2,LHFPL4,LIPE,MTFR1L,MTIF2,NFIC,PABPC1,PLAT,PLPP4,PLVAP,PRPF31,SERINC3,SLC18B1,SLC29A2,TH,TONSL,TPPP
Alpha catenin	Activated	2.788	0.0218		group	ADAMTS2,BCL2L1,BGN,COL6A1,COL6A2,ELK3,EPHA3,IGFBP6,ITGA5,MYC,NFKBIA,RELB,RHOC,STEAP4,TIMP1,VIM,ZEB2,ZYX
ZBED6	Activated	2.828	0.00253	0.244	other	ARL4C,COL13A1,CRIM1,FOSL2,NASP,PPAT,SPTBN1,TCF7,WWTR1
nitrofen	Activated	2.828	0.0181		chemical toxicant	AGTRAP,APLNR,CLCN7,FGFR1,HK1,NOS3,RARA,TGFB1I1
miR-646 (miRNAs w/seed AGCAGCU)	Activated	2.888	0.0478		mature microrna	ACOT7,AKIRIN1,ALKBH3,ANAPC13,ARL2,BAG4,BTF3L4,C19orf47,C1orf174,CATSPER2,CCND1,CCND2,CCND3,CCNT2,CD40,CDCA4,CDK8,CHD6,CLTB,CNOT6L,COL4A1,CRKL,DKK3,DNAJC24,FAIM2,FAM69A,FAM78A,FKRP,FNBP1L,FNDC4,FOSL2,FOXK1,FRY,GAB4,GNL3L,GRAMD1A,GSDMD,IGF1R,ITPRIPL2,KIAA0753,LAMTOR1,LATS2,LPIN2,LRCH4,LRP10,LY86,MAPKAPK5,MNT,MRPS18A,MRPS2,NAE1,NSMCE3,NT5C2,NUDCD2,OCRL,P2RY11,PBDC1,PDIK1L,PELI3,PHF19,PIK3IP1,PISD,PL…
miR-1287-5p (miRNAs w/seed GCUGGAU)	Activated	2.907	0.0407		mature microrna	ABR,ARHGAP10,ARPC1A,BATF3,C4orf19,CCDC125,CD40,CDCA4,CEP112,CHD6,CLIC5,CLOCK,CNDP2,CNOT6L,COL14A1,COL4A2,CPB2,CXCL16,CYP1A2,DKK3,DRC7,ENTPD2,EXOSC3,FECH,GMPS,GPBAR1,GYPC,HIVEP3,HSD17B3,HUNK,LAYN,LCN1,LGR4,LHX6,LTBP4,MAMDC4,MAPK1,MCOLN2,MCRIP1,MRPS2,NFATC2,NMD3,NR1H2,PALLD,PAPD7,PARVG,PDE5A,PFDN1,PLAT,POGLUT1,PRKAR1A,RAB7A,RAMP3,RELT,RHOG,RIC8B,RNF220,SENP1,SLC45A2,SPTBN1,STK32C,TAL1,TECR,TGM5,TIG…
geldanamycin	Activated	2.908	0.00372		chemical - endogenous non-mammalian	APAF1,BCL2L1,BGN,CCND1,CD40,CDH5,COL6A2,CXorf56,DBNDD2,FGFR1,GRK2,HDAC11,HSF1,IRS1,MAP3K11,MYC,NOS2,NTN1,QSOX1,RTN1,TH,TMEM74B,TPPP,ZNF532
wortmannin	Activated	2.931	0.00431		chemical - kinase inhibitor	ACTA2,AKT1,BCL2L1,CCND2,CCND3,CD44,CKB,CXCL16,EIF1AX,EZR,F2R,G3BP1,HMOX1,ICAM1,IGF1R,IL10,IRS1,MMP14,MSN,MSR1,MYC,MYH11,NFKBIA,NOS2,NOS3,OGT,POSTN,PXN,SREBF1,TH,VIM
miR-2277-3p (miRNAs w/seed GACAGCG)	Activated	2.945	0.0019		mature microrna	ABHD8,AKT1,ANAPC13,ARHGDIA,ARHGEF10,ASB7,ATP6V0D1,C3orf38,CACNG4,CALM1 (includes others),CAPN3,CCDC22,CKAP4,CKS1B,CTBP1,DPY19L3,EDRF1,EFNB1,EIF1AX,ERLIN1,FICD,FNBP1L,GNA12,HNRNPDL,IGFALS,IGFBP6,KLF3,LAMP1,MAP3K11,MARK4,MIER2,MIF,MMP14,MTCL1,MUL1,MYH9,OGDH,PLTP,PPM1F,RAB38,RAB8A,RANGAP1,RASGRP4,RGS19,RNF166,SENP2,SLC25A1,SNX18,SREBF2,SRSF3,SYNGR1,TAB1,TRIM38,TSPAN18,TTC28,U2SURP,UNC93B1,VAC14,ZNF5…
miR-3166 (miRNAs w/seed GCAGACA)	Activated	2.945	0.0261		mature microrna	ABI3,ACVRL1,AP4S1,APBB1,ARHGAP27,AVIL,C1QA,C1QC,C7orf25,CALM1 (includes others),CAPN3,CCND3,CCNL1,CMTM3,COL13A1,COTL1,CREB3L4,DDC,EIF1AX,ELK3,FOXRED2,FRA10AC1,GEMIN8,GMEB1,GYPC,HAUS6,HPCAL1,IBA57,IGDCC4,ISLR,KATNA1,KIRREL1,LAMB2,LAMP1,LETMD1,LPIN2,LRIG2,MAPRE3,MDK,MEF2C,METTL9,MRPL57,MRPS18A,MYPOP,NACC2,NASP,NCK2,NECAP2,NFATC2IP,NMD3,PAPD7,PARVG,PEA15,PFDN1,PFDN4,PHYKPL,PIK3R5,PLEKHM2,POLR3F,POU2…
mir-34	Activated	2.947	0.0369		microrna	CCND1,CCND2,CTNND2,DLL1,EFNB1,KCNH2,LYST,MYC,NOTCH1
SMAD7	Activated	2.998	0.0229		transcription regulator	ACTA2,ADAMTS2,BGN,COL6A1,CYP1A2,FURIN,GAS6,HBEGF,HMOX1,ICAM1,ID2,ID3,LTBP3,MYC,NFKBIA,NOS2,PLAT,TAGLN,TGFB1,TIMP1
mir-210	Activated	3	0.00271		microrna	ABL1,COL4A2,EHD2,ELK3,EPB41L1,EPHA3,FGFRL1,FOXP3,IL16,KDR,KIAA0930,KLF6,LHFPL6,MNT,MRPL36,NDUFA4,NUP210,SCARA3
miR-450a-5p (and other miRNAs w/seed UUUGCGA)	Activated	3.053	0.00794		mature microrna	ARHGAP10,COL14A1,EPHA3,ETV5,GPR146,HEPH,ICE2,IL16,KCTD12,KIAA1468,KLF3,LAMTOR1,LUC7L,NFATC2,NRXN2,NTN1,PDE7B,PLXNA2,PRELP,PRF1,SLC18B1,SPSB2,SRSF6,STK4,TAP2,TENM1,TERB1,TIMMDC1,TNRC6C,TTL,WIPI2
RUNX3	Activated	3.065	0.00319	-1.459	transcription regulator	ABCC1,AGTRAP,AKT1,CCND1,CD79A,COL12A1,COL4A1,CRIM1,CYR61,FLNA,GRK5,MYC,PCDH7,RTN1,RUNX1,SCARA3,SCGB1A1,TGFB1,THY1,VIM,VWF
GPS2	Activated	3.113	0.00941		transcription regulator	ASAP1,CCND1,DHRS3,FZD1,LHPP,MYC,NFKBIA,SHISA5,TBC1D2,ZNF703
miR-4783-5p (miRNAs w/seed GCGCGCC)	Activated	3.157	0.00721		mature microrna	ABCD1,ABLIM1,ANKRD11,ASAP1,CALM1 (includes others),CLDN5,CRKL,CRTC1,CUEDC1,FKRP,GMPS,HIC1,HSPA12B,IFNAR1,IL10,LPCAT1,LSG1,OSBPL10,PANX2,PDLIM4,PRELP,SH3RF3,TBC1D22A,TCF21,TCF7,TOM1,TOR4A,TPGS1,UNC5CL
miR-103-3p (and other miRNAs w/seed GCAGCAU)	Activated	3.194	0.00267		mature microrna	ABHD12,ABI3,ADAP1,ADD1,ADGRA2,AGFG1,AIP,ALDOC,AMOT,ANKMY2,ARHGAP32,ARL11,ARL4C,ARMC8,ATG9A,BCL2L2,BECN1,BNIP3,C11orf68,C1QB,C20orf27,CARM1,CCDC125,CCDC85C,CD151,CD40,CDCA4,CDK8,CFL1,CHD6,CHST11,CLOCK,CNOT6L,CRKL,CSNK1G2,CTDSP1,CTSD,CYTH4,DBNDD2,DLL1,DNAJC12,DPYSL3,DUSP14,ECEL1,EIF1AX,EIF5,EML5,ENTPD7,EPHA3,ERLIN1,EXOSC1,FGFRL1,FICD,FNBP1L,FNDC4,GALC,GPCPD1,GRN,HCLS1,ITM2C,JADE1,LATS2,LETMD1,MAP4,…
miR-6726-3p (miRNAs w/seed UCGCCCU)	Activated	3.28	0.00336		mature microrna	ABL1,ARHGEF15,ATAD2B,ATG9A,ATP11A,BARX2,CD151,CD93,CYP26B1,DKK3,ETV5,FZR1,GRB14,HMOX1,KLF3,KLHL26,LACTB,MICAL3,MYOM1,NCK2,PALM,PAQR4,POU2F2,RPL36A-HNRNPH2,SERPING1,SH3RF3,SLC29A2,SLC39A13,SLC9A9,SMIM14,SSBP4,STAC3,SULF2,SWT1,SYNGR1,TMEM117,TOR4A,UHMK1,UNC93A,WAPL,ZBTB16
miR-1181 (miRNAs w/seed CGUCGCC)	Activated	3.3	0.00304		mature microrna	AXIN1,COTL1,FNDC10,ID3,ISLR,KLHL26,MARVELD1,NRXN2,OTULIN,PAQR4,POU2F2,PPM1F,RUNX1,SEMA6B,ZBTB16,ZBTB4,ZDHHC8,ZNF787
miR-4433b-5p (miRNAs w/seed UGUCCCA)	Activated	3.302	0.009		mature microrna	A4GALT,ABLIM1,ADAMTS15,ADAMTS2,ALOX15B,ANKMY2,ARRDC2,BCL2L2,C15orf39,C1QC,CALM1 (includes others),CAVIN1,CD44,CD79A,CEACAM19,CLIP2,COL14A1,CTSD,CXCL17,DCPS,DDX20,DDX6,DHX36,DNAJA3,DNAJC24,DOCK8,DOHH,ERF,FAIM2,FAM212A,FECH,FOSL2,G6PD,GALNT10,GAS1,GATB,GEMIN6,GPLD1,GRK6,HCFC1R1,IRAK4,ITGA10,KCNC4,KCNIP2,KLHL21,LETMD1,LPIN2,LSS,LUC7L3,MAP1A,MDK,METAP1D,METTL23,MGEA5,MRC2,MRPL10,MRPS12,MRPS18A,MTTP,N…
miR-4485-3p (miRNAs w/seed AACGGCC)	Activated	3.333	0.00107		mature microrna	ARMC5,ASB7,CARD9,COL6A1,CSNK1G2,DACT1,FAM129B,FEM1A,GPBAR1,GPR37L1,IL16,JDP2,KLF6,LRRC32,MAPRE2,MFNG,MGAT4B,NACC2,NFATC2IP,NMD3,NOD2,NT5M,PAPD7,PDIK1L,PLPP7,RAB35,REM1,RPUSD1,SYP,TSPAN9,UBE2G1,UBP1,VASH1,WNK2,ZNF197,ZNF532
miR-4740-5p (miRNAs w/seed GGACUGA)	Activated	3.4	0.0189		mature microrna	ACTR6,ADORA2A,ALKBH8,ARHGEF7,ARL2,ATG3,C11orf68,C1orf109,C5orf22,CCDC58,CCND1,CD44,CHST2,CLIC5,CLOCK,CNOT6L,CNTFR,CUEDC1,DACT1,DEF6,DNASE1L3,DYRK1A,EDA,EEFSEC,EFHD2,EHD4,ELK3,ENPP1,EPB41L3,F2RL1,FHL2,GAS1,GNAI2,GNB1,HCLS1,HUNK,IGDCC4,IL10RA,IL2RB,IL31RA,ITPRIPL2,JDP2,LAG3,LENG9,LETMD1,LPAR2,LPGAT1,LRRC2,LRRC25,LYVE1,MAFK,MAP4,MAPK1,MAPRE2,MARVELD1,MEN1,MIEN1,MSR1,MTPAP,MYL9,NECAP2,NFATC2,NR1H2,NT…
miR-671-3p (and other miRNAs w/seed CCGGUUC)	Activated	3.413	0.0205		mature microrna	ABHD17A,ADAMTS2,ADD1,ADGRA2,AMBRA1,ARMC5,CCND2,CKAP4,CNOT6L,COL12A1,CPNE2,FBXL19,FKRP,FOXK1,GET4,INPP5E,LIPH,LTBP4,MTFR1L,NCK2,NELFA,OTULIN,PARVG,PPM1F,RAI1,RAPGEF5,RNF26,RPUSD1,SLC25A1,WSCD1,ZFC3H1
miR-4445-3p (and other miRNAs w/seed ACGGCAA)	Activated	3.429	0.000852		mature microrna	ASB7,BZW1,CAPN1,CCNY,CHST11,CKAP4,DHCR7,DNAAF5,ENTPD4,FAM53B,FEM1A,FOXF1,FRY,GAREM2,GNG7,HBEGF,HSPA12B,KIF26A,KLF6,LAMP1,MAFK,NOVA2,OSBPL5,PIK3R5,PIP4K2A,PLPP7,PTPN14,SLC6A6,SLC8A1,SRSF1,SRSF11,SRSF6,STX6,TRAPPC9,TSPAN18,TSPAN9,TTL,TTLL6,TXLNG,UAP1L1,UBAC1,USP22,VSIG10L,ZNF516,ZNF777
miR-6861-3p (miRNAs w/seed GGACCUC)	Activated	3.447	0.0209		mature microrna	ACSS1,ADD1,AKAP12,AP4S1,ASB7,ATP2A3,CAPN1,CEP70,CLIP2,CMKLR1,COL13A1,CSRP1,CYFIP2,DCHS1,DEF6,DLL1,FOXP3,GMIP,GPC1,HCLS1,HPCAL1,IFNAR1,LIPH,LRRC8E,MAP2K7,MEN1,METAP1D,MKLN1,MTFR1L,MVD,NDUFS7,NT5C2,NUDCD3,POR,PRPF31,RASGRP4,RGS3,RPL36A-HNRNPH2,RTF2,RUNX3,SELPLG,SGPL1,SLC25A19,SNX22,STK4,SUDS3,SYNGR1,TBXAS1,TFEB,TH,THOC1,TMC8,TMEM117,TMEM181,TMEM200B,TMPRSS2,TNIP2,TP53RK,VPS37C,WNT9B,YDJC,ZBED1,ZBTB…
miR-7973 (miRNAs w/seed GUGACCC)	Activated	3.457	0.0416		mature microrna	ADAMTS15,ADAT1,C1QTNF1,CATSPER2,CCDC124,CD8A,CD93,CDH15,COX8A,CTPS1,DGKG,EIF3M,ENTPD2,ERF,ESAM,FBRS,FMNL3,FSD1,GNG7,HAUS6,HS1BP3,HSD17B3,IER5L,IKBKE,INSIG1,IRAK4,MAPRE2,NAPB,NKIRAS2,NRP2,OLFML2B,PANX2,PAQR4,PCSK7,PIK3IP1,PLBD2,PPP2R5D,PROS1,PTBP1,PXDC1,R3HCC1L,REM1,RSPO2,RTF2,SAA4,SDR9C7,SHISA4,STEAP4,TAB1,TAP2,TLR7,TMEM117,TMEM184A,TMEM232,TNIP2,TRNT1,TTC3,TTLL12,TTPAL,WRAP73,WTIP
miR-3084-3p (and other miRNAs w/seed UCUGCCA)	Activated	3.482	0.0352		mature microrna	AARS2,ABHD15,ABR,ADAMTS15,ADIPOR1,AGFG1,AKNA,AP1B1,ARHGAP30,ARHGAP31,ARHGAP44,ASB2,BCL2L2,C19orf47,CCNY,CDAN1,CHI3L2,CKS1B,CMKLR1,CORO1A,CSTF3,CTPS1,DEPDC5,DGKG,DNAJC24,DPYSL3,EIPR1,ENDOD1,EPB41,EXOSC3,FADD,FAM53B,FAM78A,FMNL3,FNDC10,FOXF1,FOXJ1,GGACT,HDAC11,HIVEP3,HNRNPA2B1,HOMEZ,HS1BP3,HSPA12B,ID2,IRF2BPL,ITPKC,KCNAB2,KCNT2,KCTD6,LENG9,LHX6,LMOD1,LRIG2,LRRC2,LUC7L3,LYL1,LYST,LYVE1,MFNG,MICAL2,M…
miR-1307-3p (miRNAs w/seed CUCGGCG)	Activated	3.501	0.0283		mature microrna	ADAMTS2,AKT1S1,CUEDC1,DAPK3,DCUN1D2,ENTPD4,FADS3,GNG7,GPSM1,IL10RA,ITGB2,LRRC2,LRRC32,MBD3,MVD,MYO1C,NAA60,NAGPA,NAPA,NCF1,NFATC4,PANX2,PCBP3,PIAS4,PIP5K1C,POLR3F,PRELP,PRPF4,PUS10,PYGB,RAB35,SLC13A5,SLC27A1,SLC35C2,SLC7A4,STK40,TAGLN3,TBC1D22A,TPPP,TRMT10B,TSPAN11,UNC93B1,UPF1,VPS37C,WASF2,ZBTB7C,ZFC3H1,ZNF25,ZNF385A,ZNF454,ZNF550
miR-127-3p (miRNAs w/seed CGGAUCC)	Activated	3.528	0.0353		mature microrna	ACO2,BAD,CHST7,CLDN5,COTL1,CREB3L1,GNA12,GRK2,HLX,INPP5E,KAT5,MAFK,MAGIX,MARVELD1,METRNL,MIER2,NFATC2,PLXNA2,PQLC1,RAI1,SLC6A20,TMEM232,TNRC6C,TTC3,VCPKMT,WSCD1,XBP1,XRCC3,ZC3H4
miR-6825-3p (miRNAs w/seed CGCUGAC)	Activated	3.53	0.0477		mature microrna	ADAMTSL2,AKIRIN1,BTBD6,CCDC88B,EMC10,FAM129A,GRIK5,HMCN2,IL21R,LRRC1,MAPKAPK2,MN1,NDUFS7,NPEPL1,PCBP3,SH3RF3,SKI,SPECC1L,SREBF1,STK4,TRMT61A,TTC3,TXNRD2,WTIP,ZBTB34,ZNF606
miR-149-5p (miRNAs w/seed CUGGCUC)	Activated	3.565	0.0198		mature microrna	ADAM12,AP1B1,ARRDC2,BAD,BBS4,BCL2L2,BIN2,CACNG4,CARD11,CCDC124,CCDC97,CEP104,CEP95,CKS1B,CMTM3,CNDP2,CNIH4,COG7,CRYZL1,CXorf56,DET1,DGAT2L6,DLL1,DNAAF5,DNASE1L3,DTNB,ENHO,EPB41,FLT1,FNDC4,FOPNL,GALC,GAS2L1,GIT1,GNGT2,GPR146,HS1BP3,ID3,IFNAR1,IQSEC2,IRAK4,KLHL21,LRIG2,LSG1,LTBP4,LUC7L3,LZTS2,MEN1,MFSD8,MRPL4,MUL1,NAPB,NECTIN2,NFATC2IP,NLRC5,NOS2,ORC3,P2RY11,PCDH12,PEA15,PFDN1,PHB2,PLPP3,PPM1F,PSTP…
COL18A1	Activated	3.574	0.000143	-0.765	other	BAD,BCL2L1,CCND1,CDH5,EPHB4,F12,F2R,F2RL1,FGFR1,ICAM1,ID3,ITGB2,KDR,MAPK1,MYC,NOS2,SELP,SP3,TNFRSF21,VWF
miR-3975 (miRNAs w/seed GAGGCUA)	Activated	3.584	0.00855		mature microrna	ABLIM1,ADAMTSL4,ANXA13,ARHGDIA,ARL11,ARMC8,ASAP1,ASB6,ATG3,ATP1B3,AVIL,BCAP29,CCDC124,CCDC69,CKS1B,CLIC5,CLTA,CNOT6L,CSRP1,DDC,DES,DHRS3,DHX34,DNAAF5,DOK3,DPYSL3,EBI3,ENTPD7,ERG28,FADS3,FBLIM1,FBRS,FLII,FMNL1,GAB4,GNL3L,HAUS6,KLF3,KLHL21,KRT7,LHPP,LSP1,LZTS1,MBD6,MBOAT7,MCRIP1,MOB3A,MRPS11,MRVI1,MUL1,NOS2,PAPLN,PARP11,PDIK1L,PHB2,PIGF,PLAT,PLEKHO2,PON2,PPIL3,PPM1F,PPP1R3D,PRELP,PRMT6,RAB14,RCN3,R…
miR-4800-3p (miRNAs w/seed AUCCGUC)	Activated	3.657	0.0137		mature microrna	ARHGEF10,CXorf56,DHCR7,FCER1G,FGFRL1,FZR1,GPLD1,HTRA1,ICAM1,ITPRIPL2,NUMA1,PAPD7,PCDH12,PLAT,POU2F2,PRMT6,PSD4,RGS3,RNF4,SEC61A2,TBC1D24,TMEM184A,TULP4,TUSC1,UAP1L1,UPF1,VASH1
miR-6785-3p (miRNAs w/seed CAUCGCC)	Activated	3.667	0.0086		mature microrna	ABHD17A,ATG9A,AXIN1,CALM1 (includes others),CAVIN1,CCDC152,DMWD,FADS3,GIPC1,GPR132,GYPC,HSPG2,IFNAR1,IGSF5,IL21R,ITM2C,KCNC4,KLF6,LLGL2,LSG1,MRPL4,MVK,MYPOP,NDUFS7,NOVA2,NSUN7,OPA3,PLVAP,RSPO2,SGSH,SLA,SLC27A1,SNX22,SYNGR1,TLR7,TOR4A
miR-1914-5p (miRNAs w/seed CCUGUGC)	Activated	3.667	0.0261		mature microrna	ADAMTS15,ADCY5,AGFG1,AIMP1,AOAH,ARHGAP45,ARHGEF10,ASB7,ATP11A,ATXN7,BCL2L2,BZW1,CARM1,CEP44,CHD6,CHI3L2,CKAP4,CLIP2,CLTB,COQ8A,CUTC,DHRS3,DNAJA3,E4F1,EFNB1,ENTPD4,FOSL2,FRA10AC1,GET4,GORASP1,GPR182,HAUS7,HIVEP3,HPCAL1,IER5,IGDCC4,KCNC4,KCNK6,LSS,MAP3K11,MIEN1,MOB2,MRPL4,MYH9,NAA60,NPR1,OTOG,OTULIN,PALLD,PDCD1,PI4KA,PIK3IP1,PLXND1,POU2F1,PROS1,PVRIG,RAI14,RHBDD3,RNF4,RPL36A-HNRNPH2,RPUSD1,RSAD2,SC…
miR-197-5p (and other miRNAs w/seed GGGUAGA)	Activated	3.682	0.00306		mature microrna	ABLIM1,ADAMTS7,ADO,ADORA2A,APAF1,APP,ARID5A,ARL2,BARX2,BBOF1,BCL2L1,BZW1,C1QB,C3orf38,CAPN3,CATSPER2,CCND1,CEP44,CHST7,CLIC5,CLTB,COL4A1,CSNK2A1,CYFIP2,CYP26B1,DDX6,DGKG,DYRK1B,ERLIN1,F2R,FAM78A,FGR,FLNA,FOSL2,FURIN,GATD1,GORASP1,GPRC5B,GPX3,HBEGF,IFNAR1,IGSF8,IRAK4,JADE1,KCNAB2,KCNIP2,KCTD6,KCTD9,KIRREL1,KLF6,LAMTOR1,LRP10,LTBP4,LUC7L3,LZTS2,MEN1,METTL23,MFSD8,MIF4GD,MLXIP,MNS1,MRI1,MRPL4,MSN,MS…
miR-6741-5p (and other miRNAs w/seed UGGGUGC)	Activated	3.693	0.0216		mature microrna	ALDOC,ALOX15B,ARID5A,ARL4C,BICD2,BTBD6,C19orf24,C1orf174,CALM1 (includes others),CD151,CD79A,CMTM3,CNTFR,CREB3L1,CYBA,DQX1,F2R,FAM98C,FMNL1,FSD1,FUS,GHDC,HS1BP3,HTRA1,IL21R,JDP2,KIAA0930,KIF21B,LACTB,LMOD2,MKRN2,MOB3A,MRPL4,MYPOP,NFATC2IP,NLRC5,NT5C2,OLFML2A,OSBPL5,PEPD,PKMYT1,PLBD2,PLPP4,POGLUT1,PPARGC1B,RAB11B,RAB35,RIC8B,RTF2,RUNX3,SEC14L5,SLC9A3R1,SRSF6,STOM,THUMPD2,TOB2,TRAPPC9,TRIOBP,TSPAN1…
miR-4304 (miRNAs w/seed CGGCAUG)	Activated	3.727	0.00359		mature microrna	ADAP1,BECN1,CALM1 (includes others),CAVIN2,CLEC4G,CLIC5,DNAJC7,EFHD2,EMC10,EPN2,EZR,FADS3,FAM46B,FICD,FOXJ1,GAS7,HPCAL1,KIAA0930,KLF6,LRRC25,LSG1,MARVELD1,MBOAT7,MFNG,MVD,NTRK2,PITPNM2,PKIG,SCARA3,SEPT6,SLC39A13,SLC44A2,SNX18,SRSF6,ST6GALNAC4,STX6,TBC1D22A,TECPR2,TSPAN3,UBALD1,WIPI2,ZNF25,ZNF268,ZNF532,ZNF674
miR-6812-3p (miRNAs w/seed CGCUCUU)	Activated	3.795	0.00539		mature microrna	ADRB1,AHDC1,ARL4C,ARMC5,ATP6V1C2,CAV2,CCDC125,COG7,CRAMP1,CRY2,CXCL17,DHCR7,DNASE1L3,DRAM1,EHD2,EPN2,FBLN5,FEM1A,GMEB1,GPATCH2L,IRF2BPL,MGAT4B,MLST8,MTERF4,MYO1C,NKG7,OCRL,PWWP2B,RABL6,RAPGEF5,RTN4R,SMCR8,SMIM14,SRPX,TAF3,UBASH3B,USP22,VASH1,ZBED1,ZNF432
miR-3124-5p (miRNAs w/seed UCGCGGG)	Activated	3.8	0.00108		mature microrna	AMBRA1,ARL4C,BAD,C1QTNF1,CRTC1,FAM78A,GRIK5,LTBP4,MCRIP1,METAP1D,NMT2,NTN1,PIP5K1C,PQLC1,RAB7A,SEC14L5,SEMA6B,SLC9A9,SOX18,ST3GAL2,TCF21,TENM3,TMEM184B,TOR4A,TUBGCP3
let-7a-5p (and other miRNAs w/seed GAGGUAG)	Activated	3.824	0.000132		mature microrna	ACTA2,ADAMTS15,ADRB1,AKNA,ALDOC,AMOT,ANAPC13,ANGPTL2,ARHGEF15,ARHGEF7,ASAP1,BCAP29,BCL2L1,BTF3L4,BZW1,C15orf39,C18orf21,C19orf47,C3orf38,CACNG4,CALM1 (includes others),CAPN3,CARHSP1,CCND1,CCND2,CCNJL,CCNY,CERCAM,CHMP2A,CLOCK,COIL,COL14A1,COL27A1,COL4A1,COL4A2,COL4A6,CREB3L4,CRY2,CTPS1,DCAF15,DCUN1D2,DHX57,DKK3,DOCK5,DOK3,DPYSL3,DTX2,DYRK1A,EFHD2,EPHA3,FAM105A,FKRP,FRAT2,FUT4,GALC,GAS7,GIPC1,GPCPD…
miR-1306-3p (miRNAs w/seed CGUUGGC)	Activated	3.833	3.39e-05		mature microrna	ADAMTS2,BBS4,BMP6,CAPN1,CLHC1,CRTC1,DENND1A,DLL1,ECE1,ENDOD1,EVI5L,GNAI2,GPR37L1,GUF1,HMOX1,IFNAR1,IL16,LAMC1,LHX6,LTBP4,MARK4,MBD3,NAGPA,NCOR2,NRCAM,PLBD2,PPP1R3D,RIN3,RPL36A-HNRNPH2,SEC14L1,SEPT6,SLA,SLC13A5,SLC25A19,SLC37A2,TANC2,TMEM117,TRPV4,TSPAN11,VBP1,WAPL,WNK2,ZBED1,ZBTB7C,ZNF366,ZSCAN25
miR-187-3p (miRNAs w/seed CGUGUCU)	Activated	3.833	0.00584		mature microrna	A2M,ABCC1,AKIRIN1,ALDH3B1,ANGPTL2,AP5Z1,ATP11A,B3GALNT2,BARX2,C1orf174,CAVIN1,CXCL17,DENND1A,EHD4,EPB41L1,ERG,FLNC,FZD1,GIPC1,GPRC5B,KRT5,LGR4,MAFK,MOB2,MSL3,MYH11,NLRC3,NT5M,PAN3,PAQR4,PMPCA,POU2F2,RANBP3,RPRD1A,SEMA6B,SLC6A20,SLC9A3R1,SPRY1,TMEM204,TOR4A,TPPP,TSPAN3,TTL,TUBGCP3,UFSP1,ZNF516
miR-4753-5p (miRNAs w/seed AAGGCCA)	Activated	3.839	0.0135		mature microrna	ABHD12,AGFG1,AKT2,ASB6,ATG7,B3GALNT2,BARX2,BNIP3,BTF3L4,CACNG4,CFL1,CMKLR1,CPNE2,CPNE8,CRTC1,CSRP1,DDX54,DYRK1A,EFHD2,EIF4EBP1,ELF2,ENDOD1,EPB41,ERF,ERG,FAIM2,FAM105A,FAM129A,FAM53B,FICD,FLI1,FOXF1,GAS2L1,GEMIN2,IBA57,IKBKE,IRGQ,KCNC4,KIF21B,KLF6,KLHL26,LHX6,LRP10,LUC7L3,LYVE1,LZTS1,MGST2,MIEN1,MIF4GD,MOB3A,MRPS11,MRPS12,MRPS33,NASP,NECAP2,NT5M,OCRL,OPA3,OSBPL5,PCSK7,PLPP3,POU2F1,PSKH1,PXDC1,RAD9…
miR-1226-3p (miRNAs w/seed CACCAGC)	Activated	3.889	0.0269		mature microrna	AATK,ACOT7,ADA,ADRB1,ALKBH3,APIP,APOBR,ASNA1,C4orf19,CCDC85C,CD55,CDC7,CDH5,CLIC5,CLPP,CREBBP,CXorf58,DECR2,DOK2,FAAP100,FADS3,FAM171A2,FAM229B,FLT4,FPGT,FRAT2,FURIN,GAS7,GMIP,GORASP1,GPR146,GPR37L1,HMCES,IGF2BP3,IRF2BPL,IRF9,ITPR1,KAT5,LETMD1,LRRC8E,MAPK1,MAPKAPK2,MAT2A,MCOLN2,MUC1,NUDCD3,OGT,OTUB1,PALLD,PDIK1L,PINK1,PLBD2,PPP1R26,PXN,RAB35,RIC8B,RIMS1,RPS6KA6,RTF2,SDC3,SEMA5A,SGPL1,SLC13A5,SNX1…
PD98059	Activated	3.899	0.00397		chemical - kinase inhibitor	ACOT7,ACTA2,ADIPOR1,AKAP12,BATF2,BCL2L1,BECN1,BGN,BNIP3,CCND1,CCND2,CD40,CD44,CD55,COL4A1,DES,DHRS3,DYRK1B,ECE1,EIF5,F2R,FOXP3,FURIN,GAS7,GRN,HBEGF,HMOX1,HNRNPA2B1,HPCAL1,ICAM1,ID3,IGF1R,IL10,ITGB2,LAD1,LAMA5,LAMP1,LDLR,LPGAT1,MAPK1,MAPKAPK2,MAT2A,MGLL,MIF,MMP14,MSR1,MUC1,MYC,MYH11,NFYB,NOS2,NOS3,PABPC1,PLAT,PLEC,POSTN,RECK,RUNX1,SLC38A2,SLC3A2,SLC8A1,SREBF1,STOM,TGFB1,TH,TIMP1,TSPOAP1,TUBB2A,VAS…
miR-4670-5p (miRNAs w/seed AGCGACC)	Activated	3.9	0.00322		mature microrna	ARHGAP45,ATP6V0D1,CALM1 (includes others),CMTM3,CSNK2A1,DNAJC24,GORASP1,IFNAR1,KCNK6,MBD3,MRPL4,MYH10,NCK2,NCKIPSD,NTRK2,OLFML2A,PACS1,PALLD,PIAS4,PIGQ,PLEKHM2,PSD4,RTF2,SPECC1L,SPTBN1,TNS1,WDFY4,ZNF532,ZNF70
miR-6798-3p (miRNAs w/seed UACCCCC)	Activated	3.938	0.00302		mature microrna	ABLIM1,AMN1,AMOT,ASB2,BARX2,CCDC85B,CCNY,CD320,CD93,CKS1B,CLIP2,CLOCK,CLSTN1,COL27A1,CRKL,CTSD,CYFIP2,DCHS1,DECR2,DQX1,DUSP7,EHD4,EMC10,EXOSC1,FAIM2,FAM171A2,FAM76A,FICD,FURIN,FUZ,GMPS,GNG7,GNL1,GOLM1,GPRC5B,HIC1,HIVEP3,HMGB1,HNRNPU,IRAK4,KIF26A,KIRREL1,MBD6,MEF2C,METTL6,MRVI1,MUL1,MVD,NRXN2,OTOG,P2RY11,PDIK1L,PEA15,PGRMC2,PIAS4,POU2F1,PRMT9,PXDC1,PXN,RCHY1,RELB,RNF220,SEPT6,SETD5,SNX22,ST3GAL2,S…
miR-6741-3p (miRNAs w/seed CGGCUCU)	Activated	3.938	0.0249		mature microrna	ABHD17A,ADAMTS2,ALDH3B1,ARL4C,ASB6,ATP2A3,CNN1,DTNB,ECE1,EIPR1,FBXL19,FOXF1,FOXJ1,GHDC,HIC1,HNRNPDL,ITGA10,KIF21B,LPCAT1,MAFK,MCRIP1,NFATC2IP,PABPC1,PALM,PFKFB3,PIP5K1C,POLR3F,PPP1R11,PUS10,RAI1,SELENOM,SHMT2,SNX22,SRSF3,STK40,SWT1,TMEM125,TNRC6C,TRMT10B,TSPAN14,TUBB6,UPF1,VASH1,WASF2,WNK2,ZNF197,ZNF454
miR-147 (and other miRNAs w/seed UGUGCGG)	Activated	4.003	0.00352		mature microrna	DTNB,FBXL19,FPGT,GPC1,IER5,IGSF5,MYL9,NCKIPSD,NDUFA4,NFIC,NTN1,OLFML2A,OTOG,PIGN,PLVAP,POLR3F,PXDC1,RAB11B,RAB35,RAB8A,RCN3,RECQL,RNPEPL1,RUNX3,SCARA3,SEC14L1,SLC25A27,SLC29A2,SLC45A4,SLC6A6,TECPR2,THY1,TSPAN18,UBAC1,VASP,WSCD1,ZHX2,ZNF526,ZNF628
miR-1273a (miRNAs w/seed GGCGACA)	Activated	4.003	0.0342		mature microrna	AKT1,AP5B1,ARHGEF6,ATMIN,ATP1B3,ATP6V0C,C1orf174,CCNQ,CMTM3,DHX57,EHD2,EVI5L,FAM129A,FRAT2,FSCN1,GAS7,GLB1L3,IKBKE,KAZN,LLGL1,LUC7L3,MAP2K7,MAPRE3,MARK4,MOB3A,MVK,P2RY11,P4HTM,PAN3,PANX2,PHF19,PMPCA,PQLC1,RNF215,RSAD2,SH3TC1,SNX15,ST6GALNAC4,STX6
miR-572 (miRNAs w/seed UCCGCUC)	Activated	4.017	0.00686		mature microrna	ARID5A,BCL2L2,CCDC85B,CD72,CD82,CMTM3,DGKG,EIF4H,GPATCH2L,GRIK5,GRK2,GTF3C1,KIAA0930,LETMD1,LHFPL4,MLXIP,MRPS2,MVD,NLGN2,PEAK1,PFKFB3,PPDPF,PQLC1,QRSL1,RAB35,RASL10B,SCAMP4,SERPINH1,STK40,ZNF787
miR-1302 (and other miRNAs w/seed UGGGACA)	Activated	4.045	0.00829		mature microrna	ABI3,AGTRAP,ALKBH8,AMFR,AP4S1,ASB7,ATL2,C19orf24,C4orf19,C5orf22,CALM1 (includes others),CAMSAP1,CARM1,CCDC69,CD8A,CDC16,CDR2L,CEACAM19,CEP44,CKS1B,CLPP,CLSTN1,CMTM3,CPNE8,CRAMP1,CTPS1,CXCL16,DDX52,DQX1,ECE1,EPHB4,EPO,F12,FADD,FAM129A,FCER1G,FNBP1L,FNDC10,FNDC4,FOPNL,FOXA3,FOXK1,FSCN1,FUT4,G6PD,GATB,GMEB1,GORASP1,GPR37L1,IGF1R,INPP5E,ITM2C,KCNAB2,KRT7,LACTB,LHX6,LZTS1,MAP4,MEF2D,MKRN2,MLXIP,MRPS1…
miR-4785 (miRNAs w/seed GAGUCGG)	Activated	4.082	9.73e-05		mature microrna	ABCC1,ABHD10,ADCY5,ADGRA2,ATP6V1C2,BECN1,BGN,C1QTNF1,CAVIN2,CCDC152,CCND2,COG7,CRKL,DBNDD2,ERMP1,FABP3,FAM167B,GIT1,GOLT1A,HSPA12B,IL21R,IRGQ,KIAA0930,LSG1,MAFK,METTL6,MSS51,NCOR2,NFIC,NOD2,NOS3,PEX14,PIK3R5,PIP5K1C,PLAT,PLXNA1,PRR12,RAB11B,RAB35,RGS19,RHOBTB2,SEC31B,SLC39A13,SP2,TCF4,TERB1,TLE3,TMEM201,TPPP,UAP1L1,UBOX5,ZC3H4,ZNF385A,ZNF628
miR-941 (miRNAs w/seed ACCCGGC)	Activated	4.082	0.0053		mature microrna	AARS2,ACSS1,ADAT1,AMDHD2,CBX6,CCDC125,CDAN1,CEP170B,CKS1B,CLDN5,CLEC14A,CNN1,CTSA,CXorf56,DIP2A,EFHD2,ENHO,FADS3,FICD,GAS7,GMEB1,GPR146,HK3,IBA57,ICE2,IER5L,IFNAR1,ITGB2,LACTB,LRCH4,LRRC2,LSS,MAP2K7,MAPRE3,MCRIP1,MN1,MRI1,NDUFS7,OPA3,PPARGC1B,RAI1,RASL10B,SMIM14,SNED1,STK40,TBXAS1,TGFB1I1,THUMPD2,TNK2,TNRC18,TOR4A,TSPAN4,UNC13D,ZNF787
miR-4708-3p (miRNAs w/seed GCAAGGC)	Activated	4.088	0.0475		mature microrna	ADORA2A,AMFR,AP4E1,ARAF,ASB7,ATG3,ATG7,ATP2A3,AVIL,C1orf109,C20orf27,CCDC85C,CCNJL,CD151,CKB,CNIH4,COMMD3,CRKL,CSF2RB,CTDSP1,CUEDC1,CXorf56,CYR61,DCUN1D2,DGKG,DYRK1B,EFNB1,ERLIN1,ESS2,FAM129A,FAM53B,FOXP3,FOXRED2,GALC,GMPS,GNA12,GPR132,GPR137B,GTF3C1,HK3,IFRD2,KIF21B,LDLR,LUC7L3,MAPK7,MARK2,MCRIP1,MICAL1,MRPL49,NEMF,NLRC5,NOTCH3,NPR1,NR1H2,NUP210,OSBPL10,PARVG,PEPD,PHF19,PQLC1,QSOX1,RASAL1,RBM38,…
miR-8088 (miRNAs w/seed CUCGGUA)	Activated	4.111	0.0259		mature microrna	AATK,ACOX3,ACSF3,CBX6,CEP44,CLOCK,CTPS1,DGKG,DMTF1,DPYSL3,FAIM2,FAM193A,HBEGF,KCTD12,LIPE,LTBP4,MAML2,MNT,MTCL1,MUC1,NOTCH3,PABPC1,PAPD7,PLEKHM2,PLVAP,PRPF31,PRR12,RAB11FIP1,RAPGEF5,RELT,RIN3,SIPA1L2,TBC1D8,TMEM109,TMEM132A,TMEM87B,YPEL1,ZNF503,ZNF555,ZNF689
miR-6084 (miRNAs w/seed UCCGCCA)	Activated	4.128	0.00379		mature microrna	ABHD10,ADAMTS2,APLP2,ASB6,BAD,CD8A,CKS1B,CLOCK,CUEDC1,FEM1A,GGACT,GPLD1,GPR132,IMPG2,ITM2C,ITPKC,KIAA0930,LHX6,LPCAT1,MAFK,MAPKAPK2,MRPS26,MRPS33,NELFA,NLRC5,PIP5K1C,POU2F2,PQLC1,PTPN14,RAB1B,RNF44,SENP2,SIPA1,SKI,SLC6A20,SNX22,SPATA2L,ST3GAL2,STK4,TAP2,TCF7,TLE3,TMEM184B,UBALD1,ZNF638,ZNF831
miR-191-3p (miRNAs w/seed CUGCGCU)	Activated	4.131	0.000869		mature microrna	ABHD8,ACTB,ADAP1,ADORA2A,CARD9,CCNY,DPY19L3,EVI5L,FAIM2,FGFRL1,FMNL1,GAS6,HMGB1,MAFK,MARVELD1,NACC2,NPDC1,NSUN7,RABL6,RBM38,RPS6KL1,SAMD14,SIPA1,SLA,SMPD4,SNED1,THEMIS2,UHMK1,WASF2,WTIP,ZC3H18
miR-193a-3p (and other miRNAs w/seed ACUGGCC)	Activated	4.15	0.0213		mature microrna	ACSF3,ACTN4,ADGRE5,ADRA2B,AP2M1,ARHGAP27,ARHGEF15,ARHGEF6,ASB7,ATG7,BCL2L1,BCL2L2,C19orf47,C1orf174,C1QC,C5orf22,CALM1 (includes others),CCDC85C,CCNC,CCND1,CDH5,CEP95,CLOCK,CLSTN1,CRKL,CRTC1,DNAJC24,DOK3,EEFSEC,EHD3,FAIM2,FAM69A,FLI1,FNDC10,FOSL2,GAS1,GMEB1,GNL3L,GPR146,GPRC5B,GSDMD,HOXB4,HUNK,IRAK4,IRF2BPL,IRGQ,ITPRIPL2,KCNAB2,KIAA2013,KIRREL1,LAMC1,LPCAT1,LUC7L3,MARVELD1,MBD3,MICAL2,MKLN1,MMP14…
miR-518c-5p (miRNAs w/seed CUCUGGA)	Activated	4.159	0.00921		mature microrna	A4GALT,ACVRL1,ADAMTSL1,ADRB1,AMBRA1,BECN1,BTBD11,BZW1,C15orf39,C5orf22,CDAN1,CMKLR1,COL14A1,COTL1,CRB1,CRIPT,CSNK2A1,CTSD,DACT1,DDC,DDX52,DKK3,EHBP1L1,EIF3M,EPB41L3,EPO,FAIM2,FAM98C,FOXJ1,FOXK1,FRA10AC1,FRAT2,GAB4,GOLM1,IL10RA,IQCB1,IQCD,ITGA5,ITPRIPL2,JADE1,KATNA1,KCNIP2,KLHL21,LAMP1,LRRK1,LUC7L,MAPK1,MARVELD1,MCRIP1,METTL6,MICALCL,MRPS18A,MTX1,MYO1C,NECTIN2,NRP2,NUDCD3,OPA3,PCSK1N,PEAK1,PHF19,P…
miR-4456 (and other miRNAs w/seed CUGGUGG)	Activated	4.195	0.00264		mature microrna	ACKR2,ADGRA2,ARAF,ARHGAP32,ATG7,BCAP29,BZW1,C1QC,CD40,CD44,CEP104,CHST11,CHTOP,COL14A1,COTL1,CRYAB,CUEDC1,CYP1A2,DBNDD2,DEF6,DES,DHX36,DMTF1,DOCK8,DPYSL3,E4F1,EIF3M,EIF4EBP1,ENTPD4,FOXRED2,FZR1,GALNT10,GMPS,GYPC,HNRNPDL,IFRD2,INPP5D,IRS1,ITM2C,ITPKC,KIRREL1,LIMK1,LPGAT1,LY86,MAPKAPK2,MARK2,MAT2A,MCTS1,MDK,MIF4GD,MLST8,MOB3A,MRPL4,NFIC,NOS2,NOTCH4,OGFR,ONECUT1,OPA3,PHF19,PKIG,POLR3F,POSTN,PPDPF,PY…
miR-3917 (miRNAs w/seed CUCGGAC)	Activated	4.2	0.0252		mature microrna	ABHD8,ADO,CAVIN1,CCDC69,CLCN7,CSF2RB,EFHD2,EPB41L1,FKRP,FOXF1,GAS6,GRIK5,INTS1,LPCAT1,NDUFS7,NUDCD3,OGFOD3,RAB35,RANGAP1,SAG,SLC12A7,TBC1D2,TMEM232,TTC7B,TXNRD2
miR-6068 (miRNAs w/seed CUGCGAG)	Activated	4.218	0.0215		mature microrna	ANGPTL2,ARHGAP10,ATP11A,BBOF1,BCL2L2,CLSTN1,CLTB,COIL,CYP1A2,KLHL21,LHPP,LTBP4,MAGIX,MARVELD1,METAP1D,NCOR2,NISCH,PFKFB3,PWWP2B,RAB35,RASL10B,RNF44,SEMA4C,SEPT6,SH3RF3,SLC12A7,SNAPC1,SULF2,SYTL2,TCF4,TMEM51,TPPP,TSPAN11,TSPAN18,UBOX5,ZBTB26,ZBTB32,ZNF783
miR-6881-5p (miRNAs w/seed GGGGUAA)	Activated	4.234	0.000709		mature microrna	ADD1,ADIPOR1,AGTRAP,AMBRA1,APAF1,APLNR,ARHGAP32,ARHGAP44,ARHGEF15,BBOF1,BCL2L1,C4orf19,C5orf22,C5orf34,CAPN3,CCDC69,CCND1,CEACAM19,CLIC5,CREB3L1,CXCL16,DHX36,DONSON,EIF1AX,ERF,ESAM,ETV5,FGD5,FLT1,FNDC4,FOSL2,GNB1,GNGT2,KAT5,KCNT2,KCTD12,KCTD9,KLHDC1,LAMB2,LAMTOR1,LMOD1,LRRK1,MAP3K10,MARK4,MBD6,MN1,MNS1,MRPL4,MSN,MSS51,MUL1,NCK2,NOS3,NOVA2,NSMCE3,NUDCD3,OGT,OLFML2A,ONECUT1,OPA3,PAFAH1B1,PCSK1N,PDL…
miR-4285 (miRNAs w/seed CGGCGAG)	Activated	4.264	0.00462		mature microrna	ADAP1,C19orf24,CCDC106,CRTC1,DAPK3,E4F1,HIRA,LDLR,MVD,NAA60,NUDCD3,PIP5K1C,POU2F1,PPM1F,PQLC1,REXO1,SCAMP4,THEM6,UNC93B1,VPS37C,WNK2,ZNF385A
miR-3939 (miRNAs w/seed ACGCGCA)	Activated	4.264	0.00462		mature microrna	ACKR2,ATP6V0D1,BAHCC1,BCL2L1,BICD2,CRY2,ELMSAN1,FAM171A2,GRN,KAZN,KLHL21,LTBP4,MAPKAPK2,NACC2,PEA15,RAPGEF1,RPUSD1,SEMA6B,SLC45A4,UBALD1,YDJC,ZBTB16
miR-551b-3p (and other miRNAs w/seed CGACCCA)	Activated	4.271	0.00233		mature microrna	ATP6V0D1,CHST11,COL12A1,CRACR2B,CRTC1,FAM171A2,FNDC10,HMCN2,HSF1,KIF1A,LSS,MEF2C,MICAL2,MVB12A,NAPB,NKIRAS2,PELI3,PSKH1,RAI1,RALBP1,RASGRP4,RCN3,SEMA7A,SIVA1,SMPD4,TAPT1,UBALD2,WDFY4,ZNF581
miR-6772-3p (miRNAs w/seed UGCUCCU)	Activated	4.287	0.000387		mature microrna	ADAMTSL1,AKT1,ALKBH3,APBB1,ATL2,C1QTNF1,CACNG4,CCDC152,CCDC69,CDC7,CERCAM,CLTB,CMTM3,CSNK2A1,CTBP1,CYR61,CYTH4,DDX54,DECR2,DGKG,DMTF1,DPYSL3,DTNB,ERLIN1,FAAP100,FAM131C,FAM53B,FBXL19,FICD,FLT4,FMNL3,GHDC,GNB2,GPR182,GTF2H5,HEPH,HNRNPDL,HSD17B3,ICAM1,KIAA0753,KIAA2013,KIRREL2,LETMD1,LHX6,LZTS2,MAFK,MAML2,MAPRE2,MFHAS1,MMP14,MRPL10,NAV2,NOS3,NSMCE3,OLFML2B,OXCT1,PAN3,PDE5A,PDZD2,PELI3,POU2F1,PRKAR1…
miR-196b-3p (miRNAs w/seed CGACAGC)	Activated	4.32	0.000787		mature microrna	ABLIM1,ADAMTSL2,ADD1,ADO,AKT1,ALDH3B1,AMFR,ARHGAP45,ARHGDIA,CHD6,CRKL,CYP26B1,DNAJA3,ERLIN1,FAM129B,FAM193A,FLNC,FOXRED2,FSCN1,GNA12,HMCN2,KIRREL1,KLHL21,LDLR,LRRC1,NISCH,NRCAM,OGDH,ONECUT1,PFKL,PLEKHM2,PRELP,RNF215,RPUSD1,SDR9C7,SFI1,STAC3,TAB1,TMUB1,TPPP,UBASH3B,XPO1
miR-802-3p (and other miRNAs w/seed CGGAGAG)	Activated	4.32	0.0247		mature microrna	ABHD8,ADCY7,AKT1S1,ARHGAP30,ATG9A,BGN,BNIP3,C1QTNF5,CACNG4,CKAP4,CLDND1,CLEC3B,CLIC5,CXCL16,DOCK8,EFHD2,EPB41L1,EPHA3,FAM193A,FAM69A,FBXL19,FNDC10,GMPS,HLX,IER5L,IKBKE,LAMP1,LRRC8E,MIF4GD,MOB3A,NFIC,NOVA2,RAB35,SETDB2,SLC6A6,THY1,TUBB4A,TUBGCP5,UAP1L1,UBALD1,UBASH3B,ZFP62
miR-3186-5p (miRNAs w/seed AGGCGUC)	Activated	4.333	0.0141		mature microrna	CCDC69,DAPK3,DLL1,EMC10,EPB41,EPO,FADS3,FOSL2,GGA1,HLX,LHFPL6,LTBP4,MAPKAPK2,MBD3,MED16,MOB3A,NFATC2,NISCH,NRP2,PEX14,PFKFB3,PLAT,PLPP7,PLXND1,PNPLA2,RAPGEF1,RTN4R,SCAMP4,SLC13A5,SLC45A4,SNED1,SOCS5,TBCD,TMEM86B,UNC5CL,UPF1
miR-6871-5p (miRNAs w/seed AUGGGAG)	Activated	4.35	0.0101		mature microrna	ABI3,ACKR2,ACO2,AKT1S1,AP2M1,ARL11,BRPF1,C5orf63,CCDC124,CCDC152,CCND3,CDR2L,CHI3L2,CMKLR1,CORO1A,CRIP3,CTBP1,CTSA,CXorf56,DOCK5,EPB41,FAM98C,FILIP1,FOXP3,FURIN,GAS7,GGACT,GGT7,GIPC1,GNGT2,GNL3L,GPR37L1,HAGH,HBEGF,HOXB4,HSPBP1,IBA57,IL16,IRAK4,ITGA5,KCNAB2,KIRREL1,KLF3,KRT7,LAMTOR1,LRRC25,LSM5,LTBP4,MBD6,MFSD5,MICAL3,NCK2,NFATC2IP,NOVA2,NTPCR,NTRK2,OCRL,OXCT1,PACS1,PARVG,PCBP1,PFDN1,PIN4,PIP5K1C,…
miR-210-3p (miRNAs w/seed UGUGCGU)	Activated	4.35	0.0195		mature microrna	ADCY5,ADCY7,ADGRA1,ARHGEF17,ATP11A,EPB41L1,FBXL19,FGFRL1,FLNC,FOXP3,GGNBP2,INPP5D,KIAA0930,MNT,MRPL36,MYH11,NDUFA4,NFIC,NRP2,PHF19,PIGN,PIK3R5,POLR3F,PPM1F,PTBP1,PXDC1,RAB7A,RCN3,RUNX3,SCARA3,SEC24B,SEMA6A,SLC29A2,SLC6A6,TECPR2,TMEM204,TRIOBP,TTC13,UNC5A,WNK2,WSCD1,ZBTB34,ZHX2,ZNF140,ZNF526
miR-3677-3p (miRNAs w/seed UCGUGGG)	Activated	4.355	0.0064		mature microrna	A4GALT,ABHD8,ACVRL1,AKAP12,AKT1S1,APLP2,ARHGAP27,ASB6,ATG9A,ATP2A3,CHERP,CHST7,CLSTN1,CPNE8,DEPDC5,EMC10,ENTPD4,ENTPD7,FABP3,FBLIM1,FOXA3,GALNT10,HAUS6,HIVEP3,IGF1R,IL2RB,ITPR1,KIAA0930,KIF1A,LAYN,LRCH4,MADD,MCRIP1,MEN1,MICAL3,MIEN1,MN1,NRP2,PCSK7,PIAS4,POLR3F,PRPF4,PXN,SAMD4B,SF3B6,SH3BP5,SORT1,SPECC1,SRSF1,STK40,TUBGCP3,WSCD1,ZNF432,ZNF503
miR-1469 (miRNAs w/seed UCGGCGC)	Activated	4.379	0.000927		mature microrna	AKT1S1,CAPN1,DCUN1D2,DTNB,EEFSEC,EHMT1,GNG7,IL2RB,INPP5D,INTS1,LTBP4,MYPOP,PIAS4,PIP5K1C,RAI1,SH3RF3,SIPA1L2,SPON2,TXNRD2,UPF1,WASF2,YIF1B,ZBTB32
miR-1250-5p (miRNAs w/seed CGGUGCU)	Activated	4.422	0.0323		mature microrna	ADRA2B,ARHGEF7,CAMSAP1,CMKLR1,COL6A2,CSNK2A1,DENND1A,DNAJA3,ECE1,EFHD2,EPN2,ERF,FADS3,GAREM2,IER5L,IFNAR1,IQSEC2,JDP2,KCNAB2,KIAA0753,LRP10,LRRC2,LRRC32,LTBP4,MICAL2,OLFML2A,PANX2,PEA15,PLEKHM2,PLXND1,PPM1F,RHPN1,RIN3,SEC61A2,SEMA7A,SLC6A20,SLTM,TMED1,TPPP,TXNRD2,WARS,ZEB2,ZNF584
miR-6759-5p (miRNAs w/seed UGUGGGU)	Activated	4.434	0.0124		mature microrna	ABHD12,ABI3,ADAMTSL1,ADGRA1,ADRA2B,AKT1S1,ALDOC,ARHGEF15,ASB6,BAHCC1,C5orf22,CLTB,CNTFR,CTDSP1,CTSD,DUS4L,EEFSEC,ENPP1,ENTPD2,EPB41,ERF,FNBP1L,FNDC4,FOXP3,GAS1,GET4,GPR146,HCFC1R1,HEPH,HIVEP3,IL2RB,INPP4A,IQSEC2,JADE1,KRT7,LUC7L3,LYL1,MDK,MEF2D,MGLL,MICAL1,MIF4GD,MMP25,MS4A3,MSL3,NAV2,NCK2,NECAP2,NFIC,NKIRAS2,NOD2,NOSTRIN,NSUN7,OLFML2A,OPA3,PAFAH1B3,PAPD7,PAXBP1,PCSK1N,PDE5A,PKIG,POU2F2,PPP1R3D,P…
miR-3189-3p (miRNAs w/seed CCUUGGG)	Activated	4.434	0.0283		mature microrna	ADCY7,ADGRF5,ARMC5,ARPC1A,ATXN7,AXIN1,BAHCC1,BBS4,C12orf75,C19orf24,C21orf2,C5orf22,CACNG4,CCND3,CCNT2,CHST11,CLIC5,CMKLR1,CNDP2,CRYZL1,DACT1,DEF6,DENND1A,DHX57,DNASE1L1,EIF4EBP1,ELMSAN1,EMC10,ENHO,FADS3,FECH,FOXP3,FPGT,FRAT2,FUS,GGCX,GIPC1,GNL3L,GOLT1A,HIVEP3,HNRNPDL,HS1BP3,HUNK,IQSEC2,IRF2BPL,KCNAB2,KIF17,KIRREL2,LCN1,LRRC8E,LSG1,LZTS1,MAP1A,MEN1,METAP1D,MICALCL,MIER2,MOB2,MRPL49,MYL9,MYO1C,NCO…
miR-493-3p (miRNAs w/seed GAAGGUC)	Activated	4.454	0.0122		mature microrna	AARS2,ADSSL1,AGFG1,ASB2,ATP1B3,BARX2,BTBD6,CD40,CEP68,CFL1,CLDN5,CLHC1,CLIC5,CMKLR1,CNDP2,CNOT6L,CSF2RB,CYSTM1,DCUN1D2,DPY19L3,ERG28,FAM53B,GAREM2,GIPC1,GNGT2,HBEGF,HCFC1R1,IDH3G,JADE1,KLF6,LATS2,LTBP3,MCRIP1,MRPL36,MRVI1,MSN,NT5M,NXPE3,OGDH,PEA15,PHF19,PKIG,PLXNA1,PLXNA2,POGLUT1,PPDPF,RALBP1,RAPGEF1,RHOC,RNF215,RNF4,RSAD2,RSPO2,SLC29A2,SLC6A20,SLC7A4,SRSF11,TAGLN3,TAP2,TEK,TFIP11,TG,TLR7,TUBB4A,…
miR-540-3p (and other miRNAs w/seed GGUCAGA)	Activated	4.468	0.00605		mature microrna	ABHD15,ADAP1,ARL4C,BBS4,C1orf109,C5orf22,C6orf106,CBX6,CCDC125,CCND3,CCNY,CDK8,CGRRF1,CHST2,COX8A,CRIM1,CRKL,CRY2,CTDSP1,CUEDC1,CUX2,CXorf56,DBNDD2,DOCK8,EHMT1,EIF4H,ENTPD7,FAM149B1,FAM53B,FNDC10,FNDC4,FSCN1,GPATCH2L,HIRA,HMOX2,HPCAL1,ICE2,IFNAR1,IL10,IL2RB,IMPG2,ITGA5,ITPKC,ITPRIPL2,KIRREL1,KLF6,LSP1,LSS,MAGIX,MMP14,MRI1,MRPL10,MRPL49,MRPL57,MS4A3,MYL9,NAA60,NAPB,NFATC2,NOVA2,NR1H2,NTRK2,NUMA1,P…
miR-1915-5p (miRNAs w/seed CCUUGCC)	Activated	4.5	0.0114		mature microrna	ABHD15,ACO2,ADAMTSL4,AP5Z1,APOBR,ARL11,BCL2L2,C19orf47,C1QTNF5,C6orf106,CCDC124,CCND1,CD8A,CKAP4,CLDN5,CRAMP1,CSPG4,CTU2,CYTH4,DACT1,DUSP7,ERICH5,F2R,FADS3,FOXF1,FOXJ1,GAB4,GNL3L,GRK2,GYPC,HAUS6,HRAS,IL16,ITM2C,JADE1,KCTD9,KIRREL1,LIPH,LYL1,LYVE1,MIF4GD,MSL3,MYO1C,NDUFS7,NFATC2,PIGS,PIK3IP1,PIN4,PLXND1,PROS1,PTGS1,RAB1B,RAPGEF1,RAPGEF3,RAPGEF5,RBM39,RNF166,RPL7L1,RSAD2,SAMD4B,SCYL3,SEC14L5,SEMA6A…
miR-4649-3p (miRNAs w/seed CUGAGGC)	Activated	4.619	0.018		mature microrna	ACKR2,ACOD1,ACVRL1,AKAP12,AP2M1,APAF1,APLNR,ARHGEF6,ASB6,B3GAT3,BCL2L1,C1orf174,C20orf27,CA4,CACNG4,CCDC124,CCDC125,CEACAM19,COL12A1,COTL1,CRKL,CRY2,CSRP1,CXCL16,CXorf56,CYP1A2,DES,DHCR7,DHRS3,DNAJC19,DNAJC24,EBI3,EHD3,ENTPD4,ENTPD7,FMNL1,FOXP3,G6PD,GAB4,GALNS,GLB1L3,HAUS6,IL2RB,IRAK4,LAMTOR1,LIMK1,LRRC25,MAP3K11,MBOAT7,MEF2C,MIF4GD,MOB3A,MRI1,MRPL49,MRPS11,MSS51,MYO1D,NFATC4,PAPLN,PAQR4,PARP11,P…
miR-6793-3p (miRNAs w/seed CCCCAAC)	Activated	4.628	0.0311		mature microrna	AGAP3,AMDHD2,APBB1IP,ARRDC2,BATF2,CAVIN1,CBX6,CCDC22,CD151,CD40,CD44,CDC37,CRIP3,CRKL,CSF1R,DGAT2L6,EIF1AX,ERLIN1,ETV5,FBXL19,FOSL2,GAS1,GGA1,GHDC,GSDMD,HIC1,HMOX1,IRF2BP1,KANK3,KAT5,KIAA2013,KIRREL2,LRFN4,MARVELD1,MFAP2,MIF4GD,MYO1F,NDN,NFATC4,PHB2,PLAT,PTGS1,PUS7L,PXN,RNF220,SELENOM,SHARPIN,SHISA4,SHISA5,SLC22A7,SNX8,SRSF1,STK32C,SUDS3,SYNGR1,SYTL4,TIMM29,TMEM201,TMUB1,TNRC6C,TPPP,UBE2V2,UNC5CL…
miR-3687 (and other miRNAs w/seed CCGGACA)	Activated	4.629	0.000543		mature microrna	ABLIM1,ADD1,ASAP1,ASB6,ATP6V0D1,BGN,CACNG4,CD82,CLOCK,COQ8A,DENND6B,DNAAF5,DYRK1A,EEFSEC,FAIM2,FAM53B,FGFRL1,GNA12,HMOX1,IGF1R,LDLR,LRRC2,LYL1,MAP2K7,MFGE8,MIER2,MVB12A,NFIC,OGT,OSBPL5,PDE7B,PGRMC2,RAB3IL1,RELB,SPECC1L,SYNGR1,TOR4A,TPPP,TSTD2,TTC22,ZBED1,ZNF787
miR-4733-3p (and other miRNAs w/seed CACCAGG)	Activated	4.638	0.0327		mature microrna	ABCC1,ACSS1,AKT2,APIP,ARL4C,ASB2,ATG7,CAVIN1,CCDC71,CDH5,CLHC1,COL13A1,CSRP1,CXCL16,CXorf58,DBNL,EEFSEC,ERCC2,ETV5,FAAP100,FADS3,FAM171A2,FAM229B,FOXS1,GALC,GPSM1,ID3,IMPG2,ITPRIPL2,KCNC4,KCTD6,MAPRE2,MBD3,MDK,METAP1D,MFAP2,MICAL3,MIF4GD,MNT,MPST,MRPL10,MSS51,MUL1,NDUFS7,NFATC2IP,NFYB,NMT2,NT5C3B,NUMA1,PALM,PINK1,PPP1R14B,PPP2CA,RAB38,RASL10B,RBM5,RPS6KA6,RPUSD1,RUNDC3A,S1PR4,SEMA4C,SH3TC1,SIPA1L…
miR-1292-3p (miRNAs w/seed CGCGCCC)	Activated	4.644	0.0387		mature microrna	ABHD17A,ACKR2,AP5Z1,C1orf174,CCDC71,CCND1,CD82,CKAP4,CRTC1,CSNK1G2,CYP1A2,EMILIN1,FKRP,GAS6,GMPS,IL10,KIAA0753,LPCAT1,LRRC2,MAFK,MGAT4B,MMP25,NFIC,NRXN2,NTN1,OLFML2A,POU2F2,PTBP1,RPL7L1,SLC9A7,SREBF1,TMEM204,TPGS1,TSPAN11,UPF1,ZBTB3,ZBTB46,ZNF514,ZNF777
miR-6861-5p (miRNAs w/seed CUGGGUA)	Activated	4.651	0.037		mature microrna	ABCC1,ACSF3,ADAMTS7,ALKBH8,AMBRA1,AOAH,ARID5A,ASB7,ATP11A,ATP2A3,AVIL,B3GALNT2,BAD,BGN,BMP6,BTF3L4,CCDC138,CCNJL,CD151,CENPL,CHST7,COLEC11,COQ8A,CREB3L1,CRY2,CSRP1,CXCL17,DENND1A,DNAJC7,DNASE1L1,DQX1,DUOX2,DUSP7,FGR,FOXK1,FUS,G3BP1,GAREM2,GPATCH2L,HBEGF,HS1BP3,HS3ST3A1,IGSF8,IL10RA,IRF2BP1,IRS1,ITGA5,JDP2,KCNC4,KCNIP2,KCTD12,KIRREL1,KLHL21,LETMD1,LONP1,LRRC25,LSP1,LZTS2,MARVELD1,MED4,METTL9,MRPL1…
miR-3102-3p (and other miRNAs w/seed AGCACCC)	Activated	4.672	0.0154		mature microrna	A1BG,ABL1,ACOD1,ACSS1,AGAP3,ALKBH8,AMOT,APBB1IP,ATN1,C1QTNF5,CALM1 (includes others),CARD9,CAVIN1,CBX6,CCDC22,CCNJL,CCNY,CDCA4,COL4A1,COLEC11,CSF2RB,CSNK1G2,CXCR3,CYR61,CYTH4,ENHO,FABP3,FAM171A2,FBLIM1,FOXA3,FRAT2,GMIP,GYPC,IRGQ,KAT5,KAZN,KIRREL1,LAMP1,LPAR2,LRRC32,LRRC8E,LUC7L,MAPRE3,MEF2C,MFHAS1,NAPA,OTUB1,PAQR4,POGLUT1,PPP2R5D,PQLC1,PRMT6,PYGB,RHBDD3,RPL36A-HNRNPH2,SEC31B,SERPINH1,SETDB2,SLC1A…
miR-492 (miRNAs w/seed GGACCUG)	Activated	4.695	0.000101		mature microrna	AGTRAP,AKIRIN1,AP2M1,ARL2,ASB7,BATF2,BTBD11,C1orf109,CD44,CD82,CEACAM19,CHD6,CHST11,CLIP2,CMKLR1,CNDP2,COIL,COL13A1,CYB5R1,DCHS1,DHCR7,DYRK1A,EIPR1,FADS3,FAM53B,FAM69A,FAM78A,FBRS,FOXJ1,FOXS1,GNA12,GNG7,GORASP1,GPATCH2L,GPC1,GPX3,HDAC11,HOXB4,HPCAL1,IGFALS,IKBKE,INF2,INPP5E,LAYN,LSP1,MARVELD1,MAT2A,MCRIP1,MED16,MEN1,MRPL10,MTFR1L,NDUFS7,NR1H2,NT5C2,NUDCD3,OCRL,PDCD1,PFKFB3,PIGQ,PLEKHO2,PTGS1,PUS7…
miR-4493 (miRNAs w/seed GAAGGCC)	Activated	4.707	0.00845		mature microrna	ACTA2,ADAMTS2,ADAT1,ADCY5,ADRB1,AKT1S1,ARHGAP27,ARHGEF6,ATL2,BGN,BZW1,C1QC,CACNG4,CEP104,CFL1,CHST11,CLHC1,CLIC5,CMTM3,CSF1R,CTDSP1,DAPK3,DHX8,DOCK5,DPH5,EIF4EBP1,EPB41,EPB41L1,ERG,FBLN5,FLI1,GAREM2,GRN,HMOX1,HS1BP3,ICAM1,IGSF8,ISLR,ITGA10,KIF17,KIF21B,KLF6,KLHL26,KRT5,LETMD1,LHX6,MICAL2,MLST8,MMRN2,MVK,NASP,NDUFB7,NR1H2,NUMA1,OPA3,OTULIN,PCSK7,PELI3,PGRMC2,PLEKHO1,PLEKHO2,PLPP3,PLXNA2,PLXND1,PPP…
miR-3907 (miRNAs w/seed GGUGCUC)	Activated	4.717	0.0118		mature microrna	ABHD12,AFM,AKNA,AMFR,ANXA9,ARHGAP10,ATN1,C4orf19,CAV2,CHD6,CHST11,CMTM3,CNTFR,CTDSP1,CXorf56,CYP4B1,DECR2,DHRS3,DPY19L3,DTNB,EHD2,ENHO,ENPP1,ENTPD7,EPN2,FABP3,FADS3,FICD,FKRP,GPR132,GPR37L1,GRINA,IFNAR1,ISLR,KIAA0753,KLF3,LHX6,LOXL2,MVK,MYOM1,MYPOP,NEMF,NT5C3B,NTN1,NTRK2,NUDT16,OLFML2A,PALLD,PAN3,PAPD7,PARP11,PATZ1,PIGN,PIGQ,PKMYT1,PNPLA2,PTPN14,PURA,RAB3IL1,RANGAP1,RIN3,RNF44,RPL36A-HNRNPH2,RPUS…
miR-6767-5p (miRNAs w/seed CGCAGAC)	Activated	4.727	0.0025		mature microrna	AKIRIN1,ARHGEF7,ATP11A,ATP6V0C,C1QTNF5,CATSPER2,CCDC97,CNDP2,CRKL,E4F1,EIF4H,FAM129B,GNAI2,HAUS7,HSPA12B,INPP5D,ISLR,KIAA0930,LRIG2,LUC7L,MAP2K7,MCRIP1,MICAL2,MIF,MN1,NOVA2,OCRL,PAPD7,PLEKHM2,PLPP3,RAB8A,SGSH,SLC45A4,SNX22,SREBF2,STK40,TOM1,TRIM38,UNC93A,UNK,WNK2,WTIP,ZBED1
miR-4520-3p (miRNAs w/seed UGGACAG)	Activated	4.745	0.0389		mature microrna	ABLIM1,ADAMTS2,ADAT1,ADORA2A,ANKRD33,ARMCX5-GPRASP2/GPRASP2,BANP,BBOF1,BCL2L1,BGN,C20orf27,CALM1 (includes others),CAPN3,CD40,CD44,COL14A1,COL4A1,COLEC11,COMMD3,CRY2,CSF1R,CTDSP1,CYSTM1,DHRS3,DOK3,EDA,EIF4H,EPO,FAIM2,GGA1,HCLS1,IGSF8,ITGB2,KCNK6,KIAA0753,KIAA0930,KIF21B,LAMC1,LHFPL6,LIPH,LZTS1,MAPK1,MAPKAPK2,METTL9,MGEA5,MICAL3,MSL3,NAA60,NAPA,OIT3,PALLD,PEX14,PHYKPL,PIP4K2A,PIP5K1C,PKIG,PLBD2,PL…
miR-3622a-5p (miRNAs w/seed AGGCACG)	Activated	4.778	0.000781		mature microrna	ADAT1,ADO,AGTRAP,AKT2,ANGPTL2,ANKMY2,AP4S1,APOE,ARPC1B,ARRDC1,ASB7,BTF3L4,C11orf68,C19orf47,CCND2,CD93,CNOT6L,DBNDD2,DGKG,DIP2A,DNAAF5,DRAM1,EHD3,FAM129A,FAM53B,FECH,FNDC10,FURIN,GAREM2,GLB1L3,GNA12,GNAI2,HIC1,INF2,KCTD9,KIAA0930,LINS1,LTBP3,LZTS1,MAPRE3,MARVELD1,MBD3,MFSD8,MRPL49,MSR1,MTX1,NCF1,NEB,NOS3,NSRP1,PPP1R3D,PTBP1,PTPRU,RARG,RASAL1,RFX1,RHOG,RNPEPL1,RPL7L1,RSPO2,SDR9C7,SEC14L5,SKI,SLC37…
miR-605-3p (miRNAs w/seed GAAGGCA)	Activated	4.811	0.033		mature microrna	ACTA2,ADA,AGAP3,AKIRIN1,AKNA,ALDOC,AP4S1,APLNR,ARHGEF17,ARHGEF6,ARPC1B,ARRDC2,ASAP1,ATL2,C11orf68,C1orf109,C1QC,C20orf27,CCND3,CCNT2,CEP104,CHERP,CHST11,CHST2,CKS1B,CLOCK,CMTM3,COMMD3,CPNE8,CSF1R,CTDSP1,DDC,DHCR7,DOCK5,EDRF1,EPHB4,FBLN5,FECH,FGFR1,FHL2,FLT4,FNBP1L,GHDC,GPR37L1,GSDMA,HAUS6,HBEGF,IFRD2,IL10RA,ITM2C,JRKL,KLHL26,KRT5,LAMTOR1,LETMD1,LIMK1,LIPE,LRCH4,MAP3K11,MAT2A,MDK,MICAL2,MLST8,MMRN…
miR-5091 (miRNAs w/seed CGGAGAC)	Activated	4.814	0.00269		mature microrna	ADGRA2,AP5Z1,APOBR,ARHGAP30,ATP2A3,BGN,BNIP3,CCDC106,CRKL,CUEDC1,CXCL16,CYP26B1,DNAJC7,DUOX2,EFHD2,EPB41L1,FAM193A,FAM69A,FAM78A,FEM1A,FRMPD3,GRIK5,HK3,IER5L,KIAA0753,LRRC8E,LTBP3,MAFK,MAPK1,MIF4GD,MOB2,MVB12A,NOVA2,PFKL,PIP4K2A,PIP5K1C,PXN,RAB35,SEC31B,SEMA6B,SETDB2,SLC6A6,TAF1B,TUBB4A,TUBB6,TUBGCP5,WRAP73
miR-3186-3p (and other miRNAs w/seed CACGCGG)	Activated	4.824	4.25e-07		mature microrna	ADAMTSL1,ADGRA1,ANKRD11,AP4S1,ARHGEF10,ARL4C,BAHCC1,BTBD2,CCDC106,CSNK1G2,ECE1,FOXK1,GGCX,GIT1,HK1,ICAM1,KLHL21,KLHL26,LDLR,LPCAT1,METRNL,NSUN7,OGFOD3,PCBP3,PDLIM4,PLXNA1,PRELP,RANGAP1,RFX1,RHBDF2,SEC24B,SEMA6A,SKI,SNX9,TAPBP,TBX2,TPPP,UNC5CL,UNC93B1,VPS37C,WTIP,YDJC,ZBTB34,ZBTB46
miR-16-5p (and other miRNAs w/seed AGCAGCA)	Activated	4.851	0.00184		mature microrna	ABHD10,ACOD1,ACOT7,ADAP1,ADGRA2,ADORA2A,AKAP12,AKIRIN1,ALKBH3,ANAPC13,ANKRD13D,AP2A1,APP,ARHGDIA,ARL2,ASB7,ATG9A,BCL2L2,BZW1,C11orf68,C1QB,CAMSAP1,CARM1,CBX6,CCDC85C,CCND1,CCND2,CCND3,CCNQ,CCNT2,CCNY,CD40,CDCA4,CDK8,CHD6,CKB,CLOCK,CLTB,CNOT6L,COL12A1,CRIM1,CRKL,CRYZL1,CXCR3,CYP26B1,DEPDC5,DLL1,DMTF1,DNAJC24,DRAM1,DYRK1B,EBI3,EED,EFNB1,EIF1AX,EIF3M,ELMSAN1,ENTPD7,EPHB4,ERG28,EXOSC1,F2RL1,FAM171A2,…
miR-483-5p (miRNAs w/seed AGACGGG)	Activated	4.863	0.0117		mature microrna	ACO2,ADGRA2,ALDH3B1,AMFR,ARHGDIA,ATG9A,BARX2,BNIP3,CAV2,CCDC106,CD320,CD82,CDR2L,CKS1B,CLHC1,COL6A1,COQ8B,EMC10,ENTPD4,F2R,FOXRED2,GNL3L,GPX3,GRK2,HBEGF,HSPBP1,IER5L,IL10,KCNK6,LAD1,LDLR,LSG1,MAFK,MAPK1,MAPKAPK2,MARK2,MCRIP1,MED6,MLXIP,MOB3A,NAPA,NAPB,NECTIN2,OPA3,OSBPL10,PAQR4,PARL,PCBP3,QRSL1,RAB3IL1,RANBP3,RASL10B,RPRD1A,RSAD2,SELENOO,SLC2A6,SMCR8,SNX22,SPON2,STK40,TIMM29,TLNRD1,UBALD1,UBE2G1,…
miR-6856-3p (miRNAs w/seed ACAGCCC)	Activated	4.87	7.61e-05		mature microrna	ABHD17A,ABI3,ACSS1,ADAMTSL4,ADO,AGFG1,AKT2,ARL4C,BCAP29,BCL2L2,BRPF1,CAPN3,CCDC85C,CD82,CNN1,COLEC11,CRAMP1,CSRP1,CTBP1,DACT1,DENND3,DKK3,DNAJC24,DOHH,ECEL1,EFNB1,EIF1AX,EPN2,ERG28,ESS2,FAM53B,FGD5,FLI1,FOSL2,FURIN,FUZ,GAB4,GAS1,GGA1,GIT1,GNAI2,GPATCH2L,GTF2H5,GUK1,HNRNPU,HOMER3,IL10RA,IL21R,INSIG1,IRAK4,ITM2C,KCNK6,KLF3,KLF6,KLHL21,LAYN,LETMD1,LPCAT1,LUC7L,MMP14,MRPL49,MRPS2,MTFR1L,MUL1,NCK2,NFA…
miR-1184 (miRNAs w/seed CUGCAGC)	Activated	4.874	0.0437		mature microrna	ABI3,ADGRE5,AGFG1,AIP,AMOT,AP5Z1,ARHGEF15,ARHGEF7,ARL4C,BECN1,CACNG4,CAVIN1,CCDC22,CCDC69,CCDC85C,CDCA4,CLIC5,CMKLR1,CYB5R1,EIF1AX,ERLIN1,FAM149B1,FGFRL1,FNDC10,GNL3L,GPCPD1,GRK2,IL16,IMPDH1,IMPG2,JADE1,KATNA1,KCTD12,KIF21B,LETMD1,LPIN2,LZTS2,MAFK,MCRIP1,NAA60,NAPA,NDUFS7,NFATC2IP,NLRC5,P4HTM,PEA15,PLEC,PLEKHO2,PLXND1,PNPLA2,PQLC1,PYCR3,RAB11FIP3,RAB35,RAC2,RALBP1,RASL10B,RBMX2,RIC8B,RNF208,RPL7L…
miR-423-3p (miRNAs w/seed GCUCGGU)	Activated	4.899	0.000844		mature microrna	ACOT7,ACOX3,ADAMTSL1,ADO,BBOF1,C19orf47,CLIC5,COL4A2,CTPS1,DHRS3,DKK3,DLL1,ECE1,EFHD2,EPN2,FAAP100,FAM46B,FRY,GHDC,IGDCC4,LONP1,LOXL2,LSS,MAPK7,MRPL4,MSL3,MVK,NFIC,PABPC1,PANX2,PDIK1L,PIAS4,PIP5K1C,PNPLA2,POSTN,RAB14,RHPN1,RNF166,RNF220,RNF44,SEC14L1,SEC61A2,SETD5,SPATA2L,STK40,TENM3,TTLL6,TUBB6,UAP1L1,UPF1,WTIP,ZBTB46,ZXDC,ZYX
miR-1281 (miRNAs w/seed CGCCUCC)	Activated	4.9	0.0254		mature microrna	ACOT7,ADAT1,ALOX15B,ARHGAP31,ARHGEF15,BCR,BGN,BIN2,CACNG4,CCDC69,CCND1,CD8A,CHERP,CKS1B,CTBP1,CYP26B1,DAPK3,DIP2A,DNAJC7,E4F1,EPO,EZR,F2R,FAM53B,FEM1A,FGFR1,FOSL2,FRAT2,FSCN1,GALNS,GET4,GMEB1,GNL3L,GYPC,HMCN2,JDP2,LSG1,LTBP4,LUC7L,LZTS1,MAFK,MBD3,MECR,MGLL,MPST,MRI1,MVK,MYPOP,NFATC2IP,NFIC,NT5C2,OPA3,PGRMC2,POLR3F,PPDPF,PRELP,SCAMP4,SFXN5,SGPL1,SLA,SLC29A2,SLC9A1,SNX22,TCF7,TK1,TMEM184A,TMEM30B,T…
miR-718 (miRNAs w/seed UUCCGCC)	Activated	4.902	0.0261		mature microrna	A4GALT,ASB6,BAD,CD8A,CLIC5,CLOCK,CNDP2,CSF2RB,CTPS1,CUEDC1,EIF4H,GGACT,GRK2,HK1,KIAA0930,LHX6,LIPE,MAFK,MAPKAPK2,MRPS26,MVB12A,NLRC5,PIP5K1C,PPDPF,RNF44,SIPA1,SKI,SLC6A20,SNX22,SPSB2,STK40,TAP2,TCF7,TMEM184B,ZNF831
miR-1207-3p (and other miRNAs w/seed CAGCUGG)	Activated	4.903	0.0131		mature microrna	ABHD10,ABI3,ACKR3,ACP4,ADAM12,ADCY5,ADO,AMFR,ARHGAP27,ARHGEF6,ARL11,BATF3,BUD23,CCNC,CDR2L,CHST7,CKS1B,CLIC5,CLPP,CNDP2,CNN1,COPS7A,CRY2,CTSD,CUEDC1,DACT1,DDX6,DOK2,DOK3,EPHB4,ERLIN1,ESAM,ETV5,FAIM2,FAM167B,FAM46B,FAM78A,FCER1G,FNDC4,FOXRED2,GALC,GMEB1,GNA12,IRAK4,KIF17,KLF3,LBP,LENG9,LETMD1,LRIG2,LRRC8E,LRRK1,LY86,MAP3K11,MCOLN2,MIF4GD,MRC2,MRPS2,MXD4,NAPA,NEURL1,NGLY1,NT5M,OTOG,PAN3,PAPLN,PARP1…
miR-3131 (and other miRNAs w/seed CGAGGAC)	Activated	4.907	0.00337		mature microrna	ABL1,CCDC106,CYTH4,DDX20,DEPDC5,DLL1,EBI3,EVI5L,FAIM2,FOXK1,GP2,GPR37L1,HIVEP3,IL2RB,ITGA10,MBD3,MTCL1,NAA60,NDUFS7,NISCH,NME3,NUDCD2,NUP210L,PARVG,PIP5K1C,PPARGC1B,PQLC1,RAB11FIP3,RAB14,RAB35,SCAMP4,SMC3,SMCR8,SNX8,STK4,TAB1,TFEB,TMEM184B,TMEM30B,TNRC6C,TTYH2,TULP4,WNK2,ZBTB34,ZBTB47,ZNF532,ZNF783,ZYX
miR-602 (miRNAs w/seed ACACGGG)	Activated	4.907	0.00376		mature microrna	ADAP1,ADD1,ADGRA1,ADGRE5,ARHGAP10,AXIN1,BMP6,CALM1 (includes others),CAPN1,CRACR2B,FOXA3,FOXP3,HSF1,IL21R,LAMC1,LPIN2,LZTS2,MAFK,MAP4,METRNL,MRPS33,NFIC,NRCAM,PIGQ,PIP4K2A,PQLC1,RAC2,RAPGEF1,RAPGEF3,RASL10B,RNF220,RNF4,SCAMP4,SLC12A7,TAGLN,TAL1,TESK1,TMCC3,TMEM181,TMEM94,TSC22D4,TTL,TTPAL,UBAC1,WNK2,WSCD2,ZBTB46,ZNF584
miR-4268 (miRNAs w/seed GCUCCUC)	Activated	4.919	8.28e-05		mature microrna	A4GALT,ADGRA1,AGTRAP,AKT1,APBB1,ARID5A,ARMC5,ATG7,ATL2,BBS4,BECN1,BIN2,CAMSAP1,CLEC14A,CLTB,CNIH4,CNTFR,CSRP1,CYR61,CYTH4,DBNDD2,DHRS3,DTNB,EMC10,FAM131C,FLT4,FOXK1,GAB4,GNB2,GTF2E2,HSD17B3,ITM2C,KIRREL2,LAMTOR1,LETMD1,LZTS2,MAML2,MAPKAPK2,MICAL3,MRC2,MTCL1,MUL1,MYH9,NCK2,NLRC5,NME3,NTPCR,OGDH,ORC3,PDZD2,PEA15,PHB2,POU2F1,PSD4,RAB11FIP3,RASAL1,RHOBTB2,RPL36A-HNRNPH2,SAMD4B,SERPIND1,SLIT3,STX17,SU…
miR-6070 (miRNAs w/seed CGGUUCC)	Activated	4.919	0.000209		mature microrna	ABHD17A,ADD1,ADGRA2,ANXA13,ARMC5,ATG9A,C7orf25,CTPS1,CYTH4,ECE1,FADD,FKRP,GNAI2,GPC1,GPR132,GRIK5,INPP5E,LIMK1,LSG1,LTBP4,MEN1,MGAT4B,NCK2,OTOG,PALLD,PAPD7,PARVG,POU2F2,PRPSAP2,PRR12,PTBP1,PTPN14,RAB35,RASGRP2,RNASEH2C,RNF220,RPUSD1,SLC25A6,STX6,TBC1D8,TMEM86B,TRIM7,WSCD1,ZHX2,ZNF572
miR-4737 (miRNAs w/seed UGCGAGG)	Activated	4.938	0.0113		mature microrna	AP1B1,ARHGEF15,ATP11A,BICD2,CLSTN1,CTPS1,CYP1A2,EMC10,EMILIN1,FGFR1,FICD,FNBP1L,FOSL2,GP2,IRF9,LHPP,LYST,MAGIX,MAPK1,MN1,NAA60,NISCH,PFKFB3,PRELP,PTPRU,PWWP2B,RNF44,SEC31B,SEMA4C,SLC6A6,SULF2,TBCD,TCF21,TCN2,TOB2,TOR4A,TPPP,TSPAN11,TTL,WTIP,WWOX,ZC3H4
miR-6836-3p (miRNAs w/seed UGCCUCC)	Activated	4.971	0.0106		mature microrna	A4GALT,ABL1,ACKR3,ADAMTSL1,ADCY5,ADRA2B,ADRB1,AMOT,AOAH,AP5Z1,ARHGAP4,ARMC5,ASB7,ASNA1,BIN2,C15orf39,CARHSP1,CCDC152,CCND3,CHST2,CKS1B,COPS7A,CSRP1,CTBP1,CXorf56,DNAJC7,EFHD2,EHD4,ENTPD4,EXOSC3,FAIM2,FAM129A,FAM78A,FECH,FLT1,FNBP1L,FOXP3,FURIN,FZR1,GALNS,GALNT10,GNL3L,HCFC1R1,HDAC11,HSPA12B,IQCN,ITPKC,JDP2,KCTD12,LACTB,LENG9,LIPH,LSG1,LSS,LUC7L3,MARK2,MED4,METTL6,MICALCL,MIF4GD,MMRN2,MOB3A,MRPL49…
miR-125b-5p (and other miRNAs w/seed CCCUGAG)	Activated	4.986	0.00327		mature microrna	ACADS,ACCSL,ACSS1,ADAT1,AGTRAP,AKT1S1,APBB1,ATL2,B3GALNT2,BATF2,BCL2L2,BIN2,BRPF1,C15orf39,C1orf109,C4orf19,CAPN1,CCDC124,CCDC88B,CD44,CD8A,CDH5,CDR2L,CSNK2A1,DNAJC19,ECE1,EIF4EBP1,ENPP1,ENTPD4,EPO,FAAP100,FADS3,FAM131C,FAM78A,FEM1A,FRAT2,GALNS,GEMIN2,GGT7,GMIP,GORASP1,GP2,GPC1,GTF3C3,IBA57,ID2,ID3,IL10RA,IL16,IL2RB,LOXL1,LRRC25,LYVE1,LZTS1,MAP2K7,MAP3K10,MAP3K11,MAPKAPK2,MAPRE2,MFHAS1,MOB3A,MS4A…
miR-7515 (miRNAs w/seed GAAGGGA)	Activated	5	0.0386		mature microrna	ABCB8,ACKR2,AGTRAP,ALDOC,ANGPTL2,APBB1,APOO,BCL2L1,BRPF1,BTBD6,CCND3,CD151,CDR2L,CEACAM19,CFL1,CKAP4,CMKLR1,CNOT6L,COPS7A,COQ8B,CTPS1,CYP26B1,DDX52,DEF6,DNAJC7,EFHD2,EFNB1,EHD2,EPB41L1,FAIM2,FAM131C,FAM76A,FBLIM1,FBRS,FGR,FLT4,FMNL3,GALC,GAS2L1,GMPS,GORASP1,GP2,GRK6,ID3,IMPDH1,IRF2BP1,JDP2,KCTD6,KIF21B,LACTB,LAMTOR1,LRCH4,LRP10,LRRC25,LZTS2,MAPK7,MAPKAPK2,MARK2,MARVELD1,MBD6,MECR,METTL6,MIF4GD,MK…
miR-4634 (miRNAs w/seed GGCGCGA)	Activated	5.013	0.00682		mature microrna	ARHGAP27,ARL11,AXIN1,BRPF1,CCDC69,CDR2L,CRAMP1,CSPG4,CTSD,CUEDC1,DAPK3,DCUN1D2,DNAJC24,EHD2,EHMT1,EVI5L,F12,F2R,FEM1A,GRK2,HDAC10,LRP10,LRRC1,LZTS1,MFAP2,MKNK2,NAA60,NFATC2IP,NFIC,OGFOD3,OPA3,PCBP3,PDCD7,PLXND1,POLR3F,RASGRP4,SMCR8,SNX22,TBC1D24,TMEM201,TRIOBP,TUBB6,USHBP1,YPEL1,ZBTB3,ZNF527
miR-585-3p (miRNAs w/seed GGGCGUA)	Activated	5.02	7.72e-06		mature microrna	AKT1S1,BICD2,C1orf174,C8A,CCDC125,CRKL,DBNDD2,EFNB1,EHD2,EHD3,EPB41,FKRP,FOXK1,FSCN1,GMPS,GNA12,GPR132,GRK6,HRAS,IER5,IQSEC2,IRF9,JDP2,KIAA0930,KIF1A,KLHL21,LIMK1,LLGL1,LPGAT1,LRIG2,LTBP4,MAPK1,MFHAS1,MOB3A,MRPL4,MYO1C,NPDC1,P2RY11,PAPD7,PAPLN,PPP1R3D,PRPF4,RASGRP4,RASL10B,REXO1,RPUSD1,SCAMP4,SCGB1A1,SHISA5,SLC13A5,SLC37A2,SLC39A13,SNX15,SOCS5,SUN2,TBC1D24,TENM3,TERF1,TGFB1I1,TSPAN11,TSPAN18,TSPA…
miR-4269 (and other miRNAs w/seed CAGGCAC)	Activated	5.025	0.00617		mature microrna	ACO2,ADAT1,AGTRAP,AP1B1,APP,ARAF,ARID5A,ARSA,ASB7,ATXN7,BCL9L,C11orf68,CDH5,CETN3,CHST11,CPNE8,CYSTM1,DECR2,DOK3,DPH5,DRAM1,EFHD2,EHD3,EIF4H,ERF,GALNS,GMIP,GNA12,GPR146,GPR37L1,GPX3,GYPC,HDAC1,HUNK,IGDCC4,IRGQ,ITGA10,KCTD6,KIF21B,LDLR,LMOD1,LUC7L,MARVELD1,MBD3,MGAT4B,MRI1,MSL3,MSN,MTCL1,MYO1D,MYPOP,NCF1,NUDCD3,PAFAH1B1,PAPD4,PFKP,PHF19,PIK3R5,RAB8A,RAPGEF5,RELT,RPL7L1,RPS6KL1,SEC31B,SERPINH1,SHIS…
miR-3080-5p (and other miRNAs w/seed GAAGCGC)	Activated	5.096	0.0315		mature microrna	ABCC1,ABHD17A,ACTN4,ADO,ASB6,CEP104,CSNK2A1,CTPS1,EFHD2,ENTPD2,ESS2,EVI5L,GAS6,GPC1,HDAC10,LAMP1,LZTS2,MAGIX,MCRIP1,MVD,NCK2,NOTCH4,NSMCE3,NTN1,PAPLN,PCDHGC5,PEX14,PODXL2,RPL36A-HNRNPH2,RPS6KL1,SLC39A13,SMPD4,SNX9,SOX18,TTC28,TUBB6,ZNF385A
miR-6753-5p (miRNAs w/seed ACCAGGG)	Activated	5.112	0.00202		mature microrna	ABCC1,ACADS,ADIPOR1,AKT2,ANAPC13,ARHGDIA,ARL4C,BAHCC1,BBS4,BECN1,C1QTNF1,C4orf19,CACNG4,CALM1 (includes others),CAVIN1,CCDC138,CCDC69,CCDC71,CCND2,CDH5,CEACAM19,CFL1,CLIC5,CREB3L1,CRKL,CSPG4,CUX2,CXorf58,CYB5R1,CYP26B1,DGAT2L6,EFHD2,ELK3,ENHO,ENTPD7,EPB41L1,ETV5,FADS3,FAM129B,FBRS,FNDC4,FOXS1,FURIN,G3BP1,GAREM2,GAS1,GGACT,GIPC1,GMEB1,GNB1,GPR37L1,GRK6,ITGA10,KIAA0930,KIRREL1,LDLR,LIPH,LRFN4,MAPK1…
miR-1249-3p (and other miRNAs w/seed CGCCCUU)	Activated	5.126	0.00252		mature microrna	ADGRE5,ARHGEF15,ASB7,ATG9A,CD82,CD93,CUEDC1,CYP26B1,DKK3,EPHB4,ETV5,FAM53B,FLT1,FZR1,GPSM1,GRB14,GRIK5,KLF3,KLHL26,MICAL3,NCK2,NDUFS7,NRXN2,PAQR4,PLEKHM2,POU2F2,PWWP2B,RAB1B,SERPING1,SH3RF3,SLC29A2,SLC39A13,SSBP4,STAC3,SULF2,SWT1,SYNGR1,TMEM184A,TOR4A,TRMT61A,TTC22,WNT9B,ZBTB16,ZBTB22
miR-760-3p (and other miRNAs w/seed GGCUCUG)	Activated	5.127	0.0435		mature microrna	ACKR3,ACSS1,ADAMTSL2,AKAP12,AMBRA1,ANGPTL2,ANKRD11,AP1B1,AP4E1,ARNTL,ARRDC2,ASB7,ATP6V0D1,ATXN7,BATF2,BATF3,BCL2L2,BGN,BIN2,C15orf39,C19orf24,C4orf19,CCDC97,CDR2L,CKS1B,CLIP2,CLPP,CMTM3,COG7,COPS7A,CRY2,CSNK2A1,DBNDD2,DGAT2L6,DGKG,EIF4H,EIPR1,ELMSAN1,EPB41L3,EPO,ESS2,FABP3,FICD,FNDC4,FOXP3,GALC,GALNT10,GIT1,GPATCH2L,GPRC5B,GRK5,GSDMA,HBEGF,HIVEP3,HNRNPA2B1,HS1BP3,IRAK4,KCTD12,LAMTOR1,LIMK1,LRRC32…
miR-3194-3p (miRNAs w/seed GCUCUGC)	Activated	5.129	0.000247		mature microrna	ABL1,ACKR3,ADAMTSL1,ADORA2A,AGTRAP,ALDOC,AP1B1,AP4E1,ARHGEF15,ASB2,ASB7,BATF3,BBS4,C1QTNF1,C5orf22,CAVIN1,CCDC30,CCNY,CDCA4,CLDN5,CMTM3,CNTFR,COG7,DBNDD2,DCUN1D2,DDO,DOHH,EHD4,EIF1AX,EIF4H,ENPP1,FABP3,FAM149B1,FGR,FNBP1L,FNDC4,GAS2L1,GGH,GOLM1,GPATCH2L,GPR132,GPR146,HESX1,HIVEP3,HMOX1,ID3,LIPH,LRRC2,LRRC32,LSG1,LYL1,MAP2K7,MED16,METTL9,MFHAS1,MGLL,MIF4GD,MRPL38,MRVI1,MTFR1L,NAA60,NCK2,NMT2,NOSTRI…
miR-139-3p (miRNAs w/seed GGAGACG)	Activated	5.17	0.0482		mature microrna	ADGRA1,AKT1S1,ANAPC13,ARMC2,ATP11A,BARX2,CCDC106,CD151,CHERP,CHST7,COX8A,CXorf56,DNAJC7,DUOX2,EHD4,EIF1AX,FADD,GLT8D1,GNA12,GPX3,HUNK,IFRD2,IQSEC2,KIRREL1,KLHL21,KLHL26,LRRC32,LTBP4,MAP4,MCRIP1,MIER2,MOB3A,NCK2,NKIRAS2,NT5M,NUDCD3,OGFOD3,OLFML2A,PFDN1,PFKL,PIGS,PLBD2,POLR3F,PSTPIP1,PXN,RAB11B,RALBP1,REM1,RHOG,RNF220,RSAD2,RUNX3,SLC25A19,SLC25A39,SLC29A2,SPECC1L,STK25,STMP1,TAP2,TMEM125,TNIP2,TSPA…
miR-3177-3p (miRNAs w/seed GCACGGC)	Activated	5.185	1.1e-08		mature microrna	ABHD17A,ABHD8,ABLIM1,ADAMTS2,ARHGAP4,ATP1B3,BAD,CACNG4,CAPN1,CEP104,CHERP,CSNK1G2,CXCL16,DHX34,EIF4H,ETV5,FAM53B,FBLIM1,FICD,FLNA,FRMPD3,GALNT10,GNA12,GNL3L,HAGH,HNRNPH1,HPCAL1,HS1BP3,IFNAR1,INPP5D,IRAK4,KAZN,KIAA0930,LAD1,LPCAT1,LSS,LZTS1,MAFK,MBD3,METRNL,MLXIP,NAV2,NFIC,NISCH,ONECUT1,PALM,PAQR4,PCSK1N,PPIL2,PPP1CA,PPP1R26,PQLC1,RAPGEF1,RELB,RELT,RFX1,SGPL1,SIVA1,SNX22,SNX8,SP2,SREBF1,TMEM117,TM…
miR-6821-5p (miRNAs w/seed UGCGUGG)	Activated	5.24	0.0465		mature microrna	ADAT1,ADCY5,AHDC1,ATP11A,DDC,DECR2,DKK3,DNASE1L3,DOK3,EHD2,ERG28,FBXW5,FOSL2,GORASP1,GPSM1,ICAM1,IQSEC2,LTBP4,NKIRAS2,NLGN2,PCDHGC5,PLVAP,PTBP1,RAB11B,RIMS1,RNF26,SDK2,STK4,TLNRD1,TMEM117,TPPP,TUBB6,UBALD1,UNC5A,VPS37C
miR-639 (miRNAs w/seed UCGCUGC)	Activated	5.249	0.0344		mature microrna	AATK,ADD1,CCND1,CNN1,CXCL16,CYBA,DHRS3,FOXK1,FOXRED2,HDAC11,HOXB4,KLHL21,LHX6,MAFK,MAGED4/MAGED4B,MARK2,MCRIP1,METTL6,MIF4GD,PAFAH1B1,PEX14,PI4KA,PIAS4,PIK3IP1,PIP4K2A,RAB11FIP1,RARA,RFX1,SEMA4C,SEMA7A,SLC39A13,STK40,TGFB1I1,TMEM200B,TMEM86B,TOR4A,TRIM7,UNC13D,UNC5CL,WNK2,ZNF503,ZNF532
miR-1911-3p (miRNAs w/seed ACCAGGC)	Activated	5.268	0.000693		mature microrna	AATK,ACSF3,ADRA2B,AGTRAP,ARHGAP44,ARMC5,ATG7,ATP2A3,BTF3L4,CD151,CD44,CLSTN1,CRY2,CSPG4,CXorf58,DBNL,DES,DMTF1,DNASE1L1,DPM1,E4F1,EHD4,EMC10,ENTPD7,FBLIM1,FBLN5,FGFR1,FNDC10,FNDC4,FOXK1,FOXRED2,GGACT,GNL3L,GRK6,GTF3C1,HMGB1,IDH3G,IL10,IL2RB,KCNK6,KCTD6,KIAA0753,KIF21B,KRT7,LAMTOR1,LGR4,LRP10,LSG1,MAP2K7,MAPKAPK2,MAPRE3,MBD3,MBOAT7,METTL6,MLST8,MPST,MRPL49,MRPS18A,MVK,MYO1D,NDUFS7,NKIRAS2,NMD3,NMT…
miR-4476 (and other miRNAs w/seed AGGAAGG)	Activated	5.277	0.0183		mature microrna	ABHD10,ABHD17A,ABHD8,ACKR2,ACO2,ADGRA1,AMN1,ARHGEF10,BAG6,C11orf68,C1QC,CAPN1,CCND1,CD72,CD8A,CDC16,CKB,CKS1B,CLEC14A,CLTA,CSF2RB,DBNL,DOK3,EHD2,EIF4EBP1,ESAM,FAIM2,FBLIM1,FBRS,FBXL19,FGR,GGACT,GIPC1,GLYATL2,GP2,GPR37L1,HCFC1R1,HOXB4,ID3,IER5L,IFRD2,IGDCC4,IKBKE,ISLR,KCNIP2,LAMTOR1,LCN1,LDLR,LRCH4,LRRC32,MAP2K7,MARVELD1,MAT2A,MCRIP1,MECR,MKLN1,MMRN2,MRPS33,MTMR6,NAPB,NAV2,NOTCH3,NR1H2,NRXN2,NSUN7…
miR-4713-3p (miRNAs w/seed GGGAUCC)	Activated	5.277	0.0446		mature microrna	ADD1,ADSSL1,AKNA,AP2M1,APLNR,ARAF,CATSPER2,CCDC22,CCNJL,CDR2L,CERCAM,CFL1,CLOCK,COL27A1,COQ8B,COTL1,CSF1R,DCHS1,DECR2,DOCK8,ECE1,EHD2,EHD3,EIPR1,ELF2,ENHO,EZR,FNDC10,GALNT10,GNA12,GPR37L1,HK1,HUNK,IL2RB,LAMTOR1,LRRC32,METTL6,MRI1,MYL9,NECAP2,NLRC5,NOTCH4,PCSK1N,PDCD1,PEPD,PHF19,PLEKHO2,PLVAP,PTBP1,PTGDS,PXDC1,RAC2,RNF4,SCAMP4,SLC39A4,SMC3,SNX22,SRSF1,STK25,SUMO1,TAL1,TK1,TMEM184A,TMEM30B,TRAPPC9,…
miR-503-5p (miRNAs w/seed AGCAGCG)	Activated	5.285	0.00167		mature microrna	AATK,ABHD17A,AKIRIN1,ALKBH3,ARHGDIA,ARL2,ASAP1,BCR,BZW1,C1QTNF1,CCDC85C,CCND1,CCND2,CCND3,CDC37,CDCA4,CDK8,CLEC4G,CLTB,CNOT6L,COL6A1,CYP26B1,DMTF1,DNAJC24,DYRK1B,EIF4H,FGFR1,FKRP,FLNA,FNDC4,FOXF1,FOXK1,FUCA1,FXYD2,HIC1,HLX,HOXB4,IGF1R,ISLR,KLHL26,LENG1,LHPP,LRCH4,LRP10,LRRK1,LSP1,LY86,MAGIX,MNT,MRPS2,MSR1,NAE1,NDUFA4,NISCH,NSMCE3,OCRL,OTUB1,PAFAH1B1,PELI3,PIGQ,PIK3IP1,PISD,POLR3F,POU2F1,PSD4,PURA…
miR-6851-3p (miRNAs w/seed GGCCCUU)	Activated	5.288	0.000666		mature microrna	ABL1,ADGRF5,AP1B1,APBB1IP,ARHGEF15,ASB6,B3GALT1,BCL2L1,BRPF1,CABIN1,CCDC85B,CHST7,CLIC5,COL4A2,DARS,DHX8,EEFSEC,EIF4EBP1,ENHO,EPO,FAAP100,FAIM2,FAM78A,FOXS1,FRY,GEMIN8,GPR37L1,GPX3,HMOX1,HOXB4,IGF1R,IGFALS,IGFBP6,IRAK4,ISLR,ITGA5,ITPKC,KCNAB2,KCNIP2,LRRK1,LYVE1,MAP4,MBD3,METAP1D,MN1,MRPL10,MTERF4,MYO1C,MYRFL,NAPB,NCOR2,NUMA1,OSBPL5,PAQR4,PELI3,PFDN1,PHF19,PISD,PLPP7,PRF1,PRPSAP2,PYGB,RGMB,RHBDD3,…
miR-6869-3p (miRNAs w/seed GCCGCGC)	Activated	5.303	0.0138		mature microrna	ABHD17A,ADAP1,CCDC85C,CLDN5,CUEDC1,GET4,GNB1,IQSEC2,JDP2,KIF1A,LINGO1,LPAR2,MAFK,METAP1D,METTL22,MKNK2,NCF1,NME3,NRXN2,NTN1,PAPD7,PLXNA1,PRELP,PTBP1,SKI,SPECC1L,TOR4A,TPPP,TUBB6,UBALD1,ZMYND19,ZNF787
miR-6862-5p (and other miRNAs w/seed GGGCAUG)	Activated	5.312	0.00443		mature microrna	ADGRA2,ADO,ALOX15B,ANKMY2,ATN1,BARX2,BCL2L1,BCL2L2,BTBD2,CALM1 (includes others),CCDC22,CCND3,CEP44,CHERP,CHMP2A,CKAP4,CNN1,CREB3L1,CRIP3,CXorf56,CYP26B1,CYTH4,DENND3,DHX36,DMWD,DNAJC24,DNASE1L3,EFHD2,ERICH5,ERMP1,ETV5,FAM129A,FAM46B,FKRP,FNDC10,FZD1,GAREM2,GATB,GNA12,GNB2,HBEGF,HDAC11,HS1BP3,IKBKE,IL10,IRAK4,IRGQ,KCNC4,KIF17,KIRREL2,KLHDC1,LBP,LHPP,LIMK1,LTBP4,MAP4,MBD3,MDK,MN1,MOB2,MRI1,MS4A3,M…
miR-7044-3p (and other miRNAs w/seed UGCAGCC)	Activated	5.317	0.00168		mature microrna	ABR,ADAM12,ADGRE5,ADRA2B,ARL4C,ASB6,ASMTL,ATXN7,BCL2L2,CAPN3,CAVIN1,CCDC85C,CCND3,CD93,CDCA4,CDH5,CENPL,DDX54,DHCR7,DNASE1L3,DUSP14,EIF5,EPB41L1,FAM149B1,FICD,FUT4,FZR1,GATB,HCLS1,HRAS,IGFBP6,IGSF5,INPP5E,KAT5,LCN1,LETMD1,LRIG2,LSG1,LUC7L,MCRIP1,MEF2D,MICALCL,MLST8,MOB2,MRPS2,MYH11,MYO1F,MYO1G,NAA60,NDUFS7,NECAP2,NECTIN2,NLRC5,NOS3,PAQR4,PARP11,POMP,PPDPF,PPP1R16A,PPP1R26,PQLC1,PTPN6,PVRIG,PXDC1,…
miR-4435 (miRNAs w/seed UGGCCAG)	Activated	5.33	0.0104		mature microrna	ABHD15,ACOT7,ADA,ADAT1,AKIRIN1,AKT1,ANAPC4,ANGPTL2,ANXA9,ARHGEF15,ARL11,ATG9A,BICD2,C12orf75,C1QC,C4orf19,CACNG4,CALM1 (includes others),CCDC69,CCND3,CD320,CDH5,CENPL,CKS1B,CLIC5,COIL,COPS7A,CRIP3,CRY2,CUTC,CYP1A2,CYSTM1,DBNL,DCUN1D2,DGKG,DNAJC24,DOK2,ECE1,EHD3,EPHA3,ERICH5,ERLIN1,EVI5L,FAAP100,FAIM2,FAM105A,FBLIM1,FNDC10,G6PD,GALNT10,GOLM1,GP2,HTRA1,ID3,KIF21B,KLHL21,KLHL26,LACTB,LSG1,LSP1,LY86,…
miR-4462 (miRNAs w/seed GACACGG)	Activated	5.336	2.93e-06		mature microrna	ABHD17A,ABHD8,ADAP1,AKNA,AKT1,ATMIN,AXIN1,BBOF1,C1QTNF1,COTL1,CSNK2A1,CTDSP1,ELMSAN1,EPN2,FADD,FAM131C,FES,FOXA3,FOXK1,FOXP3,GAREM2,GIT1,GPX3,HK1,HSF1,IRS1,LDLR,METRNL,METTL9,MLXIP,MXD4,MYOM1,NCK2,NECAP2,NMD3,OCRL,OPA3,OSBPL5,PACS1,PAPD7,PARL,PDE7B,PIGQ,PKMYT1,PRR12,RAB11FIP3,RAI1,RASL10B,SDK2,SKI,SLC12A7,SLC25A6,SLC45A4,SMARCD3,ST6GALNAC4,TBC1D22A,TLN2,TLR7,TMEM181,TMEM184B,TMEM87B,TMEM94,TSC22D…
miR-4690-5p (miRNAs w/seed AGCAGGC)	Activated	5.356	0.0211		mature microrna	ABHD12,ABI3,AKT1S1,ARID5A,ARL2,ARNTL,C11orf68,CCNY,CD72,CDR2L,CLIC5,CLIP2,COTL1,DET1,DOK2,ECM1,ENHO,EPN2,ERF,ETV5,GAB4,GALNT18,HDAC1,ID2,INPP4A,ISLR,ITPRIPL2,KCTD9,LLGL1,MAFK,MAP3K11,MAPK1,MCM2,METTL6,MRPL49,MS4A3,NAA60,NAGPA,NAPB,PAN3,PAQR4,PDLIM4,PNPLA2,PPM1B,PQLC1,PRKAG1,RAB1B,RAMP3,RAPGEF5,REM1,RPS6KL1,RPUSD1,SEC14L5,SEC31B,SEMA3D,SH2D3C,SHISA4,SLC35C2,SLC37A2,SLC47A2,SLC9A1,SP2,SPATA2L,TAF15…
miR-1231-3p (and other miRNAs w/seed GCCCUGU)	Activated	5.363	0.000333		mature microrna	A4GALT,ACVRL1,AGTRAP,ARHGEF7,ASB6,BTBD11,CCDC58,CCDC97,CCND2,CCNJL,CDAN1,CHI3L2,CMTM3,CRLS1,CYFIP2,DACT1,DDC,DDX54,DENND6B,DES,DONSON,EHBP1L1,EIF4EBP1,EPO,ESS2,FAM129A,FAM46B,FLI1,FMNL3,GALNT10,GGACT,GNG7,GOLM1,GPC1,GPR132,GPSM1,GUK1,HMCN2,HUNK,IBA57,ICAM1,IMPG2,KIRREL2,KLHL21,LRRC32,LSS,MAP3K10,MICALCL,MRI1,MRPL49,MTFR1L,NCK2,NRCAM,PARVG,PPP1CA,PTPN14,PXDC1,R3HCC1L,RAB3IL1,RASL10B,RBM38,RNF4,RPL…
miR-6746-3p (miRNAs w/seed AGCCGCC)	Activated	5.364	0.0019		mature microrna	ALDH3B1,ARHGAP4,BECN1,CCDC85C,COL18A1,CTSD,CYP26B1,DGKG,E4F1,FAIM2,FGFRL1,FSCN1,FZR1,GET4,GPS1,GRIK5,HIC1,IER5,IER5L,ITM2C,KIAA0753,KLHL21,LIPH,LMF1,LZTS1,MAGED4/MAGED4B,NT5C2,PIAS4,PLXND1,PODXL2,PPDPF,PQLC1,RBM38,RELT,RHOBTB2,SKI,SLC39A13,SLC6A6,SLIT3,SSBP1,TAL1,TBC1D2B,TMEM125,TMEM51,TPPP,TRMT61A,VASN,XRCC3,YDJC,ZBTB16,ZBTB47,ZDHHC8,ZNF572
miR-4665-3p (miRNAs w/seed UCGGCCG)	Activated	5.376	0.000792		mature microrna	ADO,C21orf2,CACNG4,CKAP4,CLIP2,COTL1,CRTC1,CSNK1G2,EPB41,FURIN,GOLM1,HTRA1,ITGB2,KANK3,LRRC2,MKRN2,MLST8,MMP25,NDUFS7,NFIC,PFKFB3,PIGQ,PIP4K2A,PIP5K1C,PITPNM2,PRELP,REM1,RGS19,RTN4R,SLC8A1,SPON2,SREBF1,ST3GAL2,TIGD5,TSPOAP1,UNC5A,VBP1,VPS26B,WASF2,WLS
miR-194-3p (and other miRNAs w/seed CAGUGGG)	Activated	5.385	0.00458		mature microrna	ADAMTS15,ADD1,ADIPOR1,ADRM1,AIP,ALKBH3,ALOX15B,AMBRA1,APOBR,ARL4C,BAD,BATF2,BCAP29,BTBD11,C19orf47,C1QC,C20orf27,CACNG4,CCDC157,CCDC22,CCDC69,CCDC97,CCNT2,CD44,CDC16,CRACR2B,CREB3L1,CREB3L4,CSRP1,CTSD,CXCL17,DMWD,DZIP3,EDA,EHD3,EHD4,EIF4EBP1,EPB41,ERG28,FAIM2,FAM193A,FGFRL1,FNBP1L,FXYD2,GALNT10,GNL3L,GPATCH2L,GPX3,GTF3C1,IBA57,IRGQ,ITGA5,ITM2C,KAT5,KCNAB2,LHPP,LOXL2,LPAR2,LPCAT1,LPGAT1,LRFN4,LTBP…
miR-3093-3p (and other miRNAs w/seed GUGGACA)	Activated	5.4	0.00159		mature microrna	ABLIM1,ACTR6,AHDC1,APP,ARPC1A,ASAP1,AXIN1,C20orf27,CALM1 (includes others),CD93,CLHC1,CMKLR1,COL27A1,COTL1,CPNE8,CRIM1,CSF1R,CXorf56,DOCK5,EDA,EHD2,FAIM2,FAM53B,FOXJ1,FPGT,FZR1,GALNS,GPR146,GPX3,GRK5,GRK6,HSPBP1,IGDCC4,IGSF8,IL2RB,IMPDH1,INF2,ITM2C,KCNK6,KIAA0930,KLHL21,LIPH,LOXL2,MADD,MAFK,MAML2,MAPK1,MAPKAPK2,MAPRE3,METTL23,MGAT4B,MGLL,MOB3A,MRVI1,NMT2,NRXN2,OIT3,OSBPL5,PAN3,PELI3,PHYKPL,PIAS4,…
miR-23a-5p (and other miRNAs w/seed GGGUUCC)	Activated	5.444	0.00861		mature microrna	ADAM12,ADAMTS2,AMBRA1,ARRDC2,ATP11A,BARX2,BCAP29,BNIP3,C1QTNF1,CAPN1,CCDC97,CCNJL,CD40,CDH5,CLOCK,COMTD1,CTSA,CYB5R1,DNAJC7,ENHO,EPHB4,GGA1,GNGT2,GNL3L,HDAC11,HRAS,ID2,ITGA5,KCNC4,KCTD12,KIAA0753,KIRREL2,KLF6,LRP10,MADD,MARVELD1,MCOLN2,METTL9,MICAL2,MIF,MMP25,MYO1D,NCK2,NT5C3B,NT5M,PALLD,PALM,PARP11,PATZ1,PDCD1,PNPLA2,PSD4,PSKH1,PXN,PYGB,RAB11FIP3,RAPGEF3,RBMX2,RFX1,RNF166,SDHA,SHKBP1,SKI,SLA,SLC…
miR-1203 (miRNAs w/seed CCGGAGC)	Activated	5.461	0.0304		mature microrna	ABHD8,ACSF3,ADAMTSL2,ARHGDIA,BAD,C11orf68,CAPN1,CCND1,CKAP4,CSF2RB,CTNND2,CYP26B1,EFHD2,EHD2,ENTPD4,FNDC10,FOSL2,FOXK1,FOXS1,GGA1,HLX,IDH3G,IL21R,KAT5,KIF17,LBP,LPCAT1,LZTS2,MAN2B1,MAPRE3,PIP5K1C,POLR3F,PQLC1,PTGDS,RAPGEF1,REXO1,SERPIND1,SLC39A13,SLC44A2,SLC6A20,ST3GAL2,TBC1D2B,TESK1,TLE3,TMEM184A,TMUB1,TNK2,TOM1,TSPAN9,WNK2,ZCCHC4
miR-4750-5p (miRNAs w/seed UCGGGCG)	Activated	5.466	0.00109		mature microrna	ABR,AKIRIN1,ASB6,ATG9A,BATF2,BTBD11,C20orf27,CBX6,CCDC152,CHERP,CLSTN1,COMMD3,CXCR3,DAPK3,EIPR1,G6PD,GPSM1,IER5,LIPE,LZTS1,MARVELD1,MKNK2,MOB3A,MTCL1,NOS3,PARVG,PDLIM4,PFKFB3,PLVAP,PODXL2,RAB11B,RAPGEF5,SLA,SNX8,TAB1,TMEM160,TPPP,UNC5A,WNK2,ZC3H4,ZNF638
miR-7977 (miRNAs w/seed UCCCAGC)	Activated	5.474	1.76e-05		mature microrna	ABCC1,ABHD10,ABHD17A,ACKR2,ADORA2A,AKNA,ANKRD33,AP4S1,APOBR,ARAF,ARRDC1,ASB6,C19orf24,C1orf174,C3orf38,CCDC125,CEP44,CHI3L2,CHST7,CMKLR1,COMTD1,COTL1,CRY2,CTPS1,CXCL16,CXorf56,DCAF17,DDX6,DECR2,DIP2A,DNAJC24,ECE1,EPO,EVI5L,EZR,FAM167B,FAM171A2,FBLIM1,FOPNL,FOXK1,FXYD2,GNGT2,GNL3L,GPR37L1,GPRC5B,GTF3C1,HMCES,ICAM1,IL16,IRGQ,ISLR,ITPKC,ITPRIPL2,KCNC4,KDR,KIF17,KLF6,KLHL21,LETMD1,LIPH,LPAR2,LRIG2,LR…
miR-290b-3p (and other miRNAs w/seed AGUGCCC)	Activated	5.513	0.0285		mature microrna	AARS2,BRPF1,C12orf75,CHST7,CLEC14A,CLIC5,CLOCK,CMKLR1,COX6C,DDX54,DENND1A,DGKG,EHBP1L1,EPB41,EPO,F2R,FAM129A,FAM53B,FGD5,FMNL3,FNDC10,FURIN,GALNT10,GAS1,GAS7,GMEB1,GPR137B,HESX1,HIC1,HMOX1,HOXB4,HSF1,HSPA12B,IL10RA,JDP2,KIRREL1,LHPP,MAGIX,MAPK1,MFNG,MRPL49,NCK2,NFATC2,OPA3,PAFAH1B1,PIK3IP1,PLPP3,PPP2R5D,RAB11FIP1,RAB3IL1,RASAL1,RASGRP2,RECK,RELB,RNF4,RPL36A-HNRNPH2,RSL24D1,SDR9C7,SEMA3D,SEMA5A,SE…
miR-1539 (miRNAs w/seed CCUGCGC)	Activated	5.515	3.39e-05		mature microrna	ADAT1,ADCY7,ARRDC2,BCR,CCDC85B,CCND2,CD82,CHD6,CLCN7,CLDN5,COL6A1,DENND1A,DOHH,DTX2,ETV5,EVI5L,F12,GNA12,GPC1,GRIK5,HAGH,IBA57,ITPKC,LTBP4,MAFK,MARVELD1,MMP25,NCK2,NCOR2,NDUFS7,NME3,NPDC1,NSUN7,OSBPL5,PAN3,PIAS4,PLXND1,POR,PPP2R5D,PQLC1,RABL6,RAPGEF1,RIN3,RNF220,SAMD4B,SH3RF3,SLC39A13,SPATA2L,TDRP,TOR4A,TSTD2,TTC3,ULBP3,UNC5CL,WNK2,XRCC3,ZBTB46,ZC3H3
miR-6788-3p (miRNAs w/seed UCGCCAC)	Activated	5.516	3.1e-05		mature microrna	ABHD17A,ACKR2,ALDH3B1,ARHGAP4,ATN1,BAHCC1,CCNY,CDR2L,CLIP2,FAM53B,FBXL19,FOXK1,GAS1,GPR132,HOXB4,IGF1R,INPP5E,KLF6,LTBP4,MBD3,MICAL2,MRPL4,NAA60,NAV2,NUDCD3,OLFML2B,OTULIN,PIGQ,PISD,PLPP7,PSD4,RASL10B,SGSH,TBC1D1,TECPR2,TENM3,TIGD5,UAP1L1,WSCD1,ZBTB4,ZBTB47,ZFP62,ZNF366,ZNF516,ZNF787
miR-6774-3p (miRNAs w/seed CGUGUCC)	Activated	5.528	0.000206		mature microrna	ABCC1,ADARB1,ANGPTL2,ARL4C,ASB6,ATP11A,BCL2L2,BICD2,CAVIN1,CCNY,CLIP2,DCUN1D2,DUSP7,EPN2,EPO,ERG,FAM193A,FGFRL1,FZD1,GIPC1,KCNH2,KLF6,KLHL21,LDLR,LSS,MCRIP1,MTX1,NFIC,NTN1,PIK3R5,PMPCA,POU2F2,RAD9B,RANBP3,RBM38,RIN3,RTN4IP1,SDK2,SHROOM3,SLC2A6,SPRY1,STK25,STK40,TMEM94,TPPP,TSPAN11,TSPAN3,TTYH3,TUBB6,TUBGCP3,UBALD1,ZBTB46,ZMAT5,ZNF516,ZNF783
miR-644a (miRNAs w/seed GUGUGGC)	Activated	5.53	0.00369		mature microrna	ADAMTSL1,AP2M1,APP,ARHGAP27,ARRDC2,ATP11A,BATF2,BCAP29,BCL2L2,C11orf68,C1orf109,CABIN1,CLHC1,CLIC5,CMTM3,CPNE8,CSNK2A1,CSRP1,CTBP1,CTSD,DACT1,DARS,DMTF1,DNASE1L1,DOK3,EBI3,ECE1,EFHD2,EFNB1,EPO,FAAP100,FAIM2,FAM53B,FLNC,FOSL2,FOXP3,FOXRED2,FOXS1,GAB4,GPLD1,GPRC5B,HSF1,HSPBP1,ICAM1,IMPG2,INPP5E,IQCB1,ITGA5,KIF17,KIRREL1,LHPP,LOXL2,MAPRE2,METRNL,MICAL2,MMP25,MRI1,MSR1,MYL9,NUDCD3,OGDH,PCDHGC5,PHF19,…
miR-6886-3p (miRNAs w/seed GCCCUUC)	Activated	5.543	0.0145		mature microrna	ADORA2A,ADRA2B,AMFR,APLNR,ARL11,ASB7,B3GALT1,BATF2,BCL2L1,BCL2L2,CCDC85B,CCND2,CCNQ,CCNT2,CD82,CD93,CDC37,CMKLR1,COTL1,CRY2,CUEDC1,DDX54,EIF3M,ENDOD1,ERG28,ETV5,FADS3,FAIM2,FAM129A,FAM53B,FBRS,GAB4,HNRNPU,HRAS,IL10RA,ITGA5,ITPKC,KCNIP2,MEF2D,MGLL,MICAL2,MIF4GD,MSN,MUL1,MVK,NDUFS7,NFATC2,OXCT1,PAQR4,PARVG,PCDHGC5,PFDN1,PIK3R5,POR,PRPF31,PXN,RAB11FIP1,RAPGEF5,RARG,RNF26,RTF2,SCARA3,SEMA3D,SHARPIN,S…
miR-6729-3p (miRNAs w/seed CAUCCCC)	Activated	5.556	0.00754		mature microrna	A4GALT,ADARB1,AKT1,AMOT,AP2A1,APP,ATG9A,ATP6V0D1,BMP6,C11orf68,CCNY,CD93,CHST11,CLIC5,CLOCK,COPS7A,CSPG4,CTDSP1,DOK2,DUS4L,EEFSEC,ENDOD1,FBXL19,FLII,FOXA3,GAS2L1,GGT7,GNB2,GPR182,HMGB1,HOXB4,HS1BP3,IL21R,IRGQ,ITM2C,KCNIP2,KCTD12,KLF3,LDLR,LIPH,LPAR2,LPGAT1,LUC7L,MAPK1,METTL6,NAGPA,NOSTRIN,NOTCH4,NUMA1,OSER1,PEA15,PIAS4,PIGQ,PLEKHO1,POU2F2,PPIL2,PPP2R5D,PRR5,PXDC1,RAPGEF3,RARG,RNF44,RSL24D1,SCO1,S…
miR-4527 (and other miRNAs w/seed GGUCUGC)	Activated	5.584	0.000455		mature microrna	ABHD17A,ABHD8,AHDC1,AMN1,APLNR,ARHGEF7,ATP2A3,C6orf106,CCDC152,CD8A,CDAN1,CDR2L,CERCAM,CFL1,CLEC4G,CLSTN1,CNTFR,COL4A6,CRKL,CRTC1,DOHH,DPY19L3,DRAP1,ELMSAN1,EML5,EPHB4,FAM46B,FAM53B,FBLIM1,FBLN5,FBXL19,FGD5,FNDC10,FXR1,GOLT1A,GPR37L1,GPSM1,HDAC11,HRAS,HSD17B3,INF2,ITPKC,KCNAB2,LHFPL6,LYL1,LZTS1,MAN2B1,MCRIP1,METTL23,MLST8,MOB2,MRPL49,MTMR6,MUC1,MYO7A,NCOR2,NDUFS7,OSER1,PAPD4,PCDH12,PDCD1,PEPD,PHY…
miR-4529-5p (miRNAs w/seed GGCCAUC)	Activated	5.59	0.0239		mature microrna	ABCC1,ACTN4,ADAM12,ADSSL1,ANAPC4,ARHGEF15,ARHGEF6,ATP2A3,CAVIN1,CDH15,CNOT6L,COIL,CRKL,CYB5R1,DBNL,DOK2,DYRK1B,EHD3,EPHA3,ERG,FADS3,FOXA3,GEMIN2,GMIP,GNGT2,GPSM1,GYPC,HAUS7,IL2RB,ISLR,KCNK6,KIRREL2,LAMC1,LHPP,LLGL2,LOXL1,LRRC2,LZTS2,MLST8,MRPS18A,NOS2,P2RY11,PAFAH1B1,PDCD1,PFDN1,PIK3IP1,PIP5K1C,PKP3,PLVAP,PPIL2,PPM1B,PRKAR1A,RAB38,REM1,SEC14L1,SIRT7,SLC25A6,SLC6A20,SNED1,SPECC1L,SRP72,STK25,SYNGR…
miR-4655-3p (miRNAs w/seed CCCUCGU)	Activated	5.603	0.0111		mature microrna	ABHD8,ABR,ADCY5,ADRA2B,AGAP3,AKNA,ARHGAP31,ARHGEF15,BANP,CCDC69,COMTD1,DOHH,EFHD2,FGD5,FLT1,GPR37L1,INPP5E,KIF26A,KLF3,LPIN2,LSS,MAFK,MAPRE2,MBD3,NACC2,NLGN2,OGDH,ONECUT1,PRELP,PXDC1,RAB1B,RABL6,RUNX3,SLC4A2,SMCR8,SNX22,SPATA2L,STAC3,TMEM30B,TNIP3,TPPP,UAP1L1,UBE3A,UPF1,ZNF385B,ZNF503
miR-6499-5p (miRNAs w/seed CGGGCGC)	Activated	5.612	0.00244		mature microrna	AATK,ABHD17A,ABR,AGTRAP,AP4E1,ARL4C,CDCA4,CHERP,CLDN5,COMMD3,COTL1,CTSD,CXCR3,ELMSAN1,EMC10,ENTPD4,FBXW5,FOXK1,GMPS,GRIK5,ID3,IMPG2,INF2,LONP1,LTBP4,MAP2K7,MARVELD1,MCM5,MCRIP1,MGAT4B,MICAL3,MIER2,MYO1D,NCK2,NFIC,PAPD7,PDLIM4,PFKFB3,PIP5K1C,PLVAP,PODXL2,RAI1,RUNX1,SOX18,TAB1,TAPBP,TMEM160,TOR4A,TPPP,TXNRD2,ULBP3,WBP2,WNK2,YIF1B,ZFPM1,ZMYM1
miR-6717-5p (miRNAs w/seed GGCGAUG)	Activated	5.657	0.00111		mature microrna	ACSF3,ADARB1,ADCY5,ADCY7,ATG7,ATP6V0C,CAV2,CD44,COL27A1,CSRP1,CYTH4,E4F1,ERG,FBXW5,FXR1,FXYD2,GORASP1,GYPC,IGDCC4,IQSEC2,ITPRIPL2,KIAA0930,MKNK2,MRPL4,MYH10,NAV2,NFIC,NLRC3,NPR1,OGFOD3,PANX2,PIGQ,PPARGC1B,PQLC1,PRELP,PYGB,RAB8A,SLC39A13,SLC6A20,SMCR8,ST3GAL2,TAB1,TMEM11,TNIP3,TNS1,TPST2,VASH1,ZBTB22,ZNF385A,ZSCAN25
miR-345-5p (and other miRNAs w/seed CUGACCC)	Activated	5.657	0.0415		mature microrna	AARS2,ACADS,ALOX15B,AMBRA1,APBB1,ARRDC2,ATP2A3,BATF2,BBS4,BIN2,C1QTNF1,CCDC97,CDC7,CMKLR1,COQ8B,CORO1A,CTDSP1,CYTH4,DENND1A,DPYSL3,DTX2,DYRK1A,ECM1,ENHO,EPB41,EPN2,FABP3,FADD,FBXL19,FMNL3,FNDC4,GAREM2,GAS7,GGA1,GMIP,HS1BP3,ID2,ITPKC,KLF3,MAP3K11,MARK4,MCM2,MCRIP1,MMP25,MRC2,MRPL49,NAPA,PCDH12,PDCD1,PEA15,RNF44,RUNX3,SAMD14,SDR9C7,SERINC3,SNX8,STK40,TAPT1,TBC1D24,THEM6,TMEM125,TMEM184A,TNIP2,TTLL1…
miR-6789-5p (miRNAs w/seed UAGGGGC)	Activated	5.667	1.3e-05		mature microrna	ABHD17A,ACCSL,ADAMTSL4,AP5B1,BATF2,CCND3,CCNT2,CDC37,CDC7,CHIA,COPS7A,CTDSP1,CXCL17,DBNDD2,DNAAF5,EFNB1,EHD2,EIF1AX,ENTPD2,EPN2,EVI5L,FGR,FOSL2,FOXK1,FSCN1,GIT1,GNA12,GNL3L,GRK6,IMPDH1,ISLR,KCNIP2,KCNK6,LIPH,LTBP4,LZTS1,MDK,MEF2D,MEN1,MFGE8,MIEN1,MKRN2,MSN,NOTCH4,NUDCD2,PALM,PDE5A,PEA15,PGRMC2,PIK3IP1,PKD1,RFX1,RSAD2,SENP1,SLC39A4,SLC6A6,SMARCAD1,SMCR8,SP2,SPSB2,STAB2,SYNGR1,SYNPO,SYP,TAF3,TBC1D2…
miR-4701-5p (and other miRNAs w/seed UGGCCAC)	Activated	5.667	0.0498		mature microrna	ABLIM1,ADGRE5,ANAPC4,AP2M1,ARHGAP45,ARHGEF15,ARL4C,ATG7,BATF3,BNIP3,C12orf75,CACNG4,CCDC22,CCDC69,CCND3,CD40,COL4A6,CSNK2A1,CTU2,CXCR3,CYP1A2,CYSTM1,DBNL,DNAJC24,DRAM1,ENDOD1,ETV5,FAIM2,FURIN,GAS1,GAS2L1,GGA1,GMIP,GRINA,GSDMD,HEXIM1,IGDCC4,IGF1R,IKBKE,IL10,LHX6,LIPH,MFGE8,MGAT4B,MGEA5,MICAL3,NOTCH4,NOVA2,OSER1,PEX14,PLXND1,PQLC1,PRKAR1A,PTPN6,PYGB,RAB1B,RAB3IL1,RGS19,RIMS1,RNF215,RNF26,RTF2,SDHA,…
miR-181d-3p (miRNAs w/seed CACCGGG)	Activated	5.695	0.000281		mature microrna	ADAM12,ANGPTL2,ARMC5,ATP1B3,B3GALNT2,BAHCC1,BBOF1,CARD11,CCDC71,CKAP4,CLIC5,CRACR2B,CUEDC1,DNASE1L1,ECE1,ECEL1,EEFSEC,EMC10,FADS3,FAM53B,FOXF1,FOXK1,GATB,GNG7,HAGH,HPCAL1,KIAA2013,KIRREL2,LHPP,LRRC1,MBD3,MCRIP1,MEF2C,NCK2,NUDCD3,PANX2,RAB3IL1,RASL10B,RFX1,RIN3,RPL36A-HNRNPH2,S1PR4,SERPIND1,SNX22,SNX8,TECR,THY1,TMEM181,TMEM184A,TNIP2,TNK2,TOR4A,TUBGCP5,XRCC3,ZDHHC23,ZNF503,ZNF831
miR-1289 (miRNAs w/seed GGAGUCC)	Activated	5.703	0.00955		mature microrna	ADCY5,AGAP3,AKT2,ALOX15B,AMOT,ANKRD11,ARAF,ARHGAP31,ARHGAP45,ARMC5,ATL2,ATXN7,BCL2L1,BECN1,C1QTNF1,C20orf27,C21orf2,CALM1 (includes others),CAVIN2,CCDC71,CD79A,CDC16,CERCAM,DET1,ERMP1,ESS2,F2R,FAM129B,FAM193A,FBRS,FBXL19,FEM1A,FES,FRAT2,FSCN1,GMIP,GRIK5,GRK6,HK3,HSPA12B,IER5L,IL10RA,KATNA1,KLF3,LACTB,LETMD1,LY86,MCRIP1,MOB3A,MRPL4,NDUFS7,NKIRAS2,ORC3,P4HTM,PEA15,PGRMC2,PIK3IP1,PLPP7,RAB11FIP3,RAL…
miR-6125 (miRNAs w/seed CGGAAGG)	Activated	5.729	0.011		mature microrna	ABCB8,AOAH,BAD,CAVIN1,CCDC106,CCNY,CD40,EIF4EBP1,FAIM2,FAM129B,GHDC,GNB1,KLF6,LTBP4,MARK4,MEN1,METAP1D,MOB3A,MRPL36,MRPS12,MVK,NAA60,NFIC,NTPCR,OPA3,OSBPL5,PALM,PEX14,PQLC1,SAG,SGSH,SLC29A2,ST3GAL2,TBC1D2,TCF7,TDRP,TMED1,TMEM37,UCP2,VPS26B,ZER1,ZNF385A,ZNF532,ZNF787
miR-3193 (miRNAs w/seed CCUGCGU)	Activated	5.741	0.000876		mature microrna	ADAT1,ARHGAP45,ATP11A,BAHCC1,BCR,BTBD2,DECR2,DENND1A,DNAJC18,DPYSL3,EHD2,ERG,ERG28,F12,FLT1,FOXF1,GIPC1,GRIK5,HAGH,HIVEP3,HRAS,ID3,IL16,MAFK,MARVELD1,MCRIP1,NCK2,NCOR2,NDUFS7,NPDC1,NRP2,OSBPL5,PAN3,PQLC1,RAPGEF1,RCN3,RIN3,RNF220,RNF26,SETDB2,SFI1,SGSH,SH3RF3,SH3TC1,SLC12A7,SLC6A6,SPATA2L,TSTD2,ZBED1,ZC3H18,ZNF385A
miR-4520-5p (miRNAs w/seed CUGCGUG)	Activated	5.777	0.000304		mature microrna	ADAT1,AHDC1,ARHGEF17,ATP2A3,BCL2L2,CAMSAP1,CLEC4G,CSNK1G2,DECR2,DENND1A,DKK3,EHD2,ELMSAN1,ERG,ERG28,FBXW5,FGFRL1,FOXK1,GPR146,HAGH,HIVEP3,HOXB4,IDH3G,IGF2BP3,KIAA2013,KIF26A,LIMK1,MDFI,METTL9,MLST8,MOB2,MOB3A,MYH11,NDUFS7,NKIRAS2,NLGN2,NR1H2,NTN1,PAFAH1B1,PAN3,PBDC1,PDE7B,PIAS4,PIP4K2A,PPARGC1B,RAPGEF5,RNF220,RNF26,S1PR4,SLC25A6,STK25,STK4,TAP2,TPPP,UBALD1,UNC5A,WARS,WWOX
miR-4479 (miRNAs w/seed GCGCGGC)	Activated	5.778	0.00109		mature microrna	ABHD17A,AKT1S1,APOE,BGN,CCDC106,CCNQ,CLEC4G,CLSTN1,COTL1,CRKL,CSNK1G2,EHBP1L1,ELMSAN1,FAM53B,FMNL1,GAS6,GPR132,IGDCC4,LOXL2,LTBP4,MARVELD1,METRNL,NAA60,OGFOD3,PCBP3,PLXND1,PNPLA2,RAI1,RNF166,SCYL3,SPON2,ST3GAL2,TAF3,TAPBP,TENM3,TGFB1I1,TOR4A,TXNRD2,WNK2,ZDHHC8,ZNF516
miR-1205 (miRNAs w/seed CUGCAGG)	Activated	5.8	0.0135		mature microrna	AASDH,AGAP3,AHDC1,ANKRD11,APLNR,ARHGEF7,ASB7,BATF3,CAPN1,CCDC85C,CCND2,CD320,CLPP,CNDP2,CNTFR,COIL,COTL1,CRAMP1,CRIM1,CRY2,CSNK2A1,CYB5R1,DECR2,DENND6B,DKK3,DPY19L3,EEFSEC,EIF4EBP1,ERLIN1,FAM149B1,FMNL3,FOXP3,GALNS,GPATCH2L,GPSM1,GPX3,GRK2,HCFC1R1,IL10RA,IQCB1,KIAA0930,LCN1,LETMD1,LHFPL4,LPCAT1,MAP4,MARK4,MBOAT7,MDFI,MRPS12,NDN,NDUFS7,NEB,NLRC3,NLRC5,NTRK2,OGFR,OPA3,PARVG,PLXND1,POLD2,PPP2R5D,PRK…
miR-668-5p (miRNAs w/seed GCGCCUC)	Activated	5.814	0.0222		mature microrna	AGTRAP,AMFR,C19orf47,CARM1,CEP104,CHERP,CLIC5,DAPK3,DCUN1D2,E4F1,EZR,FAM46B,FRAT2,FUCA1,ITPKC,JDP2,KCTD12,LTBP3,MAP2K7,MGLL,MMP25,MUL1,OSBPL5,PIP5K1C,PLEC,PPDPF,RANGAP1,RBM38,RHBDF2,RIN3,SLC39A13,SNX22,SNX8,SPATA2L,ST14,STK25,TAB1,TMEM125,TOR4A,TRMT10B,TUBB6,UAP1L1,WNK2,ZBTB47,ZNF423
miR-1964-5p (and other miRNAs w/seed GCUGGAG)	Activated	5.814	0.0407		mature microrna	ABCD1,AGTRAP,ARHGAP30,ARHGAP4,ASAP1,ASB6,ATP13A2,BATF3,CAVIN2,CCDC69,CCNC,CCND3,CDC37,CDCA4,CHD6,CKS1B,CLDN5,CLIC5,COL6A2,CUBN,DCUN1D2,EMC10,EPB41L1,EXOSC3,FAM78A,FCER1G,FNBP1L,GSDMD,HIVEP3,HK1,HMOX2,IDH3G,IMPDH1,INF2,KRT7,LCN1,LRRC2,MAPRE3,MEN1,MFNG,MIEN1,MRPS11,MSN,MYO1C,NFIC,NME3,NR1H2,PIGS,PIK3R5,PKIG,POU2F2,PRR5,PXDC1,PXN,RAB7A,RFX1,RIC8B,SCGB1A1,SENP1,SP2,SPON2,STK32C,STMP1,SYP,TECR,TEX264,…
miR-6803-3p (miRNAs w/seed CCCUCGC)	Activated	5.824	0.00295		mature microrna	ABHD17A,ARHGAP31,ARHGEF15,ATP2A3,CCDC124,CCND1,CDH15,COMTD1,DOHH,E4F1,EFHD2,FAM129A,FBXL19,FGD5,GAS7,GPR37L1,HDAC11,KCNAB2,KIF26A,LUC7L,MAFK,MAPRE2,MAPRE3,MBD3,MIER2,MMP25,NACC2,NLGN2,PIP5K1C,PRELP,PXDC1,RAB35,RABL6,RHBDF2,SLC45A4,SLC4A2,SLC6A6,SMPD4,SNX8,SORT1,SOX18,SPATA2L,SSBP4,STAC3,STK40,TBC1D17,TMPRSS2,TRPV4,TUBB2B,UBE3A,UPF1,ZNF503
miR-558 (and other miRNAs w/seed GAGCUGC)	Activated	5.848	0.0284		mature microrna	ACO2,ACSF3,ADAM12,ADAT1,ASB6,BCR,CD320,CDR2L,CLIP2,CLOCK,CMKLR1,CTBP1,CYP1A2,EIPR1,ELF2,EVI5L,FAM149B1,FES,FKRP,FLNC,FSD1,GEMIN6,GMIP,GPR146,GPR37L1,GSDMD,GUK1,GYPC,HAUS7,HS1BP3,IL2RB,ITPRIPL2,KAT5,KDR,KLF3,LAMP1,LHX6,LIMK1,LPGAT1,LPIN2,LYVE1,MAFK,MKLN1,MOB2,MUL1,NCK2,NECAP2,NUMA1,OLFML2A,ONECUT1,PCDH12,PCSK1N,PIGN,PIGS,PIK3IP1,PIK3R5,PITPNM2,PLEC,POGLUT1,PPP1CA,PRELP,PXN,PYCR3,RAB11B,RAD9B,RGS3,…
miR-339-3p (miRNAs w/seed GAGCGCC)	Activated	5.857	0.000503		mature microrna	A4GALT,ABHD17A,AKT1S1,CLIP2,CSF2RB,CTBP1,CYTH4,DRAM1,ENTPD2,FLNA,FOSL2,FRMPD3,GPC1,LOXL2,LPIN2,LRRC32,MSL3,NCK2,NDUFS7,NECAP2,NLRC5,NUMA1,PAQR4,PITPNM2,PLXNA2,POLR3F,PRELP,RAB11FIP3,RANGAP1,RIN3,RUNDC3A,SELENOM,SLC13A5,SLC39A13,SLC9A1,SMCR8,SNX9,SUDS3,SUN2,TAPBP,TMEM184B,TMEM94,TTC22,TUBB,TUBB6,WNK2,ZDHHC12,ZEB2,ZER1
miR-4512 (miRNAs w/seed AGGGCCU)	Activated	5.859	0.0228		mature microrna	ABL1,ACADS,ADSSL1,AGTRAP,ARHGAP44,ARHGEF17,BTF3L4,C5orf22,CCDC69,CCDC85C,CD151,CD44,CD8A,CERCAM,CHST11,CLCN7,CLIC5,CXCL16,DARS,EFHD2,EFNB1,ELMSAN1,ENHO,FCER1G,FHL2,FOPNL,FOXP3,GALNT10,GATB,GNL3L,GORASP1,GPR182,GPRC5B,HDAC11,HS3ST3A1,HSPBP1,IDH3G,IGFBP6,IQSEC2,KCNAB2,KIRREL2,LHFPL4,LHPP,LSG1,LTBP4,MAFK,MGAT4B,MRVI1,MTFR1L,MYL9,NUDCD3,NUMA1,OTOG,PDCD1,PIP5K1C,PLEKHO2,PLXNA2,POGLUT1,POR,PPARGC1B,PQL…
miR-1204 (miRNAs w/seed CGUGGCC)	Activated	5.888	1.23e-05		mature microrna	AATK,ADD1,ADGRA2,ADRA2B,ARHGAP27,ARHGEF7,ATP11A,BNIP3,BTBD2,C15orf39,CACNG4,CAMSAP1,CD320,CD40,CD93,CEP104,CKS1B,CYP26B1,CYR61,DENND3,DHCR7,FAAP100,FADS3,FAIM2,FOXK1,GALNT10,GAS1,GNB2,GPX3,GRINA,HOXB4,HUNK,ICAM1,IGF2BP3,IL2RB,ITPKC,LRRC32,MBD3,MMP14,MOB3A,NAPB,NFATC2IP,NFIC,NKIRAS2,PLEKHM2,PRPF4,PSD4,PYCR3,RAMP2,RNF26,SCAMP4,SCARA3,SEC14L5,SEMA6B,SH3RF3,ST14,STK40,TBC1D24,TMEM184A,TMEM201,TPPP,TS…
miR-151-5p (and other miRNAs w/seed CGAGGAG)	Activated	5.899	0.00048		mature microrna	ABL1,AKT2,ANGPTL2,AP1B1,ARHGDIA,BCL9L,C1QTNF1,CAPN1,CCDC106,CDC7,CLCN7,CRTC1,CYTH4,DDX20,DENND1A,DKK3,DLL1,DOHH,DYRK1B,EHD3,EPN1,EVI5L,FOSL2,FOXJ1,GALNS,GGACT,GNL3L,GPR146,HIVEP3,HOXB4,HS1BP3,INPP5D,ITGA10,KANK3,KCNIP2,KLHL41,MBD3,MED16,MEN1,MICAL3,MTX1,NAV2,NUP210L,OGDH,PITPNM1,PKMYT1,POU2F2,PPP1R14B,PQLC1,PRELP,RAB35,RABL6,RAPGEF1,RNF220,RNF44,SYNGR1,TAGLN3,TAL1,TAPBP,THY1,TMEM184B,TMEM201,TMEM…
miR-6511b-5p (and other miRNAs w/seed UGCAGGC)	Activated	5.899	0.00139		mature microrna	ABHD15,ABLIM1,ACOT7,AGFG1,APOE,ARHGEF15,ARL4C,ASIC3,C1QTNF1,CAPN1,CCDC152,CCND2,CCNL1,CD40,CDC37,CHIA,CLPP,CNTFR,COTL1,CTDSP1,CTSD,CYBA,CYTH4,DBNDD2,DBNL,DCAF17,DCUN1D2,DECR2,DOK3,EIF3M,ERLIN1,ESS2,FBLIM1,FCER1G,FSD1,GAREM2,GNGT2,GPX3,GRAMD1A,GRB14,HDAC11,HNRNPDL,HUNK,IGSF5,IL2RB,INPP4A,ISLR,ITGA5,KDR,KLF3,LAMTOR1,LHFPL4,LPCAT1,LSS,MAFK,MAPRE3,MARVELD1,MBOAT7,MICAL2,MN1,MNT,MRPS18A,MRVI1,MYPOP,NA…
miR-1294 (miRNAs w/seed GUGAGGU)	Activated	5.903	0.0164		mature microrna	ABCD1,ADAMTSL4,ADARB1,ADAT1,ADRB1,AKT1,AP4S1,ATN1,BATF2,BBOF1,C15orf39,CARM1,CCDC69,CCND2,CCNJL,CD79A,CDCA4,CHST11,CHST7,CNDP2,COL27A1,COL4A1,COL4A6,COX8A,CXCL17,DDX52,DES,DHX34,DMWD,DOK3,EFHD2,ENHO,FADS3,FOXK1,FOXP3,FOXRED2,FRAT2,FUT4,GALNT10,GPATCH2L,GPR132,GRAMD1A,HDAC10,IGF1R,IMPG2,IRF9,IRGQ,LAMTOR1,LINGO1,LMOD1,LUC7L3,LY86,LZTS1,MEN1,MICAL1,MRVI1,MYC,MYH9,NFKBIA,NPEPL1,PDCD1,PDCD7,PLPP3,PON2…
miR-4655-5p (miRNAs w/seed ACCGGGG)	Activated	5.907	0.0012		mature microrna	ABHD12,ABHD17A,ADD1,ARHGEF17,ATXN7,C21orf2,CALM1 (includes others),CCDC106,CLSTN1,CMTM3,CNTFR,CRTC1,ECE1,EHD2,FAM78A,FBRS,FNDC4,FZR1,GNA12,GPC1,IGF1R,KIRREL2,LPAR2,LTBP3,LYVE1,LZTS1,MEF2C,MIER2,MKNK2,MRI1,MRVI1,MTFR1L,MVD,NFIC,NTN1,OLFML2A,OPA3,PIAS4,PLPP4,PTBP1,RAB11B,RAB1B,RGS3,RNF215,SLA,SLC12A7,SNX22,STK40,TAF1C,TMEM181,TMEM86B,TOR4A,ZBTB46
miR-4690-3p (and other miRNAs w/seed CAGCCCA)	Activated	5.927	3.23e-05		mature microrna	ABCC1,ABI3,ACADS,ACVRL1,ADA,ADAMTS15,ADGRA1,AGFG1,AKT2,APLNR,BATF2,BCAP29,BCL2L2,C3orf38,CALM1 (includes others),CAPN3,CCDC124,CCDC85C,CCDC88B,CCNY,CD82,CDK8,CFL1,CLTB,CSRP1,CYB5R1,DBNDD2,DDX6,DKK3,DNAJC24,DOK2,DPP7,DPYSL3,EBI3,EIF1AX,ERG28,EVI5L,FAM76A,FLI1,FLNC,FOXRED2,FXYD2,GNGT2,GPR132,GPR37L1,GUK1,HAUS6,INSIG1,IRAK4,ITPKC,ITPRIPL2,KAT5,KCNK6,KDM6A,KDR,KLF6,KLHL21,LAYN,LETMD1,LOXL1,LSP1,LTBP4…
miR-4486 (miRNAs w/seed CUGGGCG)	Activated	5.939	0.0154		mature microrna	ABL1,ARMC5,ASB2,C19orf24,CABIN1,CCDC125,CD40,CD8A,CMTM3,CNN1,COTL1,CRKL,CTDSP1,CXorf56,DOHH,EHD2,EMC10,ENHO,GAS1,GLB1L3,GPR132,GYPC,IER5,INF2,IRF7,KCTD12,KIAA0930,KIRREL1,LAD1,LHPP,LLGL1,MARVELD1,MOB3A,MRI1,MS4A3,MTERF4,P2RY11,PAQR4,PARVG,PIAS4,PIP5K1C,POLD2,PPP1R14A,PRPF31,PSTPIP1,QSOX1,RASL10B,REXO1,SCAMP4,SLC39A4,SNX15,SYNPO,TAL1,TNIP1,TSPAN9,UAP1L1,ULBP3,YIF1B,ZBTB3,ZDHHC12
miR-3909 (and other miRNAs w/seed GUCCUCU)	Activated	5.97	0.0314		mature microrna	ADO,AGAP3,ALDH3B1,AMDHD2,AMOT,BTF3L4,CCND3,CCNJL,CCNQ,CD8A,CEP44,CMKLR1,CNTFR,CRAMP1,CYP4B1,DOK2,DRAM1,DTNB,E4F1,EHMT1,FAM131C,FLT4,FOSL2,GATD1,HAUS6,HCFC1R1,HDAC11,HSD17B3,ICAM1,ID2,IER5,KAT5,KIAA0930,LRRC8E,MCOLN2,MDFI,MEF2C,MFGE8,MMP25,MRI1,MUL1,MYL9,MYO7A,NKIRAS2,NLGN2,P2RY11,PDE5A,PELI3,PFDN1,PKP4,PLXNA2,PPP1R26,PTPN14,RASL10B,RBM25,RBM38,RBM5,RNF220,RPRD1A,RPS6KL1,RTN4IP1,RUNDC3A,SAMD14,SCM…
miR-6734-3p (miRNAs w/seed CCUUCCC)	Activated	5.975	0.0195		mature microrna	ADGRF5,ADORA2A,ADRB1,AFM,APLNR,ARL11,ASB6,ATP6V0D1,B3GALNT2,BMP6,C12orf75,C19orf24,CAVIN1,CCDC69,CCDC85C,CCND2,CD82,CD93,CHST11,CLDN5,CMKLR1,CPNE8,CRIP3,CRKL,CRY2,CSNK2A1,CTDSP1,CYP26B1,DBNDD2,DGKG,DPP7,DQX1,DUSP14,DYNC1H1,EFHD2,EPB41,EPB41L1,ERG,ERMP1,FAM129A,GAB4,GAS1,GRK5,HCFC1R1,HCLS1,HOXB4,HRAS,HYAL2,ID2,INPP5E,IRAK4,ITPRIPL2,KCNIP2,KDR,KIAA2013,KIF17,LENG9,LGR4,LIPH,LPIN2,MAP1A,MAP3K10,MAP4…
miR-504-5p (and other miRNAs w/seed GACCCUG)	Activated	5.982	0.0119		mature microrna	ACKR2,AGTRAP,AOAH,APAF1,APLNR,BATF2,C1QTNF1,CCDC124,CCNC,CD8A,CD93,CDCA4,CEP44,CLIP2,CNN1,CORO1A,CRACR2B,CTDSP1,CUTC,CYTH4,DOHH,DQX1,EIF4H,ENHO,EPB41,ERG,FAIM2,FMNL3,GAB4,GALNT10,GMIP,GNG7,GPR182,HMCES,HS1BP3,IBA57,IGSF5,IRGQ,KANK3,KLHL21,LAMTOR1,LHX6,LOXL2,LYVE1,MAPRE2,MAST4,MCRIP1,MDFI,MFNG,MOB3A,MRPS12,NAPB,NOVA2,NTN1,OLFML2A,OSBPL10,P2RY11,PKP3,PLBD2,PLEKHM2,PQLC1,PRELP,PXN,PYCR3,QSOX1,RAB35,…
miR-658 (miRNAs w/seed GCGGAGG)	Activated	5.986	0.00817		mature microrna	APOE,CCDC125,CCDC22,CCDC97,CHERP,COL6A2,CRAMP1,CXorf56,CYP1A2,CYP26B1,DTNB,DYSF,EHD2,EMILIN1,FBXL19,FMNL1,FNDC10,FOXJ1,FOXK1,FOXP3,FRA10AC1,FSCN1,GIPC1,GSDMA,IGSF5,IQSEC2,IRGQ,KLHL26,LHX6,LIMK1,LRRC25,LTBP4,MICAL2,MICAL3,MOB3A,MRI1,MYH9,NFIC,NTRK2,NUMA1,PIP5K1C,PPDPF,PPIL2,PRF1,PSD4,PXN,RAB11B,RAPGEF3,RARA,RGS19,RPUSD1,S100PBP,SLC29A2,SORT1,SPATA2L,STK4,STOM,TAPBP,TH,THY1,TOM1,TTLL6,UBALD1,VASN,V…
miR-4254 (and other miRNAs w/seed CCUGGAG)	Activated	5.986	0.0138		mature microrna	ABCD1,ACTN4,ADAP1,AKNA,ARHGAP30,BATF3,C19orf47,C1QTNF1,CCL24,CDH5,CHST11,CLEC4G,COL27A1,COL4A6,CSRP1,CTDSP1,CXCL17,DGAT2L6,EMILIN1,ERG28,FADD,GALNT10,GPS1,GPSM1,HBEGF,HDAC11,KCTD6,LAMTOR1,LETMD1,LIMK1,MAML2,MAPK7,MSN,NECAP2,NME3,NOD2,NOS3,NT5C3B,PLAT,RAB11FIP1,RAB1B,RAC2,RASGRP4,RGMB,SDR9C7,SFI1,SHARPIN,SHROOM3,SLC25A39,SPI1,SPON2,STK4,STOM,TAP2,TEX264,TGM5,THEM6,TK1,TNIP1,TSPAN18,UBALD1,WDR13,WS…
miR-124-3p (and other miRNAs w/seed AAGGCAC)	Activated	6.002	2.35e-07		mature microrna	AKT1S1,AKT2,AMOT,ANGPTL2,AP4S1,ARAF,ARHGDIA,ARHGEF17,ARPC1B,ARRDC1,ATMIN,AXIN1,BARX2,BMP6,C1orf109,C3orf38,CAPN1,CCND2,CCND3,CCNY,CD151,CLDND1,CLEC14A,CLOCK,CMKLR1,COL4A1,COLEC11,COTL1,CTDSP1,DACT1,DDX52,DDX6,DRAM1,ECE1,EDRF1,EFNB1,ELK3,EMC10,ENDOD1,FAM129B,FAM53B,FAM76A,FBLIM1,FGD5,FNDC10,FOSL2,FURIN,FXR1,G3BP1,GALNT10,GAS1,GAS2L1,GLB1L3,HDAC5,HEXIM1,HIC1,HIVEP1,HIVEP3,ICE2,IFRD2,INF2,INPP5D,IRF…
miR-2114-3p (and other miRNAs w/seed GAGCCUC)	Activated	6.011	0.000113		mature microrna	A1BG,A4GALT,ADAMTS2,ADGRE5,AGFG1,AP2M1,ARL11,ARSA,ASB6,ASB7,BATF2,BMP6,C1orf109,CABIN1,CAMSAP1,CD44,CFL1,CLDN5,COL6A1,COLEC11,CUEDC1,DKK3,DRAM1,EIF3M,ENTPD2,ETV5,FANCL,FGFRL1,FMNL1,FMNL3,FRMPD3,FSCN1,GSDMA,HAUS7,HNRNPU,IER5,IGDCC4,IKBKE,IRAK4,ITPKC,ITPR1,KIAA0753,KIAA0930,LMOD1,LTBP4,LY86,LZTS2,MAPK7,MBOAT7,MFAP2,MGLL,MRPL4,MRPS2,NAA60,NAGPA,NCK2,NLRC5,NME3,NOSTRIN,NXPE3,OLFML2A,OSBPL5,PALM,PAQR4…
miR-3944-3p (miRNAs w/seed UCGGGCU)	Activated	6.018	1.01e-06		mature microrna	ABR,AGTRAP,AKIRIN1,AP2M1,ASB6,ATG9A,AXIN1,BATF2,BATF3,C20orf27,CAVIN1,CBX6,CCDC152,CHERP,CTDSP1,CTSD,DAPK3,DDX6,DNAJC24,DOK2,DTX2,DUSP14,EIPR1,EMC10,EPN2,FNDC10,FOXJ1,GPSM1,HSPG2,IER5,IER5L,JADE1,LPCAT1,LSG1,LTBP4,LZTS1,MOB3A,MRC2,MRPL49,PARVG,PLPP7,RAB11B,RAB35,RALBP1,RAPGEF5,RHBDD3,RNF166,SLA,SNX8,SOX18,TBC1D17,TFEB,TTYH2,UBALD1,UNC5A,WASF2,WDR26,WNK2,ZC3H4,ZNF575,ZNF638
miR-4515 (miRNAs w/seed GGACUGG)	Activated	6.034	0.0171		mature microrna	ABHD17A,ACTR6,AKNA,AMFR,ARHGEF10,ARL2,ATG3,BCL2L1,BGN,C21orf2,CAVIN1,CCDC125,CCDC58,CCND1,CCNQ,CEACAM19,CHST2,CLHC1,CLIP2,CLSTN1,CRIP3,DACT1,DEF6,DENND3,DOCK5,DYRK1A,EBI3,EEFSEC,ELK3,EPB41L3,FGR,GNAI2,HIVEP3,HK1,HOXB4,HS1BP3,HSD17B3,HUNK,IDH3G,IGDCC4,IL2RB,IL31RA,ITPRIPL2,JADE1,LAG3,LAMC1,LENG9,LINGO1,LPAR2,LPCAT1,LPGAT1,LRP10,LRRC2,MAFK,MAPK1,MARVELD1,MFGE8,MIEN1,MYO1F,NFATC2,NISCH,NOVA2,NR1H2,N…
miR-2110 (and other miRNAs w/seed UGGGGAA)	Activated	6.046	0.00396		mature microrna	ADGRA2,ADO,AGFG1,AKIRIN1,ANAPC13,ANGPTL2,AP1B1,AP4S1,ARAF,ARHGEF6,ASB7,ATN1,BCL2L1,C6orf106,CCDC106,CCDC15,CCDC97,CEACAM19,CENPL,CFL1,CLDND1,CLHC1,CRIP3,CRYAB,CXCR3,CYB5R1,DES,DKK3,DUOX2,EHD3,EIF4EBP1,EIF4H,EPB41L1,FADS3,FAM129A,FAM69A,FAM98C,FCER1G,FKRP,FOXF1,FOXP3,FRMPD3,FUT4,G3BP1,GATD1,GHDC,GIPC1,GIT1,GNG7,GNGT2,GOLT1A,GPX3,GRK6,GSDMA,HCFC1R1,HCLS1,HDAC1,HMOX1,HNRNPD,HS1BP3,IGF1R,IGF2BP3,IL10…
miR-1286 (miRNAs w/seed GCAGGAC)	Activated	6.047	0.000598		mature microrna	ABHD15,ABLIM1,AGTRAP,ANKMY2,ARHGEF15,ARL4C,ASB6,BANP,BCL2L2,BECN1,CA9,CDCA4,CHIA,COTL1,CRTC1,CRY2,CSTF3,CTBP1,CYSTM1,CYTH4,DCUN1D2,DECR2,DYSF,EEFSEC,FADD,FAIM2,FBXL19,FNBP1L,GALNT10,GAREM2,GHDC,GORASP1,GPATCH2L,GPC1,GRK2,HESX1,HIRA,HLX,HMCES,IDH3G,IL2RB,INSIG1,KCNAB2,KIF21B,KLF3,LAD1,LAMTOR1,LETMD1,LHFPL4,LUC7L3,MAFK,MAP3K11,MCM5,MCRIP1,MEF2C,MEN1,MIEN1,MIF4GD,MKNK2,MLXIP,MYO1F,NCKIPSD,NDUFV1,OGF…
miR-6089 (miRNAs w/seed GAGGCCG)	Activated	6.062	0.033		mature microrna	ACTN4,ADGRA2,ADRA2B,AKT1,AP2M1,APBB1,BCL2L1,BGN,CEACAM19,CLCN7,CMTM3,COL27A1,COL6A1,COTL1,COX8A,FADS3,GGA1,GSDMA,HIC1,ITPKC,LAMTOR1,LINGO1,LOXL1,LRFN3,LRRC25,LTBP3,MCRIP1,MIF4GD,MOB3A,NKG7,NOD2,NTN1,OSBPL5,PALM,PFKFB3,PRR5,RASAL1,RPUSD1,SIRT7,SYNPO,TMEM125,TNRC18,TOR4A,TTYH2,UAP1L1,UBALD1,UNC93B1,ZNF584
miR-3190-5p (miRNAs w/seed CUGGCCA)	Activated	6.076	0.0128		mature microrna	ACKR2,ADAM12,ADRA2B,AKNA,AKT1,ANGPTL2,ANXA9,ARHGAP31,ARHGEF15,ARHGEF6,ASB2,BCL2L2,C1QC,C5orf22,CALM1 (includes others),CCDC69,CD40,CD44,CD93,CRACR2B,CRKL,CTPS1,CTU2,CUTC,CYP1A2,DNAJA3,DNAJC24,EPN1,EPO,ESS2,F2R,FAAP100,FAM105A,FEM1A,FGFRL1,FLNC,FOSL2,GAB4,GAS1,GGCX,GNL3L,GPRC5B,GRK6,GSDMD,GTF3C1,GUF1,IFNAR1,ITGA5,KCNAB2,KCNIP2,LAD1,LDLR,LRP10,LRRC25,LUC7L3,LZTS1,MCM2,MFNG,MGAT4B,MLST8,MRPL4,MRPL49…
miR-4746-5p (miRNAs w/seed CGGUCCC)	Activated	6.096	2.74e-05		mature microrna	AKAP12,AKT1S1,AP2M1,ATG9A,ATP11A,ATP1B3,BAG6,CACNG4,CBX6,CCDC85B,CDH5,CLEC14A,CLPP,DCAF15,DCUN1D2,DOHH,EHMT1,FAIM2,FAM129B,FLT1,GAB4,GGA1,GPR37L1,HIVEP3,HRAS,MADD,MAMDC4,MARVELD1,METTL9,MICALCL,MMP25,MVK,NACC2,NDUFS7,NISCH,P2RY11,PALM,PANX2,PLXNA1,POGLUT1,PPP2R5D,PQLC1,PRPF31,R3HCC1L,RAI1,RASL10B,RELT,RNF166,RNF44,RPS6KL1,SEC14L1,SLC13A5,SLC25A1,SLC4A2,ST3GAL2,TBC1D24,TNFRSF21,WDR1,XRCC3,YPEL1,ZB…
miR-4278 (miRNAs w/seed UAGGGGG)	Activated	6.102	0.0113		mature microrna	ABHD17A,ACCSL,ACTN4,ADAT1,ADO,AHDC1,AKT2,ALDOC,APLNR,ASNA1,ATP6V0C,BATF2,BCL2L1,BCL9L,CALM1 (includes others),CAPN3,CBX6,CD93,CHST2,CLIC5,CLOCK,CMTM3,COPS7A,CXCL17,DBNDD2,EFHD2,EFNB1,EHD2,ELMSAN1,EMC10,ERF,EVI5L,FEM1A,FOSL2,FOXK1,FUZ,GAS1,GGACT,GNL3L,GRN,GSDMA,HK1,IGF2BP3,IL10,IL2RB,IMPG2,ISLR,JADE1,KCNIP2,KCNK6,KCNT2,KLHDC1,LDLR,LRIG2,MDK,MFGE8,MIEN1,MMP25,NAPA,NCK2,NDN,NFIC,NOTCH4,NOVA2,NTRK2,O…
miR-4730 (miRNAs w/seed UGGCGGA)	Activated	6.102	0.0124		mature microrna	AMBRA1,ARAF,BCR,CACNG4,CLPP,CRTC1,EPB41L1,FAM193A,FKRP,FOXRED2,FSCN1,FSD1,GAB4,GAREM2,GNA12,GNG7,GPR37L1,GRINA,GRK2,HSPA12B,IDH3G,IQSEC2,KIAA0930,KLHL21,LHX6,LTBP4,MICAL2,MRI1,MYO1G,OLFML2A,PRF1,PTGDS,RAB11FIP3,RANGAP1,RECK,RTF2,RTN4R,SEMA4C,SEMA6B,SMPD4,SNX22,ST3GAL2,SUDS3,TBC1D22A,TBC1D2B,TMEM184A,TRIM38,TTYH3,TUBB6,TULP4,YTHDC1,ZDHHC8
miR-1296-3p (and other miRNAs w/seed AGUGGGG)	Activated	6.114	0.0433		mature microrna	AMBRA1,ANAPC13,APLP2,ATP2A3,BCL2L1,BCL2L2,C19orf47,C1QC,C20orf27,C6orf106,CAPN1,CARM1,CCDC58,CD82,CDR2L,CREB3L1,CSRP1,DNAJC19,DYRK1B,DYSF,EPB41L1,FAIM2,FGFRL1,FKRP,FNBP1L,FOSL2,GEMIN8,GGT7,GHDC,GIT1,GMIP,GNGT2,GPBAR1,GPLD1,GPSM1,GPX3,HBEGF,IFNAR1,IGSF8,KAT5,KCNAB2,KIF21B,MAPKAPK2,MAPRE2,MBD6,MCM2,MEF2D,METTL6,MRVI1,NAPB,NFIC,NOTCH3,NOVA2,NPDC1,NTRK2,OPA3,PCDHGC5,PEA15,PHF19,PLAT,PLEKHO1,PPDPF,PTP…
miR-6772-5p (miRNAs w/seed GGGUGUA)	Activated	6.118	0.0317		mature microrna	ACTB,ADGRA1,ADIPOR1,ANAPC13,ARHGAP27,ARHGAP44,ATP11A,BTBD11,C1orf174,CAPN3,CATSPER2,CCND2,CCNY,CD151,CKAP4,COL4A2,COMMD3,CORO1A,CRY2,CTSD,CYFIP2,DNAAF5,DUSP14,EEFSEC,EHD2,EPN1,ERF,ESS2,FAM69A,FECH,FGR,FHL2,FNDC10,FUT4,GALNT10,GPLD1,GPR37L1,GSDMA,GYPC,ITPRIPL2,KCNIP2,KIAA2013,KIRREL1,KLHL21,LMOD1,MARK4,MIER2,MKRN2,MN1,MOB3A,MYH11,MYL9,NCK2,NFATC2,NFIC,NFKB2,NGLY1,NLRC3,NOS2,PALM,PARVG,PHF19,PITPNM…
miR-92a-1-5p (miRNAs w/seed GGUUGGG)	Activated	6.156	0.0109		mature microrna	A4GALT,ADGRA2,ADIPOR1,ALDH3B1,ALKBH8,ARHGEF6,ASAP1,ATN1,B3GALNT2,BATF2,BRPF1,C1QB,C3orf38,C4orf19,CATSPER2,CCDC97,CD151,CD93,CDH5,CLEC4G,CSNK1G2,CUEDC1,DCUN1D2,DPYSL3,DYSF,EEFSEC,EML5,ENTPD2,EPN1,ERLIN1,FMNL3,FOXF1,FOXP3,FRMPD3,G6PD,GNAI2,GPX3,GSDMA,GUF1,HDAC1,HK1,HLX,HUNK,ICAM1,IL10,LPAR2,LRCH4,LZTS1,MAGIX,MIF,MRPL4,MRPL49,MYO1D,MYPOP,NCOR2,NT5M,OCRL,OGDH,OLFML2A,PALLD,PALM,PANX2,PCDH12,PCDHGC5,…
miR-615-3p (miRNAs w/seed CCGAGCC)	Activated	6.181	0.000182		mature microrna	ABHD12,ABHD17A,ACVRL1,AKT2,BAHCC1,CAPN1,CBX6,CLIP2,CMTM3,CNN1,COL18A1,CRACR2B,CRIM1,CUEDC1,EHMT1,EMILIN1,EVI5L,FAIM2,FZR1,HOXB4,HSF1,IBA57,INPP5D,LTBP3,LTBP4,LZTS2,MAP2K7,MAPK7,MBD3,MED16,METAP1D,MMP25,MOB3A,NAA60,PPM1F,RAB3IL1,RALBP1,RARG,SLC12A7,SLC2A6,SLC39A13,SPECC1L,ST14,STK32C,SYNGR1,THEM6,TRIM7,TSPAN9,TUFM,UBP1,XRCC3,ZC3H8,ZXDC
miR-4717-5p (and other miRNAs w/seed AGGCCAC)	Activated	6.181	0.00105		mature microrna	ACSF3,ADCY5,AGFG1,ARL11,ARL4C,BCL2L1,BCL2L2,BGN,BNIP3,C19orf47,C20orf27,CACNG4,CCND2,CDH5,CEACAM19,CLIP2,COLEC11,CPNE2,CRKL,CRY2,CTDSP1,DBNL,DCAF15,DENND3,DENND6B,DMWD,DNAAF5,DPM1,DPY19L3,ERG,FAIM2,FICD,FLI1,FOXK1,FURIN,GAS2L1,GLT8D1,GPR37L1,HDAC11,HMOX1,HOXB4,HS1BP3,ID3,IGSF5,IKBKE,LETMD1,LHFPL4,LRIG2,LRP10,LYL1,LYVE1,LZTS1,MAPKAPK2,MCRIP1,MFGE8,MICAL2,MICAL3,MIEN1,MOB3A,MRPL4,MRPS11,MRPS12,MVK,…
miR-3547 (and other miRNAs w/seed GAGCACC)	Activated	6.188	0.0357		mature microrna	ADA,ADAM12,ADAMTS2,AMFR,ARHGAP10,ASB2,C1QTNF1,C1QTNF5,CARD9,CCDC66,CCDC69,CD151,CDC7,CMTM3,COL27A1,CPNE8,CXCL16,DECR2,DPYSL3,EEFSEC,ELK3,ERLIN1,EZR,FAAP100,FABP3,FAIM2,FECH,FNDC4,FOXS1,GALNT10,HSPG2,ID3,IMPDH1,ISLR,LAMP1,LAMTOR1,LENG9,LPAR2,LRFN4,MAPKAPK2,NKIRAS2,NUDCD2,PAQR4,PIAS4,PLXNA1,POGLUT1,PQLC1,PSD4,PXDC1,SEMA6B,SEPT6,SETDB2,SIPA1L2,SLC16A1,SLC29A2,SLC39A13,SLC44A2,SNCA,SNRK,SNX22,SNX8,SP…
miR-331-3p (miRNAs w/seed CCCCUGG)	Activated	6.194	0.0231		mature microrna	ADAP1,ADORA2A,ADRB1,AOAH,AP4S1,BAHCC1,BANP,C1QTNF1,CD151,CRTC1,CSF2RB,CSPG4,DOHH,ECE1,FBRS,FBXL19,FNDC10,FNDC4,FOSL2,FUT4,GAREM2,GAS7,GNB2,HDAC11,IDH3G,LAMTOR1,LHPP,LSP1,LSS,MAFK,MAP2K7,MCRIP1,MFNG,MRPL36,NDUFS7,NRP2,OLFML2A,PHB2,PHF19,PRKAG1,PSD4,PXN,RAB1B,RAB8A,RANGAP1,RIC8B,SAMD14,SEC31B,SEMA7A,SLC25A28,SLC25A6,SLC7A4,SLC9A1,SREBF2,STK32C,SYNGR1,TAB1,TBC1D22A,TBC1D8,TBX2,TK1,TLN2,TMEM175,TMEM1…
miR-660-3p (miRNAs w/seed CCUCCUG)	Activated	6.203	0.0112		mature microrna	ABHD8,ADAT1,ADD1,ALDH3B1,AMBRA1,AMFR,AP5Z1,APAF1,APBB1,ARL11,BCL9L,BNIP3,C1QTNF5,CCDC97,CD320,CD40,CDAN1,CLHC1,CLTB,CNDP2,CNTFR,CRAMP1,CRKL,CUBN,CXorf56,CYB5R1,CYFIP2,DAPK3,DCUN1D2,DDO,DHCR7,DNAJC19,DRAM1,DUSP14,DYRK1A,EEFSEC,EHD3,EPB41,ERG,EVI5L,F2RL1,FAIM2,FAM46B,FAM78A,FEM1A,FKRP,FLT4,FOSL2,FOXK1,GALNT10,GATD1,GNB2,GNL3L,HMGB1,HOXB4,HRAS,HSPA12B,ID2,IFNAR1,IL10RA,JDP2,KIF21B,LAMTOR1,LENG9,LHPP…
miR-3194-5p (miRNAs w/seed GCCAGCC)	Activated	6.208	0.00154		mature microrna	ABLIM1,ADAMTS15,ADGRA2,ADORA2A,ANKMY2,ARHGEF15,BCL2L1,C15orf39,C1QTNF5,C21orf2,C4orf19,CALM1 (includes others),CCDC125,CCDC157,CCDC85B,CCDC88B,CD40,CKAP4,CRTC1,DENND6B,DHCR7,DNAJC24,DRAM1,EHD3,ELMSAN1,ENTPD2,ESAM,FAM53B,FAM78A,FECH,FGR,FKRP,FOXRED2,GAB4,GNB2,GPR146,HMOX1,ITPKC,KCNIP2,KIAA0930,LAMP1,LCN1,LSP1,LTBP4,LZTS1,MARK2,MARVELD1,MGEA5,MRPL49,MUC1,MUL1,NFATC4,NLRC5,OLFML2A,PAFAH1B1,PAPLN,PAR…
miR-6776-5p (miRNAs w/seed CUGGGUG)	Activated	6.251	9.83e-05		mature microrna	ABCC1,ABLIM1,ACADS,ACSF3,ACVRL1,ADAMTSL4,ALKBH8,ALOX15B,APAF1,ARID5A,ASB7,ATP11A,AVIL,B3GALNT2,BATF2,BGN,C19orf24,C1orf174,C4orf19,CCDC125,CCDC69,CD151,CD40,COLEC11,CREB3L1,CRKL,CRY2,CSRP1,DNAJC7,DQX1,DUOX2,EHD4,ERF,ERG28,FAM131C,FAM193A,FGD5,FGR,FHL2,FOPNL,FSD1,FUCA1,GAREM2,GAS7,GOLM1,GSDMA,GTF3C1,HIVEP3,HS1BP3,IGF2BP3,IGSF8,IL16,IRF2BP1,IRGQ,ITGA5,JDP2,KCNAB2,KCNIP2,KIAA2013,KIRREL1,KLHL21,LETM…
miR-4707-3p (miRNAs w/seed GCCCGCC)	Activated	6.269	1.78e-05		mature microrna	AARS2,ABCB8,ABHD8,ACSS1,AXIN1,CCDC58,CCL24,CCND1,CD82,CLCN7,CMTM3,CRACR2B,CRAMP1,CRTC1,CSNK1G2,CTU2,CXorf56,EHD3,EMILIN1,ENTPD4,FAAP100,FADS3,FAIM2,FAM105A,FAM193A,FICD,FLT4,FSCN1,FSD1,FURIN,FZR1,GPR37L1,GRK2,HAUS7,HNRNPDL,IER5L,KCNAB2,LDLR,LIMK1,LPCAT1,LTBP3,LUC7L,MAFK,MARK4,MED6,MYL9,MYO1D,NDUFS7,NFATC2IP,NFIC,NME3,NTN1,OGFR,P2RY11,PANX2,PARP11,PDCD1,PDCD7,PIK3R5,PLAT,PLEKHM2,PLPP7,PODXL2,POLR3…
miR-3648 (miRNAs w/seed GCCGCGG)	Activated	6.272	0.000415		mature microrna	ABHD17A,ABR,ANKRD11,ARHGEF7,C1QTNF1,CACNG4,CCDC106,CLDN5,CYP26B1,DPY19L3,ELMSAN1,FAAP100,FAM193A,FOXK1,FRAT2,GET4,HDAC10,IGDCC4,IRF7,KIF21B,LINGO1,LPAR2,MARVELD1,MLST8,MMP25,MRI1,NTN1,PANX2,PAPD7,PCDHGC5,PLXNA1,PODXL2,PTBP1,RAB8A,RPUSD1,SKI,SMAD6,SPECC1L,TMEM184A,TMUB1,TPGS1,TPPP,TUBB6,UBAC1,UPF1,WDR1,ZNF787
miR-3127-3p (and other miRNAs w/seed CCCCUUC)	Activated	6.273	0.000523		mature microrna	ABI3,ABLIM1,ADAM12,B3GALT1,BCL2L2,C1QC,C6orf106,CACNG4,CALM1 (includes others),CARHSP1,CATSPER2,CAVIN1,CCND2,CD151,CLOCK,CLTA,CMKLR1,CNN1,COL27A1,CSRP1,DDX6,DHX57,DPP7,DPYSL3,EPHB4,EPN1,EXOSC1,FAM129B,FAM149B1,FAM53B,FBRS,FBXW5,FGD5,FGFRL1,FKRP,GEMIN6,GET4,GGA1,GNB2,GORASP1,GPATCH2L,GPC1,GRN,HDAC1,HDAC11,HEXIM1,HNRNPDL,HOXB4,HS1BP3,IRGQ,KANK3,KCNH2,KIRREL1,LAMP1,LENG9,LHX6,LIPE,LZTS2,MDFI,MEF2D,M…
miR-6720-3p (miRNAs w/seed GCGCCUG)	Activated	6.303	0.015		mature microrna	ADRB1,BAD,BATF3,C1orf174,CARM1,CDR2L,CLTB,COQ8A,CRTC1,DAPK3,DGKG,EPB41,FAM46B,FBRS,FGFRL1,FNDC10,FOXK1,GPC1,GRAMD1A,ITPKC,LZTS2,MAP2K7,MARVELD1,MBD6,MRPL49,NFIC,NLRC5,NUP210,OSBPL5,OTUB1,PARVB,PLAT,PQLC1,RALBP1,RAPGEF1,RBM38,RHBDF2,RIN3,RNF4,SEC14L5,SH3BP2,SHISA5,SHMT2,SLC39A13,SNX22,SPATA2L,STK25,TMEM125,TMEM160,TMEM86B,TMEM94,TPGS1,ULBP3,UPF1,VPS26B,WNK2,ZBTB47,ZMYM1
miR-766-3p (miRNAs w/seed CUCCAGC)	Activated	6.303	0.0212		mature microrna	A1BG,ACKR2,ADGRA2,AP4S1,ARHGEF7,ASB6,BATF2,BMP6,BTF3L4,CARHSP1,CARM1,CAVIN1,CCDC69,CCDC85B,CCDC88B,CCNQ,CD8A,CDR2L,CEP44,CHST7,COIL,CYP1A2,DES,DUSP7,E4F1,EMC10,ERF,FAIM2,FGR,FOSL2,FSCN1,FZR1,GLB1L3,GPC1,GPR132,HDAC11,HK1,HRAS,IRF7,IRGQ,ITPRIPL2,JDP2,KCNK6,LIMK1,LIPH,LLGL1,LPCAT1,LTBP4,MAFK,MCRIP1,METAP1D,MFGE8,MICALCL,MIF4GD,MLST8,MRPS11,MSN,MVK,NAGPA,NAPA,NUP210,P2RY11,PCBP3,PIK3IP1,PIN4,PLAT,PP…
miR-4314 (and other miRNAs w/seed UCUGGGA)	Activated	6.306	0.00465		mature microrna	ABHD10,ACSF3,ACSS1,ADAMTSL4,ADGRA2,ADRA2B,AKNA,AKT1S1,ALKBH8,ANGPTL2,APAF1,ARHGEF6,ARL4C,ASB7,BATF2,BCL2L1,BCL2L2,BGN,BMP6,BTF3L4,CACNG4,CBX6,CCDC69,CDCA4,CDR2L,CENPL,CHST7,CHTOP,CKS1B,CLIC5,CMKLR1,COLEC11,COQ8A,CREB3L1,CRY2,CTDSP1,CTSA,CYTH4,DACT1,DCAF17,DDX52,DNAJC7,DUOX2,DUS4L,EHD3,ENHO,ERMP1,FBLIM1,FGFR1,FLI1,FNDC10,FOXJ1,FUZ,GALC,GAS7,GGT7,GLT8D1,GOLM1,GPR132,GPR37L1,GPS1,GRIK5,HS1BP3,IDH3G,…
miR-25-5p (miRNAs w/seed GGCGGAG)	Activated	6.332	0.00102		mature microrna	ABR,ACADS,ADCY7,ADD1,AKT1S1,AP4S1,ARHGAP27,ARHGEF7,ATP2A3,B3GAT3,C1QA,CACNG4,CARD11,CCDC106,CCDC125,CCDC97,CEP170B,CHERP,CKS1B,CLPP,CRKL,CRTC1,CRY2,CXorf56,CYP1A2,CYP26B1,DYSF,FAM78A,FNDC10,FOXK1,FOXP3,FSCN1,GAB4,GAREM2,GNL3L,GPR37L1,GSDMA,HK3,HOXB4,IDH3G,IQSEC2,IRGQ,KIF17,LHX6,LRIG2,LRRC25,LSG1,LTBP4,LZTS1,MARK2,MARVELD1,MEN1,MICAL2,MNT,MOB3A,MRI1,MRPS12,MSS51,MVB12A,MYO1C,NCOR2,NDUFS7,NFIC,NTRK…
miR-1973 (miRNAs w/seed CCGUGCA)	Activated	6.337	0.000666		mature microrna	ABHD17A,ABR,ADCY7,ADRA2B,ARHGEF15,ASB6,ATP11A,CHST7,CLIC5,COTL1,DAPK3,DHX34,DYRK1A,ECE1,FBLIM1,FGFRL1,FKRP,FLNC,IRF2BPL,ITPRIPL2,KIAA0930,LOXL1,LPGAT1,LTBP4,MICAL2,MRPL10,MTFR1L,NDUFS7,NFATC2,NUDCD3,P2RY11,PABPC1,PEA15,PFKFB3,PIP5K1C,PLXNA2,POR,PPM1F,PPP1R16A,RAB11B,RELB,SEMA7A,SLC12A7,SMCR8,TBC1D2,THY1,TMEM184A,TNIP1,TOB1,TOB2,TSPAN18,TSPAN9,VPS26B,WBP2,ZFPM1
miR-3661 (and other miRNAs w/seed GACCUGG)	Activated	6.337	0.0022		mature microrna	ABHD8,ACSF3,ACTN4,ADAM12,ADAP1,AMBRA1,ARHGAP45,ARL2,ASB6,ASB7,ATN1,ATP1B3,BBOF1,C1QTNF5,C5orf22,CABIN1,CCDC124,CCDC85C,CDR2L,CLIP2,CSRP1,CXCR3,DHCR7,DUOX2,EIPR1,ENTPD7,EPN2,EPO,EXOSC3,FAIM2,FAM53B,FAM78A,FBRS,FOXJ1,FUCA1,GNA12,GPC1,KCNIP2,KIF17,LAD1,LAYN,LOXL1,LRIG2,LSP1,MAFK,MBD6,MCRIP1,MEF2C,METTL9,MFGE8,MLST8,MNT,MOB2,MRPL10,MRVI1,MYO1D,MYO1F,NFATC2,NFIC,NMT2,NR1H2,OLFML2A,P2RY11,PABPC1,PARVG,…
miR-5088-5p (miRNAs w/seed AGGGCUC)	Activated	6.343	0.015		mature microrna	ADAP1,ADO,AHDC1,AP4S1,APOBR,ARMC5,ARMCX5-GPRASP2/GPRASP2,BANP,BATF3,BCL9L,C15orf39,CAPN3,CAVIN1,CD79A,CD82,CHCHD6,CKB,COQ8B,CRTC1,CTDSP1,CTSA,DDX54,EEFSEC,EIF3M,ENTPD7,FADS3,FAM78A,FKRP,FLT4,FOXP3,FRAT2,GAS1,GGACT,GPATCH2L,GRINA,GSDMD,HNRNPDL,HOXB4,HSPA12B,IBA57,IL31RA,INTS1,KANK3,KCNIP2,LLGL1,LPIN2,LRRC32,LTBP4,LUC7L,MGEA5,MOB3A,MTCL1,MUC1,MXD4,MYL9,NFIC,NOD2,NTPCR,OSBPL5,PAQR4,PDCD7,PFDN1,PI4KA…
miR-337-3p (and other miRNAs w/seed CAGCUCC)	Activated	6.379	2.94e-05		mature microrna	ABHD17A,ABLIM1,ADO,AP1B1,AP5Z1,APAF1,ARHGAP31,ARL2,ARL4C,ARRDC1,ASNA1,BCL2L1,BCL2L2,BICD2,C1orf109,CAMSAP1,CCDC85C,CCDC88B,CD44,CD79A,CLEC4G,CLSTN1,CMKLR1,COQ8B,CRAMP1,CSNK1G2,CUEDC1,CYP26B1,CYTH2,CYTH4,DBNDD2,DCHS1,DCUN1D2,DEF6,DQX1,DZIP3,EDA,EEFSEC,ENHO,F2R,FAM167B,FGD5,FGFRL1,FRY,G6PD,GAB4,GIT1,GOLT1A,GPATCH2L,GRK6,HNRNPH1,IER5,IGFBP6,INPP5D,ISLR,KCNIP2,KCTD12,KIF21B,LAMTOR1,LIMK1,LRRC32,LRRC8…
miR-4669 (miRNAs w/seed GUGUCCG)	Activated	6.379	0.0291		mature microrna	APOBR,ATP2A3,ATXN7,BCL2L2,CCNJL,CMTM3,CNN1,CSRP1,DDX20,DENND1A,DOHH,DOK3,EIF5,FAIM2,FGD5,FGFRL1,FOXK1,FUZ,GALNT10,HAUS7,IER5L,KLF6,LATS2,LRFN3,LRRC8E,LSS,MAFK,MCM2,MFAP2,MFGE8,MNT,MTX1,MUC1,MYH10,MYH11,NELFA,NKIRAS2,POU2F2,PRPF31,RAB35,RARA,REXO1,RNPEPL1,RPUSD1,RTN1,SAA4,SDK2,SLC37A2,SPI1,STK32C,THY1,TMC8,TMCC3,TPPP,TUBB6,UBALD2,USP22,WRAP73,WSCD1
miR-6746-5p (miRNAs w/seed CGGGAGA)	Activated	6.395	0.0118		mature microrna	ABHD17A,ACVRL1,ADGRA2,AKNA,AP1B1,ARHGEF17,ARL11,ATP2A3,ATXN7,BICD2,CACNG4,CCDC125,CCDC85C,COQ8B,CRTC1,CTSA,CXCR3,CYP1A2,DET1,DNAJC24,EPB41L1,FADD,FOSL2,FOXF1,FOXK1,FRAT2,FURIN,GMPS,GNL3L,GOLM1,GPSM1,GRAMD1A,HLX,HMOX2,HOXB4,HPCAL1,HS1BP3,HTRA1,IER5L,IL21R,INPP5D,KLHL21,KRT5,LAYN,LDLR,LHPP,LRRC1,LSG1,MAP4,MARVELD1,MED6,MMP25,MOB2,MOB3A,NECTIN2,NFIC,NTN1,NUMA1,OLFML2A,PEX14,PKMYT1,PRPSAP2,RBM38,RBM5…
miR-8071 (and other miRNAs w/seed GGUGGAC)	Activated	6.397	0.00372		mature microrna	ADGRE5,AMBRA1,AP4E1,AP4S1,APLNR,ASAP1,AVIL,BCL2L1,C20orf27,CCDC69,CCDC84,CLEC4G,CLIC5,CLPP,COL14A1,CRTC1,CXorf56,DBNDD2,DEF6,DNASE1L1,DUOX2,DUSP7,EHD4,ENHO,FAIM2,FZR1,GALNT10,GIPC1,GNAI2,GPC1,GPX3,HIVEP3,HPCAL1,IL31RA,INF2,ITM2C,KCNK6,KIF26A,LHPP,LHX6,LIMK1,LPGAT1,LTBP4,LYVE1,MLXIP,MOB3A,MRPL49,MRPS2,OGFOD3,OIT3,PEX14,PIGQ,PKIG,PLBD2,PLTP,PPDPF,PRELP,PRKCSH,PSD4,PURA,PUS10,RAB11FIP1,RASL10B,RBM15…
miR-132-5p (miRNAs w/seed CCGUGGC)	Activated	6.401	0.000305		mature microrna	ABHD8,ABR,ADAMTS15,ADRB1,AKNA,ARHGAP44,ARID5A,BAD,BAHCC1,CAMSAP1,CD93,CEP104,CHST11,COL13A1,CRTC1,CYP1A2,CYP26B1,DENND3,DHRS3,DNAAF5,DNAJA3,DUSP7,FICD,FOXK1,FSCN1,G6PD,GPR37L1,GPS1,GPX3,GTF2H5,GYPC,HOXB4,IQSEC2,MAFK,MBD3,MCM5,MECR,MRPL4,MTFR1L,MYH11,NDUFS7,NLGN2,PCDH12,PDCD7,PIK3R5,PYCR3,RAB11B,RAB35,RAB8A,RGMB,RNF44,SCAMP4,SEMA6B,SH3RF3,SLC39A13,SMAD6,SNX22,TBC1D2B,TMEM184B,TSPAN14,TSPAN9,UBP1,W…
miR-3936 (miRNAs w/seed AAGGGGU)	Activated	6.402	0.000111		mature microrna	ADGRA1,ADO,AMFR,ANGPTL2,ANKMY2,BAHCC1,BCL2L1,BGN,C1QB,CD8A,CDCA4,CEACAM19,CENPL,CLPP,COTL1,CREB3L1,CRIP3,CRKL,CSF1R,CSNK2A1,CTDSP1,CUEDC1,CXCL17,DACT1,DUOX2,EDRF1,EHD2,EIF4EBP1,EPB41L1,ETV5,FAM76A,FBRS,FNDC10,FSCN1,GIT1,GNB1,GPX3,HMOX2,IFRD2,KCNIP2,KIRREL1,LACTB,LCN1,LETMD1,LOXL2,LRCH4,LRRC25,MAP2K7,MAPKAPK2,MBD6,MIER2,MKNK2,MOB2,MOB3A,MRC2,MRPL4,MSN,MVK,MYL9,MYPOP,NAA60,NAGPA,NOD2,NOVA2,NT5M,NUD…
miR-6786-3p (miRNAs w/seed GACGCCC)	Activated	6.41	0.00186		mature microrna	ALDH3B1,ARHGEF7,C1QTNF1,CCND3,CKS1B,CMKLR1,COL27A1,CREBBP,CTDSP1,CXCL16,CYTH4,DUSP7,EDA,FAM53B,FNDC10,FOSL2,FRAT2,FSCN1,FXYD2,GET4,IER5,LAMP1,LRRC25,MED16,MNT,MRPL49,NFIC,NOTCH1,PALM,PIK3IP1,PLVAP,PLXNA2,REM1,RFX1,RPUSD1,SLC12A7,SPI1,ST3GAL2,TAP2,TMEM200B,TMEM52,TSC22D4,XRCC3,ZNF584,ZNF703
miR-7976 (miRNAs w/seed GCCCUGA)	Activated	6.41	0.0196		mature microrna	A4GALT,ADAMTSL4,ADAT1,AGTRAP,AMDHD2,ARHGAP27,ARHGEF6,ASB6,B3GALNT2,BTBD11,CACNG4,CCDC97,CDAN1,CHI3L2,CMTM3,CYFIP2,DACT1,DDC,DONSON,DTNB,EFHD2,EIF4EBP1,ESS2,FAAP100,FAIM2,FAM131C,FAM53B,FAM78A,FBXW5,FMNL3,FOXP3,FOXS1,GAB4,GALNT10,GGACT,GMIP,GNG7,GPC1,GPSM1,GTF3C3,GUK1,HDAC1,HMCN2,HMOX1,IBA57,IKBKE,IL2RB,LHFPL6,LIMK1,LPCAT1,MAP3K10,MAPRE2,MARK4,MEN1,MIEN1,MIF4GD,MRI1,MTFR1L,MYO7A,NCK2,NMT2,NT5M,NUP…
miR-3197 (miRNAs w/seed GAGGCGC)	Activated	6.473	0.0331		mature microrna	AP1B1,ATP2A3,C19orf47,CCDC106,CDR2L,CLCN7,CLSTN1,CMTM3,CSPG4,DGKG,FAM129B,FXYD2,GALNS,GAS7,HPCAL1,ITPKC,KAZN,LTBP4,LZTS1,MAGED4/MAGED4B,MRPS12,MYO1C,NCOR2,PI4KA,PIP5K1C,PLEC,PLVAP,PPIL2,PPP1R3D,PPP2R5D,PRELP,RHOG,RHPN1,RNF220,SLC29A2,ST3GAL2,SYNGR1,TAF1C,TAF3,TMEM125,UBAC1,ZDHHC23
miR-1228-5p (miRNAs w/seed UGGGCGG)	Activated	6.476	3.04e-07		mature microrna	ADAMTSL4,ADAP1,AKT2,ARHGAP31,ATL2,BAD,BCL9L,C19orf24,C8A,CBX6,CD82,CLIP2,CLSTN1,CNN1,CTDSP1,CTSD,CUEDC1,DNAJC24,DYSF,EMC10,EMILIN1,EZR,FNDC10,GCKR,GHDC,GRK2,GRK6,HDAC10,HRAS,IRF7,KCTD12,KIAA0930,KIF1A,LHPP,LSG1,MAGIX,MAMDC4,MAP2K7,MAPRE3,MARVELD1,MGAT4B,MIF,MKNK2,MMP14,MRPL49,MS4A3,MXD4,MYO1C,NDUFS7,NTN1,PAM16,PPIL3,PPP1R14A,PRPF31,PYCR3,RAB8A,RANBP3,RASL10B,SCAMP4,SLC12A7,SLC37A2,SLC39A13,SOCS5,…
miR-4267 (miRNAs w/seed CCAGCUC)	Activated	6.478	9.18e-06		mature microrna	ABCC1,ABHD12,ABHD15,ABHD17A,ABI3,ACKR2,ACOT7,ADO,ALDH3B1,AMDHD2,AP4S1,ARHGDIA,ARHGEF7,ARMCX5-GPRASP2/GPRASP2,ARRDC1,BATF2,C1QTNF1,C21orf2,CAVIN1,CCDC69,CCDC88B,CCDC97,CD44,CD82,CD8A,CDR2L,CHI3L2,CLPP,COMMD3,COTL1,CSPG4,CTSD,DAPK3,DCUN1D2,DDO,DEF6,DQX1,DZIP3,E4F1,ECE1,ENHO,EZR,FADS3,FAM53B,FANCL,GAB4,GAS6,HIVEP3,HSPG2,ID3,IGF1R,IL21R,IQSEC2,IRF7,IRGQ,ITGA10,ITPKC,LAMTOR1,LGR4,LIMK1,LMOD1,LPAR2,LPI…
miR-3195 (miRNAs w/seed GCGCCGG)	Activated	6.481	0.000227		mature microrna	ADAP1,ASAP1,ATP6V0C,CCDC124,CSNK1G2,CUEDC1,EFHD2,EHBP1L1,FGFR1,GAS6,GET4,GNG7,GRIK5,GRK2,HK1,IGF1R,KLHL21,LTBP3,MAGIX,MAPRE3,MBD3,MKNK2,MMP25,NTN1,P4HTM,PALM,PQLC1,PRELP,RFX1,RIN3,SH3RF3,SLC29A2,SNX9,ST3GAL2,TAPBP,TBC1D2,TECPR2,TPPP,TTLL12,TUBB6,UPF1,YIF1B
miR-3173-3p (and other miRNAs w/seed AAGGAGG)	Activated	6.5	0.000616		mature microrna	ACKR2,ADA,ADD1,APLNR,ARMC8,ASB6,ATXN7,BATF2,BCR,BTF3L4,C11orf68,CALM1 (includes others),CAPN1,CCDC85C,CCNY,CD79A,CDCA4,CLIC5,CMKLR1,COIL,COL14A1,COX8A,CTDSP1,CXCL16,DBNDD2,DMTF1,DOK3,EFNB1,EIF4EBP1,ELK3,ERLIN1,ERMP1,ESAM,F12,FAIM2,FAM131C,FNDC10,FOXF1,GAS7,GGT7,GMPS,GPATCH2L,GPR37L1,HEXIM1,HIVEP1,HS1BP3,HSPBP1,HTRA1,IGDCC4,IL2RB,IRF2BP1,ITM2C,KCNIP2,KIF17,KIRREL1,KLF3,KLHL21,KLHL26,LAMA5,LAMTOR1,…
miR-6826-3p (miRNAs w/seed UCCCCUC)	Activated	6.5	0.00112		mature microrna	ACKR3,ADAP1,ADD1,ADGRA2,ADRA2B,ADRB1,AGAP3,AMBRA1,AMFR,APLNR,ARHGAP10,ARPC1B,ASNS,BANP,BCL2L2,BTBD6,BTF3L4,C11orf68,CD82,CKAP4,CKS1B,CLOCK,CMKLR1,COL27A1,CREB3L4,CTDSP1,CTSD,CYR61,CYTH4,DDO,DKK3,DUSP14,ECE1,EHD2,ENTPD7,EPHB4,FAM129B,FAM78A,FBXL19,FKRP,FOXS1,FUZ,GIPC1,GOLM1,GPC1,GPR182,HAUS6,HBEGF,HLX,HOMEZ,HOXB4,HYAL2,ICAM1,IGDCC4,IL10RA,IMPDH1,IRF2BPL,KCNAB2,KIRREL2,KLF6,LENG9,LPAR2,LPGAT1,LPIN2…
miR-4258 (miRNAs w/seed CCCGCCA)	Activated	6.547	0.0127		mature microrna	ALOX15B,ANKRD11,ARHGAP4,ARL2,AXIN1,C19orf47,CCDC30,CCDC71,CCL24,CCND1,CD151,CD82,CLDN5,CLIP2,CMTM3,CNN1,CSF2RB,CSNK1G2,CTBP1,DOCK8,ECE1,EFHD2,ELMSAN1,EVI5L,FADS3,FAIM2,FAM105A,FAM167B,FOSL2,FOXK1,FSCN1,GMEB1,GNAI2,GNG7,IGF1R,MAFK,MED6,MICAL2,MPST,MRC2,NAA60,NRXN2,NTN1,PARP11,PARVG,PCDHGC5,PIAS4,PIGS,PLEKHM2,PLPP7,POLD1,PYCR3,PYGB,QRSL1,QSOX1,RAB35,RAI1,RAPGEF1,RASL10B,REM1,RHOBTB2,RUNX3,SEC14L5,S…
miR-6850-3p (miRNAs w/seed CCGGCCG)	Activated	6.567	1.2e-07		mature microrna	ABHD17A,ACKR2,ACOX3,APLP2,ARMC5,BCR,CAVIN1,CHST11,CLIC5,CNDP2,CNTFR,COL18A1,CRY2,CYP26B1,CYTH2,EHBP1L1,ELMSAN1,FAAP100,FAM171A2,FAM53B,FBLIM1,FBXW5,FUZ,GAS2L1,GNB2,GPR37L1,GRK5,GRK6,HIC1,HPCAL1,IDH3G,ITGB2,KCNAB2,KLHL21,LTBP4,MAFK,MAPRE3,MED16,MED6,METAP1D,MIF4GD,MVD,NAPA,NCK2,NDUFS7,PDLIM4,PIP5K1C,PLPP7,PLXNA1,PPP2R5D,PTBP1,RAB11B,RABL6,RAI1,RNF44,RPUSD1,SCAMP4,SEC14L5,SEPT6,SLC22A7,SLC6A20,ST3G…
miR-4645-5p (and other miRNAs w/seed CCAGGCA)	Activated	6.582	0.00216		mature microrna	ACKR2,ACKR3,ACSF3,ACVRL1,ADIPOR1,AGTRAP,ALOX15B,APLNR,APP,ARL4C,BCL2L2,BTBD2,CCDC30,CCL24,CCNY,CD151,CDC7,CDH5,CETN3,CFL1,CHST11,CKB,CLDN5,CLHC1,CMKLR1,COIL,CRAMP1,CRY2,CSPG4,CTSD,CYTH4,DBNL,DCUN1D2,DHX34,DNAJC24,DOCK5,DPH5,DPP7,DTX2,EFNB1,EHD4,ENHO,ENTPD7,FAM129B,FAM53B,FBLN5,FGFRL1,FNDC10,FOXK1,GALNS,GALNT10,GPR132,GPR37L1,GPRC5B,HIVEP3,HSPBP1,IBA57,IGSF8,IL10RA,IL16,IL2RB,IMPG2,IRGQ,KCNIP2,KCN…
miR-330-5p (and other miRNAs w/seed CUCUGGG)	Activated	6.586	6.81e-06		mature microrna	A4GALT,ABCC1,ALOX15B,ARMC5,ASB7,BCL2L1,BCL2L2,BGN,BTBD11,C1orf109,CCDC138,CCNJL,CD40,CD44,CD8A,CERCAM,CLIC5,CMKLR1,CNN1,COL4A1,CRIM1,CRIPT,CRY2,CTSD,DGKG,DYSF,EHD3,EHD4,EIF3M,ENHO,EPO,FAIM2,FAM98C,FGR,FRA10AC1,FRAT2,FSCN1,FUCA1,GAREM2,GEMIN6,GGT7,GMIP,GNGT2,GOLM1,HAUS7,HNRNPA2B1,IER5,IGSF5,IL10RA,IL16,IL21R,IQCD,ITGA5,JADE1,JDP2,KCNIP2,KIAA0753,KIF17,KLHL21,LAD1,LDLR,LRRC8E,LZTS1,LZTS2,MAP4,MAPK1…
miR-4459 (miRNAs w/seed CAGGAGG)	Activated	6.606	0.00811		mature microrna	A1BG,ABLIM1,ACKR2,ADAMTSL4,ADD1,ADO,ALDH3B1,ANXA9,AP2M1,APAF1,APLP2,APOE,ASB6,BARX2,BIN2,BTF3L4,BZW1,C11orf68,C1orf174,C1QTNF5,CATSPER2,CCDC22,CDH15,CLTB,CNTFR,COL4A6,CRAMP1,CRIP3,CRKL,CSRP1,CUEDC1,CXCL16,CXorf56,DBNDD2,DDX52,DOK2,DOK3,DYRK1B,EFNB1,EHD2,EPO,FAIM2,FECH,FOXK1,GEMIN8,GIPC1,GNL3L,GPR37L1,GPS1,GRINA,HIVEP3,HRAS,HSPG2,IKBKE,IL2RB,IL31RA,IQCD,IRF2BP1,LIPH,LRCH4,LRRC1,LRRC25,LSP1,LUC7L,L…
miR-3179 (miRNAs w/seed GAAGGGG)	Activated	6.614	9.6e-05		mature microrna	AATK,ABCD1,ACSF3,ADARB1,ADGRA1,AKT1,ANGPTL2,APOO,ARHGAP32,ATN1,BCL2L1,BCL9L,BTBD6,C11orf68,C19orf47,CBX6,CCND1,CCND2,CCND3,CDH5,CDR2L,CEACAM19,CENPL,CFL1,CLEC14A,COPS7A,CSNK2A1,CTDSP1,CTPS1,CTSA,CYP26B1,CYP4B1,DACT1,DDX52,DET1,DNAJC7,DOK2,DUOX2,EFNB1,EHD2,EIF4EBP1,EIF4H,ENTPD7,EPB41,EPB41L1,ERF,FAM131C,FBRS,FGR,FNDC4,FXYD2,GALNT10,GNAI2,GNB1,GORASP1,GRAMD1A,HOXB4,HSPBP1,IDH3G,JDP2,KCNC4,KCNIP2,KD…
miR-6778-3p (miRNAs w/seed GCCUCCC)	Activated	6.635	0.00274		mature microrna	A4GALT,AARS2,ABL1,ACKR3,ACOX3,ADAT1,ADCY5,ADD1,ADRA2B,ALDH3B1,AOAH,AP5B1,APOBR,ARHGAP30,ARHGAP31,ARPC1B,ARSA,ATP2A3,BANP,BGN,BIN2,BNIP3,BUD23,C4orf19,CAV2,CAVIN1,CBX6,CCDC125,CCND1,CCND3,CD82,CD8A,CENPL,CKS1B,CMKLR1,CNDP2,CNN1,CRTC1,CSNK2A1,CUEDC1,CXorf56,DBNL,DEPDC5,DHRS3,DIP2A,DLL1,DNAJC7,DOHH,EFHD2,EIF1AX,ENTPD4,EPN2,ETV5,FAIM2,FAM53B,FAM76A,FBLIM1,FECH,FLT1,FOSL2,FOXK1,FOXP3,FURIN,FZR1,GALNS,…
miR-4783-3p (miRNAs w/seed CCCGGUG)	Activated	6.647	2e-06		mature microrna	A4GALT,ABLIM1,ADAMTS2,ADGRA2,AKT1,ANGPTL2,ATP2A3,BAD,CCDC97,CDH15,CDR2L,CHST11,CMKLR1,CRAMP1,CRY2,DIP2A,DNASE1L1,EIF1AX,EMC10,EPN2,EPO,ERG,FABP3,FADD,FADS3,FBXW5,FLT1,FOXK1,GGA1,GPATCH2L,HSPA12B,IER5L,IGSF8,LOXL2,LRFN3,LSG1,MIF4GD,NAPA,NCK2,NDUFS7,NOVA2,OTUB1,PALLD,PARVB,PARVG,PIGQ,PLPP3,PLXNA1,REXO1,RNF215,RXRA,S1PR4,SCARA3,SIVA1,SMCR8,SNX22,SPI1,STK4,TBC1D2,TMEM201,TTLL12,TTPAL,UPF1,VASP,WNK2,Z…
miR-3178 (miRNAs w/seed GGGCGCG)	Activated	6.647	7.21e-05		mature microrna	ABCC1,ARL4C,ARRDC1,ATN1,BANP,CCDC106,CCNY,CD40,CDC37,CLEC4G,CNN1,CYP1A2,DOK3,EMILIN1,EVI5L,FEM1A,G6PD,GAS1,GGACT,GRAMD1A,HDAC10,KCTD12,KLHL26,LLGL1,LRRC25,LTBP4,MAP2K7,MAPKAPK2,MARVELD1,MED16,MRC2,MRPL49,MVK,NCK2,NDUFS7,NFIC,NT5C3B,OSBPL10,PALM,PIGQ,PPIL3,RAB11B,RAB35,RAB3IL1,RAB8A,RAD9B,RAI14,RUNX1,SCAMP4,SEPT6,SIRT7,SLC29A2,TAPBP,TBC1D24,TGFB1I1,TOR4A,TPGS1,TSPAN18,ULBP3,UNC93B1,WASF2,WBP2,WDR1…
miR-7106-3p (miRNAs w/seed GCUCCCU)	Activated	6.666	0.0007		mature microrna	A4GALT,ABHD17A,AGAP3,ALDOC,AMDHD2,ARAF,ARHGEF7,ARRDC1,BCL2L1,BCL2L2,CALM1 (includes others),CARD11,CCDC69,CD44,CD8A,CLHC1,CLIC5,CMKLR1,COQ8B,CYB5R1,DEF6,DPYSL3,EFNB1,ELMSAN1,EML5,ENDOD1,ENTPD4,ENTPD7,FAAP100,FAM53B,FGD5,FOXK1,GALNT10,GNA12,GNGT2,GPR137B,GPR37L1,GPRC5B,GPS1,HCFC1R1,HOXB4,HPCAL1,HSPA12B,HTRA1,IL10,INPP5D,ITGA10,KAT5,KCNK6,KIF1A,KIRREL1,KLHL21,LHFPL4,LOXL1,LZTS2,MAFK,MAP4,MAPK7,MFGE…
miR-4691-5p (and other miRNAs w/seed UCCUCCA)	Activated	6.667	0.0329		mature microrna	AARS2,ABCC1,ACSF3,ADD1,ADGRF5,ADIPOR1,ADO,AMBRA1,APBB1,ARHGAP44,BATF3,BICD2,BTBD6,CARHSP1,CCND1,CCNY,CDCA4,CKS1B,CLTA,CMKLR1,CRKL,CSRP1,CUEDC1,CYB5R1,CYFIP2,DBNDD2,DOCK8,DOK2,DYNC1H1,EFHD2,EIF1AX,ELK3,ELMSAN1,ERG,FAIM2,FAM167B,FGFRL1,FKRP,FLT1,FOXK1,FRAT2,FUT4,FUZ,G6PD,GAS1,GAS7,GATD1,GCKR,GOLT1A,GORASP1,GUK1,GYPC,HK1,HMGB1,HNRNPA2B1,HRAS,HSPA12B,IL10,IL10RA,JDP2,KATNA1,KCNK6,KCTD9,KIF17,KIF21B,K…
miR-1234-3p (and other miRNAs w/seed CGGCCUG)	Activated	6.671	9.01e-05		mature microrna	ABHD17A,ADAM12,ADAP1,ADRA2B,AKT1S1,ARMC5,BTBD2,C1orf109,CACNG4,CBX6,CCDC69,CCNQ,CD151,COQ8A,COQ8B,CRAMP1,CRTC1,CRY2,CSPG4,CTSA,CTSD,DPY19L3,EFHD2,ENTPD4,ERLIN1,EVI5L,FADD,FAM129B,FEM1A,FMNL1,FURIN,GPR137B,GPR37L1,HNRNPDL,IMPDH1,LOXL2,LZTS1,MAFK,MAP2K7,MAP4,MBD3,MGAT4B,MICAL3,MRI1,MRPL4,NCOR2,NT5C3B,NT5M,NUP210,PAQR4,PDCD1,PIEZO1,PLA2G6,PODXL2,SGPL1,SREBF1,STK32C,TAB1,TCF7,TCN2,THEM6,TMEM175,TMEM2…
miR-7851-3p (miRNAs w/seed ACCUGGG)	Activated	6.688	0.00164		mature microrna	ABHD17A,ACKR2,ACTN4,ACVRL1,AP1B1,AP4E1,ARHGDIA,ARID5A,ARMC5,ARRDC2,ASB7,BATF2,BCL2L2,BICD2,C5orf22,CA4,CACNG4,CCDC125,CDR2L,CEP104,COL4A1,CSRP1,CXCL16,CYP1A2,DENND1A,DKK3,DNASE1L1,DPH5,DUOX2,ENTPD7,FAIM2,FAM53B,FAM78A,FGR,FNDC10,FOXJ1,FOXK1,FXYD2,GALNT10,GGT7,GNB2,GSDMA,HDAC11,IRGQ,KCNAB2,KCNIP2,KLHL21,LAD1,LIPH,LOXL1,LRIG2,LRRC25,LUC7L,LZTS2,MAPRE2,MAT2A,MBD6,MED4,MFGE8,MGLL,MLST8,MOB3A,MSN,MSS5…
miR-5006-5p (miRNAs w/seed UGCCAGG)	Activated	6.692	0.00396		mature microrna	ABHD15,ABL1,ACSS1,ACVRL1,ADCY7,ADRA2B,ALDOC,ARHGAP44,BAG4,BATF3,BCL2L2,BCR,BIN2,BTBD11,C11orf68,C15orf39,C1QTNF5,CAV2,CAVIN1,CEP170B,CHCHD6,CLTA,CMKLR1,CNIH4,COTL1,CRIM1,CYP26B1,CYTH4,DKK3,DNAJC19,DNAJC24,DPH5,EFHD2,EFNB1,EHD2,EHD4,ENPP1,EPB41L1,FADS3,FAM149B1,FNBP1L,FNDC10,FNDC4,GAB4,GP2,GPR37L1,HK1,ICAM1,IL31RA,KCTD12,KIF21B,KLF6,KLHL21,LAMP1,LAYN,MAP4,MAPK1,METTL23,MFNG,MICAL3,MVB12A,MYC,MYH11…
miR-6742-3p (miRNAs w/seed CCUGGGU)	Activated	6.701	3.4e-05		mature microrna	A1BG,ABCC1,ACKR2,ADAMTS2,ADAT1,AKNA,AMN1,AOAH,ARID5A,ARL11,ARRDC2,ASB7,BATF2,BICD2,BMP6,BTBD6,C19orf24,C4orf19,CCDC69,CCDC97,CD40,CEP44,CHMP2A,CLPP,COL13A1,COL4A1,CSPG4,CSRP1,CTDSP1,CUX2,CXCL17,CYP1A2,DENND1A,DENND3,DES,DNAJC24,DNASE1L1,DOCK8,DUOX2,EEFSEC,EHD3,ENTPD7,ERF,FAIM2,FAM131C,FBXL19,FOXJ1,FOXK1,GNB2,GPR37L1,HIVEP3,HK3,HS1BP3,IFNAR2,IKBKE,IL10,IMPDH1,ITGA5,JDP2,KCNIP2,KIRREL1,KLHL21,LACTB…
miR-7113-3p (miRNAs w/seed CUCCCUG)	Activated	6.734	0.0458		mature microrna	ABHD8,ADGRF5,ADORA2A,ADRB1,AMDHD2,AOAH,APBB1,ARHGAP30,BARX2,C20orf27,C4orf19,C5orf63,C8A,CARD11,CARHSP1,CCNQ,CD40,CD44,CEACAM19,CLTA,CMKLR1,CMTM3,COTL1,CSPG4,CYR61,DCAF17,DNAJC7,EML5,FAM78A,GEMIN6,GORASP1,GYPC,HAGH,HAUS7,HDAC11,HPCAL1,HS1BP3,HUNK,IL10,ITM2C,JDP2,KCNIP2,KCNK6,KCTD12,KIRREL1,LHFPL4,LRRK1,LYVE1,MAP1A,MGEA5,MICAL2,MOB3A,NPDC1,NSMCE3,ONECUT1,PAPLN,POLD1,POU2F1,PPM1F,PRF1,PRPF31,RAB11B…
miR-3189-5p (miRNAs w/seed GCCCCAU)	Activated	6.739	2.25e-06		mature microrna	A4GALT,ABHD15,ADAM12,ADO,AGFG1,AKAP12,AP4S1,BBOF1,C1QTNF5,CALM1 (includes others),CBX6,CDC7,CEACAM19,CMKLR1,CNOT6L,CYB5R1,DHCR7,DNAJC24,DOK2,DUSP7,DYRK1B,EIF4H,EIPR1,EPB41,EPN1,FAM53B,FGR,FNDC10,FOSL2,FOXJ1,FUZ,GATD1,GMEB1,GPR132,GSDMD,GYPC,HCLS1,HIRA,HIVEP1,HS1BP3,IBA57,IL10RA,ITM2C,ITPRIPL2,KAT5,KIRREL1,KIRREL2,KLF6,KLHL41,LAD1,LIPH,LTBP4,LYVE1,MFHAS1,MMP14,MRPS18A,MSN,MUL1,NDUFS7,NECAP2,NFIC,N…
miR-3064-5p (and other miRNAs w/seed CUGGCUG)	Activated	6.761	0.000209		mature microrna	AARS2,ABCC1,ABHD17A,ACKR2,ADAMTS15,ADD1,ADRB1,AP4S1,ARHGAP21,ARHGEF15,ARRDC2,ASB7,BATF3,BGN,BTBD6,C5orf22,CA9,CARD11,CCND2,CCND3,CCNQ,CD320,CD72,CEP95,CKS1B,CLIP2,CMTM3,CNOT6L,COL27A1,CRIM1,CRTC1,CRY2,CRYZL1,CUEDC1,CXorf56,CYFIP2,CYTH4,DBNDD2,DGAT2L6,DHRS3,DOCK8,DOK3,DRC7,EFNB1,EIF4EBP1,EIF5,ENHO,EPB41L1,FAM76A,FOXK1,FOXP3,FOXS1,GALNT10,GAS2L1,GGCX,GGT7,GPRC5B,GUF1,HIVEP3,HMOX2,IDH3G,ITPRIPL2,JDP…
miR-6846-3p (miRNAs w/seed GACCCCU)	Activated	6.765	0.000465		mature microrna	ABI3,ABLIM1,ACADS,ADAM12,ADAMTS15,ANGPTL2,AP5B1,APBB1,ARPC1B,ASNA1,BBS4,CCND3,COX8A,CREB3L4,CTPS1,CYP26B1,CYTH4,DDO,DGKG,DNASE1L3,DZIP3,EFHD2,EIF3M,ERF,FABP3,FAIM2,FAM129B,FBRS,FNDC4,FSD1,GAS7,GGA1,GPR132,ITGA5,KCNAB2,LPIN2,MAP2K7,MAP4,MRPL49,MVD,NAPA,NCK2,NOVA2,OLFML2B,P4HTM,PALM,PANX2,PHB2,PLEKHM2,PLEKHO2,PNPLA2,POGLUT1,PQLC1,PXN,RAB11FIP1,RAMP2,RAPGEF3,RGS19,RNF166,SLC27A1,SLC47A2,SNX8,STK4,SY…
miR-4530 (miRNAs w/seed CCAGCAG)	Activated	6.779	0.00348		mature microrna	ADAMTS15,ANAPC13,APLNR,ARAF,ASAP1,ASB6,ATG3,ATP2A3,ATP6V1C2,BCL9L,C15orf39,C19orf24,CALM1 (includes others),CARM1,CCDC85C,CCNQ,CEACAM19,CHST7,CHTOP,COQ8A,DDX6,DENND1A,DES,EHD3,EIF4H,EMC10,ENHO,ERG28,FAAP100,FECH,FEM1A,FGD5,FGFR1,FILIP1,FOSL2,FOXK1,FSD1,GET4,GGA1,GNGT2,GORASP1,GPC1,GPR146,HAGH,HBEGF,HDAC11,HOXB4,HRAS,HTRA1,IFNAR1,IGFALS,IL16,INPP5E,ITPKC,JADE1,KLHL21,LHPP,LLGL1,MCRIP1,MIEN1,MIF4GD…
miR-6743-3p (miRNAs w/seed GCCGCUC)	Activated	6.786	1.93e-05		mature microrna	AKT1S1,AP5Z1,ASB6,ATP6V0C,CARD9,CEP170B,COL18A1,DAPK3,EMILIN1,EVI5L,FAM129B,FBXL19,FBXW5,FICD,FSCN1,FUT4,GET4,GNAI2,GTF3C1,HS1BP3,KCNC4,KIAA0930,KLF3,KLF6,LUC7L,LUC7L3,LZTS1,MBD6,MLST8,MRPL4,MRPS2,MYO1C,NCK2,NKG7,NOS3,PDLIM4,PIP5K1C,PKIG,PLAT,PLBD2,PLPP7,PLXNA1,PPP1R26,RAB35,RAI1,RAPGEF1,SAMD14,SLC39A13,STK4,STK40,SYNGR1,TBC1D2,THEM6,TMC8,TNRC6C,TPPP,TRMT61A,UBALD1,UNC93A,WLS,YDJC
miR-6802-3p (miRNAs w/seed UCACCCC)	Activated	6.799	0.00658		mature microrna	ABLIM1,ACSS1,AGAP3,AKT2,AMDHD2,ARHGAP27,BARX2,BZW1,CAVIN1,CCDC22,CCDC85C,CCNT2,CHST11,CLCN7,CMKLR1,CMTM3,CRAMP1,CSNK2A1,CTDSP1,CYTH4,DBNDD2,DPYSL3,DRAM1,EIPR1,EPHB4,ERG,ERLIN1,EZR,FAAP100,FAM129A,FAM129B,FAM171A2,FAM53B,FAM78A,FBLIM1,FGR,FOXS1,FUT4,GALNT10,GIT1,GNA12,GPR37L1,GPRC5B,GUK1,HDAC11,INPP5D,INPP5E,KANK3,KCNC4,LAMP1,LAMTOR1,LRRC32,MAP2K7,MARVELD1,MFSD5,MMP14,MNT,MPST,MTERF2,NAPB,NFKBIA,N…
miR-4710 (miRNAs w/seed GGUGAGG)	Activated	6.8	0.00179		mature microrna	ABCD1,ACADS,ADD1,ADGRA1,ADRM1,AKNA,AKT2,ANGPTL2,ANKMY2,ARMC5,ATG9A,CARHSP1,CCNJL,CCNY,CDCA4,CNDP2,CNTFR,COL6A1,DEPDC5,DES,DUOX2,ENHO,EPB41L1,EPN2,EPO,ESAM,FADS3,FAM131C,FBRS,FBXL19,FOXK1,FSD1,GIT1,GORASP1,GPX3,HDAC10,HSD17B3,IGF1R,IGSF5,IRF9,ITGA5,KLHDC1,LAMTOR1,LAYN,LHPP,LIPH,LOXL2,LPIN2,LRCH4,LZTS1,MAFK,MARK4,MCRIP1,MICAL1,MIF4GD,MOB3A,MRVI1,MTFR1L,MUL1,MYL9,NAV2,NFKBIA,OPA3,PACS1,PLBD2,PLVAP,P…
miR-1827 (and other miRNAs w/seed GAGGCAG)	Activated	6.801	0.00467		mature microrna	ACKR2,ACOD1,ACSF3,ADAMTSL4,AKT2,ALDH3B1,AMFR,ANXA13,ANXA9,APAF1,APLNR,ARAF,ATG3,ATP1B3,B3GAT3,BBOF1,BCL2L1,BCL2L2,C1orf174,CACNG4,CALM1 (includes others),CCDC125,CCDC97,CD79A,CENPL,COQ8B,CREB3L1,CRKL,CSRP1,CSTF3,CXorf56,CYP1A2,CYTH4,DARS,DBNDD2,DENND1A,DHRS3,DNAJC19,DRAM1,EFNB1,ELF2,ELK3,ERF,ERG28,FABP3,FAM53B,FGFRL1,FNDC10,FOPNL,FOXP3,FOXRED2,FXYD2,GALNT10,GALNT18,GAREM2,GLB1L3,GNL3L,GPBAR1,GPR3…
miR-1268a (and other miRNAs w/seed GGGCGUG)	Activated	6.807	4.68e-07		mature microrna	ABCC1,ABCD1,ADAMTSL2,AP4S1,ATP6V1C2,B3GAT3,BICD2,BTBD2,C8A,CABIN1,CAVIN1,CCDC124,CCDC125,CEACAM19,CEP104,CEP170B,CLSTN1,CRKL,DENND1A,DES,DHCR7,ECEL1,EFNB1,EHD2,EHD3,EPB41,EVI5L,FAM193A,FKRP,FNDC10,FOXK1,FSCN1,GMEB1,GMPS,GNL3L,GPR132,GPR37L1,GRK6,HRAS,HSPA12B,HSPG2,IER5,IGDCC4,IL2RB,INPP4A,IQSEC2,JDP2,KIAA0930,KIAA2013,KLHL21,LLGL1,LPGAT1,LSG1,MAFK,MDK,MGLL,MOB3A,MRPL4,MVB12A,MYO1C,NKIRAS2,NPDC1,O…
miR-2355-5p (miRNAs w/seed UCCCCAG)	Activated	6.814	4.04e-05		mature microrna	ABHD10,ABI3,ACOD1,ACTN4,ADGRA2,ADGRF5,ADIPOR1,AGFG1,AGTRAP,AIMP1,AKNA,ARHGAP4,ARHGAP45,ARHGEF17,ARPC1B,ARRDC2,ASB2,ASB6,ATL2,ATP6V1E2,BARX2,BGN,C3orf38,CARD11,CAVIN1,CCDC71,CCND2,CD151,CKS1B,CLEC14A,CNOT6L,COPS7A,COTL1,CRIP3,CTDSP1,CYP26B1,DBNDD2,DDX6,DGAT2L6,DKK3,ECE1,EFNB1,ENHO,ENTPD4,EPB41,ERF,ERMP1,FAIM2,FAM129B,FAM53B,FAM98C,FBLIM1,FBXL19,FILIP1,FMNL3,FNDC4,FOSL2,GALNT18,GAREM2,GGA1,GPRC5B,G…
miR-6892-3p (miRNAs w/seed CCCUCUC)	Activated	6.818	0.00217		mature microrna	ACOD1,ADAMTSL2,ADRB1,AGAP3,AMBRA1,AMOT,ANAPC13,ARHGAP10,ARL2,ARPC1B,ATXN7,BCL2L2,C1orf174,C20orf27,C5orf63,CALM1 (includes others),CBX6,CCDC69,CCND3,CD82,CLDN5,CLIC5,CLPP,CMKLR1,COMMD3,CREB3L4,CRY2,CSNK2A1,CSRP1,CTDSP1,CTSD,DDX6,DEF6,DGAT2L6,DQX1,DYRK1B,DZIP3,ENTPD4,FAIM2,FAM129A,FAM78A,FECH,FOSL2,FRAT2,GAB4,GALNT10,GEMIN8,GGA1,GNB1,GOLM1,GPR37L1,GRINA,HDAC11,HMOX1,ICAM1,IER5,ITPRIPL2,KCNAB2,KCNI…
miR-4804-5p (miRNAs w/seed UGGACGG)	Activated	6.835	4.37e-10		mature microrna	ACO2,ACSF3,ADARB1,ADD1,ADGRA1,ADGRA2,ADO,ATP11A,BCL2L1,CBX6,CCDC69,CLIC5,COL6A2,CRAMP1,CRTC1,DCAF17,DNASE1L1,EPB41,FAM78A,FGFRL1,FMNL1,FSCN1,GAS1,GAS7,GNB1,GPBAR1,GRK5,IGF1R,IL2RB,INPP4A,KCNC4,KCNK6,LHPP,LIMK1,LSG1,MBOAT7,MCRIP1,MLST8,MRI1,MSR1,MYL9,NCOR2,NDUFS7,NFATC2,NFATC2IP,NRP2,NRXN2,PCBP3,PDCD1,PIEZO1,PIGQ,PKP3,PLBD2,PLTP,PLXNA2,PPIL2,PRKCSH,PSKH1,RAB1B,REXO1,RIN3,SCAMP4,SGSH,SLA,SNX18,SPEC…
miR-675-5p (and other miRNAs w/seed GGUGCGG)	Activated	6.835	0.000218		mature microrna	AARS2,ABL1,ACOX3,ACTN4,ALDH3B1,ARHGAP10,ATP11A,BCL9L,BGN,CD151,CEP104,CHERP,CNTFR,CRAMP1,ELMSAN1,EMILIN1,ERF,F2R,FADD,FAIM2,FBXW5,FNDC10,FOXF1,GAS7,GMEB1,GRAMD1A,HIC1,IMPG2,IQSEC2,KIF21B,KLHL21,LHFPL4,LRIG2,LRRC1,LSG1,LTBP4,MAPK1,MARK4,METTL9,MICAL2,MICAL3,MIER2,MOB3A,MRPL4,NAA60,NOS2,NUMA1,OLFML2A,OPA3,PCDH12,PITPNM2,PKD1,PLVAP,PODXL2,RARA,REXO1,RPUSD1,RUNX1,SCARA3,SIRT7,SNX22,SNX8,STX11,TECPR2,…
miR-3199 (and other miRNAs w/seed GGGACUG)	Activated	6.841	0.000172		mature microrna	ABHD15,ABI3,ACTN4,ADAT1,ADORA2A,ADRA2B,AGTRAP,ALDH3B1,AP2M1,ARHGEF7,ARL11,ASB6,BATF2,BBOF1,BGN,C11orf68,C5orf22,CACNG4,CCND1,CCNQ,CDH15,CEACAM19,CKS1B,CLIP2,CLSTN1,CNTFR,CRAMP1,CRIP3,CSPG4,CTSD,CXCL16,CYTH4,DDO,DHRS3,DQX1,DUOX2,DUS4L,ECE1,EDA,ELMSAN1,EPN2,FAIM2,FAM129A,FGR,FHL2,FLII,FOXRED2,FOXS1,FUT4,FUZ,GAS1,GEMIN8,GNAI2,GNB1,GNL3L,GOLT1A,HIVEP3,HSD17B3,HSPBP1,HUNK,IQSEC2,KIAA0930,KIRREL1,KLHL2…
miR-4674 (miRNAs w/seed UGGGCUC)	Activated	6.866	0.00371		mature microrna	ABCC1,ALOX15B,ARL11,ARMC5,ATP6V1E2,BCL2L2,C15orf39,CBX6,CCDC85C,CD40,CD8A,CLDN5,CLPP,CMTM3,CNOT6L,COLEC11,COTL1,DCAF17,DDO,DENND6B,DHCR7,DQX1,DUSP7,EIF5,EMC10,ENHO,FADD,FBXW5,FKRP,FNDC4,FOXRED2,FRMPD3,G6PD,GNGT2,GPC1,GPR132,GSDMD,HCFC1R1,HNRNPA2B1,HS1BP3,INF2,KIF17,KIF21B,KLF3,KLHL21,LHX6,LRRC2,LZTS1,MARVELD1,MBD3,MEN1,MOB3A,MRI1,MYH10,NCK2,OLFML2A,PCDHGC5,PDE5A,PHF19,PIK3IP1,PLAT,PPP1R3D,PQLC1,P…
miR-6918-5p (and other miRNAs w/seed GCUGAGG)	Activated	6.93	2.82e-05		mature microrna	ABCB8,ABHD15,ABHD17A,ACKR2,ADAMTSL4,ADIPOR1,AGTRAP,AKNA,ALDH3B1,AMFR,ANGPTL2,ANKMY2,ASB6,ATP6V0D1,ATR,AVIL,B3GAT3,BTBD11,BTF3L4,C1orf174,C1QC,CA4,CACNG4,CCDC15,CCDC69,CCNJL,CDR2L,CEACAM19,CERCAM,CMTM3,CUBN,CUEDC1,CXCL16,CYP1A2,DHRS3,EDA,EEFSEC,EIF4H,ELMSAN1,EPB41,EPN2,FABP3,FES,FLNC,FMNL1,FMNL3,FOXK1,FOXP3,FRMPD3,FURIN,G6PD,GHDC,GIPC1,GIT1,GLB1L3,GPC1,GPR146,GPR37L1,GSDMA,HIVEP3,HNRNPU,IMPDH1,IRG…
miR-3649 (miRNAs w/seed GGGACCU)	Activated	6.938	1.63e-08		mature microrna	ACSF3,ACSS1,ACTN4,ADGRA2,ADIPOR1,ADORA2A,ADRA2B,AMFR,AP4E1,ARHGAP30,ARHGEF6,ARL2,ASB7,BAD,CAMSAP1,CAVIN1,CBX6,CCDC69,CCNY,CDC16,CDR2L,CMKLR1,COIL,COL4A1,CSRP1,CYP4B1,EIPR1,EVI5L,FADS3,FAM69A,FAM78A,FBLIM1,FGFR1,FLI1,FNDC10,FNDC4,FOXP3,FOXS1,FURIN,GLB1L3,GNA12,GPC1,GPR37L1,HDAC11,HOMER3,HPCAL1,IL2RB,KCNAB2,KRT7,LHFPL4,LRCH4,LZTS2,MCRIP1,MEN1,MFNG,MGEA5,MGLL,MMP14,MRPL10,MRPS18A,MTFR1L,MYH9,MYL9,MY…
miR-4648 (miRNAs w/seed GUGGGAC)	Activated	6.94	0.00128		mature microrna	ACSF3,AGTRAP,AKT1S1,ALDH3B1,AMFR,ARMC5,BCL2L2,CAPN3,CCND1,CCNJL,CCNY,CD79A,CD93,CDC16,CDCA4,CDH15,CDR2L,CLSTN1,CMTM3,COL6A2,CSNK2A1,CSRP1,DRAM1,ECE1,EIF4EBP1,EMC10,ENTPD2,FCER1G,FGR,FNBP1L,FOXJ1,FRMPD3,G6PD,GALNT10,GAS1,GMEB1,HUNK,IGF1R,IL2RB,ITM2C,KCNAB2,KCTD12,KIF17,LETMD1,LMOD1,MAP4,MARK4,MEF2D,MMP25,MRPS18A,NKG7,NOVA2,NTN1,NUDCD3,PAFAH1B3,PELI3,PFDN1,PI4KA,PITPNM2,PKM,PLEKHO1,PLPP3,PLTP,RAB11…
miR-6735-3p (miRNAs w/seed GGCCUGU)	Activated	6.94	0.0441		mature microrna	ADCY5,ADIPOR1,ADO,ADSSL1,AKNA,ALOX15B,ANGPTL2,AOAH,APBB1,ARHGDIA,BRPF1,C5orf22,CAV2,CCDC85C,CEACAM19,CERCAM,CLIC5,CMTM3,COQ8A,CSRP1,CYP26B1,DBNDD2,DENND1A,DGKG,DHCR7,DPYSL3,DRAM1,E4F1,ERCC1,FAM129B,FEM1A,FURIN,FUT4,GET4,GNB2,GOLM1,HDAC11,HUNK,IFNAR1,IQCD,IQSEC2,KAT5,KCNAB2,KCNC4,KCNIP2,KIRREL1,LDLR,LHPP,LHX6,LIPH,LPCAT1,MARVELD1,MICAL3,MMP25,MRPS2,MXD4,MYL9,NAV2,NCKIPSD,NEMF,NFATC2IP,NOTCH4,NUP21…
miR-3937 (miRNAs w/seed CAGGCGG)	Activated	6.948	4.01e-06		mature microrna	ABL1,ABR,ARHGEF15,ATG7,ATP11A,C1QA,CCDC69,CCDC97,CD79A,CEP170B,COL4A2,CRACR2B,CSF2RB,CTBP1,CYSTM1,CYTH2,DCUN1D2,EFHD2,ENHO,EPO,EXOC3L1,FGFRL1,FNDC10,FOXF1,FOXRED2,GATB,GNAI2,GNL3L,GPC1,GTF3C1,IFNAR1,IGF1R,IMPDH1,INF2,IRGQ,KCTD12,KIF21B,LLGL1,LRRC32,LSS,LTBP4,MAP1S,MGLL,MICAL3,NACC2,NCOR2,NFIC,NTRK2,PANX2,PAQR4,PARL,PARVG,PIP5K1C,PITPNM2,PXN,RAC2,RAI1,RANGAP1,RAPGEF1,RBM38,RBM5,RNF166,RPUSD1,RSAD2…
miR-298-5p (and other miRNAs w/seed GCAGAGG)	Activated	6.963	0.0365		mature microrna	ABHD15,ABL1,ABLIM1,ACOD1,AKNA,ANKRD33,APBB1,APLNR,ARHGAP30,ARRDC1,ASB7,ATN1,ATP1B3,BUD23,C19orf47,C1QTNF1,C1QTNF5,C20orf27,CCDC152,CCDC97,CD151,CENPL,CLOCK,CLSTN1,CNTFR,COQ8B,CTDSP1,CTSD,CXCR3,CYTH4,DAPK3,DECR2,DRAM1,EFHD2,EIF3M,ELSPBP1,ERG28,ERMP1,FABP3,FAM167B,FES,FMNL3,FOXK1,GAS1,GIT1,GNL1,GNL3L,GORASP1,HAUS7,HIVEP3,HOXB4,HS1BP3,IGDCC4,IL10RA,IL2RB,ISLR,JADE1,KCNAB2,KIAA0753,KIF21B,KLHL21,LHPP…
miR-3940-3p (miRNAs w/seed AGCCCGG)	Activated	6.964	6.75e-06		mature microrna	A4GALT,ADAMTSL1,ADAP1,ANGPTL2,ARHGEF7,ATG9A,ATXN7,BAD,BCL2L1,C19orf24,CAVIN1,CCL24,CEP170B,CLCN7,COTL1,CTBP1,DAPK3,EHD3,ELK3,FADD,FOXS1,FURIN,G6PD,GAB4,GET4,GORASP1,GRK2,HOMER3,INPP5E,IRAK4,KAT5,KCNK6,KIF26A,KLF6,LTBP4,MAP2K7,MAP4,MOB2,MRPL4,MRPL49,NDUFS7,PAPD7,PARVG,PDCD1,PIP4K2A,PQLC1,PWWP2B,RAB11B,RAI1,RXRA,SEC14L5,SLC27A1,SMARCD3,SYTL4,TAF3,TAP2,TBC1D22A,TECPR2,TENM1,TMEM184A,UNC93B1,VASN,VAS…
miR-6508-3p (miRNAs w/seed GGGCCAU)	Activated	6.983	0.0308		mature microrna	ACTB,AGAP3,ALDOC,ARRDC2,ATG9A,ATP6V0D1,BATF2,BTF3L4,CALM1 (includes others),CCDC157,CHST11,CLEC4G,DCUN1D2,DECR2,DENND1A,DGKG,DOCK8,EHD3,EPN2,ERLIN1,FOXA3,FXYD2,GALNS,GALNT10,GHDC,GNG7,GPR137B,HDAC11,IQSEC2,KCNK6,KDR,LPIN2,MADD,MAMDC4,MBD6,MEF2C,MIF4GD,MLST8,MRC2,NAPA,NLRC5,NUDCD3,PIK3R5,PKP3,POR,PRELP,PRF1,RAB8A,RELT,RNF44,SERPING1,SGPL1,SH3RF3,SLC8A1,SNX22,STK25,STX17,SYNGR1,TANC2,TBC1D2,TCF7,TC…
miR-3911 (and other miRNAs w/seed GUGUGGA)	Activated	6.992	0.0198		mature microrna	ACD,ACSS1,ACTB,ADAMTSL1,ADAP1,ADGRA1,ADORA2A,ADRA2B,AKT2,AP2M1,APP,ARHGAP10,ARHGAP27,ATP11A,BCAP29,BIN2,BTBD6,CALM1 (includes others),CARHSP1,CD8A,COTL1,CRB1,CTNND2,CTSD,DENND1A,DNASE1L1,DNASE1L3,EED,EFHD2,EFNB1,FAM78A,FES,FLNC,FOXP3,FOXS1,HIVEP3,HSPBP1,IMPG2,INPP5E,IQCB1,KCNIP2,KIF17,KIRREL1,LATS2,LENG9,LTBP4,MAPRE3,MARVELD1,MED16,MICAL3,MIER2,MSN,MSR1,MYL9,NCK2,NFKBIA,NPR1,OSBPL5,PAQR4,PDCD1,PH…
miR-4660 (miRNAs w/seed GCAGCUC)	Activated	7	9.69e-05		mature microrna	ABCB8,ABHD15,ABHD17A,ABLIM1,AGAP3,AKIRIN1,AKT2,AP1B1,AP4S1,AP5Z1,APAF1,ARL2,ARL4C,BARX2,BCL2L1,BICD2,C1orf109,CAVIN1,CCL24,CCND3,CCNT2,CLIP2,CMKLR1,CRY2,DDO,DGKG,DRC7,EBI3,F2R,F2RL1,FGD5,FOSL2,FOXRED2,FRY,GAB4,GATB,GPR146,GPR37L1,HRAS,IL21R,KCTD12,KIF21B,LOXL2,LY86,LZTS2,MAFK,MAP1A,MARK4,MCM2,MICALCL,MRPL57,MRVI1,MSN,MVB12A,NAA60,NACC2,NAE1,NLRC5,NME3,OPA3,OSBPL5,P2RY11,PAPD7,PBDC1,PDCD1,PFKFB3,P…
miR-328-3p (and other miRNAs w/seed UGGCCCU)	Activated	7.002	0.000161		mature microrna	AARS2,ACKR2,ADGRF5,ADORA2A,AKT2,ALDOC,AMBRA1,AP5B1,APBB1IP,ARHGEF15,B3GALT1,BCL2L1,BRPF1,CCDC124,CD44,CHST7,COL13A1,COL4A2,CRTC1,CSPG4,CYB5R1,DHX57,DHX8,EEFSEC,EIF4EBP1,ENHO,EPO,FAAP100,FAIM2,FAM46B,FAM78A,FLI1,FOXP3,FOXS1,FRY,GNG7,GPSM1,GPX3,HIC1,HMOX1,HOXB4,IGFBP6,IQCB1,ITGA5,KCTD9,KIF21B,LGR4,LHFPL6,LRRC32,LYVE1,MAP4,MICALCL,MNT,MRPL10,MUC1,NDUFS7,NECAP2,NFATC4,NRP2,OLFML2A,OSBPL5,PAQR4,PCDH12…
miR-4734 (miRNAs w/seed CUGCGGG)	Activated	7.034	3.18e-06		mature microrna	AGTRAP,ALOX15B,ATG9A,BCR,BTBD2,C1QTNF1,CCND1,CCND3,CD8A,CNN1,COL6A1,COL6A2,CTSA,CXCL16,CYTH4,DCUN1D2,DES,DNAAF5,DNAJA3,DOHH,DRC7,ECE1,ECM1,ELMSAN1,EPHB4,FAM78A,FGD5,GAS2L1,GHDC,HDAC10,INSIG1,KIF21B,KLHL21,LTBP3,LYL1,MAFK,MCRIP1,MICAL3,MKNK2,MMP25,MOB3A,MTFR1L,MYH9,NAA60,NUDCD3,PLAT,PLEKHO1,PQLC1,PXN,RCN3,RIN3,SLC29A2,SLC9A3R1,SOX18,ST3GAL2,SYNGR1,TAPBP,TCF25,TMEM200B,TNFSF12,TRIM7,USP22,WNK2,YDJC…
miR-6748-3p (miRNAs w/seed CCUGUCC)	Activated	7.06	0.00528		mature microrna	ABHD12,ABHD15,ACKR3,ACTN4,ACVRL1,ADAM12,ADAMTSL1,ADORA2A,AGAP3,ANGPTL2,ANKRD33,APBB1IP,ARHGAP30,ARHGDIA,ARRDC2,BCL9L,C19orf24,CCND1,CD320,CD72,CD8A,CEACAM19,CLHC1,CMKLR1,CRKL,CXorf56,CYTH4,DCAF17,DCUN1D2,DENND3,DENND6B,DNAJC7,DOHH,EPHB4,EPO,FANCL,FBLN5,FGD5,GPR182,GPSM1,HDAC11,HOXB4,IRGQ,KAT5,KCNAB2,KIRREL2,LHPP,LHX6,LRRC25,LRRC32,MAP3K10,MARVELD1,MED16,MEF2D,MFGE8,MRPS18A,NFIC,NRP2,NT5M,OTULIN,O…
miR-1908-3p (miRNAs w/seed CGGCCGC)	Activated	7.071	6.08e-06		mature microrna	ABHD17A,ACKR2,AMDHD2,ATP11A,C21orf2,COL18A1,CRTC1,EHBP1L1,EIF4H,FAAP100,FBXW5,FOXF1,FOXK1,HDAC10,HIVEP3,HMCN2,HRAS,HTRA1,IRF7,ITGB2,ITPRIPL2,LTBP4,MIF4GD,MKRN2,MLST8,MMP25,MVD,NDUFS7,NTN1,NUP210,PIP5K1C,PITPNM2,PLXNA1,PTBP1,RGS19,RPUSD1,RTN4R,SNX8,SPON2,ST3GAL2,TAF1C,TMEM184A,TNRC6C,TPGS1,TPPP,UAP1L1,UNC5A,UPF1,VPS26B,ZDHHC8
miR-378g (miRNAs w/seed CUGGGCU)	Activated	7.08	1.39e-05		mature microrna	ABCD1,ADGRA2,AKNA,AKT1,ALKBH8,APLNR,ARMC5,ASB7,ATXN7,BARX2,BCL2L2,C19orf24,C1orf109,CAVIN1,CBX6,CCDC71,CCDC85C,CCNQ,CD8A,CKS1B,CMKLR1,CMTM3,CNN1,COLEC11,COTL1,CRKL,CXorf56,CYP26B1,DES,DHCR7,DHX34,DOHH,DUSP7,EMC10,ENHO,ENTPD2,EPO,ERLIN1,FADD,FAM129B,FAM53B,FLT1,FOXJ1,FOXRED2,GALNT10,GAREM2,GCKR,GEMIN6,GORASP1,GPR132,GPRC5B,GRK5,GRK6,GSDMD,HNRNPA2B1,HS1BP3,IGF2BP3,IL16,IL21R,INF2,INPP5D,IRF2BP1,KCN…
miR-593-5p (miRNAs w/seed GGCACCA)	Activated	7.091	0.00077		mature microrna	A4GALT,ABHD15,ADAMTS15,ADCY5,AGAP3,AGTRAP,ALDH3B1,AOAH,AP4S1,AP5Z1,APLNR,APOBR,ARHGAP21,ATG9A,ATP2A3,BARX2,BCL9L,BTBD2,BZW1,CARD9,CCDC152,CCDC69,CCND1,CCND2,CD40,CD93,CEP170B,CNIH4,COL13A1,COL4A2,COL6A1,COLEC11,CSTF3,CTDSP1,CTSD,DACT1,DCUN1D2,DDO,DDX20,DDX52,DECR2,DEF6,DKK3,ENPP1,FABP3,FAM53B,FBLIM1,FECH,FGR,FICD,GMIP,GPR37L1,GPS1,GRK2,GTF3C1,GYPC,HBEGF,HDAC1,ICAM1,IDH3G,IL16,ITGB2,KCNAB2,KIRREL1…
miR-6886-5p (miRNAs w/seed CCGCAGG)	Activated	7.112	2.3e-05		mature microrna	ABHD17A,ADAMTSL1,AKT1,ALDH3B1,ANKMY2,ASB6,ATP11A,ATP6V0C,BAHCC1,CCDC85C,CENPL,CNDP2,CRAMP1,CRKL,CSF2RB,DAPK3,DCAF15,DUSP14,EHMT1,EMC10,EMILIN1,FADD,FAM78A,FURIN,GHDC,GPR37L1,HK1,HRAS,HSPA12B,LAD1,LRCH4,MAFK,MAPKAPK2,METRNL,NDUFS7,NPDC1,PCSK7,PIGQ,POU2F2,PPDPF,PPP1CA,PPP1R14B,PTBP1,PVRIG,REXO1,SCO1,SEC14L1,SEMA6A,SGSH,SH2D3C,SLC6A6,SNED1,SNX8,SNX9,SPSB2,SREBF1,SREBF2,ST14,STK40,TAB1,TCF7,THAP4,TME…
miR-4260 (and other miRNAs w/seed UUGGGGC)	Activated	7.12	0.00144		mature microrna	ABI3,ABLIM1,ACTN4,ADRA2B,AKT1S1,AP1B1,ARHGEF15,ARPC1A,ASIC3,BAHCC1,BCL9L,BIN2,C12orf75,C3orf38,CBX6,CCDC97,CD93,CEACAM19,CLIC5,COL27A1,COLEC11,COPS7A,CSF2RB,CYFIP2,DECR2,DLL1,DNASE1L1,E4F1,EIF5,EPN2,ERLIN1,ERMP1,FAM98C,FBRS,FOXP3,GAS1,GAS7,GNAI2,GNG7,GNL3L,GORASP1,GPR132,GPR37L1,GRK2,GSDMA,HIVEP3,HSPA12B,IGF1R,IGF2BP3,IL21R,IRF2BPL,KIF21B,KIRREL1,KIRREL2,LETMD1,LHX6,LPCAT1,LRCH4,LRRC25,LZTS1,LZTS…
miR-635 (and other miRNAs w/seed CUUGGGC)	Activated	7.121	0.00308		mature microrna	ABHD17A,ABHD8,ABR,AKT1S1,ARL11,ATG3,ATXN7,BCL2L1,BTBD2,C1QTNF5,CATSPER2,CCDC88B,CCND3,CCNT2,CDAN1,CMKLR1,COG7,COMMD3,CRY2,CSRP1,CUTC,CYFIP2,DKK3,DRAM1,EIF4EBP1,ELK3,EPHB4,ERLIN1,FBRS,FBXL19,FEM1A,FKRP,FNDC4,FOXRED2,FRAT2,GALNS,GATB,GIPC1,GNAI2,GNGT2,GPSM1,HCLS1,IL16,ITPRIPL2,KRT7,LCN1,LHX6,MAN2B1,MAPKAPK2,MARVELD1,MBD3,MOB2,MRPL4,MRVI1,MTX1,NAPA,NLRC5,NOD2,NTN1,OSBPL10,OXCT1,P4HTM,PCDH12,PCDHGC5,…
miR-1934-5p (and other miRNAs w/seed CUGGUCC)	Activated	7.129	0.0117		mature microrna	ABHD10,ABHD15,ADA,ADRB1,ARHGAP30,BATF3,BCL2L1,C1QTNF1,C8A,CABIN1,CEP170B,CFL1,CLIP2,CMKLR1,CNN1,CRY2,CTBP1,DECR2,DENND3,DNASE1L3,DTNB,DUSP14,FAIM2,FAM229B,FAM46B,FOSL2,FOXJ1,GAB4,GAS2L1,GIT1,GPR37L1,GTF3C3,GUK1,HAGH,HDAC11,HIVEP3,HSD17B3,ID2,IFNAR1,ITGA5,KAT5,KCTD6,KIRREL1,LHX6,LRRC32,LY86,LYL1,LYVE1,MAFK,MAP3K11,MFNG,MLXIP,MRPL57,MSR1,NCKIPSD,NDUFB7,NECAP2,NT5M,OPA3,P2RY11,PAN3,PCDHGC5,PHYKPL,PI…
miR-185-5p (and other miRNAs w/seed GGAGAGA)	Activated	7.136	0.0344		mature microrna	ACKR2,ACOT7,AGFG1,AKT1,AKT1S1,ANAPC13,APP,ARHGAP4,ARHGEF6,ASB2,BGN,BRPF1,C19orf24,C19orf47,C1QC,CA4,CACNG4,CALM1 (includes others),CCDC97,CCL24,CCND2,CCNY,CDC16,CDC37,CDH15,CLDN5,CLEC4G,COL27A1,CRAMP1,CTSD,CXCL16,DOK3,DTX2,DUSP14,DUSP7,DYRK1B,EBI3,ELOC,EMC10,EPB41L1,ERG28,ESAM,FADD,FAIM2,FAM76A,FAM78A,FGR,FLII,FRMPD3,GCKR,GEMIN8,GIPC1,GPR37L1,GPX3,GRINA,HOXB4,HS1BP3,ID3,IER5,IGDCC4,ITM2C,KLHDC1,L…
miR-4533 (miRNAs w/seed GGAAGGA)	Activated	7.137	0.0186		mature microrna	ABHD10,ABHD17A,ACKR2,ADA,AKT1S1,ALKBH3,APAF1,ARHGEF10,ASB6,BCL2L1,C11orf68,C1QC,C1QTNF1,CAVIN1,CCDC69,CCDC84,CCNY,CD8A,CEP68,CHST11,CLEC14A,CLTA,CRAMP1,CREB3L1,CRY2,CRYZL1,CTBP1,CTDSP1,CUX2,DBNL,DNASE1L1,DOK3,EHD2,EIF4EBP1,EIF4H,ELMOD2,ENTPD2,ERG28,FAIM2,FAM46B,FECH,FNDC4,FOXF1,FUS,GAS7,GIPC1,GPR146,HCLS1,HUNK,IER5L,IGDCC4,IGF1R,IKBKE,IQSEC2,IRAK4,ISLR,KIAA2013,KIRREL1,KLHL26,LAMTOR1,MCRIP1,MICAL…
miR-3127-5p (miRNAs w/seed UCAGGGC)	Activated	7.138	1.7e-05		mature microrna	AARS2,ABCD1,ABL1,ADGRA1,AGTRAP,ALDOC,ARAF,ARMC5,ARMCX5-GPRASP2/GPRASP2,ASIC3,ATG9A,BATF2,BCL2L1,BCL2L2,CARD9,CCL24,CHCHD6,CHST11,CLOCK,COL6A2,COMMD3,CRTC1,CSRP1,CYP26B1,CYP4B1,DBNL,DCHS1,DES,DNASE1L3,DUOX2,ERF,F2R,FAM53B,FBXW5,FOXP3,GALNT10,GATB,GET4,GNGT2,GPR37L1,GRINA,GTF2H5,GYPC,HCLS1,HMCES,HMOX1,HMOX2,HNRNPD,HPCAL1,HS3ST3A1,ID3,IGDCC4,IL31RA,INF2,ITGA5,ITM2C,ITPKC,JDP2,KANK3,KCNH2,KIF17,LHPP,…
miR-4449 (miRNAs w/seed GUCCCGG)	Activated	7.139	0.000512		mature microrna	ABHD8,ABLIM1,ACVRL1,ADGRA2,ADGRE5,AKT1S1,ANGPTL2,BAD,BCL2L2,CCDC85B,CLIP2,CLSTN1,CRTC1,CSPG4,CTU2,CUEDC1,CXCR3,CYTH4,DCUN1D2,DIP2A,EBI3,ERG,ETV5,FADD,FADS3,FBXW5,FECH,FOXK1,G6PD,GAREM2,HAGH,HIC1,HMCN2,HRAS,LDLR,LTBP4,MAFK,MARVELD1,NDUFS7,NFIC,NSMCE3,OSBPL5,PIK3IP1,PKIG,PLXNA1,PODXL2,PXN,RAPGEF3,RFX1,RPL36A-HNRNPH2,RPUSD1,S1PR4,SLC2A6,SLC45A4,ST3GAL2,STX6,TAB1,TCF7,TMED1,TMUB1,TNRC6C,TTC22,TTYH2,T…
miR-381-5p (miRNAs w/seed GCGAGGU)	Activated	7.16	2.22e-05		mature microrna	ABHD17A,AP1B1,ARHGEF15,ATP11A,BICD2,BIN2,CDH5,CLIP2,CLSTN1,CRTC1,CSRP1,CTPS1,CYP1A2,EMC10,EMILIN1,FAM131C,FMNL1,FOSL2,GHDC,HDAC10,HUNK,IRF9,ITPKC,LDLR,LHPP,LYST,MAGIX,MAPK1,MARVELD1,MIER2,MMP14,MOB3A,NAA60,NFIC,NISCH,PELI3,PIAS4,POU2F2,PTPRU,PWWP2B,RNF44,SEMA4C,SULF2,TBCD,TCF21,TCN2,TECPR2,TMEM30B,TPPP,TSPOAP1,TTYH2,TTYH3,TUBB6,TUSC1,WTIP,WWOX,ZC3H18,ZMIZ2,ZXDC
miR-4323 (miRNAs w/seed AGCCCCA)	Activated	7.184	0.000331		mature microrna	ABHD17A,ADA,ADAMTS15,ADAP1,ADRA2B,APLNR,BCL2L2,C1QTNF1,CBX6,CD151,CD93,CHCHD6,COMTD1,CSF1R,CYB5R1,DES,DNAJC24,DOK2,EFHD2,EIF4H,EIPR1,ELMSAN1,EPB41,ERF,FAM53B,FAM78A,FBRS,FGD5,FOSL2,FUZ,GOLT1A,GPR37L1,HOMER3,IBA57,IL10,IL10RA,ISLR,ITGA10,ITM2C,ITPRIPL2,KAT5,KIAA0930,KIAA2013,KLHL26,KLHL41,LRCH4,LTBP4,LYVE1,MADD,MAN2B1,MFNG,MLST8,MMP14,MRPS18A,MSS51,MTFR1L,MUL1,NASP,NELFA,NKIRAS2,NTN1,NTRK2,PAQR4,P…
miR-4417 (miRNAs w/seed GUGGGCU)	Activated	7.209	2.12e-05		mature microrna	ABI3,ACVRL1,ADIPOR1,ADRB1,AIP,AKT1S1,AP2M1,ARHGEF17,BAHCC1,BICD2,C15orf39,CABIN1,CBX6,CCDC157,CHST2,CLPP,CMTM3,COTL1,CTSA,CXCR3,DECR2,DHCR7,DRC7,EHD4,ERG28,ERLIN1,ERMP1,ETV5,FAM193A,FAM46B,FAM53B,FKRP,FNDC10,FOXA3,GNA12,GPATCH2L,HIVEP3,IQSEC2,ITM2C,JADE1,KCNC4,KIF17,KLHL21,LAYN,LENG9,LPGAT1,LRRC25,LZTS2,MCRIP1,MGAT4B,MIF4GD,MOB3A,MRPL38,MYO1C,NFIC,OLFML2A,PCBP3,PDCD1,PKIG,PPP1R3D,PXDC1,RNF4,SH3BP…
miR-1893 (and other miRNAs w/seed GCGCGGG)	Activated	7.211	0.000152		mature microrna	ABHD17A,ADRB1,APOE,ARL4C,ATP2A3,BGN,CHD6,CMKLR1,CRAMP1,CUEDC1,EHBP1L1,ELMSAN1,EMILIN1,FAM171A2,FAM53B,FMNL1,GAS1,GAS6,GPR132,HDAC10,LRRC1,LTBP4,MARVELD1,MKNK2,MMP25,NCOR2,NDUFS7,NFIC,P2RY11,PCBP3,PCDHGC5,PIAS4,PLVAP,PLXND1,PNPLA2,PODXL2,RAB35,RFX1,RNF166,RUNX1,SEPT6,SH3RF3,TAF3,TAPBP,TMUB1,TTC22,TUBB6,UNC93B1,WASF2,ZNF503,ZNF703,ZYX
miR-1188-3p (and other miRNAs w/seed GAGGCUC)	Activated	7.246	7.35e-05		mature microrna	ABCB8,ACOD1,ADD1,ADORA2A,AKAP12,APLNR,ASB6,ATG3,ATP6V0D1,C1QTNF1,CCDC124,CCDC69,CCDC97,CEACAM19,CEP170B,CLEC3B,CLIC5,COL12A1,CPNE2,DENND6B,DHCR7,DHX34,EBI3,ENTPD7,EPN1,F2R,FADS3,FBLIM1,FNDC4,GAS2L1,GIPC1,GRK5,HDAC1,HS1BP3,IBA57,IGF2BP3,IKBKE,IL10RA,IL2RB,KCNAB2,KCTD12,KIRREL1,KLF6,LINS1,LPCAT1,LRFN4,LRRC32,LTBP4,LY86,LZTS1,MARK4,MARVELD1,MBD3,MCRIP1,MDK,MFNG,MN1,MOB3A,MRPL4,MSN,MUL1,MYO1F,NAA60,N…
miR-3621 (miRNAs w/seed GCGGGUC)	Activated	7.25	1.32e-06		mature microrna	AATK,ABL1,BCR,BTBD2,CACNG4,CARD9,CCNJL,CD8A,CDC16,CRTC1,CXCL16,ECE1,ETV5,FAIM2,FAM78A,FBXL19,FGFRL1,GAS2L1,GNA12,GPC1,GPRC5B,GRINA,HSPA12B,IER5,INPP5E,INSIG1,IRGQ,KIRREL1,LTBP4,LYL1,MARK4,MBD3,MMP25,MOB2,NCKIPSD,NFIC,NOVA2,NTN1,PALM,PARVG,PIGQ,PLVAP,PXN,RANBP3,RASL10B,REXO1,RPL28,SELP,SKI,ST3GAL2,STK32C,TECPR2,TLE3,TMEM109,TNK2,TNRC6C,TOR4A,TTPAL,TTYH3,UBALD1,VASP,WRAP73,ZBTB4,ZNF783
miR-564 (and other miRNAs w/seed GGCACGG)	Activated	7.256	4.33e-09		mature microrna	ABHD17A,ADCY5,AKT1,AKT2,ANKMY2,APOE,ARHGDIA,ATN1,ATP6V0C,BCAP29,CALM1 (includes others),CBX6,CCND1,CEP104,CLIP2,CRKL,CSNK1G2,CXorf56,DNAJC24,EHD2,EHD3,EPB41L3,ETV5,FAM129B,FAM53B,FAM78A,FEM1A,FMNL3,FOXK1,FRAT2,FURIN,FXYD2,FZD1,FZR1,G6PD,GALNT10,GNA12,GNAI2,GRINA,GRK2,GSDMA,HS1BP3,HS3ST3A1,INF2,INPP5E,IRAK4,KRT5,LIPH,LZTS1,MAFK,MAPRE3,MBD3,MEF2D,MRI1,MTX1,NAGPA,NAV2,NCF1,NFIC,NLGN2,NME3,NTN1,OLFML…
miR-1972 (miRNAs w/seed CAGGCCA)	Activated	7.256	0.00268		mature microrna	ACSF3,AKT2,AP1B1,ARHGDIA,ARMC5,ATP6V0C,ATP6V0D1,BCL2L1,BGN,BNIP3,C11orf68,C21orf2,CARD9,CAVIN1,CCL24,CD82,CDAN1,CERCAM,CKB,COL13A1,COL4A6,CRKL,CRTC1,CTDSP1,CTSA,CTSD,CUEDC1,DBNL,DCAF15,DOK2,DUSP7,DYSF,EMC2,EZR,FAM53B,FAM69A,FGD5,GGACT,GGT7,GLT8D1,GNGT2,GPR37L1,GRK6,HDAC11,HPX,HS1BP3,ID3,IGFALS,IGSF5,IL16,IRAK4,ITPKC,KCNK6,KRT7,LETMD1,LHFPL4,LHPP,LRP10,LRRC32,LTBP4,MAP2K7,MARVELD1,MBOAT7,MCOLN2,MC…
miR-6770-3p (miRNAs w/seed UGGCGGC)	Activated	7.275	1.06e-05		mature microrna	ADSSL1,AMBRA1,ARAF,ARHGAP44,B3GALNT2,BCL2L1,CARD11,CCDC85C,CDCA4,CLSTN1,CRAMP1,CRTC1,CTDSP1,CTSA,DOK3,EFHD2,EIF4H,ELOC,ELSPBP1,FOXRED2,FSD1,GAREM2,GNG7,GPR37L1,HNRNPDL,HRAS,HSF1,HSPA12B,HSPB1,IQSEC2,KIAA0930,LINGO1,LSS,MAFK,MAP2K7,MARVELD1,MYO1D,MYO1G,NCOR2,NTRK2,OLFML2A,PAQR4,PEX14,PI4KA,PIAS4,PIEZO1,PKD1,PLXND1,PODXL2,PQLC1,PTGDS,RAB11FIP3,RBM38,RECK,RNF166,RPAP2,RTF2,RTN4R,SDK2,SEMA4C,SH3RF3,S…
miR-4640-3p (miRNAs w/seed ACCCCCU)	Activated	7.303	1.27e-05		mature microrna	ADAP1,AMOT,ARAF,ARSA,ASB2,BARX2,BATF2,BCL2L2,CBX6,CCDC85B,CCDC85C,CCNY,CD320,CKAP4,CLIP2,CLOCK,CLSTN1,CMKLR1,CRKL,CSNK2A1,CTSD,DECR2,DYRK1B,EFHD2,EHD4,EIF4H,EMC10,ERF,EXOSC1,FAIM2,FAM129B,FAM171A2,FAM76A,FBRS,FGR,FICD,FURIN,FUZ,GGT7,GOLM1,GPRC5B,GRN,GYPC,HMGB1,HNRNPU,HOXB4,IRAK4,IRF2BPL,KIF26A,KIRREL1,LAMP1,LPAR2,MAFK,MAP2K7,MAP4,MARK2,MBD6,MCRIP1,MEF2C,MEF2D,MFGE8,MMP14,MUL1,MVD,MYO1D,NFIC,NOSTR…
miR-3181 (miRNAs w/seed UCGGGCC)	Activated	7.318	1.43e-06		mature microrna	A4GALT,ABHD8,ADAP1,AKIRIN1,ASB6,ATG9A,ATN1,ATP2A3,BATF2,BTBD11,C19orf47,C20orf27,CARD11,CBX6,CCDC152,CDH15,CLDN5,CLSTN1,DAPK3,DENND1A,EIPR1,ELMSAN1,EMC10,FAM46B,FBXW5,FEM1A,FZD1,GPSM1,IER5,IQCD,LIPE,LPCAT1,MAP2K7,MDK,MKNK2,MTCL1,NFIC,NOVA2,NRXN2,NUDCD3,OSBPL10,P2RY11,PARVG,PITPNM1,PITPNM2,PLVAP,RAB11B,RASL10B,RIN3,RTF2,SCARA3,SLA,SLC44A2,SNX8,SREBF1,SYNGR1,TAPBP,TMEM201,TPPP,TTLL6,UBAC1,UNC5A,ZC3…
miR-1247-5p (miRNAs w/seed CCCGUCC)	Activated	7.318	9.23e-05		mature microrna	ACKR3,ACOX3,ARL11,ASB6,BANP,BTBD2,CD8A,CD93,CLPP,CRAMP1,CTU2,CYP26B1,DAPK3,DTX2,EFHD2,EPN2,FOXK1,GNA12,GPC1,GPR132,HDAC11,IBA57,ITPKC,KDM6A,KIF26A,LAMP1,LZTS1,MBD3,MLST8,MOB2,NFATC2,NFATC4,NME3,NRP2,NTN1,P2RY11,PARVG,PFKFB3,PLTP,PXDC1,RAB11B,RAB11FIP3,RARA,RHOBTB2,SEC14L1,SIVA1,SLC35C2,SNX15,SUN2,TCF20,THEM6,THUMPD2,TMEM184A,TMEM184B,TMEM200B,TMEM201,TNRC6C,TSC22D4,USP22,VPS18,WARS,WNT9B,WSCD1,ZB…
miR-5627-5p (and other miRNAs w/seed GAGGGUG)	Activated	7.333	0.00577		mature microrna	ABCD1,ACTN4,ADGRA1,ADRM1,AKT1,AP2M1,AP5Z1,APOBR,ARHGAP44,ASNA1,BATF2,BATF3,BCL2L2,BGN,CAMSAP1,CAPN3,CDR2L,CEP104,CERCAM,CLPP,CLSTN1,COTL1,CRKL,DMWD,DOK2,DPY19L3,DUS4L,ECM1,EHD2,EIF2B4,EMC10,ENTPD2,EPB41L1,EPB41L3,EPN1,EPO,FAM167B,FAM76A,FEM1A,FNDC10,FOXS1,FRAT2,FSCN1,FURIN,FZR1,GAS2L1,GATB,GIT1,GMEB1,GOLT1A,GPLD1,GPR146,HNRNPDL,HOXB4,IGSF8,IQSEC2,ITGA10,ITGA5,KCNC4,KCNIP2,KIF21B,KIRREL1,KLHL21,LA…
miR-22-3p (miRNAs w/seed AGCUGCC)	Activated	7.34	0.000203		mature microrna	AATK,ABI3,ACADS,ADAM12,ADCY7,ADGRE5,AIMP1,AMFR,ANXA13,ARHGAP4,ARID5A,ARRDC2,ASB6,BATF3,BCL9L,BCR,C15orf39,CAPN1,CBX6,CCDC85C,CCDC97,CCNJL,CCNT2,CD151,CD320,CDR2L,CLCN7,CLIP2,CMKLR1,CSF1R,CXorf58,CYR61,DHX57,DNAJC7,DOK2,DPYSL3,DTX2,EPB41,ESS2,EVI5L,FBRS,FBXL19,FKRP,FRAT2,FURIN,GAB4,GALNT10,GGACT,GPR132,GSDMD,GTF3C3,GUK1,HMOX1,HOMER3,IL2RB,INSIG1,ITGA10,ITGA5,KAT5,KLF6,LAMC1,LHX6,LPIN2,LRRC8E,MAFK,…
miR-663b (miRNAs w/seed GUGGCCC)	Activated	7.341	0.00309		mature microrna	ACSF3,ACSS1,ADORA2A,AP5B1,BCL2L1,C15orf39,CCDC85C,CD79A,CMTM3,COL4A6,CRTC1,CYFIP2,CYTH4,DHRS3,EBI3,ERF,FAAP100,FADS3,FAM46B,FBXL19,FOXA3,GMIP,GPX3,HIRA,HOXB4,HSPG2,IGFBP6,IL21R,INTS1,IRAK4,LAMP1,MAP2K7,MAPKAPK2,MMP14,MRPL10,MVB12A,NAPA,NTN1,OGDH,OLFML2A,OSBPL5,PATZ1,PPP2R5D,RAB38,RAMP2,RHBDD3,RNF26,RPUSD1,SCAMP4,SELPLG,SH3RF3,SHARPIN,SHISA5,SLC13A5,SLC29A2,SLC44A2,SLC6A6,SOX18,ST14,STK40,TBC1D22A…
miR-6873-5p (miRNAs w/seed AGAGGGA)	Activated	7.352	0.000224		mature microrna	ABCC1,ABHD15,ADAMTSL2,ADCY5,ADGRE5,ALDH3B1,ARHGEF6,ASAP1,ASB6,BCL2L2,BTF3L4,C19orf47,C1QTNF1,C3orf38,C6orf106,CACNG4,CALM1 (includes others),CAPN3,CBX6,CCDC85C,CCDC97,CCND3,CCNL1,CD44,CD72,CD79A,CD8A,CHST7,CKAP4,CLOCK,CNDP2,CNIH4,CRAMP1,DBNL,DHX8,DKK3,DRC7,DUSP14,DUSP7,EDA,ENHO,ENTPD2,EPB41L3,ERF,EZR,FAM129B,FAM131C,FEM1A,FGR,FOSL2,FOXRED2,FUCA1,FURIN,G3BP1,GATB,GHDC,GNGT2,HMOX1,HSPA12B,IGSF8,IL1…
miR-6760-5p (miRNAs w/seed AGGGAGA)	Activated	7.357	0.0427		mature microrna	ABHD15,ACKR2,ADO,ADORA2A,AKT1S1,AKT2,APLNR,ATP6V0D1,BARX2,BTF3L4,C19orf47,C20orf27,CACNG4,CALM1 (includes others),CBX6,CCDC152,CCDC97,CD320,CD82,CD93,CERCAM,CFL1,CHST7,CKAP4,CLEC4G,CLTA,CMKLR1,CRY2,CYFIP2,DACT1,DUSP14,DUSP7,EEFSEC,EIF2B4,EIF4EBP1,EPB41,ERF,ERMP1,FAM129B,FOSL2,FOXF1,FOXK1,FOXRED2,GAS7,GIT1,GPATCH2L,GPX3,GRN,GSDMA,HCLS1,HNRNPDL,HS3ST3A1,IDH3G,IGF1R,IGSF8,IKBKE,IRAK4,KCNC4,KCNT2,KCT…
miR-6749-3p (miRNAs w/seed UCCUCCC)	Activated	7.372	0.000146		mature microrna	AARS2,ADD1,ADGRF5,AGAP3,ALDOC,AMBRA1,APBB1,APOBR,ARHGAP30,ATXN7,BATF3,BICD2,BUD23,C1orf109,C21orf2,CARHSP1,CATSPER2,CAVIN1,CCDC97,CCND1,CD44,CD55,CD82,CLEC3B,CLHC1,CLIC5,CLOCK,CMKLR1,COPS7A,CRKL,CSNK2A1,CSRP1,CUBN,CUEDC1,CUX2,CYP26B1,DCPS,DDO,DGAT2L6,DNASE1L3,DOCK8,DOHH,DRAP1,EFHD2,EIF4EBP1,ESAM,FAIM2,FAM167B,FAM171A2,FAM46B,FEM1A,FGFRL1,FKRP,FOXJ1,FOXK1,FRAT2,FUZ,G6PD,GAS1,GATD1,GCKR,GGA1,GMEB1,…
miR-3944-5p (miRNAs w/seed GUGCAGC)	Activated	7.375	9.97e-07		mature microrna	ABHD12,ADAMTS2,ADCY5,ADGRA2,AGFG1,ALDOC,AP1B1,ARHGAP32,ASB6,ATG9A,ATP11A,BCL2L2,BICD2,CD151,COL4A6,COTL1,CRKL,CSNK1G2,DDX54,DNAJA3,EMC2,ENTPD4,ENTPD7,EPHA3,ERLIN1,FAM105A,FAM129B,FNDC4,FZR1,G6PD,GAREM2,GNL3L,GRK2,HMCES,HUNK,ITM2C,KLHL21,LCN1,LETMD1,LIMK1,LRIG2,LRRC32,LUC7L,MEF2D,MIF4GD,MLST8,MNT,MOB2,MRPL10,MVD,MYH11,MYH9,MYPOP,NACC2,PAQR4,PARVG,PIP5K1C,PKD1,PLAT,PLEKHO2,PLPP7,POGLUT1,POR,PPIL2,P…
miR-4738-5p (miRNAs w/seed CCAGCGC)	Activated	7.419	8.42e-10		mature microrna	ABHD17A,ABHD8,ADGRE5,ADRA2B,AKT1,ARID5A,C19orf24,CAVIN1,CLTB,CYP26B1,E4F1,EED,EHBP1L1,ERF,FADD,FADS3,FAM78A,FNDC10,FOXK1,HK1,HRAS,HS1BP3,HTRA1,IGF1R,ITPKC,KAZN,MAPKAPK2,MARVELD1,MCRIP1,MED16,METRNL,MFNG,MIF,MMP25,NDUFS7,NPEPL1,OPA3,OSBPL5,P2RY11,PALM,PITPNM1,PLXND1,PTPN14,PURA,PWWP2B,RAI1,RBM42,RFX1,RNF4,RPUSD1,RSAD2,RUNX1,SAMD14,SCARA3,SENP1,SH3RF3,SLC35C2,SLC39A13,SLC45A4,SLC9A3R1,SLITRK4,SMCR8…
miR-5131 (and other miRNAs w/seed GGCGCCC)	Activated	7.426	1.92e-08		mature microrna	AATK,ABHD17A,ABHD8,ACTN4,AMBRA1,APLNR,ARHGAP45,ARHGEF7,ARRDC1,BATF3,BCR,BMP6,BTBD2,CARM1,CCDC69,CCND1,CKS1B,CLCN7,CRTC1,CSNK1G2,CTSD,DCAF15,DCUN1D2,DES,DIP2A,ECE1,EFNB1,ENTPD4,EPHB4,EVI5L,FAM46B,FBXL19,FLT1,FNDC10,FOXK1,FZD1,FZR1,G6PD,GAS7,GPC1,GRIK5,HK1,IER5L,IL2RB,INPP5D,INTS1,ITPKC,JDP2,LTBP4,LUC7L,MADD,MAP4,MAPKAPK2,MARVELD1,MBD3,MCM5,MED6,MGAT4B,MOB3A,MRPS12,MYOM1,NAPA,NOVA2,NT5C3B,NTN1,PARV…
miR-5580-5p (and other miRNAs w/seed GCUGGCU)	Activated	7.429	0.00394		mature microrna	A4GALT,AARS2,ABR,ACSS1,ADAMTS15,ADAT1,ADSSL1,AKT1,ALKBH3,AP4S1,ARHGEF15,ARL11,ARPC1A,ASB6,ASB7,ATXN7,BANP,BATF3,BBS4,BIN2,C1QB,CA9,CCDC85C,CCND1,CCND2,CCNT2,CEP170B,CLIP2,CMKLR1,CMTM3,CNOT6L,CRY2,DCUN1D2,DES,DGKG,DIP2A,DOCK8,DPYSL3,EFNB1,EIF4EBP1,ENHO,EPO,ESAM,FAIM2,FAM193A,FLT1,FOSL2,FOXK1,GIT1,GPRC5B,HLX,HNRNPDL,HUNK,IBA57,INF2,ITPRIPL2,JDP2,KIF21B,KLHL21,KLHL26,LAD1,LAG3,LETMD1,LY86,MAPKAPK5,M…
miR-7150 (miRNAs w/seed UGGCAGG)	Activated	7.472	0.000156		mature microrna	ADAMTSL4,ADGRA2,AIP,AKT1S1,AP4S1,ARHGAP44,ARHGEF10,ATG9A,ATP11A,BICD2,C11orf68,C1QB,C5orf22,C6orf106,CA9,CAPN1,CCND3,CD151,CD320,CDR2L,CEP170B,CFL1,CLDN5,CLIC5,CLPP,CMTM3,CRIP3,CRY2,CSRP1,CTDSP1,CYP26B1,CYR61,CYSTM1,CYTH4,DMWD,DNAJC12,EPB41,ETV5,FABP3,FAIM2,FAM46B,FAM53B,FAM69A,FAM76A,FES,FOXP3,FSCN1,G6PD,GNAI2,GPATCH2L,GPR37L1,GPSM1,HBEGF,HK1,IL21R,IL2RB,IL31RA,INF2,IRAK4,ITM2C,KCNC4,KCNIP2,KDM6…
miR-138-5p (miRNAs w/seed GCUGGUG)	Activated	7.484	0.000463		mature microrna	ABHD10,ABHD17A,ABI3,ACCSL,ADGRA2,ADORA2A,AGFG1,AHDC1,AKT1,ANGPTL2,AP2M1,ARAF,ARHGAP31,ARHGAP32,ARHGAP44,ARL4C,ARRDC2,ASB7,ATMIN,ATP6V0C,BCAP29,C19orf47,CAPN3,CCDC124,CCDC85C,CCND3,CD44,CDR2L,CHST11,CHST7,CHTOP,CKB,CLOCK,CMTM3,COG7,COL14A1,COTL1,CTDSP1,DCHS1,DECR2,DENND1A,DNASE1L1,DOK3,DZIP3,EHD3,EIF4EBP1,ELF2,EPB41,ERG,FADS3,FAM53B,FBRS,FCER1G,FES,FOSL2,FOXRED2,FSD1,FZR1,G6PD,GAB4,GALNT10,GATB,GI…
miR-6763-3p (miRNAs w/seed UCCCCGG)	Activated	7.538	0.00011		mature microrna	A1BG,A4GALT,ABCC1,ACKR2,ADAMTS15,ADGRA1,ADGRA2,ADGRF5,AMBRA1,ARL11,ARL4C,ATP11A,BAHCC1,BANP,BMP6,BTBD2,CARD11,CD320,CD72,CDC37,CHST11,CLEC14A,DBNL,EIF1AX,EPHB4,ERG,ERLIN1,FAM171A2,FAM53B,FBLN5,FLI1,FRMPD3,GAB4,GRINA,GRK5,HMCN2,IER5,KCNAB2,KIF21B,LPIN2,MAFK,MCRIP1,MIER2,MLST8,MMP14,MN1,MNT,NAPA,NECTIN2,NKIRAS2,NUMA1,OSBPL5,PALM,PARVG,PEPD,PIAS4,PIGQ,PLXNA2,PPP1CA,PRR12,RAB11B,RUNDC3A,SAMD4B,SEMA6B…
miR-1285-3p (and other miRNAs w/seed CUGGGCA)	Activated	7.544	0.000641		mature microrna	ABL1,ACADS,ACKR2,ADAM12,ADO,ADORA2A,AKNA,AKT2,ALOX15B,APLNR,ARHGEF15,ARMC5,ARRDC1,ARRDC2,ASB2,ATXN7,BATF3,BCL2L2,C12orf75,C19orf24,C1orf109,CABIN1,CACNG4,CBX6,CD40,CD8A,CEP44,CERCAM,CHMP2A,CHTOP,CKAP4,CLIP2,CMKLR1,CNN1,COLEC11,COTL1,CRKL,CSF1R,CTDSP1,CXCL16,CXorf56,DAPK3,DCHS1,DCUN1D2,DENND1A,DEPDC5,DOHH,DUSP14,DUSP7,DZIP3,EFHD2,EHD2,EMC10,EML5,ENHO,EPB41,EPO,ERICH5,ERLIN1,ERMP1,FAIM2,FAM46B,FNDC…
miR-4455 (miRNAs w/seed GGGUGUG)	Activated	7.549	0.000614		mature microrna	AARS2,ABCB8,ACTN4,ADAP1,ADGRA1,ADIPOR1,ADRM1,AGFG1,AMFR,ANAPC13,AP4S1,ARHGAP27,ARHGDIA,ATP11A,BAHCC1,BGN,C1orf174,C5orf22,CABIN1,CALM1 (includes others),CARD9,CCDC125,CCNC,CD151,CD93,CHST11,CHST2,CLIP2,COL4A1,COL4A2,CORO1A,CREBBP,CRY2,CSRP1,CTDSP1,CTSD,DES,DNAAF5,ECM1,EHD2,EIF4EBP1,EMC10,EPB41L1,EPO,ESS2,FAM167B,FAM69A,FGFRL1,FHL2,FLNC,FOSL2,FOXP3,FRMPD3,FURIN,FUT4,GOLT1A,GPLD1,GPR132,GPR37L1,HDA…
miR-4747-3p (miRNAs w/seed AGGCCCG)	Activated	7.589	0.00297		mature microrna	A4GALT,AARS2,ABCB8,ABCC1,AP5B1,ARHGAP27,ARHGAP31,ARID5A,ATG9A,BATF2,C1QC,CACNG4,CCDC106,CCDC97,CEACAM19,COTL1,CRIP3,CRTC1,DENND3,EMC10,ERMP1,FAM105A,GGACT,GMEB1,GOLM1,GPSM1,HDAC11,HK1,HLX,HOXB4,HSPBP1,IBA57,IL10RA,INPP5D,KCNIP2,KIRREL1,KLF6,LAD1,LLGL2,LPCAT1,LTBP4,MAP2K7,MCRIP1,MFAP2,MLXIP,NACC2,NOS3,NTRK2,NUDCD3,PAFAH1B1,PEA15,PELI3,PFDN1,PFKFB3,PITPNM2,PXN,RAB3IL1,RAI1,RGS19,RIC8B,RNF166,SAMD14…
miR-6810-5p (and other miRNAs w/seed UGGGGAC)	Activated	7.604	0.0133		mature microrna	ABCB8,AGTRAP,ARAF,ARHGAP44,ASMTL,ATG3,ATP11A,ATP2A3,BBS4,BCR,C20orf27,C4orf19,CCDC97,CDCA4,CDR2L,CEACAM19,CKAP4,CNN1,COL6A1,COQ8B,CXCR3,DCHS1,DES,DHRS3,DMWD,DNAAF5,DOK3,ECE1,EHD2,ELK3,EMC10,F2R,FAM69A,FAM98C,FKRP,FLII,FOXF1,FOXJ1,FOXP3,FRMPD3,FSCN1,FSD1,FZR1,GHDC,GIT1,GMPS,GNG7,GNL3L,GOLT1A,GPS1,GPX3,GRINA,GRK6,GSDMA,HBEGF,HDAC1,HIVEP3,HNRNPD,ISLR,KCNK6,KDR,LHX6,LIMK1,LRCH4,LZTS1,MBD6,MFAP2,MFGE8…
miR-3109-3p (and other miRNAs w/seed AGGGCCA)	Activated	7.624	6.03e-07		mature microrna	ABL1,ACADS,ACKR2,ACKR3,ARHGAP30,ARHGAP44,ARHGEF17,ATG9A,BCL2L2,BTF3L4,C5orf22,CALM1 (includes others),CCDC69,CCDC85C,CD320,CD44,CHERP,CHST11,CLTB,CMKLR1,COL6A1,COPS7A,CXCL16,CYP26B1,DARS,DEF6,DENND1A,DENND6B,DNASE1L3,EFHD2,EFNB1,ENHO,EPN2,FAIM2,FAM53B,FCER1G,FGR,FHL2,FNDC10,FNDC4,FOPNL,FOXA3,FXYD2,GALNS,GALNT10,GMEB1,GNG7,GNL3L,GPRC5B,GPSM1,HDAC11,ICAM1,IDH3G,IMPDH1,IQSEC2,ITM2C,JDP2,JRKL,KCNAB2,…
miR-4308 (and other miRNAs w/seed CCCUGGA)	Activated	7.664	0.0009		mature microrna	ABCB8,ABCC1,ACVRL1,ADAP1,AKNA,AMDHD2,AP2A1,ARAF,ARHGAP30,ARMC8,BICD2,BTBD6,BUD23,C1QC,C1QTNF1,C8A,CCL24,CGRRF1,CLEC14A,CNOT6L,COL13A1,COQ8B,CSPG4,CSRP1,DDC,DOHH,EPB41,FAIM2,FOSL2,FOXRED2,GCKR,GNGT2,GORASP1,GPR37L1,GYPC,HDAC11,HS1BP3,IGF1R,IL10,ITGA5,ITPKC,KANK3,KIRREL1,LAMTOR1,LMOD1,LPAR2,LPIN2,LYL1,LYVE1,MAML2,MAP1A,MCRIP1,METTL6,MFNG,MGLL,MICAL2,MICALCL,MOB3A,MRPS26,MSR1,MYPOP,NECAP2,NR1H4,NRP2…
miR-1343-3p (and other miRNAs w/seed UCCUGGG)	Activated	7.67	1.66e-05		mature microrna	A1BG,AARS2,ABCC1,ABCD1,ACOD1,ACVRL1,ADAT1,ADORA2A,AKNA,AMN1,ANKRD13D,ARID5A,ARL11,ARRDC2,BATF2,BICD2,BMP6,BTF3L4,C1orf109,C1QA,C4orf19,CBX6,CCDC69,CCNC,CCNQ,CD40,CERCAM,CHMP2A,CLPP,CMTM3,COL13A1,COMTD1,CPNE2,CRTC1,CTDSP1,CTSA,CXCL17,CXorf56,CYFIP2,CYP1A2,DENND3,DES,DOCK8,DUSP14,EFNB1,EHD3,EHD4,ELMSAN1,ENTPD2,ERF,ERLIN1,F2RL1,FADD,FAIM2,FAM105A,FAM131C,FLT1,FOXJ1,GALNT10,GEMIN6,GMPS,GPR37L1,HDAC11…
miR-6090 (miRNAs w/seed GGGAGCG)	Activated	7.699	1.07e-05		mature microrna	ABLIM1,ALDH3B1,ALDOC,AP2M1,ARRDC2,ATP6V0D1,C1QTNF1,CACNG4,CCDC106,CD320,CDR2L,CEP170B,CLTB,CRIP3,CSRP1,CXCR3,DBNL,DDX6,DNAJA3,DYRK1B,EFHD2,EMILIN1,ESAM,FAM171A2,FAM98C,FBLIM1,GAB4,GNAI2,GPR146,GPR37L1,GRK2,HDAC10,HIC1,ID3,IKBKE,IL2RB,IRF2BP1,KAT5,LAD1,LLGL2,MBD3,MIF4GD,MRPL4,NDUFS7,NECAP2,NKIRAS2,PARVG,PCBP3,PEPD,PITPNM2,PPP1R14B,PRR5,RAB1B,RAB3IL1,RAC2,RARA,RASL10B,RBM42,RHOC,SAMD4B,SHISA4,SHMT2…
miR-6134 (miRNAs w/seed GAGGUGG)	Activated	7.715	0.00118		mature microrna	ABCC1,ABHD12,ABI3,ABLIM1,ACKR2,ADAMTSL1,ADCY7,AGFG1,AKT2,ALOX15B,AMBRA1,ANKRD33,AP2M1,AP4S1,ASNA1,ATMIN,ATP13A2,BRPF1,BTF3L4,C1QA,C1QC,C1QTNF1,C20orf27,CACNG4,CAPN3,CARM1,CCDC97,CD79A,CEP104,CERCAM,CLIC5,CNDP2,CNOT6L,COTL1,CXCL16,CXCL17,CYFIP2,CYSTM1,CYTH2,DDO,DES,DNAJC24,DOK3,DRC7,EFNB1,EHD2,ENHO,EPN2,EPO,ERLIN1,ESAM,FADS3,FAM53B,FBLIM1,FBRS,FGFR1,FMNL3,FNBP1L,FOXF1,FSD1,FXYD2,GAREM2,GIPC1,GPATC…
miR-4652-5p (miRNAs w/seed GGGGACU)	Activated	7.775	0.000178		mature microrna	ABCB8,ADAMTSL1,ADD1,AGTRAP,AKNA,ARMC5,ARNTL,ASNA1,ATG3,ATG9A,ATP11A,ATP2A3,BBS4,C11orf68,C1QTNF5,C20orf27,C4orf19,CARM1,CAVIN1,CCND2,CDCA4,CDR2L,CEACAM19,CKAP4,CLIP2,CMKLR1,CNN1,CNTFR,COQ8B,CRKL,CSF1R,DES,DHRS3,DMWD,DOK3,ECE1,ELK3,EMC10,EVI5L,F2R,F2RL1,FAM98C,FGFRL1,FLII,FOXF1,FOXJ1,FOXP3,FSD1,FURIN,FZR1,GHDC,GNAI2,GNG7,GOLT1A,GPX3,GRINA,HIVEP3,KCNK6,KLHL26,LDLR,LIMK1,LPCAT1,LPIN2,LRCH4,LY86,LYST…
miR-4707-5p (miRNAs w/seed CCCCGGC)	Activated	7.778	1.26e-06		mature microrna	A1BG,ABHD17A,BCL9L,BTBD11,BTBD2,C15orf59,CBX6,CD320,CD72,CDC37,CDH15,DEF6,DTX2,EMC10,ERG,FAM171A2,FAM53B,FBXL19,FOXJ1,FURIN,GRK5,HUNK,IER5,IER5L,KCNAB2,KIAA0753,LDLR,LTBP4,MAFK,MAP2K7,MCRIP1,MFNG,MIER2,MN1,NAPA,NCOR2,NPEPL1,NUMA1,ONECUT1,OSBPL5,PALM,PITPNM1,PPP2R5D,PRELP,PRR12,PXN,RAB11B,RFX1,RNF166,RNPEPL1,RPL36A-HNRNPH2,SEMA6B,SFXN5,SHARPIN,SLC25A6,SLC27A1,ST3GAL2,ST6GALNAC4,THEM6,TMEM184A,TMEM…
miR-1199-3p (miRNAs w/seed GCGGCCG)	Activated	7.778	2.63e-06		mature microrna	ABHD17A,ABHD8,ADAP1,ADSSL1,AMDHD2,ARHGEF15,ASB6,ATG7,ATP11A,C21orf2,CEP104,CRTC1,EFHD2,EHBP1L1,ELMSAN1,EVI5L,FAAP100,FOXK1,FURIN,GET4,GPC1,HDAC10,HMCN2,HOXB4,HRAS,HSF1,INTS1,IRF7,LTBP4,MAFK,MAP2K7,MLXIP,MVD,MYO1D,NAA60,NELFA,NFIC,NTN1,OGT,PFKFB3,PITPNM2,PLA2G6,PLAT,PLVAP,PLXND1,PTBP1,RAB35,RAI1,RECQL,SCAMP4,SERPINH1,SLC2A6,SNX8,SPECC1L,ST3GAL2,TCN2,TECPR2,TLE3,TMEM175,TMEM184A,TMEM200B,TNRC6C,TPG…
miR-5699-5p (miRNAs w/seed GCCCCAA)	Activated	7.888	1.74e-05		mature microrna	A4GALT,ABHD17A,ADAM12,ADAMTSL2,ADO,APLNR,BBOF1,BCL2L2,C1QTNF5,CALM1 (includes others),CBX6,CD93,CDC7,CEACAM19,CNOT6L,CRTC1,DENND3,DHCR7,DOK2,DUSP14,DYRK1B,EIF4H,EPB41,ESAM,FAIM2,FGR,FOSL2,FOXJ1,FRAT2,GALNT10,GAS6,GATD1,GHDC,GMEB1,GPR132,HCLS1,HIRA,HOMER3,HS1BP3,IBA57,ICAM1,IGDCC4,IL10,IL10RA,ITGA10,KCNAB2,KCNIP2,KIAA2013,KIF21B,KIRREL2,KLF6,KLHL26,LPCAT1,LTBP4,MAN2B1,MAP1A,MAPKAPK2,MFAP2,MFNG,MGE…
miR-7154-3p (miRNAs w/seed GGAGGAC)	Activated	7.894	0.000865		mature microrna	ABHD12,ACADS,ACTN4,ADAM12,ADAMTSL4,AKAP12,AKT2,APLNR,APOE,ARMC5,ASMTL,BCL2L1,BCR,BGN,BTBD2,C20orf27,C21orf2,CALM1 (includes others),CAPN1,CCDC124,CEACAM19,CFL1,CHST11,CHST2,COL27A1,COL6A1,CPNE2,CRTC1,CSF2RB,CSNK1G2,CTSD,CUEDC1,CYTH4,DBNDD2,DECR2,DES,DNAJC12,DUS4L,EHD2,EIF5,ELMSAN1,ENTPD2,ENTPD7,EPN2,ERCC1,FAIM2,FAM78A,FAM98C,FRAT2,GAREM2,GAS2L1,GNGT2,GOLM1,GPR37L1,GPSM1,GRINA,GRK6,HIVEP1,HPCAL1,I…
miR-6795-3p (miRNAs w/seed CCCCUCG)	Activated	7.903	0.000124		mature microrna	ACKR3,ADAMTSL1,ADAP1,ADCY5,ADGRA2,ADRA2B,ADRB1,AGAP3,AMBRA1,AP2A1,ARHGAP10,ARPC1B,BANP,BCL2L2,BTBD6,C11orf68,CD82,CHERP,CMKLR1,COL27A1,CREB3L4,CSNK1G2,CTSD,CYR61,DKK3,DOHH,DUSP14,ECE1,EFHD2,EHD2,EPHB4,FAM129B,FAM171A2,FBXL19,FKRP,FOXS1,FRMPD3,FUZ,GAS7,GIPC1,GNG7,GPR182,GPR37L1,HLX,HOMEZ,HOXB4,HYAL2,ICAM1,IL10RA,IMPDH1,IRF2BPL,JADE1,KCNAB2,KIF26A,LENG9,LPAR2,LPIN2,MAFK,MAP1A,MAP3K11,MAPRE3,MARK4,M…
miR-542-5p (miRNAs w/seed CGGGGAU)	Activated	7.926	3.41e-06		mature microrna	ABL1,ADAMTS2,ADD1,ADGRA1,ADRA2B,AKT1S1,AMOT,AP2M1,APLNR,ARHGAP4,ARHGDIA,ATN1,ATP2A3,BGN,C1QTNF1,CACNG4,CARD9,CCDC85B,CLIC5,CYP26B1,DES,DIP2A,EHBP1L1,EPHB4,ERMP1,FAM53B,FANCL,FBLN5,FGFRL1,FNDC10,FOSL2,FSCN1,GIT1,GOLT1A,GPR146,GPRC5B,GRAMD1A,GRK2,HDAC10,HSPBP1,HSPG2,IER5,IRF2BP1,KCNAB2,KIF21B,KLF6,LRRC32,LRRK1,LTBP4,LY86,MARK4,MCRIP1,MIER2,MYL9,NFIC,NPDC1,NUMA1,PIP5K1C,PKD1,PPARGC1B,PTGDS,PXDC1,RAB…
miR-4667-3p (miRNAs w/seed CCCUCCU)	Activated	7.946	0.034		mature microrna	ADD1,ADRB1,AMOT,ARHGDIA,ARHGEF17,ARHGEF7,ARL11,BAG4,BCL2L2,BIN2,C1QTNF5,C20orf27,C3orf38,CALM1 (includes others),CARM1,CAVIN1,CCDC85B,CCND1,CCND2,CD82,CD93,CKS1B,CLEC3B,CLTA,CNDP2,COL27A1,CSRP1,CYTH4,DENND1A,DLL1,DUSP14,DYRK1B,ENHO,EPHB4,ERF,FAIM2,FAM129A,FAM129B,FAM171A2,FAM46B,FAM78A,FKRP,FLI1,FOSL2,FRAT2,FUT4,FUZ,FZR1,G6PD,GATB,GATD1,GIPC1,GNB1,GORASP1,GPR37L1,HOXB4,HYAL2,IER5L,ITGA10,ITGB2,JD…
miR-7974 (miRNAs w/seed GGCUGUG)	Activated	8	0.0019		mature microrna	ADAP1,ALDOC,ALOX15B,ARHGAP21,ARHGEF6,ASB7,BGN,BTBD6,BTF3L4,C11orf68,C19orf24,CARHSP1,CCDC69,CCNC,CCNY,CD320,CD8A,CDCA4,CENPL,CHCHD6,CLTB,CMKLR1,COL12A1,COL18A1,CRKL,CYFIP2,CYP26B1,DAPK3,DDX6,DENND1A,DES,DHRS3,DKK3,DOCK5,DOK3,DPYSL3,EPHA3,EPN2,EXOSC1,FADD,FAIM2,FAM131C,FAM53B,FOXP3,FUZ,G3BP1,GALNT10,GAS2L1,GAS7,GATB,GMPS,GPR132,GPRC5B,GPSM1,GUF1,HPCAL1,HSF1,IDH3G,IQCN,ITPKC,ITPRIPL2,JDP2,KCNAB2,KL…
miR-34a-5p (and other miRNAs w/seed GGCAGUG)	Activated	8.02	4.49e-06		mature microrna	ADAMTSL4,ADO,ADRA2B,AGTRAP,AP1B1,APLNR,ARHGAP44,ATG9A,ATMIN,ATXN7,BAD,BTBD11,C11orf68,C1QC,CA9,CACNG4,CAMSAP1,CCND1,CCND3,CCNJL,CD151,CDC37,CHST11,CLIC5,CLOCK,CNOT6L,CREB3L1,CRTC1,CRY2,CSF1R,CTNND2,CUEDC1,CXCL16,CXCR3,CYR61,DBNL,DENND1A,DHCR7,DLL1,DMWD,DNAJC24,DRC7,EEFSEC,EFHD2,EFNB1,ELMSAN1,EML5,ENPP1,ERLIN1,EVI5L,FAM76A,FCER1G,FES,FGFRL1,FICD,FOXP3,FOXRED2,FXYD2,FZR1,GAS1,GHDC,GMIP,GNAI2,GPX3,G…
miR-4787-5p (and other miRNAs w/seed CGGGGGU)	Activated	8.041	1.78e-06		mature microrna	ABL1,ACTN4,ARAF,ATP13A2,C1QTNF1,C20orf27,CAVIN1,CHERP,CSNK1G2,DBNL,DOK3,E4F1,ECE1,EFNB1,ENTPD7,FADD,FAIM2,FAM53B,FAM78A,FBLIM1,FZR1,G6PD,GET4,GNL3L,GRK2,GUK1,HIC1,HMCN2,HOMER3,INPP5E,IQSEC2,KIF21B,KLHL26,LDLR,LHPP,LHX6,LYL1,LZTS1,MAP2K7,MAP3K11,MBD6,MFAP2,MKNK2,MRPL4,NCOR2,NECTIN2,NELFA,NFIC,NOTCH3,NPDC1,NPR1,NSMCE3,OPA3,PALM,PDCD1,PIGQ,PIP5K1C,PLBD2,PLVAP,PODXL2,PQLC1,PRELP,PSD4,PXN,RAC2,RELT,RP…
miR-485-5p (and other miRNAs w/seed GAGGCUG)	Activated	8.043	0.000161		mature microrna	ABCC1,ABLIM1,ABR,ACKR2,AGTRAP,AKT2,ANXA13,APLNR,ARHGAP31,ARMC8,ARRDC1,ASAP1,ASB6,B3GAT3,C1orf174,C1QTNF1,CA4,CAV2,CCDC69,CD44,CD79A,CDAN1,CEACAM19,CEP170B,CKS1B,CLIC5,CMTM3,CRIP3,CSF1R,CSNK2A1,CXorf56,CYP1A2,DCAF15,DES,DHRS3,DHX34,DNAAF5,DNAJC19,DOK3,EEFSEC,EHD2,EMC10,ENTPD7,FAAP100,FADS3,FAM53B,FAM78A,FBLIM1,FBRS,FEM1A,FMNL1,FOXF1,FOXK1,FOXP3,FRMPD3,FSD1,G6PD,GAB4,GALC,GALNS,GGT7,GLB1L3,GOLM1,GP…
miR-6799-5p (miRNAs w/seed GGGAGGU)	Activated	8.091	1.21e-06		mature microrna	A1BG,ABCC1,ACKR2,ADRM1,AHDC1,AKT2,ALDH3B1,AP2M1,AP4S1,APLNR,ARHGDIA,ATP13A2,B3GAT3,BCL9L,BTF3L4,C11orf68,C19orf47,C1QC,C7orf25,CBX6,CDR2L,CLIP2,CMTM3,COPS7A,COQ8B,CORO1A,CTDSP1,CXCL16,CYP1A2,DBNDD2,DES,DNAJC24,DNASE1L3,EHD4,ENTPD2,EPO,ERCC1,EXOSC3,FAM193A,FGR,GIPC1,GMIP,GNL3L,GPX3,GRN,HCFC1R1,HLX,HPCAL1,HRAS,HSPBP1,IGSF8,IL10,IL31RA,IQSEC2,IRF9,IRGQ,LLGL1,LRRC25,LTBP3,MBD6,MEN1,MOB3A,MRI1,MSN,MVB…
miR-18a-3p (and other miRNAs w/seed CUGCCCU)	Activated	8.101	0.00079		mature microrna	A4GALT,ABHD17A,ACVRL1,ADAM12,ADGRA2,ADRB1,ALDOC,ANXA13,ARHGDIA,ARL11,ATMIN,BAHCC1,BCL2L2,CCNJL,CDC37,CDH15,CHI3L2,CKS1B,CLEC3B,COL27A1,CRY2,CRYAB,DCAF15,DENND6B,DEPDC5,DOK2,DRAM1,ESAM,ETV5,EZR,FADS3,FAIM2,FAM53B,FAM76A,FBRS,FNDC10,FOXJ1,GAS7,GATD1,GPR132,GPR37L1,GRINA,GSDMD,HCLS1,HDAC11,HSPA12B,HYAL2,IER5,IL16,KCNAB2,LHX6,LIMK1,LRFN4,LRP10,LYL1,MFNG,MGLL,MICAL2,MMP14,MRI1,MRPL49,MYL9,MYOM1,NAA60,…
miR-4514 (and other miRNAs w/seed CAGGCAG)	Activated	8.113	0.000166		mature microrna	ACO2,ADGRE5,AGTRAP,AKT2,ALDH3B1,ARHGDIA,ASB6,ATP1B3,AVIL,BTBD11,C15orf39,CATSPER2,CD151,CFL1,CKS1B,CMTM3,COPS7A,COTL1,CPNE8,CREB3L4,CRKL,CTDSP1,CTSD,CYTH4,DBNL,DCUN1D2,DDO,DENND6B,DLL1,EFHD2,ELMSAN1,ENTPD4,ERLIN1,EVI5L,FAM53B,FAM78A,FEM1A,FGFRL1,FICD,FNDC10,FZR1,G6PD,GMIP,GPLD1,GPR37L1,HDAC1,HPCAL1,HSPA12B,IBA57,IGDCC4,IL16,IRGQ,KCNIP2,KLHL26,LSS,LZTS1,MAP4,MAPK1,MBD3,MCM5,MFAP2,MGAT4B,MKNK2,MLST…
miR-134-3p (and other miRNAs w/seed UGUGGGC)	Activated	8.116	6.19e-05		mature microrna	ABI3,ACSF3,ADAMTSL1,ADCY5,ADRB1,AKT1S1,ALDOC,ASB7,BAHCC1,BGN,C15orf39,CABIN1,CBX6,CCDC157,CHST2,CLIC5,CMTM3,CNTFR,CTSA,CXCR3,DECR2,DHCR7,DOK3,DYSF,EHD2,ENTPD2,EPB41,ERMP1,ESS2,ETV5,FAM46B,FAM53B,FKRP,FNBP1L,FNDC4,FOXP3,FSCN1,GET4,GNB2,GPATCH2L,GPR146,HCFC1R1,HIVEP3,ICAM1,IGSF8,IQSEC2,IRAK4,JADE1,KAT5,KCNC4,KIF17,KRT7,LATS2,LAYN,LENG9,LPGAT1,LRRC25,LUC7L3,LYL1,LZTS2,MDK,MFHAS1,MGAT4B,MICAL1,MIF4GD…
miR-4508 (and other miRNAs w/seed CGGGGCU)	Activated	8.135	3.15e-08		mature microrna	AATK,ADD1,AKT2,ARHGAP32,ARHGDIA,ASIC3,ATP2A3,CACNG4,CARD9,CCDC124,CLCN7,CLDN5,CRACR2B,CTDSP1,DES,EBI3,ECE1,EHD4,EZR,FAM78A,FBLN5,FGFRL1,FLNA,FMNL1,FOXA3,FOXK1,GAS2L1,GCKR,GNA12,GPR132,GPR37L1,HSPA12B,IGFALS,IL10RA,INTS1,KIAA0930,LTBP3,LTBP4,MAFK,MARVELD1,MBD3,MEN1,MFGE8,MRPL4,MUL1,NAPA,NCF1,OLFML2A,OSBPL5,P2RY11,PAQR4,PFDN1,PITPNM2,PLXND1,PODXL2,PPDPF,PSTPIP1,PTBP1,PYCR3,RAB11B,RAB1B,RAPGEF1,RELT…
miR-3960 (and other miRNAs w/seed GCGGCGG)	Activated	8.137	3.91e-10		mature microrna	ACO2,ADAMTSL2,ADAP1,ADD1,ASB7,ATN1,ATP6V0C,BAHCC1,BANP,CARM1,CCDC106,CEP170B,CLIP2,COTL1,CRKL,CTDSP1,DCUN1D2,EHBP1L1,EHMT1,ELMSAN1,EMC10,EMILIN1,FMNL1,G6PD,GET4,GNAI2,GPC1,GRK2,GRK6,HK3,IQSEC2,ITPRIPL2,LIPE,LRFN4,LTBP4,MAFK,MAP2K7,MARVELD1,MGAT4B,MIF,MOB3A,NDUFS7,NELFA,PAM16,PAPD7,PDCD1,PIAS4,PIP5K1C,PKD1,PLVAP,PRELP,RAB11FIP3,RAI1,RFX1,RGS19,RUNX1,SCAMP4,SEPT6,SLC45A4,SUN2,TAPBP,TBC1D17,TMEM201,…
miR-4497 (miRNAs w/seed UCCGGGA)	Activated	8.137	2.21e-05		mature microrna	ACKR2,ACSF3,ADAMTS15,ANXA13,BGN,C6orf106,CCDC106,CDH5,CLCN7,CTBP1,DENND1A,DNASE1L1,EVI5L,FAM53B,FOPNL,FOXK1,FRAT2,GPR37L1,HOXB4,IER5L,KCNAB2,MAFK,MED6,MEN1,MFGE8,MGAT4B,MMP25,MRPL4,MVK,NCK2,NFKB2,NOVA2,NRP2,NRXN2,OXCT1,P2RY11,PEA15,PEX14,PITPNM2,PLPP7,PPM1F,PTBP1,RAI1,RAPGEF1,RASAL1,RFX1,RUNX1,RUNX3,SCAMP4,SEMA5A,SERPINH1,SLC37A2,SLC39A13,SLC9A1,SNED1,SPI1,SREBF1,TECR,TGFB1I1,TH,TMEM201,TMUB1,TNI…
miR-7704 (miRNAs w/seed GGGGUCG)	Activated	8.148	5.81e-05		mature microrna	ABLIM1,ACP4,ADD1,APOE,ARHGDIA,ARMC5,ASB6,ATG7,BGN,C19orf47,C1QTNF1,C6orf106,C8A,CD151,CEP170B,CKS1B,CMKLR1,CNDP2,CNN1,CSRP1,CTSD,CUX2,CYP1A2,DCAF15,DES,EBI3,EFHD2,EFNB1,EHBP1L1,EHMT1,F2RL1,FAM78A,FOXK1,G3BP1,G6PD,GAS2L1,GNG7,GNGT2,GOLT1A,GPX3,GRK2,GRN,HDAC10,HIC1,HK1,HS1BP3,HSPBP1,ICAM1,IL2RB,KCNK6,KIF1A,KIRREL1,KLF6,LDLR,LOXL1,LRCH4,LTBP4,LYL1,LZTS2,MAFK,MAPK7,MAPRE3,MEF2D,MN1,MNT,MRPL4,MSS51,MY…
miR-6081 (miRNAs w/seed GGAGCAG)	Activated	8.167	0.000389		mature microrna	ABHD10,ACTN4,ADGRE5,APBB1,APOBR,ARNTL,ASB6,BATF2,BCL2L1,BGN,C11orf68,C15orf39,C19orf24,C19orf47,C1QTNF5,CAPN1,CAVIN1,CD40,CD72,CDR2L,CLEC4G,CNTFR,CPB2,CSNK2A1,CTDSP1,CXCR3,DENND1A,DES,DMWD,DNASE1L3,DUSP14,EHD2,EHD4,EIF4H,ENHO,FADS3,FAM131C,FAM98C,FEM1A,FLII,FOSL2,FOXK1,GAB4,GAREM2,GAS1,GPX3,GYPC,HDAC11,HIVEP3,ID3,IGF1R,IKBKE,IMPDH1,IRF2BP1,ISLR,ITPR1,KCNAB2,KCNC4,KIF17,KLHL21,LRCH4,LYVE1,MAFK,MAP…
miR-221-5p (and other miRNAs w/seed CCUGGCA)	Activated	8.178	0.00548		mature microrna	AARS2,ACKR2,ACTN4,ADORA2A,ANGPTL2,AP4S1,BBOF1,BBS4,BCL2L2,BGN,BRPF1,BUD23,C11orf68,CACNG4,CAPN1,CBX6,CCDC152,CCNC,CCND1,CCNJL,CENPL,CLIC5,CLOCK,CMKLR1,COG7,COL4A2,CRKL,CUEDC1,CUTC,CYP1A2,DHCR7,EFNB1,EIF4EBP1,EPO,F12,FADD,FAIM2,FAM129A,FAM46B,FOSL2,FOXK1,FOXS1,FRAT2,GALNT10,GEMIN6,GGCX,GLB1L3,GMEB1,GNB2,GOLT1A,GPC1,GPRC5B,GPSM1,GSDMD,HNRNPA2B1,HTRA1,IFNAR1,IKBKE,IQCD,IRAK4,IRGQ,ITGA5,ITPKC,JDP2,KI…
miR-4487 (miRNAs w/seed GAGCUGG)	Activated	8.222	0.000275		mature microrna	ABHD10,ABI3,ABLIM1,ACKR2,ADAM12,AGFG1,AGTRAP,ALDOC,ALKBH3,ARL4C,ARRDC1,BCAP29,BCL2L1,C11orf68,C19orf47,C1orf109,C1orf174,C1QTNF1,CCND1,CD79A,CD8A,CDR2L,CHERP,COL14A1,COL6A2,CRY2,CSF1R,CTDSP1,CXCR3,CYP1A2,CYP26B1,CYSTM1,CYTH4,DCUN1D2,DEF6,DENND1A,DOK3,DUOX2,DYSF,EHD3,ELK3,EPHB4,ESAM,FADD,FES,FMNL3,FNBP1L,GAS2L1,GAS7,GGT7,GNA12,GPBAR1,GPR37L1,GPX3,GSDMA,GYPC,HIVEP3,HSPBP1,HSPG2,HYAL2,IL10RA,IRF2BPL…
miR-184 (and other miRNAs w/seed GGACGGA)	Activated	8.252	3.41e-13		mature microrna	ABHD8,ACO2,ACSF3,ADARB1,ADD1,ADGRA1,ADGRA2,ADO,AKT2,BCL2L1,C1QTNF5,CARM1,CBX6,CCDC69,CEP170B,CLIC5,COL6A2,CRAMP1,CREB3L1,CRTC1,CTBP1,CUEDC1,DENND1A,DNASE1L1,ECE1,EHD2,EPB41,FAM78A,FGFR1,FGFRL1,FMNL1,FOXF1,FSCN1,FZD1,GAS1,GNB1,GNL3L,GPBAR1,GRK5,GRK6,HIVEP3,IGF1R,IL2RB,INPP4A,INSIG1,INTS1,KCNK6,KIF21B,LINGO1,LSG1,MAFK,MBOAT7,MCRIP1,MKNK2,MRI1,MSR1,MYL9,NCOR2,NDUFS7,NFATC2,NFATC2IP,NFIC,NRP2,NRXN2,N…
miR-1247-3p (miRNAs w/seed CCCGGGA)	Activated	8.262	2.81e-06		mature microrna	A4GALT,ABHD12,ADRB1,AKT1S1,ALDH3B1,ANGPTL2,AOAH,ARMC5,ATMIN,ATP2A3,B3GAT3,BTBD11,C21orf2,CACNG4,CALM1 (includes others),CARM1,CBX6,CD82,CEP104,CLSTN1,COQ8B,CRACR2B,CRKL,CRTC1,CTSD,CXCR3,CXorf56,CYTH4,DNAJA3,EBI3,ECE1,EFHD2,FAIM2,FAM76A,FAM78A,FBLIM1,FBLN5,FECH,FOXA3,FOXK1,FRAT2,GAB4,GNB2,GRK2,HAGH,HCLS1,HIC1,HOXB4,HPCAL1,ID3,IER5L,IFNAR1,IL21R,IL31RA,INPP5D,INPP5E,LPGAT1,LRRC1,LTBP4,LUC7L,MAP4,MA…
miR-4437 (miRNAs w/seed GGGCUCA)	Activated	8.273	0.0021		mature microrna	ABCD1,ABHD17A,ABI3,ADAMTSL2,AHDC1,ARID5A,ARL11,ARMC5,ASB7,BCL2L2,BNIP3,C15orf39,C1QC,C20orf27,CABIN1,CAVIN1,CCDC125,CCDC85C,CD79A,CD8A,CLDN5,CLHC1,CLIC5,CLPP,CMTM3,COL6A2,COLEC11,COTL1,CRTC1,CSF2RB,CYP1A2,CYTH4,DCAF17,DDO,DES,DHCR7,EMC10,ENHO,ENPP1,ENTPD7,EPHB4,FADD,FAM78A,FKRP,FOPNL,FOXK1,FOXP3,FOXRED2,FURIN,G6PD,GALNT10,GAS1,GNA12,GPATCH2L,GPC1,GPR132,GRINA,HCFC1R1,HNRNPA2B1,HS1BP3,HSPG2,IBA57,…
miR-4781-5p (miRNAs w/seed AGCGGGG)	Activated	8.281	9.13e-07		mature microrna	ABHD8,ABL1,ABLIM1,ACO2,ACTN4,ARHGDIA,ARHGEF6,B3GAT3,C11orf68,C15orf39,C1QTNF1,CAVIN1,CD40,CD79A,CLIC5,CLPP,COPS7A,CTSA,CYP26B1,DCUN1D2,ECEL1,EFHD2,EHMT1,EPHB4,EVI5L,FADS3,FLNA,FNDC10,FOXP3,GHDC,GIPC1,GPR132,HDAC10,HIC1,HOXB4,HSF1,IRF2BP1,KIF21B,LSP1,LTBP4,MAMDC4,MAP4,MARK2,MCRIP1,MKLN1,MRPS18A,MYO1D,NCOR2,NFIC,NOS3,NOTCH4,NT5M,NUDCD3,OGDH,PEX14,PIK3IP1,PIP5K1C,PLEC,PODXL2,PPDPF,RAB1B,RAB35,RAB3IL…
miR-6510-5p (miRNAs w/seed AGCAGGG)	Activated	8.328	2.37e-07		mature microrna	ABLIM1,ABR,ADGRA1,ADIPOR1,ADRA2B,APBB1,ARHGAP32,ARMCX5-GPRASP2/GPRASP2,ATN1,ATP2A3,BCAP29,BCL9L,BGN,BICD2,BTBD6,C15orf39,C19orf24,CAVIN1,CD93,CDR2L,CEP70,CKB,CKS1B,CLCN7,CLEC4G,CNTFR,COL27A1,COL4A1,COL4A2,COTL1,COX8A,CRTC1,CRYZL1,CSRP1,CXorf56,CYTH4,DMWD,DOK3,ERF,ERMP1,FAM131C,FAM53B,FAM98C,FBLIM1,FBXL19,FEM1A,FES,FSCN1,GALNT10,GAREM2,GPATCH2L,GPSM1,HDAC11,HIVEP3,HLX,HNRNPD,HSPB1,ID3,IL10RA,ISLR,…
miR-3665 (miRNAs w/seed GCAGGUG)	Activated	8.337	8.59e-05		mature microrna	AASDH,ABHD10,ABHD12,ADCY7,ADGRA1,ADO,APBB1,ARHGAP10,ARMC5,ASB2,ATG9A,BTBD11,BTBD2,BTBD6,C19orf24,CALM1 (includes others),CAVIN1,CDC37,CFL1,CHD6,CLOCK,CNTFR,COL13A1,COL6A1,CREB3L1,CRIM1,CSRP1,CYBA,DBNDD2,DENND6B,DHX57,DMWD,EEFSEC,ELSPBP1,EPB41L3,ERG28,FADD,FADS3,FAM131C,FAM46B,FGFR1,FNDC10,FOXK1,GALNS,GIT1,GMIP,GNAI2,GNGT2,GRB14,GSDMA,HNRNPD,IL21R,ISLR,JDP2,KCNIP2,KIF17,LHPP,LINGO1,LLGL1,LMOD1,LRI…
miR-3656 (and other miRNAs w/seed GCGGGUG)	Activated	8.37	1.64e-07		mature microrna	ABCB8,AKT2,ARMC5,ATG9A,ATP2A3,B3GAT3,BCL9L,CARD9,CCND1,CD8A,CXCL16,CYP1A2,DNAJA3,DTNB,ECE1,ECM1,EPN1,ERF,ETV5,FAIM2,FAM78A,FBXL19,FGD5,FNDC10,FURIN,HOXB4,IGF1R,INF2,INSIG1,IRAK4,KIAA2013,LHPP,LRRC25,LSP1,LTBP4,LYL1,MAGIX,MARK4,MED16,MKNK2,MMP25,MYL9,NCKIPSD,NFIC,NOS3,NOVA2,NTN1,OGFOD3,PCBP3,PLVAP,PRKCSH,PXN,RAB11B,RANBP3,RASL10B,RBM42,REXO1,RFX1,RNF166,SCAMP4,SKI,SNX15,SPI1,ST3GAL2,TECPR2,TOR4A,T…
miR-7108-3p (miRNAs w/seed CCCGCCC)	Activated	8.374	4.04e-08		mature microrna	ABHD8,ACADS,ACSS1,ADCY5,ADO,ALOX15B,ANKRD11,APP,ARL2,BRPF1,C1QTNF1,CARD11,CCDC58,CCDC71,CCND1,CD82,CD8A,CLCN7,CLDN5,CMTM3,CRACR2B,CSNK1G2,CTBP1,CTDSP1,CUEDC1,CYR61,DOCK8,EFHD2,EHD2,ELMSAN1,FAIM2,FAM98C,FBXL19,FICD,FOSL2,FOXJ1,FOXK1,FSCN1,FZR1,GATD1,GGCX,GNG7,HAUS7,HDAC11,HIC1,HSPA12B,IER5L,ITM2C,JDP2,KCNAB2,KCTD12,LIMK1,LIPE,LRRC8E,MAFK,MARK2,MDFI,MFGE8,MGLL,MICAL2,MMP25,MPST,MRC2,MRPL33,MSR1,MVB…
miR-6840-5p (miRNAs w/seed CCCCCGG)	Activated	8.375	2.47e-08		mature microrna	ABHD12,ADARB1,ADCY5,ADGRA1,ADRA2B,AP2A1,APLNR,ASB6,B3GALT1,C15orf59,C19orf47,CACNG4,CARD11,CARM1,CBX6,CCDC124,CD72,CD93,CDC37,CLOCK,COTL1,CRTC1,CTU2,DNAAF5,EHD2,EMC10,ENPP1,ENTPD7,EPN2,FAM167B,FBXL19,FEM1A,FOPNL,FOXK1,FURIN,GPRC5B,GYPC,HIC1,HSPA12B,HUNK,IER5L,ITM2C,ITPKC,KCNAB2,KCTD12,LBP,LENG1,LUC7L,MAFK,MAN2B1,MAP2K7,MARVELD1,METAP1D,MKNK2,MLST8,MRVI1,NAPA,NDUFS7,NFATC2,NFIC,NLRC5,NT5C2,NTN1,OG…
miR-7155-5p (miRNAs w/seed CUGGGGU)	Activated	8.387	5.99e-07		mature microrna	ACADS,ADAT1,ANAPC13,ARHGAP27,ARL11,ARL2,ARMC5,ATP13A2,BCAP29,BCL2L1,BCL2L2,BCL9L,BGN,BTBD2,C19orf24,C19orf47,C1QTNF1,C4orf19,C5orf22,CACNG4,CAPN1,CD151,CD79A,CDR2L,CEACAM19,CFL1,CKS1B,COMTD1,COPS7A,CRY2,CXCL16,CYTH4,DMWD,DNASE1L1,DUOX2,DYRK1B,EFHD2,EFNB1,EHD3,EIF1AX,EIF4EBP1,ELMSAN1,ERMP1,ESS2,F2RL1,FAIM2,FAM167B,FAM193A,FGFR1,FGR,FLNC,FNDC4,FOSL2,FOXJ1,FOXK1,FOXP3,FSCN1,G3BP1,GNAI2,GNGT2,GPR37L1…
miR-3141 (miRNAs w/seed AGGGCGG)	Activated	8.429	2.8e-06		mature microrna	ABL1,ACSS1,ADAMTS2,ADAMTS7,ADAMTSL4,ADAP1,APLNR,ARRDC1,ASIC3,ATP6V0C,BAD,BCR,BTBD2,C19orf47,CCDC106,CDR2L,COL6A1,CSNK1G2,CYP26B1,DPH5,EHD2,EIF4EBP1,EPB41L1,FAM78A,FHL2,FLNA,HAGH,HDAC10,ITGB2,KIAA0930,KIAA2013,KIRREL1,KLF3,LRRC32,LSP1,LYVE1,MAP2K7,MAPKAPK2,MARK4,MED16,MEF2D,MEN1,MKNK2,MRPL36,NAA60,NKG7,OGDH,OIT3,PCBP3,PELI3,PIAS4,PIP5K1C,PPIL2,PSKH1,PXN,RAB1B,RAB35,RAI1,RARG,RASL10B,SLC39A13,SLC7A…
miR-4271 (and other miRNAs w/seed GGGGAAG)	Activated	8.451	3.64e-06		mature microrna	ABCB8,ADAMTSL1,ADO,AKIRIN1,AKT1,ALDH3B1,ALDOC,AMFR,ANAPC13,ARHGAP27,ARHGEF6,ASB7,ATN1,BCAP29,BCL2L1,BCL9L,BICD2,C11orf68,C19orf47,C1QTNF1,C21orf2,C3orf38,C6orf106,CACNG4,CALM1 (includes others),CCDC15,CCDC69,CD151,CEACAM19,CFL1,CKS1B,CLDN5,CLDND1,CLIC5,CLIP2,CLOCK,COQ8B,CRIP3,CRY2,CRYAB,CTDSP1,CXCR3,CYB5R1,DBNL,DCUN1D2,DKK3,DOK3,DTX2,EFHD2,EHD3,EIF4EBP1,EIF4H,EPB41L1,EPN1,ERG28,FADS3,FAM167B,FAM6…
miR-4755-3p (miRNAs w/seed GCCAGGC)	Activated	8.514	8.79e-08		mature microrna	ACKR2,ACVRL1,ADAMTS15,ADCY7,ADRA2B,ALDH3B1,AP4S1,APLNR,ARHGAP4,ARHGDIA,ARID5A,ARMC5,ARRDC1,BCL2L1,BCL2L2,BCR,BICD2,C15orf39,C19orf24,C1QTNF1,CAV2,CAVIN1,CD82,CDAN1,CENPL,CEP44,CERCAM,CHCHD6,CKS1B,CMKLR1,COQ8B,COTL1,CSNK1G2,CXCL16,CXorf56,CYP1A2,DCUN1D2,DNAJC19,DNAJC24,DOK2,DPH5,DPP7,DRC7,EFNB1,EMILIN1,EPN2,FAAP100,FAM129B,FAM193A,FAM53B,FBLIM1,FEM1A,FLNC,FNDC10,FOXS1,FSCN1,GGH,GLB1L3,GMPS,GNL3L,G…
miR-6820-5p (miRNAs w/seed GCGGCAG)	Activated	8.515	2.94e-09		mature microrna	A4GALT,ABHD17A,ABLIM1,ADARB1,AKT1,AKT1S1,ANKRD11,APLNR,ARHGAP27,ARHGEF7,ATP11A,ATP2A3,BGN,BTBD11,BTBD2,CCNQ,CDCA4,CDR2L,CNTFR,CRTC1,CSNK1G2,CTSA,CXCR3,DECR2,EFHD2,ELMSAN1,ELSPBP1,ERLIN1,EVI5L,FAIM2,FAM129B,FOXK1,FUT4,GNA12,GPR132,GPR146,GPSM1,HOXB4,HSPB1,IFNAR1,IGDCC4,INTS1,IRF2BP1,KIF1A,KRT5,LRRC25,LRRC32,LSS,LTBP4,MAPKAPK2,MARK4,MARVELD1,MCM5,MUL1,MYL9,NACC2,NAGPA,NCKIPSD,NCOR2,NKIRAS2,NLRC5,NM…
miR-214-3p (and other miRNAs w/seed CAGCAGG)	Activated	8.544	1.88e-06		mature microrna	ABI3,ABLIM1,ABR,ACVRL1,ADORA2A,ADRA2B,ANKRD13D,ARHGAP10,ARHGEF10,ARL2,ARMC5,ATG7,ATP2A3,BANP,BBS4,BCL9L,C15orf39,C1QA,C2orf76,CD151,CD320,CDR2L,CHCHD6,CKB,CLDN5,CLEC4G,COQ8B,CRACR2B,CRKL,CTBP1,DBNDD2,DLL1,DMWD,DOCK8,DOK2,ECEL1,ELMSAN1,ERG28,F2R,FAIM2,FAM167B,FBLN5,FGFR1,FNDC10,FOXRED2,GALNT18,GAREM2,GGA1,GNGT2,GPC1,GPSM1,GRK2,GYPC,HCLS1,HDAC1,HMCES,HSPB1,IL2RB,ITM2C,KCNAB2,KRT5,LHX6,LMOD1,LPAR2,L…
miR-4649-5p (and other miRNAs w/seed GGGCGAG)	Activated	8.547	2.24e-10		mature microrna	ABCC1,ABCD1,ABL1,ACKR2,ACSF3,AKT1S1,AP4E1,ARHGEF17,ATG9A,ATP2A3,C1orf174,C1QTNF1,C20orf27,CACNG4,CALM1 (includes others),CAMSAP1,CARM1,CBX6,CDC37,CEP170B,CEP44,CLIP2,CMTM3,COL27A1,CRTC1,CSRP1,CTSD,CXCR3,CXorf56,DIP2A,DMWD,EFNB1,EVI5L,FHL2,FMNL1,FOXK1,GALNS,GHDC,GIT1,GLB1L3,GPRC5B,GRK2,GYPC,HDAC10,HIVEP3,HLX,IGDCC4,IL21R,JDP2,KIRREL1,LIMK1,LUC7L3,MAPRE3,MARK2,MARK4,MCM5,MED16,MICAL3,MMRN2,MOB3A,MR…
miR-5193 (miRNAs w/seed CCUCCUC)	Activated	8.641	9.52e-06		mature microrna	A4GALT,ADAMTS2,ADGRF5,ADIPOR1,AKIRIN1,AMBRA1,AMFR,APAF1,APBB1,APLNR,ARHGAP27,ARHGAP31,ARL11,ARMC5,BAHCC1,BICD2,CABIN1,CCDC97,CCND1,CCNY,CD82,CD93,CERCAM,CGRRF1,CHD6,CHST2,CLEC3B,CLIC5,CLTA,COPS7A,CRAMP1,CSRP1,CUEDC1,CYFIP2,DBNDD2,DBNL,DCHS1,DCUN1D2,DDO,DOK2,DRAM1,EHD3,EHMT1,EPB41L1,EPN1,ERG,EZR,FAM167B,FBRS,FKRP,FLI1,FLT1,FNBP1L,FOSL2,FOXK1,FRAT2,GATD1,GMPS,GNB2,GPC1,GYPC,HIVEP3,HMCES,HMGB1,HOXB4…
miR-885-3p (miRNAs w/seed GGCAGCG)	Activated	8.647	9.96e-09		mature microrna	AATK,ABHD17A,ABL1,ABR,ACADS,ADD1,ADORA2A,AIP,AKT2,AOAH,APLP2,ASNA1,ATG9A,BBOF1,C1QTNF1,C20orf27,C3orf38,CACNG4,CARM1,CBX6,CCDC85C,CCND3,CD79A,CD82,CFL1,CHCHD6,CLSTN1,CNOT6L,COPS7A,CRKL,CTDSP1,CXCR3,CYSTM1,DAPK3,DECR2,DNAJC12,DOHH,DRAM1,DYRK1A,EIF4EBP1,EZR,F2RL1,FAAP100,FAIM2,FICD,FNDC10,FOXJ1,FRMPD3,G6PD,GALC,GIPC1,GNAI2,GOLT1A,GPCPD1,GRK2,GRN,HNRNPDL,IGF1R,INF2,IRF2BP1,ITPR1,KCNAB2,KCNK6,KIAA093…
miR-604 (miRNAs w/seed GGCUGCG)	Activated	8.693	9.03e-05		mature microrna	ABCC1,ABHD12,ACKR2,ANXA13,APOE,ARHGDIA,ARHGEF15,ARMC8,BAD,BARX2,BICD2,C19orf24,C6orf106,CA4,CACNG4,CCND2,CCNQ,CCNT2,CD151,CKAP4,CLIP2,COL13A1,COL6A2,CRTC1,CRY2,CUEDC1,CYR61,CYTH4,DAPK3,DDO,DNAAF5,DNAJC19,DRC7,EFNB1,EIF4EBP1,ELMSAN1,EMC10,FAIM2,FAM105A,FAM149B1,FAM53B,FOXF1,FOXP3,FURIN,G3BP1,GATB,GGCX,GPC1,GPR132,GRIK5,HIVEP3,HPCAL1,IL21R,ITPRIPL2,KIAA0930,KIF26A,KIRREL2,LHX6,LPIN2,LTBP4,MAP2K7,MA…
miR-6727-5p (miRNAs w/seed UCGGGGC)	Activated	8.701	2.63e-08		mature microrna	AATK,ABHD17A,ADD1,AHDC1,APBB1IP,BTBD2,CACNG4,CARD9,CCDC124,CCDC69,CLCN7,CLDN5,CRACR2B,DCHS1,DENND3,DES,ECE1,EHD4,FAM78A,FBLN5,FMNL1,FOXK1,FSCN1,GAS2L1,GGT7,GNA12,GPR132,GPR37L1,GPSM1,HDAC1,HS1BP3,HSPA12B,IER5,IGF1R,IL10RA,KIAA0930,KLF6,LDLR,LHPP,LTBP3,LTBP4,LY86,LYL1,MARVELD1,MBD3,MBD6,MICAL3,MUL1,MYO1C,NACC2,NAPA,NCF1,NCK2,NCOR2,NFIC,NPDC1,OLFML2A,OSBPL5,P2RY11,PALM,PAQR4,PFDN1,PIP5K1C,PODXL2,PQ…
miR-6087 (miRNAs w/seed GAGGCGG)	Activated	8.758	2.25e-07		mature microrna	ABL1,ACADS,ACKR2,AKNA,AKT1S1,ARHGDIA,ATP2A3,B3GAT3,BGN,BICD2,C1orf174,C1QTNF1,CBX6,CCDC125,CCDC85C,CD72,CDAN1,CDCA4,CEP170B,CKS1B,CREB3L1,CRKL,CXorf56,CYP1A2,DECR2,DNAJC19,DTX2,ECE1,EEFSEC,EHD2,ELMSAN1,EMC10,EPB41L1,EPHA3,FBXL19,FGFRL1,FMNL1,FOXA3,FOXK1,FRMPD3,FURIN,GALNS,GIPC1,GPC1,GPRC5B,GPS1,GSDMA,HIC1,HIRA,HOXB4,HS1BP3,IQSEC2,IRGQ,KLHL21,LAMA5,LHPP,LINGO1,LRIG2,LRRC25,LSG1,LTBP4,MAFK,MCM5,MIE…
miR-4481 (and other miRNAs w/seed GAGUGGG)	Activated	8.766	1.21e-05		mature microrna	ABCD1,ABHD12,ADAMTSL1,ADAMTSL4,ADO,ARL4C,ARRDC1,ATP6V0C,BCL2L1,BCL2L2,BCL9L,C11orf68,C12orf75,C19orf47,CAPN1,CARM1,CAVIN2,CBX6,CD44,CD79A,CDCA4,CDH5,CERCAM,CLEC4G,CMTM3,COL6A1,COQ8B,CORO1A,CRACR2B,CREB3L1,CSNK1G2,CSRP1,CYP26B1,DHRS3,DNAAF5,EPB41,EPN1,ERF,ESAM,EZR,FAAP100,FAIM2,FGFR1,FKRP,FOSL2,FRMPD3,GAREM2,GAS1,GEMIN2,GHDC,GIT1,GMEB1,GNGT2,GPLD1,GPR37L1,GPSM1,GPX3,GTF2H5,HDAC10,IBA57,IDH3G,IFNAR…
miR-504-3p (and other miRNAs w/seed GGGAGAG)	Activated	8.833	0.00193		mature microrna	ABCC1,ABHD8,ACKR2,ACTB,ADD1,ADO,ADORA2A,AKNA,AKT2,ANAPC13,AP2M1,APLNR,ARHGAP4,ARHGEF6,ASB7,ASNA1,ATP6V0C,ATP6V0D1,BARX2,BCL2L2,BGN,BTF3L4,C19orf47,C20orf27,CACNG4,CARM1,CATSPER2,CAVIN1,CCDC69,CCDC97,CCND3,CD44,CD8A,CFL1,CLEC4G,CNN1,CPNE2,CRAMP1,CSF2RB,CSNK2A1,CTBP1,CTNND2,CTSA,CXCL16,CXCL17,CYFIP2,DGAT2L6,DOK2,DOK3,DUSP7,EEFSEC,ENTPD2,EPB41,ERF,FAIM2,FAM167B,FAM76A,FGFR1,FMNL3,FOSL2,FOXF1,FOXRED2…
miR-5587-3p (miRNAs w/seed CCCCGGG)	Activated	8.854	2.06e-08		mature microrna	A1BG,A4GALT,ADCY5,ADGRA1,ADGRF5,ADORA2A,AKT1S1,CACNG4,CD320,CD72,CDC37,CLSTN1,COTL1,CRTC1,DEPDC5,DNAJA3,ERLIN1,FAM131C,FAM171A2,FAM53B,FOXK1,GAB4,GNB2,GRINA,GRK2,GYPC,HMCN2,IER5,IER5L,IGF1R,INTS1,KCNAB2,KIAA0930,KIF1A,KLHL26,LDLR,LPIN2,MAFK,MAP2K7,MBD3,MFHAS1,MIER2,MLST8,MLXIP,MMP14,MNT,MYH9,NAPA,NDUFS7,NECTIN2,NKIRAS2,NPDC1,NUMA1,OSBPL5,PACS1,PALM,PEPD,PIAS4,PLBD2,PTBP1,PWWP2B,PXN,RAB11B,RAI1,RF…
miR-7112-5p (miRNAs w/seed CGGGCAG)	Activated	8.859	8.81e-09		mature microrna	ABL1,ACTN4,ADCY7,ADGRA1,AGTRAP,AIP,AKIRIN1,AMFR,ANKRD13D,AP1B1,ARHGEF6,ARHGEF7,ARL2,ARMC5,ASB6,ATG9A,ATP11A,AXIN1,BTBD2,C19orf47,CARM1,CBX6,CCDC152,CCDC85C,CHERP,COL6A1,COTL1,CRKL,CYP26B1,DCAF15,ECE1,EIPR1,EVI5L,FAAP100,FAM53B,FBXL19,FEM1A,FGFRL1,FNDC4,GHDC,GPRC5B,GPSM1,GRK2,GSDMA,IGF1R,IL2RB,INSIG1,KCNH2,KCNK6,KCTD12,LHX6,LRRC25,LTBP4,LZTS1,MAFK,MBD3,MKNK2,MLST8,MLXIP,MOB3A,MXD4,NAA60,NACC2,NKG7…
miR-3126-5p (and other miRNAs w/seed GAGGGAC)	Activated	8.895	9.29e-09		mature microrna	ABHD15,ADIPOR1,ANGPTL2,AP4E1,ARHGAP45,ARL2,ASB6,AXIN1,BATF2,BBS4,BCL2L2,BGN,BTF3L4,C1QTNF1,C6orf106,CCDC97,CCND1,CCND3,CD44,CEACAM19,CLCN7,CLTB,CNDP2,COLEC11,COX8A,CRY2,CSRP1,CTDSP1,CYP26B1,DBNL,DES,DKK3,DUSP14,EDA,EHD4,EMC10,FAIM2,FAM129B,FAM131C,FGFR1,FKRP,FOSL2,FOXP3,FOXRED2,FOXS1,FURIN,FXYD2,GAS2L1,GEMIN6,GGT7,GIPC1,GNGT2,GRK6,GTF3C1,HCFC1R1,HDAC1,HIVEP3,HMOX1,HNRNPD,HUNK,IER5,IER5L,IGF1R,ITG…
miR-6748-5p (and other miRNAs w/seed GUGGGUG)	Activated	8.902	4.1e-05		mature microrna	ABCD1,ABHD12,ADGRA1,ADIPOR1,ADORA2A,ADRA2B,ADRM1,ALDOC,ANGPTL2,AP1B1,ARHGAP10,ARHGAP44,ARHGDIA,ARHGEF15,ASB6,ATP11A,BAHCC1,BCL9L,C19orf24,C1QA,CAVIN1,CAVIN2,CCDC124,CCDC157,CCDC69,CD151,CD40,CDH5,CNTFR,CREBBP,CSRP1,CTDSP1,CTSD,CXorf56,CYBA,DMWD,DUS4L,EEFSEC,EHD2,ENTPD2,ENTPD7,EPN2,EXOSC3,FGFR1,FLNA,FOXP3,FSD1,FXYD2,GALNT10,GNL3L,GPLD1,HIVEP3,HK1,HOXB4,HSPG2,IBA57,IQSEC2,IRF2BP1,ITPRIPL2,JADE1,KAN…
miR-1293 (and other miRNAs w/seed GGGUGGU)	Activated	8.91	3.44e-05		mature microrna	ABCB8,ABCC1,ABHD12,ACTN4,ADAMTSL4,ADRA2B,ADRM1,AHDC1,ALDH3B1,ANAPC13,AP1B1,ARHGAP27,ARHGDIA,ASB6,ATN1,ATP13A2,ATP6V0C,AXIN1,BATF2,BCL2L1,BCL9L,C1QA,C1QB,CAVIN1,CD151,CDR2L,COTL1,CRY2,CSRP1,DGKG,DPY19L3,DUOX2,DUS4L,ECM1,EIF4EBP1,EMC10,ENTPD2,ESAM,FAM193A,FBRS,FBXL19,FGR,FLNA,FNDC10,FUCA1,FURIN,GNL3L,GOLT1A,GPATCH2L,GPR37L1,HDAC10,HIVEP3,HSPA12B,HSPG2,IQSEC2,IRF2BP1,JDP2,KANK3,KCNAB2,KCTD12,KCTD9,K…
miR-6853-5p (miRNAs w/seed GCGUGGG)	Activated	8.936	8.65e-09		mature microrna	ABCC1,ACKR2,ACSF3,ADAT1,ADCY7,ADGRA1,ADRA2B,AHDC1,AKT2,APOE,ATP11A,C20orf27,CLPP,CRTC1,DAPK3,DECR2,DES,DHCR7,DKK3,EHD2,EPN2,ERG28,EXOSC3,EZR,FAM53B,FBXW5,FOSL2,GAS2L1,GMEB1,GORASP1,GPSM1,GRIK5,HDAC10,HIVEP3,HLX,ICAM1,IQSEC2,KIAA0930,LRP10,LRRC32,LTBP4,MAP1A,MAP2K7,MCM5,MDFI,MDK,MOB3A,MRPL4,NCOR2,NFIC,NKIRAS2,NLGN2,NUDCD3,OPA3,PAQR4,PDLIM4,PEX14,PIAS4,PIP5K1C,PQLC1,PRR5,PTBP1,PTGDS,PYCR3,QSOX1,RAB…
miR-6075 (miRNAs w/seed CGGCCCA)	Activated	8.945	8.61e-10		mature microrna	A4GALT,ABCC1,ADAP1,ADD1,ADGRA1,ADO,AGTRAP,AP1B1,APLP2,ASB6,BAHCC1,BCL9L,BICD2,BUD23,CARM1,CCDC152,CD72,CEACAM19,CHST11,COQ8B,COTL1,CREB3L1,CRTC1,CTDSP1,CYFIP2,FLNC,FNDC10,FOXK1,GOLM1,HOMER3,HRAS,IER5,KCNAB2,KCNH2,KIAA0930,LSS,MAFK,MAP2K7,MDFI,MEF2D,MGAT4B,MIER2,MOB3A,MRPS2,MUL1,NAPA,NDUFS7,NFIC,NOTCH1,NR1H2,NTN1,PDCD7,PKD1,PLPP7,PODXL2,PPM1F,PPP1CA,PQLC1,PRELP,PTPN14,RANBP3,RECQL,REM1,RNF166,RNF4…
miR-1225-3p (miRNAs w/seed GAGCCCC)	Activated	8.959	2.9e-08		mature microrna	ABHD12,ABHD17A,ACADS,ADAMTS15,ADAMTSL2,ADGRE5,AGFG1,AP1B1,AP4S1,APAF1,APLNR,APOBR,ARHGAP45,ARID5A,ASB6,CCDC85C,CD151,CD93,COL6A1,COTL1,CRTC1,CSPG4,CTSD,CUEDC1,CYP26B1,DENND1A,DENND6B,DES,DOHH,ELMSAN1,EPB41,EPO,FAM46B,FAM53B,FAM78A,FBRS,FOSL2,GAS6,GGA1,GGACT,GPR37L1,GPRC5B,GPSM1,GRK2,HDAC11,HMCES,IBA57,IL10,IL2RB,ITGA10,JADE1,KANK3,LRP10,LSG1,LZTS2,MADD,MAGIX,MBD3,MCRIP1,MFNG,MKNK2,MLST8,MMP14,MNT…
miR-92b-5p (miRNAs w/seed GGGACGG)	Activated	8.963	1.53e-12		mature microrna	ABHD8,ACSF3,ACSS1,ADAP1,ADD1,ADGRA1,AKT1S1,AKT2,AMFR,ARHGAP45,ATP11A,ATP6V1C2,BAHCC1,BCL9L,C1QTNF1,CARM1,CCNJL,CDCA4,CEACAM19,CLSTN1,COL27A1,CRTC1,CSNK2A1,CXCL16,DPY19L3,DUOX2,ECE1,EHBP1L1,EHD4,EMC10,EPB41,EPB41L1,EVI5L,FGFR1,FKRP,FOXF1,FOXP3,FSCN1,FZD1,GALNT10,GAS1,GNAI2,GNL3L,GPC1,GRK6,HDAC10,HIVEP3,IBA57,IMPDH1,INTS1,KCNC4,KCNIP2,KIRREL1,LDLR,LINGO1,LRRC32,LSG1,MAFK,MAP2K7,MARK4,MBD3,MBD6,MCRI…
miR-1273h-5p (and other miRNAs w/seed UGGGAGG)	Activated	8.965	0.000763		mature microrna	A1BG,ABCC1,ABI3,ACKR2,ADRM1,AHDC1,AKNA,AKT1S1,AKT2,ALDH3B1,AP2A1,AP4S1,APAF1,APBB1,APLNR,ARHGEF15,ARHGEF7,ARL11,ATP13A2,B3GAT3,BAHCC1,BARX2,BATF2,BBOF1,BCL2L1,BCL2L2,BCL9L,BGN,BTBD11,BTF3L4,C19orf47,C1orf109,C1orf174,C7orf25,CBX6,CCDC124,CCDC69,CD151,CDR2L,CMTM3,COL6A1,CORO1A,CRIP3,CRKL,CRTC1,CSF1R,CSF2RB,CSNK2A1,CTDSP1,CTSA,CXCL16,CXorf56,CYP1A2,DBNDD2,DBNL,DNAJC19,DNAJC24,DUOX2,EHD4,EIF3M,ENHO,…
miR-4467 (miRNAs w/seed GGCGGCG)	Activated	9.021	7.36e-12		mature microrna	ABCC1,ADAP1,ADARB1,ADSSL1,ARHGAP44,ATN1,ATP6V0C,B3GALNT2,BAHCC1,BANP,BCL2L1,CARM1,CCDC85C,CDCA4,CRAMP1,CRTC1,CSF1R,CTDSP1,CTSA,CUEDC1,DCUN1D2,DOK3,EFHD2,EHBP1L1,EIF4H,ELMSAN1,ELOC,ELSPBP1,EMC10,EMILIN1,FSD1,G6PD,GPR37L1,GRK2,HNRNPDL,HRAS,HSF1,HSPB1,IQSEC2,IRGQ,LRFN4,LRRC32,LSS,MAFK,MAP2K7,MARK4,MARVELD1,MICAL3,MYO1D,MYO1G,NACC2,NCOR2,NDUFS7,NELFA,NTRK2,PAM16,PAQR4,PI4KA,PIAS4,PIEZO1,PIP5K1C,PKD1,…
miR-6859-3p (miRNAs w/seed GACCCCC)	Activated	9.034	6.01e-10		mature microrna	ABL1,ACADS,ADAM12,ARAF,ATP1B3,AXIN1,BCL2L2,BCL9L,BGN,BICD2,CACNG4,CBX6,CCDC69,CCND3,CD82,CD93,CDC37,CEP170B,CKAP4,CLDN5,CMKLR1,CMTM3,COX8A,CRTC1,CSF2RB,CSRP1,CUEDC1,DENND1A,DKK3,DPYSL3,DYRK1B,EFHD2,EIF3M,ERF,FABP3,FAM129B,FAM171A2,FAM53B,FAM98C,FBLN5,FBRS,FBXL19,FKRP,FLNA,FSD1,FURIN,GAS7,GGA1,GGT7,GIPC1,GPR132,GPR37L1,GPRC5B,GRIK5,GRINA,HNRNPDL,HOMER3,KCNAB2,KLF6,LIMK1,LLGL1,LYL1,MAP2K7,MAP3K11,M…
miR-2861 (and other miRNAs w/seed GGGCCUG)	Activated	9.038	2.23e-06		mature microrna	A4GALT,ABL1,ACADS,ADAMTSL4,ADSSL1,ALOX15B,ANKRD33,AOAH,AP4S1,ARHGAP30,ARHGDIA,ATP6V0C,BATF2,BTBD2,BTBD6,C5orf22,CCDC85C,CEACAM19,CLIC5,CMTM3,CNN1,COL4A6,CRYAB,CSRP1,CTDSP1,CYTH4,DAPK3,DBNDD2,DCHS1,DPYSL3,DUSP7,EFHD2,EFNB1,EHD3,ELK3,ERLIN1,EVI5L,FEM1A,FMNL3,FOXRED2,FURIN,GAS7,GGA1,GIPC1,GORASP1,GPR182,GPS1,GPSM1,HDAC5,HK3,HNRNPH1,HOXB4,HSPG2,ICAM1,IGFALS,IGFBP6,INTS1,ITGA5,KAT5,KCNAB2,KIAA0753,KIR…
miR-6749-5p (miRNAs w/seed CGGGCCU)	Activated	9.055	6.78e-12		mature microrna	A4GALT,ABHD8,ABL1,ADAP1,AKNA,AKT2,ARMC5,ATN1,ATP2A3,AXIN1,C15orf39,C19orf47,CARD11,CARM1,CCDC97,CDC37,CDCA4,CLDN5,CLSTN1,CRTC1,CSNK1G2,CUEDC1,DAPK3,DENND1A,ELMSAN1,FAIM2,FAM46B,FBXW5,FEM1A,FZD1,GNAI2,HIVEP3,HOXB4,IFNAR1,IQCD,IQSEC2,KCNAB2,KLHL21,LAD1,LIMK1,MAFK,MAP2K7,MDK,MFGE8,MGAT4B,MIF,MKNK2,MTCL1,MYH9,NAA60,NECTIN2,NFIC,NOVA2,NUDCD3,OSBPL10,OSBPL5,P2RY11,PARVG,PCDH12,PITPNM1,PITPNM2,PLPP4,PLV…
miR-625-5p (and other miRNAs w/seed GGGGGAA)	Activated	9.106	3.53e-07		mature microrna	ABL1,ACOT7,ACTB,ADAMTSL1,ADRA2B,ADRB1,AGTRAP,AKNA,AKT2,AMOT,AP2M1,APLNR,ARAF,ARHGDIA,ARHGEF10,ARL4C,ARNTL,ASMTL,ASNA1,ATG3,ATMIN,ATN1,ATP2A3,B3GALNT2,BAD,BAG6,BCAP29,BCL2L1,BCL9L,BMP6,BRPF1,BTF3L4,C11orf68,C12orf75,C15orf39,C19orf47,C1QA,C1QTNF1,C1QTNF5,C5orf22,CALM1 (includes others),CARD11,CCDC85C,CCDC97,CCND1,CD44,CD79A,CDAN1,CDCA4,CDR2L,CEACAM19,CFL1,CKS1B,CLIP2,CLOCK,CNN1,CSF2RB,CTDSP1,CXCL1…
miR-4446-3p (miRNAs w/seed AGGGCUG)	Activated	9.12	5.11e-06		mature microrna	ALDOC,AP4S1,ARAF,ARHGAP4,ARHGDIA,ATP11A,ATP6V0D1,BARX2,C11orf68,CBX6,CCL24,CD320,CD79A,CD8A,CDCA4,CDR2L,CKB,CMKLR1,CMTM3,CREB3L1,CRIM1,CSRP1,CTDSP1,CXCL16,DRAM1,DRC7,DUOX2,DUSP14,EHD2,EIF3M,EIF4EBP1,ENTPD2,EPB41,EPN2,ERF,FADS3,FAIM2,FAM53B,FCER1G,FKRP,FMNL1,FOXK1,FOXP3,GALNT10,GAS7,GGACT,GIT1,GPR37L1,GPRC5B,GSDMD,HAGH,HDAC11,HMOX1,HMOX2,HRAS,IFRD2,IGDCC4,IL10RA,IL31RA,INSIG1,ITM2C,JDP2,KIF17,KIF2…
miR-3612 (and other miRNAs w/seed GGAGGCA)	Activated	9.122	0.01		mature microrna	ABHD17A,ACADS,ACKR2,ACSF3,ACTN4,ADAMTS2,ADAMTSL1,ADAMTSL4,AGAP3,AKNA,AKT2,AMFR,ANKRD11,AP4S1,APAF1,APOE,ARHGAP30,ARHGAP44,ARHGDIA,ARMC5,BATF2,BBOF1,C19orf47,C21orf2,CBX6,CCDC97,CCND3,CDH15,CEP104,CLCN7,CLEC4G,COQ8B,CREB3L1,CRKL,CRY2,CTDSP1,CUX2,CXCL16,CYP1A2,DAPK3,DBNDD2,DENND3,DHRS3,DNAJC24,DRAM1,EBI3,ECE1,EFNB1,EHD4,EIF4EBP1,ELK3,ELMSAN1,EPN2,ERF,FADS3,FAM129B,FAM171A2,FBLIM1,FEM1A,FNDC10,FOPNL…
miR-6762-3p (miRNAs w/seed GGCUGCU)	Activated	9.128	0.0024		mature microrna	ABCC1,ABHD12,ACKR2,ADAMTS15,ADCY7,AP1B1,APLP2,ARHGDIA,ARHGEF15,ARID5A,ARL4C,BAD,BAHCC1,BARX2,BATF2,BCL2L1,BICD2,C19orf24,CACNG4,CAVIN1,CCND2,CCNT2,CD72,CD79A,COL14A1,COQ8B,CRAMP1,CRTC1,CRY2,CUEDC1,CYP1A2,CYTH4,DACT1,DCHS1,DNAJC19,DNASE1L1,DRAM1,EFNB1,EIF4EBP1,ELMSAN1,EMC10,FADS3,FAM149B1,FOXP3,FRMPD3,FURIN,GATB,GGACT,GGCX,GPR132,IL16,INF2,IQSEC2,ITPRIPL2,KIRREL2,KRT7,LAG3,LCN1,LENG9,LHX6,LPIN2,LR…
miR-4743-5p (miRNAs w/seed GGCCGGA)	Activated	9.129	4.44e-14		mature microrna	ABHD17A,ADAMTS15,ADRB1,AKT1S1,AKT2,ALDH3B1,ANKRD33,AP2A1,ARHGAP4,ARL2,ATP11A,ATP1B3,BCR,BGN,BICD2,BTBD2,C19orf47,C1orf174,CARHSP1,CARM1,CCND3,CLIC5,CLIP2,COL18A1,CSF2RB,CTSD,E4F1,ECE1,EFHD2,EHMT1,EPN2,FAM69A,FAM78A,FLNC,FNDC10,FOXF1,FOXK1,GGA1,GNA12,GNL3L,GPSM1,HDAC10,HIC1,HMCN2,HOMER3,IGSF8,IL21R,IQSEC2,ITPKC,KIF26A,KLHL26,LAYN,LIPH,MAFK,MARK4,MEN1,MIER2,MLXIP,MOB3A,MPST,MYL9,NAV2,NCK2,NFIC,NLGN…
miR-1900 (and other miRNAs w/seed GCCGCCC)	Activated	9.146	5.7e-09		mature microrna	ABHD15,ABHD17A,ACADS,ADAMTSL2,ARHGAP27,ATP2A3,BARX2,BCL9L,CARM1,CCDC124,CCND1,CD72,CDH15,CDR2L,CLCN7,CRTC1,CSNK1G2,CTSD,DENND6B,DOK2,DPP7,EIF4H,EMILIN1,FOXK1,GALNT10,GIPC1,GIT1,GPR146,GRIK5,HIC1,HMCN2,HOMER3,HRAS,IL10RA,IL21R,IRAK4,ITM2C,LAMP1,LINGO1,LIPH,LPCAT1,LTBP4,MAFK,MARK2,MCRIP1,MGST2,MIER2,MIF4GD,MMP14,MMP25,NCOR2,NUP210,OGFR,PARVB,PCDHGC5,PIAS4,PIEZO1,PIP5K1C,PLEKHM2,PLEKHO2,PLXNA1,PLXND…
miR-7056-5p (and other miRNAs w/seed GUGGAGG)	Activated	9.164	0.000139		mature microrna	A2M,ABR,ACD,ACKR2,ACOD1,ACTN4,ADAMTSL1,ADAP1,ADAT1,ADCY5,ADGRE5,ADORA2A,AHDC1,AKT1S1,AP2M1,AP4S1,APBB1,ARAF,ARHGAP10,ARL2,ASB2,ASB6,ASNA1,BCL9L,BGN,C21orf2,CATSPER2,CBX6,CD8A,CEP104,CERCAM,CHST2,CLCN7,CLEC4G,CLOCK,CPNE2,CUX2,DBNDD2,DENND1A,DGKG,DKK3,DUSP7,EED,EFHD2,EFNB1,EHD2,EIF4EBP1,ELMSAN1,EMC10,EMILIN1,ENTPD2,ENTPD7,FADS3,FAIM2,FAM193A,FBLIM1,FGFR1,FURIN,G6PD,GAREM2,GATB,GNAI2,GNGT2,GPC1,GPR3…
miR-615-5p (and other miRNAs w/seed GGGGUCC)	Activated	9.235	7.13e-07		mature microrna	ABHD17A,ABI3,ACADS,ACCSL,ACP4,ADAT1,ADRA2B,APBB1IP,ARHGAP10,ATG9A,ATP13A2,BAHCC1,BCAP29,C19orf24,C21orf2,CCDC88B,CD151,CEP170B,CREB3L1,CSRP1,CTDSP1,CYP1A2,CYTH2,CYTH4,DBNL,DCAF15,DES,EBI3,ECE1,EFHD2,EHD2,EPN1,FAM129B,FAM131C,FAM78A,FBXW5,FOXK1,FURIN,FZR1,G6PD,GGT7,GNGT2,GOLT1A,GPRC5B,GPX3,GRIK5,GRN,HDAC10,HSPA12B,HSPBP1,HUNK,ID3,INPP5D,INPP5E,ITM2C,KCNAB2,KCNK6,KCTD12,KIRREL1,KLF6,LAYN,LINGO1,LPG…
miR-3943 (miRNAs w/seed AGCCCCC)	Activated	9.264	6.02e-11		mature microrna	A1BG,ABHD10,ACADS,ACSS1,ADAMTS15,ADAMTS2,ADAP1,ADGRA1,ADRA2B,AGFG1,AKT2,AOAH,APLNR,ARID5A,BCL2L1,BCL9L,BRPF1,C19orf47,C1QA,C1QTNF1,CBX6,CCND3,CD151,CD79A,CD82,CEACAM19,CLEC4G,CMTM3,CRTC1,CRY2,CTSD,DENND6B,DES,DHCR7,DNASE1L1,DPP7,DTX2,ECEL1,EIF4H,EIPR1,EMC10,ENHO,EPO,ERF,ERG,FAM53B,FAM78A,FEM1A,FGFR1,FKRP,FSCN1,FURIN,FUZ,GGA1,GOLM1,GOLT1A,GPR37L1,GPRC5B,GYPC,HSD17B3,IGDCC4,IRAK4,ISLR,ITGA10,ITGB2,…
miR-3173-5p (and other miRNAs w/seed GCCCUGC)	Activated	9.269	1.35e-08		mature microrna	A4GALT,ABCC1,ACADS,ADAMTS15,ADAMTS2,ADCY5,AGFG1,AGTRAP,AMFR,ANXA13,APLNR,ARHGDIA,ARHGEF15,BAHCC1,BATF2,BCL2L2,C1orf174,CACNG4,CCDC85B,CCDC97,CCND2,CDK8,COL4A1,COX6C,CRTC1,CRY2,CUEDC1,CYP1A2,DCAF15,DES,DKK3,DNAJA3,DNAJC18,DOCK8,DUSP7,EBI3,EPN2,ESS2,ETV5,FAAP100,FAIM2,FAM129A,FAM131C,FAM78A,FOXJ1,FOXK1,FOXS1,GAB4,GATD1,GGACT,GNG7,GPC1,GPR132,GPR37L1,GPS1,GPSM1,GSDMD,HSF1,IBA57,IDH3G,IGFBP6,JDP2,KCN…
miR-3675-5p (miRNAs w/seed AUGGGGC)	Activated	9.269	3.5e-07		mature microrna	ABHD10,ABHD8,ABLIM1,ABR,ACSF3,ACTN4,ADCY5,ADRA2B,AMFR,ARHGAP32,ARHGDIA,ARHGEF17,BBS4,BCL2L1,BGN,C1QTNF1,C20orf27,CCDC97,CCND3,CDH15,CHST11,CHST2,CLHC1,CLIC5,CLIP2,CLPP,CMKLR1,CRTC1,CSPG4,CXCR3,CYFIP2,CYP26B1,DAPK3,DNASE1L3,ECE1,EEFSEC,EFHD2,EHD3,EMC10,ENTPD2,EPN1,ERLIN1,FAIM2,FNDC4,FOXRED2,GATD1,GNGT2,GPC1,GPR137B,GPR37L1,GUF1,HIVEP3,HMCES,HS3ST3A1,IDH3G,IGF1R,IGFBP6,INSIG1,ITGB2,KDR,KIF17,KIF21B…
miR-6786-5p (miRNAs w/seed CGGUGGG)	Activated	9.276	6.28e-08		mature microrna	ABHD8,AP1B1,ARHGAP45,ATN1,ATP2A3,BICD2,C19orf24,C1QTNF1,CABIN1,CACNG4,CBX6,CCDC97,CD151,CDR2L,CLDN5,CLIP2,COX8A,CYFIP2,DAPK3,DCAF15,DHX8,DOK3,ELMSAN1,ENTPD2,FAIM2,FRAT2,FURIN,FZR1,GNG7,GPC1,GRK2,HK1,HRAS,HSPG2,INSIG1,IRF2BP1,KCNAB2,KIF21B,KLHL21,LOXL2,LRFN4,LRRK1,LTBP4,LZTS2,MAPK7,MLXIP,MOB3A,MRPL4,NDN,NFIC,NKIRAS2,OIT3,PACS1,PAQR4,PARVG,PIP5K1C,POU2F2,PRELP,PSKH1,PWWP2B,RAB1B,RANBP3,REXO1,RHOBTB…
miR-6734-5p (and other miRNAs w/seed UGAGGGG)	Activated	9.291	1.73e-11		mature microrna	ABHD12,ADAMTS7,ADIPOR1,AGAP3,AGTRAP,AKT1,ALDH3B1,ALDOC,ANGPTL2,ANXA9,ARHGAP31,ARHGAP32,ARHGEF6,ARL2,ARMC5,ASB6,ATG9A,ATMIN,ATP13A2,BCL9L,BGN,C11orf68,C19orf47,C20orf27,C5orf22,CABIN1,CALM1 (includes others),CAVIN1,CBX6,CCDC69,CCDC85C,CCDC97,CD79A,CD93,CENPL,CERCAM,CHST11,CLIP2,CLTB,CMKLR1,CNDP2,CNTFR,COL4A6,CRIP3,CSF2RB,CXCL16,CYFIP2,CYTH4,DCPS,DDO,DENND1A,DES,DMTF1,DMWD,DOK3,DTNB,DUSP14,ECE1,EIF…
miR-4767 (miRNAs w/seed GCGGGCG)	Activated	9.344	1.23e-11		mature microrna	A4GALT,ACOX3,ADCY5,AGTRAP,AKNA,ALOX15B,ARHGEF17,ARHGEF7,ARL4C,ATG9A,ATP11A,ATP6V0C,C1orf174,CARM1,CCDC85B,CDC37,CEACAM19,CLDN5,COTL1,CRTC1,CTSD,DTX2,DUSP7,ELMSAN1,EMC10,EMILIN1,FAM171A2,FAM78A,FLNA,FMNL1,FNDC10,FOXK1,GHDC,GMPS,HIC1,HPCAL1,IGF1R,INSIG1,KCNAB2,LTBP3,LTBP4,MADD,MAFK,MAP3K10,MAP4,MARK4,MARVELD1,MCM5,MED16,MEF2D,MGAT4B,MKNK2,MUC1,MYO1C,MYO1F,NAA60,NFIC,NUDCD3,NUMA1,OPA3,PANX2,PAPD7,PA…
miR-4695-5p (and other miRNAs w/seed AGGAGGC)	Activated	9.396	4.15e-05		mature microrna	ABLIM1,ACADS,ACKR2,ADAMTSL1,ADAMTSL4,AGAP3,AKAP12,ALDH3B1,AP1B1,AP5B1,APOE,ARHGDIA,ATP6V0D1,C1orf174,CAPN1,CCDC71,CCDC97,CD79A,CDH15,CEP44,CLIC5,CLTB,CMKLR1,CNTFR,CPNE2,CREB3L1,CRKL,CSRP1,CTDSP1,CXCL16,CXorf56,CYB5R1,DBNDD2,DDX52,DMWD,DOK2,DYSF,ELK3,ENPP1,ERF,FAIM2,FBLIM1,FEM1A,FNDC10,FOXK1,GGA1,GMIP,GNL3L,GPR146,GPR37L1,GSDMA,HAUS6,HDAC11,HPX,HS1BP3,IGF1R,IQSEC2,ITM2C,ITPKC,KCNAB2,KIRREL1,KLHL21…
miR-7113-5p (and other miRNAs w/seed CCAGGGA)	Activated	9.431	8.65e-07		mature microrna	AATK,ABCC1,AKIRIN1,ALDH3B1,ANAPC13,ANGPTL2,AP1B1,APLNR,ARHGAP31,ARHGAP32,ARHGDIA,BAHCC1,BBS4,BCAP29,BCL9L,BCR,BZW1,C15orf39,C1QTNF1,C4orf19,CCDC138,CCDC69,CCDC85C,CCNY,CD320,CD40,CD44,CD79A,CD8A,CDAN1,CDR2L,CEP170B,CFL1,CLIC5,CLTA,COL4A2,COPS7A,COX8A,CSPG4,CTSD,CYP26B1,DHX8,DNAAF5,DPYSL3,DQX1,DUSP7,ENTPD7,ERF,F5,FAIM2,FAM131C,FAM53B,FBRS,FEM1A,FMNL3,FOSL2,FOXF1,FSCN1,FURIN,FUZ,FXYD2,GALNS,GAREM2,…
miR-6877-5p (miRNAs w/seed GGGCCGA)	Activated	9.442	2.07e-15		mature microrna	ABHD15,ABHD17A,ABLIM1,ABR,ACSF3,ACVRL1,ADAMTSL2,ADAMTSL4,ADAP1,ADCY5,ADGRE5,BCL9L,CARM1,CDC37,CDCA4,CDH15,CEP104,CEP170B,CHERP,CKAP4,CLCN7,CLHC1,CLIP2,COX8A,CRAMP1,CSF1R,CSF2RB,CSNK1G2,CTSD,DYSF,EHD4,EHMT1,ENHO,FADS3,FAM193A,FBLIM1,FBRS,FBXL19,FLNA,FNDC10,FOXK1,FRMPD3,GPS1,GRAMD1A,GRK6,HIC1,HPCAL1,IER5L,IGSF8,KCNAB2,KIF21B,KLHL26,LIMK1,LINS1,LTBP3,LTBP4,LUC7L3,LYL1,LYVE1,MBD3,MFGE8,MIER2,MLXIP,MN…
miR-4716-3p (and other miRNAs w/seed AGGGGGA)	Activated	9.469	1.33e-09		mature microrna	ACCSL,ACTB,ACTN4,ADAMTS15,ADAMTS7,ADAMTSL1,ADAT1,ADGRF5,ADO,ADRA2B,AHDC1,AKNA,AKT1,AKT2,ALDOC,AMOT,APBB1,APLNR,ARL2,ASNA1,ATMIN,ATP2A3,ATP6V0C,B3GALNT2,BCAP29,BCL2L1,BCL2L2,BCL9L,BNIP3,C11orf68,C19orf47,C1QB,CACNG4,CAPN3,CARM1,CAVIN1,CBX6,CCDC85C,CCDC97,CCND1,CCND2,CCND3,CD93,CDAN1,CEP170B,CFL1,CHD6,CKS1B,CLEC14A,CLOCK,CMTM3,CNTFR,COTL1,COX8A,CSF2RB,CTDSP1,CUEDC1,CXCL16,CYP26B1,DCAF15,DOHH,DOK3,D…
miR-4736 (and other miRNAs w/seed GGCAGGU)	Activated	9.475	3.28e-07		mature microrna	AATK,ACKR2,ADAP1,AGFG1,AIP,AKNA,AKT1S1,AP4S1,ARHGEF7,ARRDC1,ASB2,ATG9A,ATN1,ATP6V0D1,AXIN1,BCL2L1,BCL9L,BTBD2,C11orf68,C18orf21,C1orf109,C5orf22,CALM1 (includes others),CCDC97,CD151,CD320,CD82,CDR2L,CEP170B,CFL1,CHST2,CHST7,CLDN5,CLPP,COL27A1,COL4A2,CPNE8,CRY2,CSRP1,CTDSP1,CTSD,CYP1A2,CYSTM1,DCUN1D2,DHX34,DMWD,DNASE1L1,DPY19L3,DYSF,EFHD2,EHD4,EIF4EBP1,EPB41,ETV5,FAM131C,FAM46B,FAM69A,FLNC,FNDC10,…
miR-7064-3p (and other miRNAs w/seed AGGGCCC)	Activated	9.487	8e-10		mature microrna	AARS2,ABL1,ACADS,ACKR3,ADAP1,AKT1,AKT1S1,ANKRD11,AP1B1,AP4S1,ARHGAP44,ARHGEF17,ARMC5,ATG9A,BCL2L1,BCL2L2,CBX6,CCDC71,CCDC85C,CCND2,CD44,CLCN7,CLPP,COL6A1,CRTC1,CTSD,DARS,DDX6,DENND6B,DNASE1L1,DRAM1,EFNB1,ENHO,FAIM2,FAM53B,FBLIM1,FBRS,FBXW5,FCER1G,FGR,FNDC10,FOXK1,FSD1,GALNT10,GGACT,GMPS,GNB2,GPC1,GPSM1,GPX3,HDAC11,HRAS,HS1BP3,IDH3G,IL10RA,IQSEC2,JDP2,KIRREL1,LHPP,LOXL2,LSG1,LTBP4,MAP4,MAPKAPK2,MA…
miR-3191-3p (miRNAs w/seed GGGGACG)	Activated	9.535	2.55e-08		mature microrna	ABCB8,ABHD12,ABR,ACSF3,ADD1,AGTRAP,AKNA,AKT2,APLNR,ARHGAP44,ARHGAP45,ARMC5,ATG3,ATP11A,BBS4,BCL9L,C20orf27,C4orf19,CARM1,CDCA4,CDR2L,CKAP4,CLEC4G,CMKLR1,CNN1,COL4A2,COL6A1,COQ8B,CRTC1,CSNK2A1,CXCR3,CYTH4,DES,DHRS3,DMWD,DNAAF5,DOK3,DPYSL3,DUOX2,ECE1,EHD2,ELK3,EMC10,ERLIN1,EVI5L,F2R,FAM98C,FLII,FNDC10,FOXF1,FOXJ1,FOXP3,FSCN1,FSD1,FZR1,GAB4,GAS2L1,GET4,GHDC,GMEB1,GNG7,GPX3,GRINA,GRK6,HBEGF,HS1BP3,IM…
miR-6815-5p (and other miRNAs w/seed AGGUGGC)	Activated	9.6	1.82e-09		mature microrna	ABHD10,ABR,ADD1,AGFG1,AMOT,AP1B1,ARHGAP10,ARHGAP27,ASAP1,ATG9A,ATMIN,BCR,BTBD2,BTBD6,C12orf75,C19orf24,C1QTNF1,C20orf27,CACNG4,CCDC85C,CCND2,CD72,CD93,CDC37,CDR2L,CRACR2B,CYSTM1,DES,DHRS3,DOK3,DPM1,DRAM1,DUSP7,ECE1,EEFSEC,EFNB1,EHMT1,EIF4EBP1,EPN2,ERLIN1,FADS3,FAM193A,FAM53B,FBRS,FGFR1,FGFRL1,FNDC10,FOXK1,FSCN1,FXYD2,GALNT10,GIPC1,GOLM1,GRINA,GYPC,HDAC1,HMCN2,HNRNPD,HSPB1,HSPBP1,INPP5D,IQSEC2,IRF…
miR-664-1-5p (and other miRNAs w/seed UGGCUGG)	Activated	9.631	3.7e-06		mature microrna	ACO2,ACOX3,ACVRL1,ADAM12,ADAMTS15,ADAP1,ADAT1,ADRB1,ALDOC,APAF1,ARAF,ARHGEF15,ARRDC2,ASB6,ATP6V0C,BATF3,BCL9L,BTF3L4,CA9,CACNG4,CAMSAP1,CAPN1,CCDC124,CCDC157,CCNC,CD72,CDC37,CEACAM19,CHST11,CKS1B,CMTM3,COL13A1,COQ8A,CORO1A,CRTC1,CUEDC1,CXCL16,CXCL17,CYP26B1,DCUN1D2,DENND6B,DGAT2L6,DNAJC19,DNASE1L1,DOK3,DPH5,DPYSL3,DRC7,ECE1,EEFSEC,EIF4EBP1,ENDOD1,ERG,FAIM2,FHL2,FLNA,FLNC,FOXK1,FOXP3,FRMPD3,GEMIN8…
miR-4763-5p (miRNAs w/seed GCCUGCC)	Activated	9.656	9.14e-08		mature microrna	A4GALT,ABHD12,ABLIM1,ACTN4,ADAM12,ADAMTSL1,ADAP1,ADAT1,ADCY7,AKT2,ALDH3B1,APBB1IP,ARHGEF10,ARRDC1,ARRDC2,B3GALNT2,BIN2,C21orf2,CARD11,CBX6,CCDC106,CCDC85C,CEACAM19,CHST11,CMKLR1,CMTM3,COL4A6,CRTC1,CRY2,CRYAB,CSPG4,CSRP1,CTU2,DDX54,DEPDC5,DGAT2L6,DNAJC24,DOK3,DPYSL3,DUSP7,EEFSEC,EFNB1,EHD2,EIF4EBP1,EVI5L,F2R,F2RL1,FAM129B,FAM53B,FBLIM1,FEM1A,FRMPD3,FRY,GAS6,GGT7,GMPS,GORASP1,GP2,GPC1,GPR132,GPR37L…
miR-1587 (and other miRNAs w/seed UGGGCUG)	Activated	9.69	8.32e-09		mature microrna	ACCSL,ACOX3,ADAMTSL2,ADIPOR1,AKT1S1,ALDH3B1,ARL4C,ATP6V1C2,ATP6V1E2,BAHCC1,BARX2,BCL2L1,BCL2L2,BTBD2,C15orf39,CAVIN1,CBX6,CCDC85C,CDCA4,CDH5,CDR2L,CLEC4G,CLIP2,CMKLR1,COTL1,CPNE2,CRKL,CRTC1,CTSA,CUEDC1,DBNDD2,DECR2,DENND6B,DES,DHX34,DNAJA3,DOCK5,DQX1,DRC7,EEFSEC,EIF1AX,EIF5,ENTPD2,EPB41L3,ERG,FAIM2,FAM46B,FAM53B,FOXK1,FOXRED2,G6PD,GALNT10,GCKR,GEMIN6,GGACT,GHDC,GIPC1,GNAI2,GNGT2,GRK5,GRK6,HDAC11,…
miR-4436b-3p (and other miRNAs w/seed AGGGCAG)	Activated	9.708	2.96e-07		mature microrna	AATK,ABCB8,ABHD12,ABR,ADCY5,AGAP3,ALDOC,ANKMY2,ARAF,ARHGEF6,ARHGEF7,ARL4C,ARMC5,ATG9A,ATP1B3,ATP6V0D1,BAD,BCL2L2,BRPF1,BTBD2,C11orf68,C3orf38,CAV2,CAVIN1,CBX6,CCDC22,CCNL1,CD151,CD82,CDCA4,CEACAM19,CFL1,CHCHD6,CHERP,CHI3L2,CLDN5,CNTFR,COQ8A,COQ8B,CRACR2B,CREB3L4,CSF1R,CXCL16,CXCR3,CXorf56,CYP26B1,CYTH4,DCAF15,DMWD,EFHD2,EHD2,EHD3,EPB41,ERG28,FAM69A,FAM78A,FGD5,FMNL3,FOXRED2,GLT8D1,GMEB1,GNAI2,GNB…
miR-4721 (and other miRNAs w/seed GAGGGCU)	Activated	9.719	5.29e-05		mature microrna	ACOD1,ACSS1,ADAP1,ADD1,ADGRF5,ADO,AGAP3,AGTRAP,AKT1,AKT1S1,AP4S1,ARAF,ARHGAP30,ARHGAP4,ARHGDIA,C15orf39,CALM1 (includes others),CAVIN1,CBX6,CCDC69,CD151,CD320,CERCAM,CLCN7,CMKLR1,COQ8B,CRAMP1,CXCL16,CYTH4,DENND1A,DRAM1,EEFSEC,EFHD2,EHD2,EHD4,EIF1AX,FADS3,FAIM2,FAM78A,FCER1G,FKRP,FLT4,GALNT10,GAS7,GIPC1,GPR37L1,GPX3,GRN,HMOX1,HOXB4,IGFBP6,IGSF8,IL2RB,INTS1,JADE1,LETMD1,LINGO1,LRCH4,LTBP4,LYVE1,LZT…
miR-4290 (miRNAs w/seed GCCCUCC)	Activated	9.828	1.2e-07		mature microrna	ADGRA2,AKT2,AP4S1,AP5Z1,APIP,ARHGAP10,ARHGAP27,ARHGEF17,ARL11,ARL2,ASB2,ASB6,BAD,BAHCC1,C1QTNF5,C20orf27,CCND1,CD44,CD72,CEP68,CFL1,CKS1B,CLEC3B,COL4A1,COL4A2,CRKL,CRTC1,CSNK1G2,CSPG4,CYR61,CYTH4,DCUN1D2,DENND1A,DENND6B,DEPDC5,DGAT2L6,DNAJC7,DRAM1,EBI3,ECM1,EHD3,EHMT1,ELMSAN1,EPB41,EVI5L,FAM129B,FAM171A2,FAM46B,FAM53B,FBRS,FOXK1,FRAT2,FUT4,FZD1,G6PD,GAS7,GATD1,GPC1,GPR132,GPR37L1,HDAC11,HIVEP3,HO…
miR-3616-3p (miRNAs w/seed GAGGGCA)	Activated	9.857	2.82e-07		mature microrna	ABHD12,ABHD15,ABR,ACSS1,AGTRAP,AKT1,ALDH3B1,AP4S1,APLNR,ARHGAP30,ARHGEF6,ASB7,ATG9A,ATP6V0D1,BAD,BATF2,BCL2L2,C11orf68,C15orf39,C1QTNF1,CALM1 (includes others),CCDC85C,CD320,CD82,CERCAM,CNDP2,COL4A6,COL6A1,COQ8B,CRACR2B,CRAMP1,CREB3L4,CXCL16,CXCL17,CYBA,CYP26B1,CYTH4,DDX6,DEPDC5,EEFSEC,EFHD2,EHBP1L1,EHD2,EHD4,ETV5,F2R,FADS3,FAIM2,FAM131C,FAM78A,FCER1G,FLII,FNDC4,FOXK1,FZD1,GIPC1,GNB2,GORASP1,GPR1…
miR-4300 (and other miRNAs w/seed GGGAGCU)	Activated	9.875	1.31e-05		mature microrna	AATK,ABHD10,ABLIM1,ADAT1,ADGRF5,AKIRIN1,ALDOC,AP1B1,AP2M1,ARID5A,ARRDC2,ATP11A,ATP13A2,ATP6V0D1,ATP6V1C2,BATF2,BCL2L2,BTBD11,BTBD2,C1QTNF1,CAMSAP1,CARM1,CAV2,CBX6,CD320,CDCA4,CDR2L,CEACAM19,CEP170B,CLIP2,CNN1,CRIP3,CTDSP1,CUEDC1,DBNL,DET1,DKK3,DNAJA3,DUOX2,DUSP7,EIF4EBP1,EPB41,EPB41L1,ESAM,EVI5L,FAM171A2,FAM98C,FNDC10,FOXP3,GAB4,GHDC,GNAI2,GORASP1,GPR37L1,GRK6,GRN,HIC1,HIVEP3,HRAS,ID3,IGDCC4,IL16…
miR-6782-5p (and other miRNAs w/seed AGGGGUG)	Activated	9.894	2.27e-07		mature microrna	ABI3,ADGRA1,ADRA2B,AMFR,AP2M1,ARHGAP32,ARHGEF17,ARRDC2,ATP11A,ATP6V0C,ATXN7,BAHCC1,BTBD11,C1QB,C1QTNF1,C20orf27,CABIN1,CAPN3,CCDC84,CCND2,CD8A,CDCA4,CDH5,CEP170B,CHST2,CKB,CLIP2,CLPP,COL6A1,COTL1,CREB3L1,CSNK2A1,CSRP1,CTDSP1,CXCL17,DAPK3,DCHS1,DES,DGAT2L6,DGKG,DMTF1,DOK3,DRAM1,EFHD2,EHD2,EIF4EBP1,ENTPD2,EPB41L1,ESAM,EVI5L,FAM131C,FAM76A,FBRS,FBXL19,FCER1G,FGD5,FMNL3,FNDC10,FOPNL,FURIN,GGA1,GIPC1,…
miR-6515-5p (miRNAs w/seed UGGAGGG)	Activated	9.899	4.23e-06		mature microrna	ABR,ADAM12,ADCY5,ADD1,ADGRE5,ADIPOR1,AHDC1,AKT1,ALDH3B1,APBB1,APLNR,ARAF,ARL4C,ASB2,ASB6,ASNA1,ATP11A,AXIN1,BCL9L,BGN,CACNG4,CAPN3,CARM1,CBX6,CCNC,CFL1,CLDN5,CLDND1,CNTFR,CSNK1G2,CYP26B1,DEF6,DENND1A,DUOX2,DUS4L,DUSP14,EFHD2,EHD2,EHD4,EMC10,EMILIN1,ENTPD2,EPB41,EPN1,FAIM2,FAM78A,FGFR1,FICD,FMNL1,FOSL2,FOXK1,FURIN,G6PD,GAREM2,GAS2L1,GIT1,GNGT2,GPSM1,GSDMA,HBEGF,HIRA,HMOX1,IL2RB,IMPDH1,INPP5E,INTS1…
miR-3202 (miRNAs w/seed GGAAGGG)	Activated	9.934	2.88e-09		mature microrna	ABCB8,ABHD8,ACKR2,ADA,ADAMTSL2,ADGRA1,AKT1,ALDOC,AOAH,ARHGAP10,ARHGAP31,ARHGEF6,ASB6,BAD,BAG6,BBOF1,BCL2L1,BCL2L2,C11orf68,C12orf75,CACNG4,CATSPER2,CCDC106,CCDC84,CCDC97,CCND1,CCND2,CD44,CEACAM19,CFL1,CHST11,CKAP4,CLEC14A,CMTM3,COQ8A,COQ8B,CREB3L1,CRTC1,CRYZL1,CTDSP1,CUEDC1,CYP26B1,CYTH4,DBNL,DENND6B,DNAJC7,DNASE1L1,DOK3,DUOX2,EFHD2,EFNB1,EHD2,EHD4,EIF4EBP1,EIPR1,ENTPD7,EPB41L1,EPN1,ERG28,FAIM2,F…
miR-6880-5p (miRNAs w/seed GGUGGAG)	Activated	9.941	3.67e-05		mature microrna	ADAMTS15,ADAMTS2,ADAMTSL1,ADGRE5,AGFG1,ALOX15B,ANKMY2,AP4S1,APBB1,APOBR,ARL2,ASNA1,AVIL,BAD,BCL2L1,C15orf39,C19orf24,C1QTNF1,C20orf27,CCDC69,CCDC84,CCNJL,CEACAM19,CERCAM,CHST2,CLEC4G,CMKLR1,CPNE2,CRY2,CSRP1,CXorf56,CYP1A2,DBNDD2,DTNB,DUSP7,DYRK1A,ECE1,EHD2,EHD4,EMC10,ENTPD2,EPN2,FAIM2,FBRS,FGFR1,FGFRL1,FUCA1,FURIN,G6PD,GAREM2,GAS7,GIPC1,GNGT2,GORASP1,HBEGF,HCLS1,HDAC10,HIVEP3,HPCAL1,IER5L,IFRD2,I…
miR-1254 (and other miRNAs w/seed GCCUGGA)	Activated	9.991	1.19e-05		mature microrna	A4GALT,AARS2,AATK,ABCC1,ABCD1,ABHD10,ABLIM1,ACKR2,ADAM12,ADAMTS15,ADAP1,ADIPOR1,AKIRIN1,AKNA,AKT2,ALDH3B1,AMBRA1,AP4S1,AP5Z1,APBB1,ARHGAP31,ARRDC1,ASB6,BATF2,BCR,BZW1,C3orf38,C8A,CA4,CAPN3,CAV2,CAVIN2,CBX6,CCDC106,CCDC69,CCDC88B,CCDC97,CCND1,CD72,CD79A,CD82,CDC37,CDH5,CEP112,CEP170B,CFL1,CHST11,CLDN5,CLIC5,CLIP2,CLTB,CPNE2,CPNE8,CREBBP,CSRP1,CUBN,CXCL16,CXCR3,DCUN1D2,DDX54,DEPDC5,DKK3,EEFSEC,ENTP…
miR-5129-5p (and other miRNAs w/seed UGUGGGG)	Activated	10.034	4.41e-06		mature microrna	ABCB8,ACSF3,ACSS1,ADD1,ADRB1,AKT1S1,ALDOC,ANAPC13,ANGPTL2,ANXA9,ARHGEF15,ASB6,ATN1,ATP11A,ATP2A3,BCL2L1,C21orf2,C5orf22,CABIN1,CACNG4,CAPN1,CAVIN1,CBX6,CCDC97,CCNJL,CD44,CDCA4,CEP170B,CFL1,CLIP2,CNTFR,CREB3L1,CSF1R,CSRP1,CTDSP1,CTSD,CYFIP2,CYP26B1,CYTH4,DENND6B,DKK3,DUOX2,EEFSEC,EFNB1,EHD2,EIPR1,ELMSAN1,ENTPD2,EPB41,ERF,EVI5L,FAM53B,FBRS,FNBP1L,FNDC4,FOXP3,FZR1,GIT1,GNL3L,GPR146,GPX3,HCFC1R1,HEPH…
miR-939-3p (miRNAs w/seed CCUGGGC)	Activated	10.046	5.53e-05		mature microrna	A1BG,AARS2,ABCD1,ABHD17A,ACSS1,ACVRL1,ADAMTSL1,ADCY7,ADORA2A,AKNA,ALKBH8,AMDHD2,ANKRD11,AP5B1,ARHGEF15,ARID5A,ARL11,ARRDC2,ATG7,ATG9A,BARX2,BATF2,BBS4,BICD2,BMP6,BNIP3,C19orf24,CALM1 (includes others),CAVIN1,CCDC125,CCND3,CCNQ,CD40,CEACAM19,CEP170B,CEP44,CHMP2A,CLDN5,CLHC1,CLIP2,CLPP,CMTM3,CNN1,COL13A1,COQ8B,CTDSP1,CTSA,CXCL16,CXorf56,CYB5R1,CYP1A2,CYP26B1,DAPK3,DDO,DENND3,DENND6B,DEPDC5,DES,DHCR…
miR-6732-5p (and other miRNAs w/seed AGGGGGU)	Activated	10.051	6.08e-11		mature microrna	AARS2,ABHD17A,ACCSL,ACTN4,ADAMTS7,ADAMTSL4,ADAT1,ADO,ADRA2B,AHDC1,AKT1S1,AKT2,AP2A1,APLNR,ARHGAP32,ARHGEF17,ASNA1,ATG9A,ATP6V0C,ATP6V0D1,B3GALNT2,BAHCC1,BCL2L1,BCL9L,BNIP3,C19orf24,C1QC,C1QTNF5,C6orf106,CAPN3,CBX6,CCDC106,CCDC85C,CCND2,CD44,CD79A,CDH5,CEP170B,CFL1,CHD6,CNN1,CNTFR,CRACR2B,CUEDC1,CYP26B1,CYTH4,DMTF1,DUOX2,EFHD2,EFNB1,EHD2,ELMSAN1,EMC10,ERF,EVI5L,FAIM2,FAM131C,FAM46B,FBLIM1,FBXL19,F…
miR-3689d (and other miRNAs w/seed GGAGGUG)	Activated	10.111	1.64e-06		mature microrna	A4GALT,ABR,ACKR2,ADAMTSL1,ADAP1,ADCY5,ADRM1,AGTRAP,AKT1S1,AKT2,ALDH3B1,AMBRA1,AMOT,AP2M1,APLNR,ATP13A2,ATXN7,BARX2,BCL9L,BCR,C1QC,CACNG4,CAVIN1,CD79A,CDCA4,CDH15,CDR2L,CERCAM,CHD6,CLCN7,CLEC4G,CMTM3,COPS7A,COQ8B,CORO1A,COTL1,CREB3L1,CSPG4,CTDSP1,CXCL16,CYP1A2,DHX34,DNAJC7,DOCK5,DOK3,DRC7,ECEL1,EFNB1,EHD2,EHD3,EHD4,ELMSAN1,EPN2,EPO,ERF,ERLIN1,EZR,F2R,FAM129B,FBLIM1,FGFR1,FICD,FLNC,FNDC10,FOSL2,FOX…
miR-6808-5p (and other miRNAs w/seed AGGCAGG)	Activated	10.132	1.86e-06		mature microrna	ACKR2,ACO2,ADAMTSL4,ADGRE5,ADO,AIP,AKT1S1,ALDH3B1,AMFR,ANKRD33,AP4S1,APBB1,APLNR,APOE,ARHGAP4,ARL4C,B3GAT3,BTBD2,C18orf21,C5orf22,CALM1 (includes others),CARM1,CBX6,CCDC97,CCNY,CD82,CDR2L,CHST2,CKB,CLCN7,COPS7A,COTL1,CRKL,CRTC1,CSRP1,CSTF3,CTDSP1,CTSD,CXCL16,CXorf56,CYP1A2,DARS,DBNDD2,DDC,DDX52,DNASE1L1,DOK3,EFHD2,EHD2,EHD4,ERF,ETV5,FAM53B,FEM1A,FOXK1,FOXP3,FXYD2,GAB4,GAS2L1,GNA12,GNL3L,GPBAR1,GP…
miR-673-3p (and other miRNAs w/seed CCGGGGC)	Activated	10.156	6.61e-13		mature microrna	A4GALT,ABHD12,ACSF3,ACTN4,ADD1,AGTRAP,AP1B1,C19orf24,C20orf27,C21orf2,CCDC106,CCDC124,CCDC85B,CLCN7,CLIP2,CMTM3,COL6A2,COTL1,CTDSP1,DENND3,DES,EBI3,EHBP1L1,EHD2,EPHB4,EPN1,FAIM2,FAM78A,FBLIM1,FBRS,FBXL19,FNDC10,G6PD,GHDC,GRIK5,GRK5,HAGH,HDAC10,HIC1,HOXB4,HPCAL1,HRAS,HSPA12B,IGFALS,INF2,INTS1,KCNAB2,KIAA0930,LTBP4,MADD,MAFK,MARK4,MEN1,MGAT4B,MIER2,MMP14,MMP25,MOB2,MOB3A,MRPL4,MRPL49,MUL1,MVD,NAPA,…
miR-4525 (and other miRNAs w/seed GGGGGAU)	Activated	10.165	2.25e-08		mature microrna	ABL1,ACTB,ADRA2B,AKT2,AP2M1,APLNR,ARAF,ARHGDIA,ARHGEF10,ARNTL,ASMTL,ATMIN,ATN1,ATP2A3,BAD,BCAP29,BCL2L1,BCL2L2,BRPF1,C11orf68,C12orf75,C19orf47,C1QA,C1QTNF1,C1QTNF5,CALM1 (includes others),CARD11,CCDC124,CCDC97,CD44,CD79A,CDCA4,CDR2L,CEACAM19,CKS1B,CLCN7,CLEC14A,CLIP2,CNN1,CNTFR,CRTC1,CSF2RB,CTDSP1,CXCL16,DBNL,DGKG,DMWD,DOHH,DTNB,DYRK1A,DYRK1B,DYSF,EEFSEC,EFNB1,EMC10,EMILIN1,ENPP1,ENTPD2,EPB41L1,…
miR-4675 (and other miRNAs w/seed GGGCUGU)	Activated	10.183	5.84e-12		mature microrna	ABI3,ACCSL,ACOX3,ADAP1,ADIPOR1,ALDOC,ANGPTL2,ARMC5,ATP6V1C2,BAHCC1,BARX2,C15orf39,C19orf24,CABIN1,CACNG4,CARD11,CAVIN1,CBX6,CD8A,CDCA4,CDH5,CLIP2,CMKLR1,COTL1,CRACR2B,CRIM1,CRKL,CTSA,CUEDC1,CXCR3,DENND6B,DES,DHX34,DNAJA3,DRC7,DUSP7,EEFSEC,EIF1AX,ENTPD2,EPB41L3,EPN2,FAAP100,FAIM2,FAM53B,FNBP1L,FOXK1,FOXP3,FUZ,GALNT10,GAS7,GCKR,GEMIN6,GHDC,GNAI2,GORASP1,GPRC5B,GRK6,HAGH,IDH3G,IL16,IL21R,IL31RA,IQSE…
miR-4747-5p (and other miRNAs w/seed GGGAAGG)	Activated	10.244	8.28e-07		mature microrna	AARS2,ABHD12,ABHD8,ABLIM1,ABR,ACKR2,ADIPOR1,ADRA2B,AKT1,AKT1S1,ALDOC,AP2M1,AP4S1,ARHGAP27,ARHGAP32,ARHGEF17,ARL4C,ARMC5,ATN1,BCAP29,BCL9L,BTBD6,C11orf68,C12orf75,C15orf39,C1QTNF1,CA4,CAPN1,CAVIN1,CBX6,CD72,CD79A,CD8A,CEACAM19,CFL1,CHI3L2,CKAP4,CLEC14A,CLIC5,CMKLR1,COQ8B,COTL1,CRACR2B,CREB3L1,CRY2,CSNK2A1,CTBP1,CTDSP1,CTSA,CUEDC1,CYP26B1,DBNL,DEF6,DHX8,DNASE1L1,DOK3,DPH5,EFHD2,EFNB1,EHD2,EHMT1,EIF…
miR-3150a-3p (and other miRNAs w/seed UGGGGAG)	Activated	10.251	4.69e-06		mature microrna	A4GALT,ADAMTSL1,ADGRA2,ADRA2B,ANAPC13,AP1B1,AP2A1,APBB1,APLNR,ARHGDIA,ARHGEF6,ASB7,ASNA1,ATN1,B3GALNT2,BCL2L1,BCL2L2,BTBD2,BTF3L4,C1QC,C1QTNF5,C20orf27,C6orf106,CALM1 (includes others),CAVIN1,CCDC106,CCDC97,CCNY,CDH5,CDR2L,CEACAM19,CHST11,CLDN5,CLIP2,CLTB,CMTM3,COL6A1,COQ8B,CPNE2,CSRP1,CXCR3,CYFIP2,CYP26B1,DES,DKK3,DOK3,DPYSL3,DUOX2,EHD2,EHD3,EIF4EBP1,EPHB4,ERF,EVI5L,FADS3,FAIM2,FAM129A,FAM76A,FA…
miR-3070-5p (and other miRNAs w/seed GCCCCUG)	Activated	10.362	3.47e-07		mature microrna	ADGRE5,AKT2,APBB1,ARHGAP27,ARID5A,ARL4C,ARRDC2,BAHCC1,BCL2L2,C19orf47,CBX6,CCDC69,CCDC88B,CCND2,CCNJL,CD151,CD82,CDH5,CHST7,CLEC3B,COTL1,CRIM1,CRTC1,CRY2,CSF2RB,CSNK1G2,CTDSP1,CTSD,CYP26B1,DACT1,DBNL,DES,DGAT2L6,DNASE1L3,DOHH,EMC10,ENHO,EPO,ERCC2,FADD,FAM78A,FBLIM1,FBXL19,FKRP,FOXP3,FURIN,GALNT10,GGA1,GGT7,GNB2,GNL3L,GPC1,GRK2,HDAC11,HSPA12B,HUNK,IGFALS,ISLR,KCNH2,KIRREL1,KLHL26,LHFPL6,LHPP,LINGO…
miR-4779 (miRNAs w/seed AGGAGGG)	Activated	10.386	3.39e-09		mature microrna	ABCB8,ABHD12,ADA,ADD1,ADIPOR1,AGAP3,ANGPTL2,ANXA9,AP2A1,AP2M1,APLNR,ARHGDIA,ARL11,ARL2,ATP6V0C,ATXN7,BARX2,BATF2,BCL2L2,BMP6,BTF3L4,CACNG4,CALM1 (includes others),CAPN1,CBX6,CCDC30,CCDC85C,CCNY,CD72,CD79A,CLIC5,CLTB,CMTM3,CNTFR,COIL,CRAMP1,CTDSP1,CUEDC1,CXCL16,CYP26B1,DECR2,DOK2,DOK3,ECM1,EFHD2,EFNB1,EIF1AX,EIF4EBP1,EMC10,ERF,F12,F2R,FAIM2,FAM129B,FAM131C,FOXF1,FOXK1,FSD1,FURIN,FZD1,G6PD,GALNS,GA…
miR-4749-3p (miRNAs w/seed GCCCCUC)	Activated	10.429	2.55e-07		mature microrna	ABCC1,ACTN4,ADAMTSL2,ADRB1,AKT1S1,AP1B1,ASB6,BAHCC1,BCL2L1,BCL2L2,BRPF1,C1QTNF1,CCDC69,CCDC85B,CCDC88B,CCND3,CCNJL,CD320,CD40,CD82,CD8A,CDH5,CLPP,COL27A1,COTL1,CYP26B1,DACT1,DBNDD2,DES,DGAT2L6,DHX57,DPYSL3,DTNB,ELMSAN1,EPO,ERCC2,ERF,ESAM,ETV5,FAM78A,FBRS,FBXL19,FGD5,FKRP,FURIN,FUZ,GAS7,GGA1,GPC1,GPR37L1,GPX3,GRK2,GTF3C1,HDAC11,HOXB4,HPX,KCNH2,LDLR,LHFPL6,LMOD1,LOXL1,LRFN4,LRRC2,LSS,LYL1,LZTS2,MAF…
miR-1538 (and other miRNAs w/seed GGCCCGG)	Activated	10.433	1.79e-15		mature microrna	A4GALT,AARS2,ABLIM1,ABR,ACSF3,ACTN4,ADAMTSL2,ADGRA1,AGTRAP,AKIRIN1,AKT1S1,ALDH3B1,ARHGAP27,ARHGEF10,ARID5A,ARMC5,ATMIN,ATP2A3,ATP6V0C,C20orf27,CACNG4,CAMSAP1,CCDC106,CCDC124,CCDC97,CCND2,CDH15,CLDN5,CLSTN1,COL4A1,COTL1,CRTC1,CRY2,CSPG4,CTSD,CTU2,CUEDC1,EBI3,EHBP1L1,EMILIN1,EVI5L,FAIM2,FAM53B,FAM76A,FBXL19,FMNL1,FNDC10,FRAT2,FURIN,GNB2,GPATCH2L,GPBAR1,GPR146,GPSM1,GUK1,HK1,HLX,HOMER3,HPCAL1,HSPG2,…
miR-1913 (and other miRNAs w/seed CUGCCCC)	Activated	10.465	4.52e-14		mature microrna	A4GALT,AATK,ABHD17A,ACVRL1,ADARB1,ADGRA1,ADGRA2,ADO,AKT2,AP1B1,AP4S1,AP5B1,APBB1,APLNR,ARHGEF17,ARRDC2,ASNA1,BAHCC1,BCL2L2,BICD2,C1QTNF1,C1QTNF5,CARHSP1,CARM1,CAVIN1,CCDC69,CCNJL,CD93,CDH15,CDH5,CEACAM19,CHI3L2,CNOT6L,COL27A1,COL6A1,CRTC1,CSF2RB,CTDSP1,CYP26B1,DACT1,DBNDD2,DCAF15,DEPDC5,DGAT2L6,DHCR7,DKK3,DOHH,DPH5,DPY19L3,DPYSL3,DRAM1,DYRK1B,EMC10,EPHB4,ESAM,ETV5,FADD,FAIM2,FAM78A,FBXL19,FKRP,FL…
miR-1915-3p (and other miRNAs w/seed CCCAGGG)	Activated	10.492	7.65e-08		mature microrna	AARS2,ACTN4,ADAMTS15,ADRA2B,ALDOC,ARAF,ARHGAP30,ARHGEF17,ARMC5,ARRDC1,ARRDC2,ATP6V0D1,BAD,BATF3,BIN2,BZW1,C12orf75,C19orf47,C1QC,CARD11,CAVIN1,CCDC106,CCDC85C,CD320,CD44,CD72,CD79A,CD82,CD8A,CDCA4,CHST7,COL13A1,COPS7A,COQ8B,CRY2,CSPG4,CTSD,CYP4B1,DAPK3,DBNL,DCHS1,DENND1A,DHX36,DHX57,DNAJA3,DPYSL3,ECE1,EMC10,EPN1,EXOSC9,FAIM2,FAM131C,FAM46B,FAM53B,FAM78A,FBLIM1,FBLN5,FBXL19,FLNC,FRAT2,FSCN1,FXYD2,…
miR-4758-3p (miRNAs w/seed GCCCCAC)	Activated	10.498	1.77e-09		mature microrna	A4GALT,AATK,ABHD17A,ACADS,ADA,ADAMTS15,ADAP1,ADRA2B,AKNA,APLNR,ARHGDIA,ASNA1,ATG3,BCL2L2,BCR,C1QTNF5,CBX6,CCDC85C,CD151,CDCA4,CDH5,CEACAM19,CMKLR1,CMTM3,COMTD1,CRAMP1,CSF2RB,DENND1A,DHCR7,DKK3,DUSP7,EFHD2,ENTPD2,FAM46B,FAM53B,FBLIM1,FBRS,FBXL19,FMNL1,FOSL2,FOXJ1,FRAT2,FURIN,FZR1,GAB4,GAS1,GAS6,GATD1,GGA1,GHDC,GIPC1,GIT1,GPR132,GPR37L1,HMCES,HS1BP3,IBA57,IFRD2,ITGA10,KIAA0930,KIF1A,KIRREL1,KIRREL2…
miR-4532 (miRNAs w/seed CCCGGGG)	Activated	10.509	3.64e-10		mature microrna	A4GALT,ABHD12,ACSF3,ADAMTSL1,ADAMTSL2,AKT1S1,ALDH3B1,ANGPTL2,AOAH,APP,ARMC5,BCL2L1,BCL2L2,C19orf24,C20orf27,C21orf2,CACNG4,CAPN1,CBX6,CCDC124,CCDC85B,CD82,CLCN7,CLSTN1,COTL1,CRACR2B,CSNK1G2,CTDSP1,CXCR3,CYTH4,DAPK3,DENND3,EBI3,EIF4H,ERLIN1,FAM131C,FAM53B,FAM78A,FBLIM1,FBLN5,FNDC10,FOXA3,FOXK1,GHDC,GNB2,GPR37L1,GRK2,GRK5,GUK1,HAGH,HCLS1,HIC1,HPCAL1,HRAS,HSPA12B,HTRA1,ID3,IER5,IER5L,IL31RA,INTS1,KI…
miR-361-3p (miRNAs w/seed CCCCCAG)	Activated	10.51	1.03e-09		mature microrna	A4GALT,AATK,ADARB1,ADD1,ADGRA2,AKT1S1,AKT2,AP2A1,AP4E1,APBB1IP,APLNR,APP,ARL4C,ARRDC2,ATP2A3,ATP6V0D1,BCL2L2,BCL9L,BICD2,BNIP3,BRPF1,C6orf106,CAVIN1,CBX6,CCDC85B,CCDC88B,CCND3,CD40,CD72,CD79A,CD82,CD93,CDR2L,CEP170B,CHI3L2,CLEC14A,CLIP2,CMKLR1,CMTM3,CRTC1,CTDSP1,CTPS1,DENND1A,DEPDC5,DRAP1,EHD4,EPN1,FADS3,FAIM2,FAM129B,FAM53B,FBLIM1,FBXL19,FOSL2,FOXJ1,FSD1,GALNT10,GGA1,GNA12,GNB2,GNGT2,GPR37L1,GPR…
miR-1233-5p (and other miRNAs w/seed GUGGGAG)	Activated	10.533	1.25e-05		mature microrna	ABCC1,ACKR2,ACSF3,ACTN4,ADGRA2,ADO,ADRM1,AHDC1,AKT1S1,ALDOC,AP2A1,AP4S1,ARHGDIA,ASNA1,ATP13A2,BAHCC1,BARX2,BATF2,BBOF1,BCL2L1,BCL2L2,BGN,BICD2,BTBD11,C1QTNF1,C20orf27,C3orf38,CAV2,CBX6,CCDC69,CCDC97,CD44,CD82,CD93,CLOCK,CLSTN1,CMKLR1,CMTM3,CNTFR,COL6A1,COL6A2,CRY2,CSF1R,CSNK2A1,CTSD,CXCL16,CXCL17,CYFIP2,CYP1A2,DBNDD2,DBNL,DGKG,DNAJA3,DNAJC24,DOCK5,DPYSL3,EEFSEC,ENTPD2,EPB41,ERF,ESAM,FAM46B,FLT4,F…
miR-3584-5p (and other miRNAs w/seed GGAGGAG)	Activated	10.546	1.59e-08		mature microrna	ABHD12,ACKR2,ADAM12,ADAMTSL1,ADAT1,ADIPOR1,AGAP3,AHDC1,ALDH3B1,AP2M1,APLNR,ARAF,ARHGAP10,ARL2,ATG7,ATN1,BATF2,BCL9L,BGN,BIN2,BMP6,BRPF1,BTBD11,BTF3L4,C1QC,CALM1 (includes others),CAPN1,CAPN3,CATSPER2,CCDC106,CCDC69,CCND3,CD79A,CD82,CD93,CEP68,CEP70,CHERP,CHST11,CLSTN1,CLTB,CNTFR,COL14A1,COL6A2,COQ8B,CPNE2,CRIP3,CSF1R,CSNK2A1,CTDSP1,CXCL16,CYP26B1,DBNDD2,DENND1A,DNAJC12,DNAJC7,DOHH,DOK2,DOK3,DTX2,…
miR-3151-5p (and other miRNAs w/seed GUGGGGC)	Activated	10.584	4.61e-11		mature microrna	ABHD12,ABHD8,ACSF3,ACSS1,ACTN4,ADAMTSL4,ADD1,AKT1S1,AKT2,ANXA9,AP4S1,ASB6,ATP6V0C,BCL2L1,BCL9L,C11orf68,C1QC,C21orf2,CACNG4,CALM1 (includes others),CAPN1,CAVIN1,CCDC58,CCDC97,CD79A,CDCA4,CEACAM19,CEP170B,CFL1,CLIP2,CNDP2,COL27A1,COL4A2,COLEC11,COQ8A,COX8A,CREB3L1,CSRP1,CTDSP1,CXCR3,CYP26B1,DCAF15,DENND6B,ECE1,ECEL1,ECM1,EIPR1,ELMSAN1,ERF,EVI5L,FAIM2,FAM53B,FBLIM1,FNDC4,FOSL2,FOXJ1,GALNT10,GIT1,GP…
miR-4489 (miRNAs w/seed GGGGCUA)	Activated	10.584	8.9e-08		mature microrna	ABHD8,ABI3,ABL1,ABR,ACO2,ACSF3,ACTN4,ADAMTSL4,ADD1,ADRA2B,AKT2,AP2A1,APP,ARHGEF17,ARPC1A,ATG9A,BCL2L1,BNIP3,C11orf68,C1QA,C1QC,C1QTNF1,C3orf38,CBX6,CCDC157,CCDC58,CCDC85C,CCDC97,CCNT2,CFL1,CLCN7,CLIC5,CLIP2,CLPP,CMKLR1,COL27A1,COL6A2,COLEC11,COQ8A,COX8A,CTDSP1,CXCR3,CYP26B1,DAPK3,DEF6,DES,DMWD,DNAJC19,DNASE1L1,DNASE1L3,DRAP1,ECE1,EEFSEC,EIPR1,ELMSAN1,EMC10,EPN2,ERF,EVI5L,FAIM2,FAM53B,FBRS,FGFRL1,…
miR-4270 (and other miRNAs w/seed CAGGGAG)	Activated	10.6	3.15e-12		mature microrna	ADCY7,ADGRE5,ADRA2B,AGAP3,AGTRAP,AKT1,AKT1S1,AKT2,ALDH3B1,ANKRD13D,APLNR,ARHGAP10,ARHGDIA,ARRDC1,ARRDC2,ATP13A2,ATP6V0D1,BARX2,BBS4,BCL2L1,BCL9L,BCR,BGN,BTF3L4,BZW1,C19orf47,C1QTNF1,CBX6,CCDC106,CCDC138,CCDC15,CCDC69,CCND3,CD151,CD79A,CD82,CD8A,CD93,CDAN1,CDR2L,CEP170B,CEP68,CHST7,CLEC4G,CLTA,CNN1,CREB3L1,CYP26B1,DDX6,DES,DMWD,DNASE1L3,DOHH,DUSP7,EEFSEC,EMC10,ERF,ESAM,FAIM2,FAM129B,FAM78A,FCER1G,…
miR-6801-3p (and other miRNAs w/seed CCCCUGC)	Activated	10.629	2.73e-10		mature microrna	AATK,ABHD12,ABHD17A,ABL1,ACADS,ACSS1,ACVRL1,ADCY7,ADO,ANKRD13D,AP2M1,APBB1,ARL11,BAHCC1,C1QTNF1,CATSPER2,CCDC85B,CCND2,CCNY,CD151,CD93,CEACAM19,CEP44,CFL1,CHST11,CLEC3B,CLPP,CMKLR1,CRTC1,CSF1R,CSNK1G2,CYTH4,DAPK3,DBNL,DES,DGAT2L6,DNAJC7,DNASE1L3,DOHH,DRAM1,ECE1,EHD2,ENPP1,ERF,FAIM2,FAM53B,FAM76A,FBLIM1,FBRS,FBXW5,FGFRL1,FGR,FKRP,FMNL1,FMNL3,FOSL2,FOXF1,FOXK1,FZR1,GALNT10,GNA12,GPC1,GPR37L1,HDAC11…
miR-1227-5p (miRNAs w/seed UGGGGCC)	Activated	10.665	1.13e-14		mature microrna	ABHD17A,ABHD8,ACTN4,ADAMTS2,ADAP1,AKT1S1,AKT2,APBB1,ASB6,BAHCC1,BTBD6,C20orf27,C21orf2,CACNG4,CALM1 (includes others),CAPN1,CCDC97,CD151,CD93,CDH15,CEACAM19,CLCN7,COL27A1,COLEC11,CSRP1,CTDSP1,CUEDC1,CYP26B1,DARS,DCHS1,DECR2,DNASE1L3,EFHD2,EHD3,EMC10,EPN2,FAM53B,FGR,FNDC4,FOXP3,GALNT10,GNAI2,GNGT2,GOLM1,GPBAR1,GPR137B,GPR37L1,GPSM1,GPX3,GRK2,GUF1,HDAC11,HIRA,HMCES,HPX,HS1BP3,HSPA12B,IBA57,ICAM1,ID…
miR-6752-3p (miRNAs w/seed CCCUGCC)	Activated	10.838	9.8e-07		mature microrna	A4GALT,ABL1,ACADS,ACVRL1,ADAMTS15,ADAP1,AKT2,ANKRD13D,APLNR,ARAF,ARHGAP10,ARHGDIA,ARHGEF7,ARL11,ARRDC1,ARRDC2,ASNA1,ATP2A3,BARX2,BATF2,CARHSP1,CATSPER2,CBX6,CCDC22,CCDC85B,CCND3,CCNY,CD93,CDH5,CEACAM19,CERCAM,CLEC3B,COLEC11,CRKL,CRTC1,CRY2,CSF1R,CSRP1,DAPK3,DGAT2L6,DKK3,DMTF1,DNAJC7,DOCK8,E4F1,EFHD2,EFNB1,EHD2,EPN2,FAIM2,FAM131C,FBXW5,FGFRL1,FMNL3,FOXP3,FZR1,GALNT10,GATD1,GMEB1,GNG7,GNL3L,GPR132,…
miR-3144-5p (miRNAs w/seed GGGGACC)	Activated	10.865	8.37e-07		mature microrna	ABCB8,ACSF3,ADD1,AKNA,AMOT,ARAF,ASMTL,ATP11A,BAHCC1,C20orf27,C4orf19,CARM1,CBX6,CCDC69,CCDC85C,CCNQ,CDC37,CDCA4,CDR2L,CKAP4,CLCN7,COL4A2,COL6A1,COX8A,CRTC1,CUEDC1,CXCR3,DES,DHRS3,DMWD,DOK3,ECEL1,EMC10,F2R,FAM129B,FAM53B,FAM69A,FAM98C,FKRP,FOXF1,FSD1,FZR1,GAB4,GAS2L1,GGT7,GHDC,GIT1,GNA12,GNG7,GPC1,GPR146,GPR37L1,GRINA,HCLS1,HK1,HPCAL1,HSPG2,INPP5D,IRF2BP1,IRGQ,KANK3,KCNH2,KCNK6,LAYN,LIMK1,LPCAT1,L…
miR-541-3p (and other miRNAs w/seed GGUGGGC)	Activated	10.978	1.43e-14		mature microrna	A4GALT,AATK,ABI3,ABL1,ACSF3,ACVRL1,ADAMTS7,ADAP1,ALOX15B,AP2M1,AP4S1,ARAF,ARL4C,ARMC5,ATL2,BCL2L1,BCL9L,BICD2,BTBD2,C15orf39,C1QC,CABIN1,CACNG4,CALM1 (includes others),CCDC106,CCDC157,CCDC69,CDR2L,CEACAM19,CEP170B,CHST11,CKB,CLIP2,CLSTN1,COL14A1,COL6A2,COTL1,CRACR2B,CREB3L1,CRTC1,CRYAB,CTDSP1,CXCL16,CXCL17,DCAF15,DHX34,DHX8,DNAAF5,DNAJC24,DOK3,DRC7,EFHD2,EFNB1,EHD2,EIF4EBP1,ENTPD2,ERG28,FAIM2,FAM…
miR-1914-3p (and other miRNAs w/seed GAGGGGU)	Activated	11.007	5.27e-17		mature microrna	ADAMTS15,ADAMTS7,ADIPOR1,AKT1,ALDH3B1,ALDOC,ANXA9,ARHGAP31,ARHGAP32,ARHGAP44,ARHGEF6,ATG9A,ATP11A,ATP13A2,ATP2A3,ATP6V0C,BAHCC1,BATF2,BCL2L2,BCL9L,BGN,C11orf68,C20orf27,CABIN1,CALM1 (includes others),CAMSAP1,CAVIN1,CCDC69,CD79A,CD93,CDH5,CENPL,CEP170B,CHMP2A,CHST11,CLIP2,CLTB,CMKLR1,CNTFR,COL4A2,CRIP3,CSF1R,CSF2RB,CTDSP1,CXCL16,CYFIP2,CYTH4,DENND1A,DES,DMWD,DOK3,DTNB,ECE1,EIF4EBP1,ELMSAN1,EMILIN1…
miR-6967-5p (and other miRNAs w/seed AGGGAGG)	Activated	11.036	1.7e-12		mature microrna	A1BG,ACKR2,ACSF3,ADAMTSL4,ADAT1,ADGRA2,ADGRE5,ADIPOR1,ADO,AGTRAP,AKT2,ALDH3B1,AP2M1,AP4E1,APLNR,ARHGAP30,ARHGEF6,ATP2A3,ATP6V0D1,BARX2,BATF2,BCL2L1,BCL9L,BGN,BTBD2,BTF3L4,BZW1,C11orf68,C19orf47,C1QC,C20orf27,C21orf2,CACNG4,CAPN1,CARM1,CBX6,CCDC69,CCND3,CD79A,CD8A,CD93,CDH15,CDR2L,CEP68,CERCAM,CFL1,CLCN7,CLEC4G,CMKLR1,CNTFR,COL6A1,COPS7A,COQ8B,CREB3L1,CRY2,CTDSP1,CTSD,CUEDC1,CXCR3,CYP26B1,DACT1,DM…
miR-6737-5p (and other miRNAs w/seed UGGGGUG)	Activated	11.108	2.85e-10		mature microrna	A4GALT,ABCB8,ABHD10,ACADS,ACP4,ADA,ADRA2B,ANAPC13,AP2A1,AP4S1,ARAF,ARL11,ARL2,ARMC5,ASB7,ASIC3,BATF2,BCL2L1,BGN,BTBD11,C19orf24,C1QTNF1,C20orf27,C4orf19,C5orf22,CAPN1,CAVIN1,CCDC124,CCND1,CCNY,CD151,CD79A,CEACAM19,CFL1,CHST11,CLTB,CNN1,COL4A2,COPS7A,COTL1,CREB3L1,CREB3L4,CRTC1,CSRP1,CYFIP2,CYP26B1,DBNL,DCAF17,DENND1A,DGKG,DMWD,DNASE1L1,DUOX2,DYSF,EFHD2,EHD2,EIF1AX,EIF4EBP1,ELK3,ENTPD2,EPB41,EPB41…
miR-6724-5p (and other miRNAs w/seed UGGGCCC)	Activated	11.114	7.05e-13		mature microrna	AARS2,ABHD8,ACOT7,ACVRL1,ADAP1,ADD1,ADGRA1,ADORA2A,AGAP3,ALDH3B1,ALOX15B,AOAH,ARL11,ARL4C,ARMC5,ASB2,ATP6V0C,AXIN1,BATF2,BCL2L1,BGN,BICD2,BTBD2,C19orf24,CACNG4,CATSPER2,CBX6,CCDC85C,CCDC97,CCNJL,CD44,CD8A,CDH15,CLCN7,CNN1,CRACR2B,CRAMP1,CRLS1,CRYAB,CTDSP1,CTSA,CTSD,CUEDC1,CYP26B1,DGKG,EPHB4,EPN1,EPO,ERLIN1,F2RL1,FAIM2,FAM129B,FAM171A2,FAM53B,FAM69A,FBRS,FGFR1,FLT1,FNDC10,FOXJ1,FOXK1,FOXP3,FURIN,G…
miR-6085 (and other miRNAs w/seed AGGGGCU)	Activated	11.243	3.75e-15		mature microrna	ABCD1,ABHD17A,ACSF3,ACTN4,ADAMTSL2,ADAMTSL4,ADD1,ADGRA1,AGAP3,ANGPTL2,AP1B1,AP2A1,AP5B1,APP,ARHGDIA,ARHGEF17,ASB2,ATP2A3,BATF2,BGN,BTBD11,C1QTNF1,CARM1,CBX6,CCDC85C,CCND3,CCNT2,CDC37,CDC7,CDCA4,CHIA,CLTB,CNN1,COL4A6,CRKL,CSNK1G2,CTDSP1,CTSA,CTSD,CUEDC1,CYB5R1,DECR2,DES,DMWD,DNAJC19,DRAP1,ECEL1,EEFSEC,EFNB1,EHD2,EIF4EBP1,EIPR1,EMC10,ENTPD2,ENTPD7,EPN2,FAM53B,FAM78A,FGFR1,FGFRL1,FGR,FKRP,FNDC10,FND…
miR-5008-5p (miRNAs w/seed GAGGCCC)	Activated	11.249	6.83e-12		mature microrna	ABL1,ABLIM1,ACKR2,ADCY7,ADGRA2,AKT1,ANXA9,APBB1,APOBR,ARHGAP27,ARHGDIA,ARHGEF15,ARHGEF7,ARL2,ARRDC1,ASB6,ATXN7,AXIN1,BATF2,BCL2L1,BGN,BTBD11,C15orf39,C19orf47,CCDC97,CD151,CEACAM19,CEP170B,CLPP,CMKLR1,CMTM3,CNDP2,COL27A1,CRTC1,CSRP1,DCUN1D2,DUOX2,DUSP14,DUSP7,EEFSEC,EHD3,EHD4,EMC10,FAM46B,FAM53B,FBRS,FLII,FNBP1L,FOXS1,GALNT10,GAS6,GGA1,GHDC,GNB2,GPR132,GPR37L1,GPSM1,GRN,HBEGF,HDAC11,HIC1,HK1,HMOX…
miR-3072 (and other miRNAs w/seed GCCCCCU)	Activated	11.258	5.49e-12		mature microrna	A4GALT,AATK,ACVRL1,ADARB1,ADCY5,APLNR,ARHGEF17,ARID5A,ARRDC2,BAHCC1,BATF3,BBOF1,BCL2L1,BCL9L,BTBD11,C1QA,CABIN1,CALM1 (includes others),CARHSP1,CATSPER2,CAVIN1,CBX6,CCDC97,CD82,CDH15,CRTC1,CSPG4,CTBP1,CTDSP1,CTSA,CYP26B1,DDX6,DENND6B,DPH5,DRAM1,DUSP7,DYRK1B,ECEL1,EFHD2,EPHB4,ERF,FADS3,FAIM2,FAM171A2,FAM53B,FBRS,FGFR1,FOXJ1,FOXK1,FOXRED2,GAREM2,GAS1,GNAI2,GOLT1A,GORASP1,GPC1,GPR132,GPR37L1,GPSM1,H…
miR-5090 (and other miRNAs w/seed CGGGGCA)	Activated	11.344	2.5e-15		mature microrna	A4GALT,AATK,ABHD17A,ADAP1,ADD1,AGTRAP,AHDC1,AKT2,AP5B1,APLNR,ATN1,ATP11A,BTBD2,C1QA,C20orf27,CACNG4,CARD9,CCDC124,CCDC69,CD320,CDCA4,CLCN7,CLDN5,CMTM3,COTL1,CRACR2B,CUEDC1,CYFIP2,CYP26B1,CYTH2,DCAF15,DCHS1,DES,DIP2A,ECE1,EHD4,EPHB4,ERF,FAM78A,FBLN5,FLNA,FMNL1,FNDC10,FOXJ1,FOXRED2,GAS2L1,GGT7,GHDC,GIPC1,GNA12,GPR132,GPR37L1,GPSM1,GTF3C1,HAGH,HDAC1,HPCAL1,HRAS,HS1BP3,IL10RA,KIAA0930,LAD1,LTBP3,LTBP…
miR-3918 (miRNAs w/seed CAGGGCC)	Activated	11.371	2.23e-11		mature microrna	AARS2,AATK,ABCD1,ABL1,ABR,ACADS,ADAP1,ADGRA1,ADORA2A,ADSSL1,AGTRAP,AKT1S1,ALDOC,AP5B1,APOBR,ARAF,ARHGEF17,ARMC5,BAHCC1,BATF2,BCL2L2,C5orf22,CARM1,CCDC71,CCDC88B,CCL24,CD320,CD82,CHCHD6,CHERP,CHST11,CLCN7,CLDN5,CLIC5,CLIP2,CLPP,CMKLR1,COL6A1,COL6A2,CRTC1,CSNK1G2,CSRP1,CTBP1,CYFIP2,CYP26B1,DACT1,DDX54,DEF6,DENND1A,DNASE1L1,DNASE1L3,ENDOD1,ERF,FAIM2,FAM129B,FBRS,FBXW5,FOXP3,FURIN,FXYD2,GALNS,GALNT10…
miR-4688 (and other miRNAs w/seed AGGGGCA)	Activated	11.389	4.38e-15		mature microrna	A4GALT,AATK,ABHD17A,ADAMTSL4,ADAP1,ADD1,ADGRA1,ADORA2A,AHDC1,AP2M1,AP5B1,APBB1,ARHGAP4,ARHGDIA,ASB2,ASB6,ATN1,ATP6V0D1,BATF2,BGN,BTBD11,C20orf27,CALM1 (includes others),CARM1,CBX6,CCDC106,CCDC69,CCND1,CCND3,CD151,CD72,CDC37,CDC7,CHCHD6,CHIA,CLCN7,CMKLR1,COL4A6,COPS7A,CREB3L1,CRIP3,CRKL,CRTC1,CRYZL1,CSNK1G2,CTDSP1,CTSA,CTSD,CUEDC1,DCUN1D2,DES,DGAT2L6,DHRS3,DMWD,DNAAF5,DNASE1L3,DOK2,ECEL1,EFNB1,EHD…
miR-1896 (and other miRNAs w/seed GGUGGGU)	Activated	11.391	9.55e-12		mature microrna	ABCC1,ABCD1,ABI3,ADAMTSL4,ADAP1,AGTRAP,AKT2,ALOX15B,AP1B1,AP2M1,ARAF,ARHGAP27,ARHGDIA,BAHCC1,BBOF1,BBS4,BMP6,BRPF1,C19orf24,C1QA,C1QC,C20orf27,CALM1 (includes others),CARM1,CAVIN1,CCDC97,CCND3,CCNY,CD151,CHD6,CKB,CNTFR,COL6A1,COTL1,CREB3L1,CRYAB,CSNK2A1,CTDSP1,CUEDC1,CXCL17,CXorf56,CYBA,CYFIP2,CYTH4,DBNDD2,DCAF15,DENND1A,DENND6B,DHX8,DMTF1,DNAAF5,DOK3,EHD2,EIF4EBP1,ENTPD2,EPN2,ERF,ESAM,FAM53B,FAM…
miR-3103-5p (and other miRNAs w/seed GAGGGAG)	Activated	11.397	9.58e-13		mature microrna	A1BG,ABHD15,ABHD8,ACKR2,ADAT1,ADGRE5,AHDC1,AKT1S1,ALDH3B1,AP2M1,AP4E1,APLNR,ARHGEF6,ARL2,ARMC2,ARPC1B,ASB6,ATP2A3,ATP6V0D1,BAD,BARX2,BATF2,BCL2L1,BCL9L,BTBD2,BTF3L4,C19orf47,C1QC,C20orf27,CACNG4,CAPN1,CARM1,CBX6,CCDC69,CCDC97,CD151,CD44,CD72,CD93,CDR2L,CFL1,CHST7,CLIP2,CLTB,CMKLR1,CNDP2,CNN1,CNTFR,COL6A1,COQ8A,COTL1,COX8A,CRAMP1,CRY2,CXCL16,CXCR3,CYP26B1,DGKG,DHX8,DKK3,DPH5,DQX1,DUSP14,DUSP7,ECE1…
miR-6798-5p (miRNAs w/seed CAGGGGG)	Activated	11.413	6.2e-10		mature microrna	ACKR3,ACTN4,ADAMTSL4,ADD1,ADRA2B,AHDC1,AIP,AMOT,AOAH,APBB1,APLNR,ARAF,ARHGAP32,ARHGEF17,ASNA1,ATN1,BAHCC1,BNIP3,C19orf24,C19orf47,C1QB,CACNG4,CALM1 (includes others),CARM1,CBX6,CCDC85C,CCND1,CDAN1,CDCA4,CDH5,CFL1,CHCHD6,CKB,CLCN7,CNTFR,COL6A2,CREB3L1,CRTC1,CSNK1G2,CTDSP1,DCAF15,DNASE1L3,DOK3,EFHD2,EFNB1,EHD2,EMC10,ESAM,FAM193A,FAM53B,FAM78A,FBLN5,FBXL19,FGFRL1,FOXJ1,FOXRED2,FSCN1,FURIN,G6PD,GALNT…
miR-4656 (and other miRNAs w/seed GGGCUGA)	Activated	11.425	1.55e-14		mature microrna	ABR,ACCSL,ACOX3,ACVRL1,ADGRA2,ADIPOR1,AGTRAP,AKT1,AKT1S1,ALDH3B1,AP4S1,ARAF,ARHGAP4,ARHGDIA,ARL4C,ATP6V0D1,BARX2,BCL2L1,BGN,C1QTNF1,C3orf38,CACNG4,CAVIN1,CBX6,CCDC58,CCDC69,CCDC85C,CCDC97,CD320,CD79A,CDCA4,CDH5,CDR2L,CLCN7,CLIP2,CMKLR1,CMTM3,COTL1,CPNE2,CRKL,CRTC1,CSRP1,CTSA,CUEDC1,CXCL16,CXCR3,CYB5R1,DECR2,DENND6B,DES,DHX34,DNAJA3,DNAJC24,DOCK5,DRAM1,DRC7,DUSP7,ECE1,EEFSEC,EIF5,ENTPD2,EPN2,ERF,F…
miR-6747-5p (miRNAs w/seed GGGGUGU)	Activated	11.471	4.74e-09		mature microrna	A4GALT,ABCB8,ACTN4,ADGRA1,AHDC1,AKT2,ANAPC13,ARL11,ARL2,ARMC5,ASB7,ASIC3,BAHCC1,BCL2L1,BTBD11,C1QTNF1,CAPN3,CAVIN1,CCDC124,CCND2,CCNY,CD151,CD79A,CDCA4,CEACAM19,CEP170B,CFL1,CHST11,CHST2,COL4A2,COTL1,CREB3L1,CREB3L4,CSRP1,CTDSP1,CYFIP2,DBNL,DCAF17,DOK3,DUOX2,DYSF,EFHD2,EFNB1,EHD2,EIF4EBP1,ENTPD2,EPN1,ERF,ESS2,F2R,FAM46B,FBLIM1,FBRS,FGFR1,FGFRL1,FNDC10,FOPNL,FOXJ1,FOXP3,FZR1,GAREM2,GGA1,GIT1,GNGT2…
miR-6887-3p (miRNAs w/seed CCCCUCC)	Activated	11.49	5.99e-11		mature microrna	ACTN4,ACVRL1,ADAMTSL1,ADAP1,ADARB1,ADD1,ADGRA2,ADRA2B,ADRB1,AKT1S1,AKT2,AMFR,AMOT,AP5B1,APBB1,APLNR,ARHGAP10,ARPC1B,ARSA,ASNA1,BCL2L2,BCL9L,BTBD6,C1QTNF1,CABIN1,CAVIN1,CCDC71,CCDC85B,CCND3,CD82,CEP44,CHERP,CKAP4,CKS1B,CLIC5,CLPP,CMKLR1,COL27A1,CRY2,CSNK1G2,CSRP1,CTDSP1,CYR61,CYTH4,DBNDD2,DDO,DENND3,DUSP14,DYRK1B,ECE1,EHD2,EIF4H,ELF2,ELMSAN1,EPHB4,EPN1,ERF,ETV5,EVI5L,FAM129B,FAM167B,FAM171A2,FAM78…
miR-4472 (and other miRNAs w/seed GUGGGGG)	Activated	11.513	9.03e-11		mature microrna	A4GALT,ABCB8,ABHD8,ACSF3,ADD1,AKT1S1,AKT2,ALOX15B,ANAPC13,ANGPTL2,ANXA9,AP2M1,ARHGDIA,ARL2,ARL4C,ATN1,ATP13A2,ATP2A3,BAHCC1,BCL2L1,BCL9L,BGN,BRPF1,BTBD11,C15orf39,C19orf47,C1QA,C1QC,C1QTNF1,C20orf27,CALM1 (includes others),CARM1,CAVIN1,CCDC97,CCND2,CD44,CDCA4,CDR2L,CEACAM19,CEP170B,CFL1,CLIP2,CNN1,CREB3L1,CRTC1,CSRP1,CYP26B1,CYTH4,DHRS3,DMWD,DNAJC19,ECEL1,EFHD2,EFNB1,EHD2,ELMSAN1,ENTPD2,ERF,ESAM,…
miR-6781-5p (miRNAs w/seed GGGCCGG)	Activated	11.529	5.85e-17		mature microrna	ABHD17A,ABR,ACSF3,ADAMTSL4,ADAP1,ADCY5,ADGRE5,ADIPOR1,AGTRAP,AKT1S1,ARMC5,BANP,BCR,BGN,BTBD2,C15orf39,C1QTNF5,C21orf2,CARD9,CARM1,CCND1,CDC37,CDCA4,CEP104,CEP170B,CHERP,CKAP4,CLCN7,CLDN5,CLIP2,COL6A2,COX8A,CRAMP1,CRKL,CSF1R,CSF2RB,CSNK1G2,CTSD,DMWD,DPYSL3,DYSF,EFHD2,EHMT1,ENHO,EVI5L,FAM129B,FAM193A,FBLIM1,FBXL19,FLNA,FNDC10,FOXK1,FRMPD3,FURIN,GGA1,GRAMD1A,GRK6,HDAC10,HIC1,HPCAL1,ICAM1,IGSF8,IL21R…
miR-4667-5p (and other miRNAs w/seed CUGGGGA)	Activated	11.551	6.84e-10		mature microrna	ABL1,ACSF3,AGTRAP,AKIRIN1,AKNA,ANAPC13,APBB1,APOBR,ARHGAP27,ARHGEF6,ARID5A,ARL11,ASB7,ATG9A,ATN1,ATP11A,ATP13A2,BCAP29,BCL2L1,BCL2L2,BCL9L,BTBD2,BTBD6,BTF3L4,C1QTNF1,C21orf2,C4orf19,CACNG4,CALM1 (includes others),CCDC85C,CD151,CDR2L,CERCAM,CKS1B,CLPP,CLSTN1,CMKLR1,CNN1,COL4A1,COPS7A,COQ8B,CRACR2B,CRAMP1,CRIP3,CRY2,CSPG4,CYTH4,DEF6,DES,DGKG,DHRS3,DKK3,DMWD,DNAJA3,DOK2,DOK3,DUOX2,ECEL1,EFHD2,EHD3,E…
miR-6929-5p (and other miRNAs w/seed GGGAGGA)	Activated	11.606	8.6e-07		mature microrna	A1BG,ABCC1,ABHD12,ABI3,ACKR2,ADAM12,ADGRA2,ADGRE5,ADO,ADRM1,AHDC1,AKT2,ALDH3B1,ANKRD33,AP2A1,AP2M1,AP4S1,APBB1,APLNR,ARHGAP30,ARHGDIA,ATP13A2,ATP6V0D1,B3GAT3,BAHCC1,BATF2,BCL2L1,BCL9L,BGN,BTF3L4,C19orf47,C1orf109,C21orf2,C7orf25,CACNG4,CAPN1,CCDC106,CCDC124,CCDC69,CCND3,CD8A,CDR2L,CEACAM19,CEP68,CERCAM,CFL1,CHST11,CLCN7,CLIP2,CLTB,CMKLR1,CNTFR,COL6A1,COL6A2,CORO1A,CSF1R,CSNK2A1,CTDSP1,CTSD,CXCL16…
miR-744-5p (miRNAs w/seed GCGGGGC)	Activated	11.849	1.07e-14		mature microrna	AATK,ABHD17A,ABL1,ACKR2,ACO2,ADAMTS15,ADAMTSL1,ADAP1,AP5B1,APLNR,ARHGDIA,ARHGEF10,ARL4C,ASIC3,ATP2A3,BAD,C1QTNF1,CBX6,CCDC106,CD79A,CDCA4,CLDN5,CLSTN1,CMTM3,COL6A2,CRAMP1,CSNK1G2,CSNK2A1,CUEDC1,CXCR3,CYP26B1,CYTH2,DCAF15,DES,ECEL1,EHBP1L1,ELMSAN1,EPHB4,ERF,EZR,F2R,FADS3,FAM53B,FAM78A,FBXW5,FLNA,FNDC10,FOXRED2,GAREM2,GGA1,GIPC1,GNB1,GPBAR1,GPC1,GPRC5B,GPSM1,GRAMD1A,GTF3C1,HDAC10,HPCAL1,HRAS,HSPA12…
miR-342-5p (and other miRNAs w/seed GGGGUGC)	Activated	11.91	3.38e-14		mature microrna	A4GALT,ABCB8,ACTN4,ADRA2B,AKNA,AKT1S1,AKT2,ALDH3B1,AMBRA1,AMFR,AOAH,ARAF,ARHGEF7,ARL11,ASB6,ASIC3,ATN1,BCL2L1,BGN,BTBD11,C1QC,C1QTNF1,CAVIN1,CCDC106,CCDC124,CCND1,CD40,CD79A,CDCA4,CDH5,CEACAM19,CFL1,CKB,COTL1,CREB3L1,CREB3L4,CRTC1,CUX2,DBNL,DUOX2,EFHD2,EIF4EBP1,ENTPD2,ENTPD7,EPHB4,EPN1,ERF,ERMP1,ESS2,EVI5L,F2R,FAIM2,FAM53B,FBLIM1,FBRS,FGFRL1,FNDC10,FOXP3,FOXRED2,FURIN,FZR1,GALNT10,GIT1,GNGT2,GNL1…
miR-1291 (and other miRNAs w/seed GGCCCUG)	Activated	11.917	3e-20		mature microrna	ABCC1,ACKR2,ACSS1,ADAM12,ADAP1,ADGRA1,ADGRF5,ADORA2A,ALDOC,AMDHD2,APBB1IP,ARHGAP27,ARHGAP30,ARHGAP31,ARHGAP44,ARHGAP45,ARHGEF15,ARL4C,ASB6,B3GALT1,BATF2,BCAP29,BCL2L1,BCL9L,BRPF1,C12orf75,CABIN1,CACNG4,CCDC97,CD79A,CD93,CERCAM,CHST7,CLDN5,COL4A2,COL6A1,CRLS1,CRTC1,CSNK1G2,CTDSP1,CYB5R1,DDX54,DECR2,DENND6B,DES,DHX57,DHX8,DNAJC24,EEFSEC,EIF4EBP1,ENHO,EPO,ERMP1,ESS2,ETV5,F2R,FAAP100,FAIM2,FAM46B,FAM…
miR-6777-5p (and other miRNAs w/seed CGGGGAG)	Activated	11.936	1.53e-16		mature microrna	ABHD17A,ABL1,ABLIM1,ACO2,ADAMTS15,ADD1,ADRA2B,AMBRA1,AMOT,APLNR,ARHGAP32,ARHGAP4,ARHGDIA,ARHGEF6,ARRDC2,ATG7,ATN1,BCR,BGN,C1QTNF1,C21orf2,CACNG4,CARD9,CARM1,CBX6,CCDC106,CCDC85B,CCDC85C,CD40,CDH15,CEP104,CHERP,CHST11,CLCN7,CLIC5,CLSTN1,COTL1,CYB5R1,CYP26B1,DENND3,DES,DMWD,DUSP14,EFHD2,EHBP1L1,ENTPD2,EPHB4,EPN1,ETV5,FAM129A,FAM131C,FAM167B,FAM53B,FAM78A,FBLN5,FNDC10,FOSL2,FOXK1,FOXRED2,FSCN1,GHDC,…
miR-6827-5p (miRNAs w/seed GGGAGCC)	Activated	12.061	2.05e-13		mature microrna	A1BG,AARS2,ABCC1,ABLIM1,ADAMTSL2,ADAP1,ADRB1,ALDH3B1,AMBRA1,AP1B1,AP2M1,ARHGAP10,ARHGEF17,ARL2,ARRDC2,ATP11A,ATP6V1C2,BCL2L1,BGN,C19orf24,C1QB,C1QTNF1,CALM1 (includes others),CAMSAP1,CBX6,CD151,CD72,CD79A,CD82,CDCA4,CDH5,CEACAM19,CEP170B,CLSTN1,CMKLR1,COL4A6,COTL1,CRIP3,CRTC1,CSRP1,CTSD,CYP26B1,DBNL,DENND6B,DNAAF5,DNAJA3,DYRK1B,EHD2,EMILIN1,EPB41L1,EPN1,ERG28,ESAM,FAM131C,FAM98C,FECH,FILIP1,FLNC,…
miR-661 (miRNAs w/seed GCCUGGG)	Activated	12.146	1.51e-05		mature microrna	ABCD1,ABHD10,ACKR2,ADAM12,ADCY5,AGTRAP,AKNA,AP4E1,AP5Z1,ARHGAP31,ASB6,ASMTL,ATG7,B3GALNT2,BAD,BATF2,BCL9L,BTBD11,BTBD2,C19orf47,C2orf76,CABIN1,CACNG4,CALM1 (includes others),CARD11,CBX6,CCDC69,CCDC88B,CCDC97,CD320,CD72,CD79A,CDH5,CEACAM19,CFL1,CHST7,CLDN5,CLIP2,CNN1,CRAMP1,CRKL,CRTC1,CSNK2A1,CSPG4,CSRP1,CTDSP1,CXCL16,CXCL17,CXCR3,CYB5R1,DDX54,DES,DKK3,DOK2,DUSP7,ECE1,EEFSEC,EFHD2,EHD3,EHD4,ERCC1,…
miR-3473b (and other miRNAs w/seed GGCUGGA)	Activated	12.232	3.62e-12		mature microrna	ABCD1,ACCSL,ACO2,ACVRL1,ADAMTS15,ADAMTSL1,ADAT1,ADRB1,ADSSL1,AGTRAP,AKT1S1,AKT2,AP2M1,AP5B1,APAF1,ARAF,ARHGAP30,ARHGAP4,ARHGDIA,ARHGEF15,ARHGEF17,ARRDC2,ASB6,ATP6V0C,BATF3,BCL2L1,BGN,C11orf68,C21orf2,CABIN1,CACNG4,CAPN1,CATSPER2,CCDC124,CCDC157,CCDC69,CCL24,CD72,CENPL,CEP170B,CHST11,CKS1B,CLIC5,CLOCK,CLTB,CMTM3,CNDP2,CNN1,COL13A1,COL4A2,COQ8A,CORO1A,CUBN,CUEDC1,CXCL16,CYFIP2,CYP1A2,CYP26B1,DCUN1D…
miR-6835-5p (and other miRNAs w/seed GGGGGUA)	Activated	12.28	1.78e-12		mature microrna	A4GALT,ABHD8,ACP4,ACSF3,ADAM12,ADAT1,ADD1,ADIPOR1,ADO,ADRA2B,AKT2,ALOX15B,AP2A1,AP4S1,APLNR,ARHGAP32,ARHGEF15,ARMC5,ATG9A,ATN1,ATP13A2,BCL2L1,BCL9L,BCR,BGN,C1QB,C1QC,CAPN3,CARD9,CARM1,CBX6,CCDC97,CEP170B,CKAP4,CLCN7,CLPP,CNN1,COL4A1,CPNE2,CREB3L1,CRTC1,CSF1R,CTDSP1,CUEDC1,CXCL16,CYP26B1,CYTH4,DBNL,DENND1A,DGAT2L6,DHRS3,DHX34,DMTF1,DNAJA3,DOK3,DUOX2,DUSP7,DYRK1B,ECE1,EEFSEC,EFHD2,EFNB1,EPN1,EPN2,E…
miR-6852-5p (and other miRNAs w/seed CCUGGGG)	Activated	12.28	7.68e-11		mature microrna	A1BG,ABCC1,ABCD1,ACADS,ACVRL1,ADAP1,ADAT1,AKNA,AMN1,ANKRD13D,ARHGDIA,ARHGEF6,ARID5A,ARL11,ARRDC2,ASMTL,ATG7,ATG9A,BAHCC1,BCL2L1,BCL2L2,BCL9L,BICD2,BMP6,BTBD2,C1QA,C21orf2,C4orf19,C5orf22,CACNG4,CBX6,CCDC69,CCDC97,CD40,CDR2L,CEP170B,CERCAM,CFL1,CHMP2A,CLDN5,CLPP,CLSTN1,CNN1,CNTFR,COL13A1,COL18A1,COL6A2,COMTD1,CPNE2,CRAMP1,CSF1R,CSRP1,CTDSP1,CUEDC1,CUX2,DAPK3,DES,DHX34,DKK3,DMWD,DNASE1L1,DUOX2,DUSP…
miR-4292 (and other miRNAs w/seed CCCUGGG)	Activated	12.343	8.39e-12		mature microrna	ABCB8,ACVRL1,ADORA2A,AKNA,AMDHD2,ANKRD33,AOAH,APBB1,ARAF,ARHGAP10,ARHGAP27,ARHGAP30,ARRDC2,ASB6,ASB7,B3GALNT2,BAHCC1,BANP,BCL2L1,BGN,BTBD6,BUD23,C1QTNF1,C4orf19,C8A,CBX6,CCL24,CCNJL,CD44,CDR2L,CEACAM19,CLCN7,CLDN5,CLEC14A,CLIP2,CMKLR1,CNDP2,CNTFR,COL13A1,COTL1,CRTC1,CSPG4,CSRP1,CTDSP1,CYFIP2,DENND1A,DES,DOHH,DOK2,DOK3,ECE1,EHD3,EMC10,EPHB4,EPN2,ESS2,FAIM2,FAM78A,FBLIM1,FBXL19,FHL2,FNDC10,FOSL2,FO…
miR-4706 (and other miRNAs w/seed GCGGGGA)	Activated	12.373	5.07e-21		mature microrna	ABHD17A,ABL1,ABLIM1,ACO2,ADAMTS15,ADAMTSL1,ADCY5,ADRA2B,AGFG1,AKT1,AKT1S1,ALDH3B1,AMBRA1,APLNR,APOE,ARHGEF6,C15orf39,C1QTNF1,CAVIN1,CBX6,CCDC106,CCND3,CD40,CD8A,CEP170B,CHERP,CLDN5,CLIC5,CLSTN1,COL6A2,CRAMP1,CTDSP1,CUEDC1,CXCR3,DENND6B,DES,DIP2A,DMWD,DOHH,DUSP14,ECEL1,EFHD2,EHMT1,ELMSAN1,ENTPD2,ERF,EVI5L,F2R,FAM167B,FAM53B,FAM78A,FBLIM1,FGD5,FGFRL1,FMNL1,FNDC10,FOSL2,FOXF1,FOXRED2,FRMPD3,FSCN1,GH…
miR-1275 (and other miRNAs w/seed UGGGGGA)	Activated	12.523	2.38e-10		mature microrna	ABHD15,ABHD8,ABL1,ACKR2,ACSF3,ACTB,ADRB1,AGTRAP,AKT2,AP2A1,AP2M1,APLNR,ARAF,ARHGDIA,ARHGEF10,ARNTL,ARPC1B,ATG3,ATN1,ATP2A3,AXIN1,BAHCC1,BCL2L1,BCL9L,BGN,BMP6,BRPF1,BTBD2,C12orf75,C15orf39,C19orf47,C1QA,C1QB,C1QTNF1,C1QTNF5,C5orf22,CALM1 (includes others),CARM1,CBX6,CCDC85C,CCDC97,CD44,CD72,CD79A,CDCA4,CEACAM19,CERCAM,CKAP4,CKS1B,CLIP2,CNN1,CPNE2,CRTC1,CSF1R,CSF2RB,CXCL16,CYP26B1,DENND3,DGAT2L6,DG…
miR-874-5p (miRNAs w/seed GGCCCCA)	Activated	12.546	4.64e-21		mature microrna	AATK,ABHD17A,ABHD8,ABLIM1,ACSF3,ACTN4,ADAMTSL2,ADAP1,ADGRA2,ADGRE5,AKT2,ANKRD13D,APAF1,APLNR,ARHGAP27,ARHGAP30,ARHGDIA,ASB2,ASB6,ATP2A3,ATP6V0D1,BAHCC1,BCL2L1,BCL2L2,BCL9L,BCR,BRPF1,C15orf39,C19orf24,CBX6,CCDC124,CCDC69,CD151,CLIC5,CLPP,CMKLR1,COL13A1,COL6A1,CRTC1,CSNK1G2,CSPG4,CYFIP2,DEPDC5,DHRS3,DNAJC24,DOHH,DUSP14,DYRK1B,ECEL1,EEFSEC,ELMSAN1,EMC10,ENTPD2,EPN1,EPO,ERF,ESS2,F2R,FAM131C,FAM53B,FB…
miR-4283 (miRNAs w/seed GGGGCUC)	Activated	12.597	2.79e-12		mature microrna	AATK,ABCD1,ABHD8,ABI3,ABL1,ADORA2A,ADRA2B,AHDC1,AKAP12,ALDOC,ANGPTL2,ANKRD13D,AP4S1,ARAF,ARHGEF17,ARMC5,ASIC3,BANP,BCL2L1,BICD2,C1QA,C1QC,C1QTNF1,CCDC157,CCDC69,CD8A,CLCN7,CLIP2,CLPP,COL18A1,COL27A1,COL6A1,COLEC11,COQ8A,COX8A,CSRP1,CTDSP1,CTSD,CXCR3,DAPK3,DES,DIP2A,DMWD,DNAJC19,DNASE1L3,EFHD2,EIPR1,FAIM2,FAM78A,FBRS,FNDC10,FOXJ1,FOXRED2,FSCN1,FURIN,G6PD,GALNS,GALNT10,GAS2L1,GIT1,GNA12,GPC1,GPR132…
miR-6742-5p (miRNAs w/seed GUGGGGU)	Activated	12.617	7.03e-08		mature microrna	ABCB8,ACSS1,ACVRL1,ADAMTS15,ADD1,AKT1S1,AMBRA1,ANAPC13,ANXA9,APLP2,APOBR,APOE,ARHGAP10,ARL4C,ARMC5,ASB6,ATN1,ATP11A,BCL2L1,C11orf68,C1QTNF1,C5orf22,CAPN1,CARM1,CAVIN1,CCDC97,CD44,CDCA4,CDR2L,CEACAM19,CEP170B,CFL1,COLEC11,CREB3L1,CSNK1G2,CSRP1,CTSD,CYFIP2,CYP26B1,CYTH4,DKK3,DYSF,ECE1,ECM1,EFHD2,EFNB1,EHD2,ELMSAN1,ENTPD2,EPB41L1,EPN1,ERF,ESAM,EVI5L,FAM46B,FAM53B,FGFR1,FNDC4,FOSL2,FOXJ1,FOXP3,FRMPD3…
miR-6751-5p (and other miRNAs w/seed UGGGGGU)	Activated	12.668	3.07e-12		mature microrna	A4GALT,ABHD15,ABHD8,ACP4,ACSF3,ACTB,ADAM12,ADAT1,ADD1,ADIPOR1,AGTRAP,AKT2,ALOX15B,AMN1,AP2M1,AP4S1,APLNR,ARHGDIA,ARL4C,ARPC1B,ATN1,ATP2A3,BAHCC1,BCL2L1,BCL9L,BGN,BMP6,C12orf75,C1QB,C1QC,C1QTNF1,CARD9,CARM1,CBX6,CEACAM19,CEP170B,CKAP4,CLPP,CNN1,COL4A1,CPNE2,CREB3L1,CRTC1,CSF1R,CUEDC1,CXCL16,CYP26B1,CYTH4,DBNL,DENND1A,DENND3,DGAT2L6,DGKG,DHRS3,DHX34,DMTF1,DMWD,DNAJA3,DOK3,DPYSL3,DUSP7,DYRK1B,DYSF,E…
miR-6980-5p (and other miRNAs w/seed UGGGGGG)	Activated	12.817	3.4e-18		mature microrna	ABHD15,ABHD8,ACSF3,ACTB,ADAP1,ADRA2B,AGTRAP,AKT1S1,ANGPTL2,AP2A1,AP2M1,APLNR,ARHGDIA,ARHGEF15,ARHGEF17,ARL4C,ARPC1B,ASB6,ASNA1,ATG9A,ATN1,ATP2A3,ATP6V0D1,AXIN1,BAHCC1,BCL2L1,BCL9L,BGN,BMP6,C11orf68,C12orf75,C15orf39,C19orf47,C1QB,C1QTNF1,CALM1 (includes others),CARM1,CAVIN1,CBX6,CCDC85C,CD72,CDC37,CDCA4,CEACAM19,CEP170B,CFL1,CKAP4,CNN1,CNTFR,COL4A1,CPNE2,CRACR2B,CRTC1,CSF1R,CYP26B1,DENND3,DGAT2L6…
miR-3594-5p (and other miRNAs w/seed CCAGGGC)	Activated	12.854	5.62e-27		mature microrna	AATK,ACADS,ACSS1,ACTN4,ADA,ADAMTS15,ADAP1,ADAT1,ADO,ADSSL1,AKIRIN1,AKT1,AKT1S1,ALDH3B1,AMBRA1,AMDHD2,ANGPTL2,AP4S1,APAF1,APBB1,APOBR,ARHGAP10,ARHGAP27,ARHGAP30,ARHGAP4,ARHGAP45,ARHGEF17,ARHGEF7,ARL2,ARL4C,ARRDC1,BAD,BATF2,BBS4,BCAP29,BCL2L1,BCR,BECN1,C15orf39,C19orf47,C1QTNF1,CARD11,CAVIN1,CBX6,CCDC106,CCDC69,CCDC71,CCDC85C,CCND3,CCNY,CD320,CD82,CD8A,CDCA4,CEP170B,CFL1,CHCHD6,CLCN7,CLIC5,COL4A2,C…
miR-6795-5p (and other miRNAs w/seed GGGGGGA)	Activated	13.019	2.05e-20		mature microrna	ABCB8,ABHD8,ACOT7,ACSF3,ADAMTSL2,ADAP1,ADRA2B,AKT1,AKT1S1,ANGPTL2,AOAH,AP2A1,APLNR,ARHGAP27,ARHGDIA,ARHGEF15,ARL4C,ASB6,ASNA1,ATG7,ATG9A,ATN1,ATP2A3,AXIN1,BAG6,BAHCC1,BCL2L1,BCL9L,BGN,BTF3L4,C11orf68,C19orf47,C1QTNF1,C20orf27,CALM1 (includes others),CARM1,CAVIN1,CBX6,CCDC85C,CCND3,CCNJL,CD72,CD79A,CDC37,CDCA4,CEP170B,CFL1,CKAP4,CLIP2,CNN1,CNTFR,COL4A1,CRTC1,CYFIP2,CYP26B1,DENND6B,DGKG,DMWD,DPYSL3…
miR-1343-5p (and other miRNAs w/seed GGGGAGC)	Activated	13.076	1.47e-17		mature microrna	AATK,ABLIM1,ACO2,ACTN4,ACVRL1,ADAMTSL4,ADAP1,ADRA2B,AP1B1,AP2M1,APLNR,ARHGAP30,ARHGAP31,ARHGDIA,ATG9A,ATN1,ATP13A2,ATP2A3,BAHCC1,BCL2L1,BCL2L2,BGN,BTBD2,C15orf39,C1QB,C1QC,C1QTNF1,CALM1 (includes others),CAPN1,CARM1,CAVIN1,CCDC106,CCDC85B,CCDC97,CCND1,CD151,CD40,CD79A,CD82,CDH5,CDR2L,CLCN7,CLIP2,CNN1,COPS7A,COTL1,CPNE2,CRTC1,CSNK1G2,CSRP1,CTDSP1,CXCR3,CYP26B1,DBNL,DENND6B,DES,DKK3,DUOX2,DUSP14,DY…
miR-3175 (miRNAs w/seed GGGGAGA)	Activated	13.116	1.26e-14		mature microrna	ABCC1,ABL1,ACTN4,ACVRL1,ADAMTSL4,ADCY7,ADRA2B,AKT2,ANAPC13,ANKRD33,AP1B1,AP2A1,AP2M1,APBB1,APLNR,ARHGAP4,ARHGDIA,ARHGEF6,ASB7,ASNA1,ATN1,ATP2A3,B3GALNT2,BATF2,BCL2L1,BCL2L2,BGN,BTBD2,BTF3L4,C11orf68,C15orf39,C19orf47,C1QC,C1QTNF5,C20orf27,C6orf106,CACNG4,CALM1 (includes others),CAPN1,CARM1,CAVIN1,CBX6,CCDC106,CCDC22,CCDC97,CCND1,CCNY,CD93,CDH5,CDR2L,CEACAM19,CERCAM,CHST11,CKS1B,CLCN7,CLDN5,CLIP2,…
miR-296-5p (miRNAs w/seed GGGCCCC)	Activated	13.193	2.78e-23		mature microrna	AARS2,ABHD17A,ABHD8,ACSF3,ACVRL1,ADAMTSL2,ADAP1,ADD1,ADGRA1,ADORA2A,AKT1,AKT1S1,AKT2,ALDH3B1,ARMC5,ASB2,ATP2A3,ATP6V0C,AXIN1,BAHCC1,BCL2L1,BCL2L2,BCL9L,BRPF1,BTBD2,C19orf24,CARM1,CBX6,CCDC88B,CCND1,CCND3,CCNJL,CD44,CD8A,CERCAM,CNN1,CNTFR,COLEC11,CRLS1,CRTC1,CSNK1G2,CTDSP1,CTSD,CUEDC1,CYP4B1,DDX6,DEF6,DMWD,DNAJA3,DNASE1L1,DUSP7,DYRK1B,ECE1,EFHD2,EIF4EBP1,EPHB4,EPN1,EPO,ESS2,FAIM2,FAM129B,FAM171A2,…
miR-6829-5p (miRNAs w/seed GGGCUGC)	Activated	13.205	5e-18		mature microrna	ABHD12,ABI3,ACSS1,ADAP1,AP2M1,APBB1IP,ARL4C,BARX2,BBS4,BCL2L1,BICD2,BTBD2,C15orf39,C19orf24,CABIN1,CACNG4,CAVIN1,CCDC157,CCDC88B,CDC37,CDCA4,CDH5,CDR2L,CEACAM19,CFL1,CKAP4,CLEC3B,CLIP2,CMKLR1,COQ8B,CRAMP1,CSNK1G2,CTSA,CXCR3,CYTH4,DAPK3,DCHS1,DECR2,DENND3,DENND6B,DNAJA3,DRAM1,DRC7,DTX2,DUOX2,DUSP14,ECE1,EEFSEC,EFNB1,EHD2,ELMSAN1,EMC10,ENTPD2,ENTPD7,FAAP100,FADS3,FAM131C,FAM46B,FAM53B,FLNA,FLT1,FMN…
miR-92a-2-5p (miRNAs w/seed GGUGGGG)	Activated	13.213	9.18e-17		mature microrna	A4GALT,ABCB8,ABHD17A,ACVRL1,ADAMTSL4,ADAP1,ADRB1,AGTRAP,AKNA,AKT2,ALOX15B,AP2M1,APLNR,ARAF,ARHGDIA,ARL2,ARL4C,ARMC5,ASNA1,ATN1,ATP2A3,ATP6V0D1,BAHCC1,BCL2L1,BGN,BRPF1,C1QA,C1QC,C1QTNF1,C20orf27,CALM1 (includes others),CARM1,CBX6,CCDC97,CCND2,CD44,CD79A,CDH5,CEACAM19,CENPL,CFL1,CLDND1,CLIP2,COTL1,COX8A,CPNE2,CREB3L1,CRYAB,CTDSP1,CUEDC1,CXCL16,CXCL17,DBNDD2,DCAF15,DENND6B,DMWD,DNAAF5,DNAJA3,DOK3,DP…
miR-491-5p (and other miRNAs w/seed GUGGGGA)	Activated	13.221	2.07e-18		mature microrna	ABCB8,ABHD8,ACSF3,ACSS1,ADAMTSL1,ADD1,AKT1S1,AKT2,ANAPC13,ANGPTL2,ANXA9,ARAF,ARHGAP27,ASB6,ASNA1,ATN1,ATP11A,ATP2A3,BATF2,BCL2L1,BCL2L2,C11orf68,C19orf47,C1QC,C1QTNF5,C20orf27,C21orf2,C5orf22,C6orf106,CABIN1,CACNG4,CALM1 (includes others),CAPN1,CARM1,CAVIN1,CCDC97,CCNQ,CD151,CD82,CDCA4,CDR2L,CEACAM19,CENPL,CEP170B,CFL1,CLIP2,COL6A1,COQ8A,CPNE2,CREB3L1,CRTC1,CRYAB,CSRP1,CTSD,CYP26B1,CYTH4,DHRS3,DK…
miR-363-5p (and other miRNAs w/seed GGGUGGA)	Activated	13.302	1.16e-08		mature microrna	ABCC1,ABHD12,ACADS,ACVRL1,ADAM12,ADD1,ADGRA1,ADGRE5,ADRA2B,ADRM1,AHDC1,AKT1S1,ALDH3B1,AP1B1,APOBR,ARHGDIA,ARL2,ASB6,ASNA1,ATN1,BAD,BAHCC1,BATF3,BCL2L1,BCL9L,BTBD2,C12orf75,C1QA,C1QB,C1QTNF1,CACNG4,CALM1 (includes others),CAPN1,CATSPER2,CAVIN1,CBX6,CDR2L,CEACAM19,CEP104,CNTFR,CPNE2,CRTC1,CRY2,CSRP1,CTSD,CXorf56,CYP1A2,DMWD,DPH5,DTNB,DUOX2,E4F1,ECM1,EEFSEC,EFNB1,EHD2,EHD4,ENTPD2,EPN1,ERG28,ESAM,FAI…
miR-328-5p (and other miRNAs w/seed GGGGGGC)	Activated	13.303	2.66e-22		mature microrna	ABCC1,ABHD8,ACSF3,ACTB,ACTN4,ADAMTSL2,ADAP1,ADAT1,ADRA2B,AGFG1,AIP,AKNA,AKT1,AKT1S1,AKT2,ANGPTL2,AP2A1,AP5Z1,APAF1,ARHGDIA,ARHGEF15,ARL4C,ASNA1,ATG9A,ATN1,ATP2A3,B3GALNT2,BAHCC1,BCL2L1,BCL9L,BGN,C11orf68,C19orf47,C1QTNF1,C1QTNF5,CALM1 (includes others),CARM1,CAVIN1,CBX6,CCDC106,CCDC85C,CCDC97,CCND3,CD72,CDC37,CEP170B,CFL1,CKAP4,CLIP2,CNN1,CNTFR,COL4A1,CRACR2B,CRTC1,CSPG4,CYP26B1,DCUN1D2,DENND6B,D…
miR-3104-5p (and other miRNAs w/seed AGGGGGC)	Activated	13.448	1.25e-19		mature microrna	ABHD17A,ACCSL,ACKR3,ACVRL1,ADAMTS7,ADAT1,AGTRAP,AHDC1,AKT2,ANGPTL2,ARAF,ARHGAP4,ARHGDIA,ARHGEF17,ASB6,ASNA1,ATG9A,ATN1,ATP2A3,ATP6V0C,ATP6V0D1,BAHCC1,BCL2L1,BCL9L,BGN,BICD2,C19orf47,C1QTNF1,CACNG4,CAMSAP1,CAPN1,CAPN3,CARM1,CAVIN1,CBX6,CCDC85C,CCDC97,CCND2,CD93,CEP170B,CERCAM,CFL1,CMTM3,COL4A2,COL6A1,COQ8B,CSF2RB,CSNK1G2,CTDSP1,CTSA,CYP26B1,DCAF15,DCHS1,DENND1A,DENND3,ECM1,EFHD2,EFNB1,EHD2,EIF4EBP…
miR-1908-5p (and other miRNAs w/seed GGCGGGG)	Activated	13.451	6.68e-24		mature microrna	ABLIM1,ACKR2,ACO2,ADAMTS15,ADAMTSL4,ADAP1,ADGRA1,ADGRA2,AKT1S1,APLNR,APOE,ARAF,ASB6,ASIC3,ATL2,ATP6V0C,BAD,BCL9L,C20orf27,CARM1,CCDC106,CCDC124,CD79A,CD8A,CDAN1,CDCA4,CEP104,CEP170B,CLCN7,CLSTN1,CMTM3,COL6A2,CRTC1,CSNK1G2,CSNK2A1,CTBP1,CTDSP1,CUEDC1,CYBA,CYTH2,DCAF15,DCUN1D2,DENND1A,DENND6B,DMWD,DTNB,DUSP14,DUSP7,EFHD2,ELMSAN1,EMC10,ENTPD2,EPB41L1,EPHB4,EPO,EVI5L,EZR,FADD,FAIM2,FAM167B,FAM193A,FA…
miR-637 (and other miRNAs w/seed CUGGGGG)	Activated	13.536	9.85e-18		mature microrna	ABL1,ABLIM1,ACP4,ACSF3,ACSS1,ADAM12,ADAMTSL2,ADRA2B,ANGPTL2,ANKRD11,APLNR,ARHGAP27,ARHGAP45,ARHGDIA,ARHGEF17,ARID5A,ARL4C,ASMTL,ATG9A,ATP13A2,ATP6V0C,BAD,BCAP29,BCL2L1,BCL9L,BTBD2,C11orf68,C1QTNF1,C1QTNF5,C4orf19,CACNG4,CALM1 (includes others),CBX6,CCDC85C,CCDC97,CCND2,CD79A,CDR2L,CERCAM,CFL1,CKS1B,CLCN7,CLPP,CLSTN1,CNN1,CNTFR,COL4A1,CPNE2,CRACR2B,CRTC1,CTDSP1,CYTH4,DBNL,DCAF15,DEF6,DENND6B,DGKG,…
miR-4723-5p (and other miRNAs w/seed GGGGGAG)	Activated	13.564	5.16e-18		mature microrna	ABHD17A,ABL1,ACKR2,ACTB,ACTN4,ADAMTS15,ADAMTS7,ADAMTSL2,ADAMTSL4,ADAP1,ADGRF5,ADRA2B,AGTRAP,AKNA,AKT1,AKT2,ALDOC,ANGPTL2,AP2M1,APLNR,ARAF,ARHGDIA,ARL2,ARNTL,ASMTL,ATN1,ATP13A2,ATP2A3,BAHCC1,BCL2L1,BCL9L,BMP6,BRPF1,BTBD11,C11orf68,C12orf75,C15orf39,C19orf47,C1QA,C1QB,C1QTNF1,C1QTNF5,C5orf22,CALM1 (includes others),CBX6,CCDC106,CCDC85C,CCDC97,CCND2,CD44,CD72,CD79A,CD93,CDCA4,CDR2L,CEACAM19,CEP170B,…
miR-3180-3p (and other miRNAs w/seed GGGGCGG)	Activated	13.583	5.92e-22		mature microrna	AATK,ABHD12,ABHD17A,ACSF3,ADAMTS7,ADAMTSL2,ADAP1,ADCY7,ADRA2B,AGFG1,AKT1,AKT1S1,ALOX15B,AP1B1,APOE,ARHGEF7,ASAP1,ASB6,ATN1,ATP2A3,ATP6V0C,BAHCC1,BANP,BCL9L,C19orf47,CABIN1,CACNG4,CARD11,CARM1,CBX6,CCDC85C,CCND1,CD79A,CEP170B,CLCN7,CLHC1,CLSTN1,CNTFR,COL27A1,CRTC1,CSNK1G2,CSRP1,DCAF15,DECR2,DMWD,DOK2,DOK3,E4F1,EFHD2,EHBP1L1,ENTPD2,F2R,FAIM2,FAM167B,FAM171A2,FGD5,FLNA,FMNL1,FMNL3,FNDC10,FOXP3,FOXRE…
miR-4640-5p (and other miRNAs w/seed GGGCCAG)	Activated	13.643	5.01e-15		mature microrna	ABCC1,ABHD12,ABHD15,ACADS,ACKR2,ACSF3,ADAMTS15,ADAMTSL1,ADGRF5,ADORA2A,AGAP3,ALDH3B1,ALDOC,AP5B1,ARHGAP27,ARHGAP4,ARRDC1,ATG9A,ATP6V0D1,BAHCC1,BATF2,BGN,BTF3L4,C15orf39,C19orf24,CACNG4,CAPN1,CCDC157,CCDC69,CCDC85C,CD82,CEACAM19,CHERP,CLCN7,CLEC4G,CLIC5,CLTB,CNTFR,COL6A2,COPS7A,CREB3L4,CTSD,CUEDC1,CXCL16,CYP26B1,DCAF15,DCUN1D2,DECR2,DENND1A,DMWD,DNASE1L3,DOCK8,ECM1,EFHD2,EFNB1,EHD3,EIF1AX,EIF4H,EM…
miR-128-1-5p (and other miRNAs w/seed GGGGCCG)	Activated	13.864	2.59e-21		mature microrna	ABHD15,ABHD17A,ABHD8,ACSF3,ACTN4,ADAMTS15,ADAMTS2,ADAP1,ADCY5,ADGRE5,ADIPOR1,AKT2,APBB1,ASB6,ATG9A,BAHCC1,BCL9L,BTBD2,BTBD6,C15orf39,C20orf27,C21orf2,CACNG4,CALM1 (includes others),CAPN1,CARM1,CBX6,CCDC106,CCDC85C,CCDC88B,CCND1,CD151,CDH15,CEACAM19,CHERP,CLCN7,CLHC1,CLIP2,COL6A1,COL6A2,COLEC11,CRACR2B,CSNK1G2,CSPG4,CSRP1,CTDSP1,CTSD,CUEDC1,DARS,DCAF15,DCHS1,DECR2,DENND1A,DMWD,DNAJA3,DNASE1L3,ECE1…
miR-1249-5p (and other miRNAs w/seed GGAGGGA)	Activated	13.951	8.76e-16		mature microrna	ABL1,ABR,ACKR2,ADAMTS15,ADAMTS2,ADCY5,ADCY7,ADD1,ADGRE5,ADIPOR1,AGAP3,AHDC1,AKT1,AKT1S1,ALDH3B1,ANGPTL2,ANXA9,AP2A1,AP2M1,APBB1,APLNR,ARAF,ARHGAP45,ASB2,ASB6,ASNA1,ATP11A,ATP6V0C,ATP6V0D1,BARX2,BCL2L1,BCL2L2,BCL9L,BCR,BGN,BTF3L4,CACNG4,CALM1 (includes others),CAPN1,CARM1,CBX6,CCDC69,CCNC,CCND1,CCNY,CD44,CD93,CDR2L,CERCAM,CFL1,CLDN5,CLTB,CNTFR,COIL,COL4A2,COL6A1,CRAMP1,CSF2RB,CSNK1G2,CSNK2A1,CXCL1…
miR-6752-5p (and other miRNAs w/seed GGGGGUG)	Activated	14.189	1.77e-20		mature microrna	A4GALT,AARS2,AATK,ACP4,ACSF3,ACTN4,ADIPOR1,ADRA2B,AHDC1,AKT1S1,AKT2,ALDH3B1,ALOX15B,AP4S1,APLNR,ARL4C,ARMC5,ASNA1,ATL2,ATN1,ATP13A2,ATP2A3,ATP6V0C,ATXN7,BAHCC1,BCL2L1,BCL9L,BGN,BTBD11,C11orf68,C1QB,C1QC,C1QTNF5,C5orf22,CALM1 (includes others),CARD9,CARM1,CBX6,CCDC106,CCDC97,CCND2,CD79A,CEP170B,CFL1,CHERP,CLPP,CNN1,COL4A1,CPNE2,CREB3L1,CRTC1,CSF1R,CUX2,CXCL16,CYFIP2,CYP26B1,CYTH4,DBNL,DENND1A,DGAT…
miR-4731-5p (miRNAs w/seed GCUGGGG)	Activated	14.423	1.21e-18		mature microrna	AARS2,ABLIM1,ABR,ACP4,ACSF3,ADAMTS7,ADAMTSL2,ADARB1,ADAT1,AGTRAP,AKNA,AKT1,ALOX15B,AP1B1,AP2M1,AP4S1,APOE,ARHGAP4,ARHGDIA,ARL11,ARL2,ARMC5,ASB7,ATG9A,BCL9L,BGN,BICD2,BTF3L4,C11orf68,C15orf39,C19orf24,C19orf47,C1QTNF1,C20orf27,C21orf2,CALM1 (includes others),CAPN1,CARD11,CAVIN1,CBX6,CCDC157,CCDC69,CCDC85C,CCDC97,CCND2,CD151,CD79A,CDAN1,CDR2L,CEACAM19,CERCAM,CHERP,CHST7,CKS1B,CLCN7,CLPP,CNN1,CNTFR,…
miR-423-5p (and other miRNAs w/seed GAGGGGC)	Activated	14.447	5.88e-29		mature microrna	AARS2,AATK,ABHD12,ABHD17A,ABR,ACADS,ACSF3,ADAMTS7,ADAMTSL2,ADAP1,ADD1,ADGRA1,ADIPOR1,AGAP3,AHDC1,AKT1,AKT1S1,AKT2,ALDOC,AMBRA1,ANGPTL2,ANKRD33,AP1B1,AP2A1,AP2M1,APBB1,ARHGAP27,ARHGAP4,ARHGAP44,ARHGDIA,ARHGEF17,ARHGEF6,ARHGEF7,ARL11,ASB2,ASB6,ATG7,ATN1,ATP2A3,ATP6V0C,ATP6V0D1,BAHCC1,BCL2L1,BCL9L,BGN,C1QTNF1,C20orf27,CALM1 (includes others),CARM1,CAVIN1,CBX6,CCDC106,CCDC85B,CD151,CD72,CD8A,CDCA4,CD…
miR-486-3p (and other miRNAs w/seed GGGGCAG)	Activated	14.581	1.28e-22		mature microrna	A4GALT,AATK,ABHD10,ABHD12,ABHD17A,ABL1,ABLIM1,ACSF3,ACSS1,ACVRL1,ADAMTS2,ADAMTSL4,ADAP1,ADCY5,ADD1,ADGRA1,AHDC1,AMFR,AMOT,AP1B1,AP5B1,APLNR,ARID5A,ARL4C,ASB6,ATN1,ATP6V0D1,BAHCC1,BARX2,BATF2,BBS4,BCL2L1,BGN,BIN2,BTBD2,C19orf24,C1QA,C1QTNF1,C20orf27,CACNG4,CALM1 (includes others),CARD11,CBX6,CCDC106,CCDC69,CCDC85C,CCDC97,CCND1,CCND2,CCND3,CD320,CD79A,CDC7,CEP170B,CERCAM,CFL1,CHST7,CLIP2,CNTFR,COL4…
miR-1237-5p (and other miRNAs w/seed GGGGGCG)	Activated	14.626	1.65e-24		mature microrna	AATK,ABCC1,ABHD17A,ABHD8,ABLIM1,ACKR2,ACSS1,ADAMTS7,ADAMTSL2,ADAP1,ADAT1,ADRA2B,AGTRAP,AKT1S1,ALOX15B,AMFR,ANGPTL2,ARHGAP44,ARHGEF17,ARPC1B,ATG9A,ATN1,ATP11A,ATP2A3,ATP6V0C,AXIN1,BAHCC1,BANP,BGN,BTBD2,C15orf39,C1QTNF1,C20orf27,CABIN1,CACNG4,CAMSAP1,CAPN1,CARM1,CAVIN1,CBX6,CCDC106,CCDC85C,CCDC97,CCND2,CCND3,CDR2L,CEACAM19,CEP170B,CERCAM,CLCN7,CLDN5,CLEC3B,CNN1,CNTFR,COL18A1,COL4A2,COTL1,CREB3L1,CR…
miR-6132 (and other miRNAs w/seed GCAGGGC)	Activated	14.731	8.05e-22		mature microrna	AARS2,ABCD1,ABL1,ACSF3,ADAMTSL1,ADAP1,ADAT1,ADD1,ADGRA1,ADGRA2,ADRA2B,AGAP3,AKT1S1,AKT2,AMDHD2,APOBR,ARHGAP45,ARMC5,ASB6,ATG9A,ATP11A,ATP6V0D1,BANP,BATF2,BCAP29,BCL2L2,BCL9L,BCR,BGN,BICD2,C1QTNF1,C6orf106,CAPN1,CARM1,CAVIN1,CBX6,CCDC69,CCDC85C,CCND1,CCND3,CD93,CDH5,CHCHD6,CKB,CLCN7,CLDN5,CLIP2,CLPP,CMKLR1,CNTFR,COL27A1,COL4A2,COL6A1,CRTC1,CSNK1G2,CSRP1,CTSD,CUEDC1,CXorf56,DAPK3,DBNL,DCAF15,DCHS1,…
miR-1909-3p (and other miRNAs w/seed GCAGGGG)	Activated	14.837	2.08e-19		mature microrna	ABCC1,ABHD17A,ACKR3,ACSF3,ACVRL1,ADAMTSL2,ADAMTSL4,ADGRA1,ADGRA2,ADRA2B,AGAP3,AHDC1,AIP,AKT1S1,AKT2,AP5B1,APBB1,ARHGAP10,ARHGAP45,ASB6,ATG9A,ATN1,BATF3,BCL2L2,BCL9L,BGN,BICD2,BRPF1,BTBD2,C15orf39,C19orf24,C1QB,C1QTNF1,C8A,CALM1 (includes others),CARM1,CBX6,CCDC106,CCDC22,CCDC69,CCND1,CCND3,CCNT2,CCNY,CD151,CD40,CD93,CDH15,CDH5,CDR2L,CEP170B,CHCHD6,CHERP,CLCN7,CMKLR1,CNN1,COL6A2,CRAMP1,CREB3L1,CRT…
miR-6721-5p (miRNAs w/seed GGGCAGG)	Activated	14.98	1.32e-17		mature microrna	ABCC1,ABHD12,ABL1,ABR,ADAP1,ADCY5,ADGRA1,AHDC1,AIP,AKNA,AKT2,ALDH3B1,ALDOC,ANKRD13D,AP5B1,ARHGEF6,ARHGEF7,ARL4C,ARRDC1,ASB2,ASB6,ATN1,ATP6V0D1,BAHCC1,BCL2L1,BCL2L2,BCL9L,BGN,BIN2,C11orf68,C15orf39,C19orf24,C19orf47,C1QTNF1,C20orf27,CABIN1,CALM1 (includes others),CARM1,CBX6,CCDC106,CCDC22,CCDC85C,CCDC97,CCND1,CCNQ,CD82,CD8A,CDCA4,CDH5,CERCAM,CFL1,CHCHD6,CLDN5,CLIP2,CMTM3,CNDP2,CNTFR,COL27A1,COL6A1…
miR-6846-5p (and other miRNAs w/seed GGGGGCU)	Activated	15.477	4.47e-24		mature microrna	AATK,ABI3,ACKR2,ACO2,ACSF3,ACSS1,ADAMTSL2,ADAP1,AGTRAP,AIP,ANGPTL2,ARAF,ARHGAP4,ARHGDIA,ARHGEF17,ARPC1B,ATG9A,ATP13A2,ATP2A3,ATP6V0C,BAD,BAHCC1,BANP,BGN,BICD2,BTBD2,C1QTNF1,C20orf27,C21orf2,CABIN1,CACNG4,CAVIN1,CBX6,CCDC85C,CCDC97,CCND2,CDC37,CDR2L,CLDN5,CLEC3B,CLIP2,CNN1,COL18A1,COTL1,CREB3L1,CSNK1G2,CTDSP1,CUEDC1,CYFIP2,CYP26B1,CYSTM1,DCAF15,DCHS1,DENND1A,DENND6B,DEPDC5,DGKG,DMWD,DNAJC19,ECE1,E…
miR-3083-5p (and other miRNAs w/seed GGCUGGG)	Activated	15.554	2.15e-23		mature microrna	ABHD17A,ABR,ACO2,ACSF3,ACVRL1,ADAMTS15,ADAMTS2,ADAMTSL2,ADAP1,ADAT1,ADGRA1,ADRA2B,AKNA,ALDOC,ANKRD11,AP1B1,AP2M1,AP4S1,APOBR,APOE,ARAF,ARHGAP27,ARHGAP4,ARHGDIA,ARL2,ARMC5,ARRDC1,ARRDC2,ASAP1,ASB6,ASB7,ATP6V0C,BATF3,BCL9L,BGN,C12orf75,C19orf24,C21orf2,C5orf22,CABIN1,CACNG4,CALM1 (includes others),CAPN1,CBX6,CCDC124,CCDC125,CCDC157,CCDC69,CCDC85C,CD151,CD72,CDC37,CDR2L,CEACAM19,CEP170B,CHST11,CKS1B…
miR-1207-5p (and other miRNAs w/seed GGCAGGG)	Activated	15.707	2e-24		mature microrna	A4GALT,AATK,ABL1,ACSF3,ACVRL1,ADAMTSL4,ADD1,ADGRA1,ADGRA2,AGAP3,AHDC1,AIP,AKNA,AKT1S1,AKT2,ALDH3B1,AMOT,ANKRD13D,AP1B1,APBB1,APLNR,ARHGEF10,ARL11,ARL4C,ARMC5,ASB6,ATG9A,ATN1,ATP11A,ATP13A2,ATP6V0D1,AXIN1,BATF2,BCL2L2,BCL9L,BCR,BGN,BICD2,BTBD2,C11orf68,C15orf39,C1QB,C1QTNF1,C20orf27,C5orf22,C6orf106,CALM1 (includes others),CARM1,CBX6,CCDC106,CCDC124,CCDC22,CCDC69,CCDC85C,CCDC97,CCND1,CCND3,CCNY,CD…
miR-6762-5p (and other miRNAs w/seed GGGGCCA)	Activated	15.746	1.89e-32		mature microrna	ABHD15,ABHD17A,ABHD8,ACKR2,ACSF3,ACTN4,ADAMTS15,ADAMTS2,ADAP1,ADGRA1,ADGRE5,AKT1S1,AKT2,ALDH3B1,APBB1,ARL11,ARMC5,ASB6,ATG9A,BAD,BAHCC1,BATF2,BCL9L,BTBD2,BTBD6,C15orf39,C19orf24,C20orf27,C21orf2,CACNG4,CALM1 (includes others),CAPN1,CBX6,CCDC106,CCDC85C,CCDC88B,CCDC97,CD151,CD320,CD82,CD93,CDH15,CEACAM19,CEP104,CERCAM,CHERP,CLCN7,CLSTN1,CNTFR,COL18A1,COL4A6,COL6A2,COLEC11,CRACR2B,CRAMP1,CRY2,CSNK1…
miR-762 (and other miRNAs w/seed GGGCUGG)	Activated	15.779	8.84e-31		mature microrna	ABR,ACCSL,ACSF3,ACTN4,ACVRL1,ADAMTSL2,ADD1,ADGRA2,ADIPOR1,AGAP3,AIP,AKNA,AKT1S1,AKT2,ALDH3B1,AP2M1,AP4S1,ARHGAP27,ARHGAP4,ARHGDIA,ARL4C,ARMC5,ARPC1A,ASB6,BAHCC1,BARX2,BCL2L1,BCL9L,BECN1,BGN,BTBD2,C11orf68,C15orf39,C1orf109,C20orf27,C21orf2,CABIN1,CACNG4,CALM1 (includes others),CARD11,CBX6,CCDC157,CCDC85C,CCDC97,CCL24,CD151,CD320,CD8A,CD93,CDC37,CDCA4,CDH5,CDR2L,CEACAM19,CEP170B,CKB,CLCN7,CLDND1,C…
miR-185-3p (and other miRNAs w/seed GGGGCUG)	Activated	15.884	1.2e-26		mature microrna	A4GALT,ABI3,ABL1,ABR,ACSF3,ACTN4,ACVRL1,ADAMTSL2,ADAMTSL4,ADD1,ADGRA1,ADRA2B,AGAP3,AIP,AKT2,ANGPTL2,AP1B1,ARHGAP27,ARHGAP4,ARHGDIA,ARHGEF17,ARPC1A,ATG9A,ATP11A,BAHCC1,BCL2L1,BCL9L,BGN,BTBD2,C11orf68,C1QTNF1,C20orf27,C21orf2,C3orf38,C6orf106,CAVIN1,CBX6,CCDC157,CCDC58,CCDC69,CCDC85C,CCDC97,CD93,CDAN1,CDR2L,CEP170B,CFL1,CLCN7,CLEC3B,CLIC5,CLIP2,CLOCK,CLPP,CLTB,CMKLR1,CNN1,COL27A1,COL6A2,COLEC11,COT…
miR-149-3p (and other miRNAs w/seed GGGAGGG)	Activated	16.237	2.79e-27		mature microrna	A1BG,AARS2,ABCC1,ABL1,ACKR2,ACSF3,ADAMTS15,ADAMTSL1,ADAP1,ADGRA1,ADGRA2,ADGRE5,ADIPOR1,ADRM1,AGTRAP,AHDC1,AKT1,AKT1S1,AKT2,ALDH3B1,ANGPTL2,ANKRD33,AP2A1,AP2M1,AP4S1,APBB1,APLNR,ARHGDIA,ARHGEF7,ASNA1,ATN1,ATP13A2,ATP2A3,ATP6V0D1,B3GAT3,BAHCC1,BARX2,BATF2,BBS4,BCL2L1,BCL9L,BCR,BGN,BRPF1,BTBD2,BTBD6,BTF3L4,C19orf47,C1orf109,C1QA,C1QC,C20orf27,C7orf25,CACNG4,CALM1 (includes others),CAPN1,CARM1,CATSPE…
miR-4651 (and other miRNAs w/seed GGGGUGG)	Activated	16.397	5.89e-28		mature microrna	A4GALT,ABCB8,ABHD10,ACADS,ACSS1,ACTB,ACTN4,ADAMTS15,ADAMTSL1,ADAMTSL4,ADGRA1,ADRA2B,AHDC1,AKNA,AKT2,ANAPC13,AP1B1,AP2A1,AP2M1,AP4S1,APLNR,APOE,ARAF,ARHGAP27,ARHGAP32,ARL2,ARL4C,ARMC5,ARRDC2,ASB6,ASIC3,ASNA1,ATN1,ATP13A2,ATP6V0C,ATXN7,BAHCC1,BATF2,BCL2L1,BCL9L,BGN,C15orf39,C19orf24,C1QB,C1QC,C1QTNF1,C1QTNF5,C20orf27,C5orf22,CABIN1,CALM1 (includes others),CAPN1,CARD9,CARM1,CAVIN1,CBX6,CCDC124,CCND1…
miR-6825-5p (and other miRNAs w/seed GGGGAGG)	Activated	16.52	2.29e-29		mature microrna	A1BG,A4GALT,ABHD12,ABL1,ACKR2,ACSF3,ACTN4,ACVRL1,ADAMTS15,ADAMTS7,ADAMTSL1,ADAMTSL2,ADGRA2,ADGRF5,ADRA2B,AGTRAP,AKT1,AKT2,ANGPTL2,ANKRD33,AP1B1,AP2A1,AP2M1,APBB1,APLNR,APOBR,ARHGDIA,ARHGEF15,ARHGEF6,ASMTL,ASNA1,ATN1,ATP11A,ATP13A2,ATP2A3,BAHCC1,BATF2,BCL2L1,BCL9L,BCR,BGN,BMP6,BRPF1,BTBD2,BTF3L4,C11orf68,C15orf39,C19orf47,C1QA,C1QC,C1QTNF5,C21orf2,C6orf106,CACNG4,CALM1 (includes others),CAPN1,CARM…
miR-6756-5p (and other miRNAs w/seed GGGUGGG)	Activated	17.286	2.35e-24		mature microrna	A4GALT,AATK,ABCB8,ABCC1,ABL1,ACSF3,ACVRL1,ADAM12,ADAMTSL4,ADRA2B,ADRM1,AHDC1,AKNA,AKT2,AP1B1,AP2A1,AP2M1,APLNR,ARAF,ARHGAP27,ARHGAP30,ARHGAP32,ARHGDIA,ASB6,ASNA1,ATN1,ATP13A2,ATP2A3,ATP6V0C,ATXN7,BAHCC1,BATF2,BCL2L1,BCL9L,BTBD2,C15orf39,C1QA,C1QC,C1QTNF5,C20orf27,CACNG4,CALM1 (includes others),CAPN1,CARM1,CAVIN1,CBX6,CCDC157,CCDC97,CCND3,CD151,CD40,CDR2L,CEACAM19,CEP170B,CFL1,CLIP2,CLSTN1,CMTM3,C…
LTBP4			0.029	-1.295	growth factor	ID2,MYC,TGFB1
LRRC32			0.0431	-1.04	other	FOXP3,TGFB1
CCND2			0.0406	-0.946	other	CCND1,CCND2,CCND3
CNDP2			0.0229	-0.93	peptidase	CD44,CXCR3
PSMB9			0.0406	-0.884	peptidase	NFKB2,NFKBIA,RELB
KIRREL1			0.0229	-0.819	other	KIRREL1,TJP1
DOK2			0.0431	-0.796	other	DOK2,MYC
MYH11			0.000731	-0.705	other	ACTA2,CNN1,MYH11
SP2			0.00823	-0.664	transcription regulator	CCND1,GNAI2,MAT2A,PTGS1,SERPINH1
FAM129B			0.00273	-0.608	transcription regulator	CCND1,MYC,PKM
MBD3			0.00482	-0.508	enzyme	APOE,AXIN1,CCND1,CCND2,CD44,COX6C,CSNK2A1,FZD1,HTRA1,LRP5,MYC,SENP2,SLC9A3R1,TAL1,TIE1
GRN			0.0111	-0.49	growth factor	APP,CCND1,GRN,ICAM1,IL10
ADRA2B			0.0431	-0.442	g-protein coupled receptor	CCND1,FLT1
PCBP1			0.00342	-0.363	translation regulator	CD44,HNRNPD,MYC,MYH10
AP2A1			0.0431	-0.358	transporter	APP,TALDO1
ZMIZ2			0.00636	-0.352	transcription regulator	CCND1,CD44,MYC
ADRM1			0.00812	-0.335	other	NFKBIA,NOS2
HEXIM1			0.00537	-0.317	transcription regulator	CCND1,HEXIM1,HNRNPH1,LOXL2,PTBP1,SRSF6,VIM
EIF4H			0.00812	-0.296	translation regulator	CCND1,EIF4H
SAP18			0.0229	-0.227	transcription regulator	BCL2L1,MTTP
SRSF1			0.0183	0.415	other	HNRNPH1,KLF6,PTBP1,SRSF1,SRSF6,SRSF7,VIM
POU2F1			0.0235	0.486	transcription regulator	A2M,ATP6V0C,CCND1,CD55,CD79A,CSF1R,ELK3,GAS6,GPX3,HK3,HOMER3,ICAM1,NOS2,POU2F1,PTGDS,SERPING1,TMPRSS2,VWF
AFM			0.00812	0.67	transporter	AFM,APOE
ONECUT1			0.0233	0.818	transcription regulator	A1BG,ABCB8,APIP,ARHGAP32,ATG9A,BUD23,COPS7A,EED,FADS3,FOXA3,GUF1,HESX1,HIVEP3,HNRNPA2B1,KLF3,LRIG2,LSG1,LUC7L3,NFKBIA,OGFR,ONECUT1,PACS1,PFKL,PHB2,PPP1R3D,RARG,RECK,RPLP1,SEC61A2,SEMA6A,SETDB2,SLC1A3,SPAST,TBX2,TCF7,TUBGCP3
WASF1			0.0229	0.904	other	APP,EZR
GNA15			5.57e-06		enzyme	ACKR3,ACTA2,ADARB1,AKAP12,CAV2,CRYAB,ENPP1,FBLN5,FHL2,FOXS1,HMOX1,IL10,LAMB2,LBP,MAFK,MAT2A,MGST2,MYC,MYH11,PLAT,SLC6A6,TAGLN,TIMP1,UGDH
PAX3			0.00019		transcription regulator	APP,ASNS,ATN1,BCL2L1,CAPN1,CD151,CLDN5,CTSA,EXOSC9,F2RL1,G6PD,HPX,HSPG2,ID2,ID3,IRS1,LIPE,MDFI,MED21,NFKB2,PEA15,PTPN14,RAB11B,RBM25,RUNX3,SLA,SNCA,SNRK,SREBF1,SRSF3,TCN2,TEK,TSPAN3,TSPAN7
COLQ			0.000338		other	ADAMTS2,BGN,CLSTN1,COL4A1,COL4A2,ECM1,FBLN5,GPC1,HSPG2,LAMB2,LTBP3,LTBP4,MFAP2,PRELP,TGFB1,TIMP1
LPXN			0.000731		transcription regulator	ACTA2,MYH11,TAGLN
PURB			0.000731		transcription regulator	ACTA2,HTRA1,MYC
pituitary adenylate cyclase-activating polypeptide			0.000731		biologic drug	CCND1,CCND2,CCND3
AHNAK			0.000731		other	CCND1,CCND2,MYC
TUBB1			0.000731		other	SELP,TUBB,TUBB2A
Phe-Pro-Arg-chloromethyl ketone			0.000731		chemical - protease inhibitor	FLT1,HMOX1,ICAM1
MFSD2A			0.000845		transporter	ALDOC,DHCR7,INSIG1,LDLR,LSS,MVD,SREBF1,SREBF2
S100P			0.00101		other	ACTB,CCND1,CFL1,COTL1,CTSD
ALK			0.00172		kinase	BCL2L1,CCND2,FOXP3,IL10,NTRK2
farnesyl transferase			0.00184		complex	CRYAB,HBEGF,KLF6,NOS2
6-dimethylaminopurine			0.00273		chemical - endogenous mammalian	BCL2L1,ICAM1,MAPK1
PD 180970			0.00273		chemical - kinase inhibitor	BCL2L1,CCND2,MYC
darbepoetin alfa			0.00273		biologic drug	ICAM1,NOS3,SELP
Bvr			0.00273		group	HMOX1,HMOX2,NOS2
XRN2			0.00273		enzyme	ACTB,FRAT2,MYC
sertindole			0.00273		chemical drug	ACTB,APP,MAPK1
Histone h3			0.0032		group	ACKR3,ADCY5,ADGRA2,ADRB1,AKAP12,ARHGEF17,BAHCC1,CA4,CA9,CCND1,CCND2,CD40,CD9,CKAP4,COL4A6,CSF1R,CSPG4,EML5,FGFR1,FLT1,FOXJ1,G6PD,GRIK5,HIVEP3,ICAM1,ID2,IGF1R,IL10,IRF7,KAT5,KDR,MCM2,MCM5,MGLL,NCF1,NDUFB7,NDUFV1,NFKBIA,NOS2,NOS3,PALLD,PROS1,RAB38,RARA,RBM39,RSAD2,SHANK3,SREBF1,STOM,STXBP2,TAGLN,TBX2,TMPRSS2,UQCRC1,WASF1,WDR1,WLS,XBP1,ZNF423
Fibrin			0.00321		complex	ACTA2,CDH5,CNN1,ICAM1,KDR,TAGLN,TH
GADD45GIP1			0.00342		other	CLPP,DNAJA3,HMOX1,LONP1
LAMA2			0.00411		other	ACTA2,CDH5,CLDN5,DES,PLVAP
MMP12			0.00415		peptidase	ACTN4,APP,ARPC1B,FOXA3,FSCN1,MAP4,MMP14,MYH9,NFKBIA,PSMA3,TLN1,TLN2,VCL
halofuginone			0.00552		chemical drug	AKAP12,BGN,CD44,CD55,CKB,CLIP2,DKK3,EHD3,F2R,FBLN5,GPX3,HK1,PKM,PLPP3,POR,PRELP,ST3GAL2,TAGLN,TAGLN3,TCF4,TGFB1,TIMP1
AFF4			0.00572		transcription regulator	HNRNPH1,MYC,PTBP1,SRSF6
ATPase			0.00636		group	CD40,ICAM1,MMP14
PFDN6			0.00636		other	PFDN1,PFDN4,VBP1
Cathepsin			0.00636		group	ACTA2,CCND1,CCND2
RBM14			0.00636		transcription regulator	CCND1,HTRA1,MYC
PTCSC3			0.00636		other	AXIN1,CCND1,MYC
PFDN2			0.00636		other	PFDN1,PFDN4,VBP1
SPRY4			0.00636		other	CNN1,ETV5,TAGLN
LY379196			0.00636		chemical - kinase inhibitor	CD55,MSR1,TGFB1
temsirolimus			0.00636		chemical drug	BCL2L1,CCND1,MYC
DDX5			0.00681		enzyme	ACTA2,CCND1,HTRA1,MYC,TGFB1,TIMP1
ZK 230211			0.00812		chemical drug	CCND1,MYC
FKHR			0.00812		group	A2M,CCND1
Cry-Period			0.00812		complex	ARNTL,CLOCK
MBNL3			0.00812		other	ABLIM1,CD44
l9Rl3			0.00812		other	HMOX1,NOS2
NTN4			0.00812		other	CDH5,TJP1
SLC9A6			0.00812		transporter	APP,NTRK2
RPRD1B			0.00812		other	CCND1,MYC
VPS33B			0.00812		transporter	SELP,VWF
CTNNÎ²-LEF1			0.00812		complex	CCND1,MYC
Hat			0.00812		complex	NOS2,SLC8A1
ETV7			0.00812		transcription regulator	BMP6,RARA
vistusertib			0.00812		chemical drug	HMOX1,SREBF1
GPC3			0.00812		other	CCND1,MYC
ARID5B			0.00812		transcription regulator	ACTA2,TAGLN
NEDD8			0.00812		enzyme	IFNAR1,TK1
IDE			0.00812		peptidase	APP,SNCA
FBXO4			0.00812		enzyme	CCND1,TERF1
SORL1			0.00812		transporter	APP,PACS1
SJN 2511			0.00812		chemical reagent	FOXP3,LRRC32
TRIM54			0.00812		other	FHL2,FLNC
phosphorylethanolamine			0.00812		chemical - endogenous mammalian	CCND1,FLT1
L-JNK inhibitor I			0.00812		chemical reagent	BMP6,HMOX1
tyrphostin AG 1295			0.00812		chemical - kinase inhibitor	ACTA2,MYH11
Ferritin			0.00886		complex	BMP6,ICAM1,NFKBIA,NOS2
CXCR1			0.00886		g-protein coupled receptor	APP,BAD,BCL2L1,CCND1
Igkv1-117			0.00886		other	CCND2,FOSL2,MYC,RELB
TCOF1			0.0102		transporter	ASAP1,BNIP3,CRAMP1,EPB41L1,FABP3,HNRNPDL,NUDCD3,SAFB2,TBX2,THOC1,TULP4,UBA3,UBOX5
PRDM5			0.0106		transcription regulator	C15orf59,DKK3,EED,ID2,ISLR,MYC,NAV2,NLRC5,NOTCH1,PPIL2,RARA,RUNX1,SNRNP48,STK32C,ZFPM1
SRSF2			0.0109		transcription regulator	APP,CCND1,HNRNPH1,NR1H4,PTBP1,SREBF1,SRSF1,SRSF6,SRSF7,VIM
S-18886			0.0119		chemical drug	NCF1,NOS2,TGFB1
Rhox4b (includes others)			0.0119		transcription regulator	CDH5,KDR,TAL1
CPXM1			0.0119		peptidase	COL14A1,COL4A2,COL6A1
peptide T			0.0119		biologic drug	ICAM1,IL10,TGFB1
PFDN5			0.0119		transcription regulator	PFDN1,PFDN4,VBP1
PLSCR1			0.0119		enzyme	CCND1,ITPR1,MYC
HSPB2			0.0119		other	HRAS,ICAM1,TGFB1
SF1			0.0119		transcription regulator	ACTA2,CNN1,ICAM1
CIMO			0.0119		chemical reagent	BCL2L1,CCND1,ICAM1
Z-VEID-FMK			0.0119		chemical reagent	CCND1,CCND2,CCND3
myristic acid			0.0119		chemical - endogenous mammalian	F2RL1,NR1H2,RXRA
triacylglycerol			0.0119		chemical - endogenous mammalian	APP,NOS2,PON2
Adaptor protein 1			0.0129		complex	CD44,IL10,MYC,NOS2
JMJD6			0.0129		transmembrane receptor	CCND1,DCPS,HS1BP3,KAT5
CDK2AP1			0.013		other	AXIN1,CCND2,CSNK2A1,FZD1,LRP5,MYC,SENP2,SLC9A3R1,TIE1
Mir122a,b			0.0146		group	BCL2L1,BCL2L2,GALNT10,LAMP1,MVK
POLR2A			0.0152		enzyme	ACTB,BCL2L1,CCND1,HNRNPH1,MYC,NFKBIA,PTBP1,SRSF6,TMPRSS2,UHMK1,VIM
PC-SPES			0.0154		chemical drug	CCND1,CD9,CKS1B,COL4A2,ERCC2,IMPDH1,LAMC1,MCM2,MCM5,OGT,PEA15,QSOX1,SDHA,TMPRSS2,TUBB2A,VIM
HNRNPAB			0.018		enzyme	ACTA2,HTRA1,TJP1,VIM
hesperetin			0.018		chemical drug	BCL2L1,LDLR,MTTP,NOTCH1
APR-246			0.0181		chemical drug	EIF5,MAP4,MAPK1,PEA15,RANGAP1,SHISA5,VCL,XBP1
hesperidin			0.0194		chemical drug	BCL2L1,HMOX1,NOS2
AKIRIN2			0.0194		other	CCND1,CCND2,MYC
C1orf61			0.0194		other	CCND1,CCND3,VIM
AQP11			0.0194		transporter	MYC,TGFB1,TIMP1
MED28			0.0194		other	ACTA2,MYH11,TAGLN
catumaxomab			0.0194		biologic drug	CD40,LAMP1,PDCD1
HIST1H1C			0.0194		other	ACTB,CCND1,MYC
SETD7			0.0194		enzyme	CCND1,MYC,NOS2
TFF2			0.0194		other	CCND1,CCND2,CCND3
CAPNS1			0.0194		peptidase	CAPN1,CCND1,CCND2
RBCK1			0.0194		transcription regulator	CCND1,ICAM1,MYC
saquinavir			0.0194		chemical drug	LIPE,MYC,NFKBIA
HISTONE			0.0216		group	ABL1,DKK3,MAPK1,NFATC2,NOD2,NOS3,SELP
thioguanine			0.0229		chemical drug	BNIP3,MYC
atypical protein kinase C			0.0229		group	IL10,SREBF1
NSD3			0.0229		enzyme	CCND1,DCPS
NDUFAF3			0.0229		other	CCND1,CTSD
Integrin alpha 4 beta 1			0.0229		complex	BCL2L1,MMP14
2-(3-chlorophenylamino)phenylacetic acid			0.0229		chemical drug	COL4A1,TGFB1
UBA6			0.0229		enzyme	SHANK3,UBE3A
gelatinase			0.0229		group	CLDN5,TJP1
PNU282987			0.0229		chemical reagent	HMOX1,NOS2
neuropeptide Y			0.0229		biologic drug	NOS2,UCP2
MAT2B			0.0229		enzyme	CCND1,HMOX1
mir-149			0.0229		microrna	AKT1,GIT1
PRDX4			0.0229		enzyme	ICAM1,NOS2
ABI1			0.0229		other	PXN,WASF1
Yap1			0.0229		transcription regulator	MYH11,TAGLN
GNG2			0.0229		enzyme	F2R,MYH11
CTAG1A/CTAG1B			0.0229		other	CCND1,PDCD1
TNKS			0.0229		enzyme	AXIN1,MYC
PES1			0.0229		other	CCND1,HMOX1
cetuximab/radiotherapy			0.0229		biologic drug	FLT1,KDR
IL20RA			0.0229		transmembrane receptor	ICAM1,IL10
ATAD2			0.0229		enzyme	CCND1,MYC
(E)-1-(2-nitrovinyl)naphthalene			0.0229		chemical reagent	CCND1,MYC
(E)-9-(2-nitrovinyl)anthracene			0.0229		chemical reagent	CCND1,MYC
BB-2116			0.0229		chemical - protease inhibitor	HBEGF,MMP14
(S)-duloxetine			0.0229		chemical drug	ACTB,HDAC5
3,4-dihydroxybenzaldehyde			0.0229		chemical - endogenous non-mammalian	CCND2,HMGB1
salsalate			0.0229		chemical drug	NCF1,NFKBIA
5,10,15,20-tetrakis(4-sulfonatophenyl)porphyrinato iron (III)			0.0229		chemical reagent	HMGB1,ICAM1
filgrastim			0.0229		biologic drug	BCL2L1,IL10
R-etodolac			0.0229		chemical drug	CCND1,RXRA
flunisolide			0.0229		chemical drug	ICAM1,NOS2
Mn2+			0.0229		chemical - endogenous mammalian	ATP13A2,ICAM1
MED30			0.0236		transcription regulator	NDUFB3,NDUFB7,NDUFS7,NDUFV1,SDHA
RRP1B			0.0237		transcription regulator	ADCY7,ANAPC13,APAF1,CCND1,CCND3,CREBBP,HAT1,HDAC11,ITGB2,MCM2,MCM5,POLD1,RARA,RARG,SMAD6,TGFB1
BSCL2			0.0241		other	AATK,CCND1,CYFIP2,MGLL,NOS2,PKP3,PNPLA2,PPARGC1B,PSMB9,PTGS1,RSAD2,TIMP1
SOX5			0.0242		transcription regulator	BMP6,HSPG2,IL10,LIPE
NDUFA13			0.0242		enzyme	A2M,BCL2L1,CCND1,TK1
tectorigenin			0.029		chemical - endogenous non-mammalian	BCL2L1,ICAM1,NOS2
SERPINC1			0.029		enzyme	HSPG2,MIF,NOS2
evofosfamide			0.029		chemical drug	CCND1,CCND2,CCND3
TTR			0.029		transporter	APP,TG,XBP1
mir-185			0.029		microrna	LDLR,NTRK2,SREBF2
L1RE1			0.029		other	ACD,MYC,TERF1
PIGR			0.029		transporter	CD79A,IL10,TGFB1
PLP2			0.029		transporter	EPHB4,ICAM1,PLXNA1
PAX4			0.029		transcription regulator	BCL2L1,ID2,MYC
QKI			0.029		other	CSF1R,ERCC2,HNRNPH1
mechlorethamine			0.029		chemical drug	CD40,DUOX2,ID2
magnesium sulfate			0.029		chemical drug	HMGB1,NFKBIA,NOS2
puromycin			0.0291		chemical - endogenous non-mammalian	ABCC1,BCL2L1,CD40,SKI,XPO1
LCP2			0.0291		other	ID3,LAMP1,MAPK1,SELP,ZBTB16
COL4A3			0.0302		other	COL4A1,COL4A2,LAMC1,MMP14,TGFB1,TIMP1
SMO			0.0314		g-protein coupled receptor	BGN,CCND1,COL27A1,COL4A2,ENPP1,FOXF1,KRT5,MYC,NRCAM,NRP2,RAI14,RUNX1,SOX18
Actin			0.0316		group	ABCC1,CAVIN1,CD44,FLNA
PSMB10			0.0316		peptidase	IL10,NFKB2,NFKBIA,NOS2
HLA-A			0.0316		other	LAG3,MEF2C,MEF2D,PDCD1
NFIB			0.0318		transcription regulator	ADAMTSL4,BMP6,CYP4B1,EFNB1,FOXJ1,LZTS1,STEAP4,TNS1
Ras homolog			0.0355		group	CCND1,IL16,MYC,NOS3,TJP1
NPFF			0.0401		other	ADRB1,ID3,SREBF1,SREBF2
dimethyl fumarate			0.0401		chemical drug	HMOX1,IL10,KDR,VIM
Cd2+			0.0401		chemical toxicant	CCND1,FXYD2,HMOX1,MYC
8,9-epoxyeicosatrienoic acid			0.0406		chemical - endogenous mammalian	CD44,CD82,PLAT
ganglioside GD3			0.0406		chemical - endogenous mammalian	CD40,ICAM1,IL10
RUNX1T1			0.0406		transcription regulator	CCND2,CSF1R,SPI1
MSGN1			0.0406		transcription regulator	CLOCK,DLL1,NOTCH1
APC/APC2			0.0406		group	JUP,MMP14,NOS2
olmesartan			0.0406		chemical drug	CYBA,ICAM1,UCP2
tryptase			0.0406		group	F2R,F2RL1,PLAT
DCLK1			0.0406		kinase	MYC,NOTCH1,ZEB2
TNFRSF17			0.0406		transmembrane receptor	BCL2L1,CD40,ICAM1
STRA6			0.0406		transporter	RARA,RXRA,TGFB1
PKN1			0.0406		kinase	ACTA2,MYH11,TAGLN
TFR2			0.0406		transporter	BCL2L1,BMP6,FURIN
NFIX			0.0426		transcription regulator	ADAM12,CCND1,CLEC3B,NFATC4,POSTN
inecalcitol			0.0431		chemical drug	CCNC,CCND1
1,2-dipalmitoylphosphatidylcholine			0.0431		chemical - endogenous mammalian	CXCR3,ICAM1
tyrosine kinase			0.0431		group	CD44,HMOX1
OLFM2			0.0431		other	MYH11,TAGLN
GLIPR2			0.0431		other	ACTA2,VIM
UTP3			0.0431		other	CCND2,CCND3
MUCL1			0.0431		other	CCND1,CCND3
AKR1C3			0.0431		enzyme	PROS1,TMPRSS2
DACT3			0.0431		other	CCND1,MYC
proanthocyanidin derivative			0.0431		chemical - other	ATG7,MFGE8
firtecan pegol			0.0431		chemical drug	BNIP3,CA9
CDH3			0.0431		other	CDH15,TEK
ZFYVE9			0.0431		peptidase	ACTA2,TJP1
CDC25B			0.0431		phosphatase	CCND1,MYC
STIM2			0.0431		transporter	IL10,NFATC2
EGFL7			0.0431		other	ICAM1,NFKBIA
NPHS1			0.0431		other	KIRREL1,TJP1
crocin			0.0431		chemical drug	NOS2,XBP1
HSPA4			0.0431		other	APP,TGFB1
GGA3			0.0431		transporter	APP,GGA1
UBTF			0.0431		transcription regulator	CCND1,NAGPA
GRB10			0.0431		other	IRS1,KDR
MME			0.0431		peptidase	APP,SYP
SERPINB7			0.0431		other	ICAM1,TGFB1
S3I-1757			0.0431		chemical reagent	BCL2L1,CCND1
LY5			0.0431		chemical reagent	BCL2L1,CCND1
BO-653			0.0431		chemical drug	PSMA3,PSMA4
marimastat			0.0431		chemical drug	HBEGF,MMP14
KP-SD-1			0.0431		chemical - kinase inhibitor	CCND1,NOS2
bilobalide			0.0431		chemical - endogenous non-mammalian	BECN1,MYC
alprenolol			0.0431		chemical drug	ADRA2B,SELP
LFM-A13			0.0431		chemical - kinase inhibitor	CCND2,HMOX1
H-8			0.0431		chemical toxicant	MYC,NOS2
cromolyn			0.0431		chemical drug	APP,IL10
felodipine			0.0431		chemical drug	NOS2,NOS3
ferrous sulfate			0.0431		chemical drug	LCN1,NOS2
myristoylated Protein Kinase C peptide inhibitor			0.0431		chemical - kinase inhibitor	CD55,TH
galangin			0.0431		chemical - endogenous non-mammalian	ICAM1,NOS2
flavone			0.0431		chemical - endogenous non-mammalian	BCL2L1,NOS2
15-hydroxyeicosatetraenoic acid			0.0431		chemical - endogenous mammalian	ALOX15B,NOS2
trehalose			0.0431		chemical - endogenous mammalian	KDR,VIM
RNA polymerase II			0.0469		complex	ACTB,ARID5A,ASNS,ATP13A2,CCND2,CD40,CD82,EXOSC8,FLT1,FOSL2,HNRNPU,ICAM1,KCNAB2,LDLR,MAPK1,MEF2C,MYC,NFKBIA,NMD3,NOS2,NOS3,NR1H4,PKMYT1,POLB,PPARGC1B,PSMB9,SCGB1A1,SPI1,TAP2,TAPBP,TGFB1,TLN1,ZNF268
RFX3			0.0497		transcription regulator	BBS4,FOXJ1,MAP1A,MYC

## Sheet: IPA_DESeq_Ecoli_FBN_Upstream_re
Supplementary Table 12: Ingenuity upstream regulator analysis in the hepatic transcriptome of cows in response to intramammary E.coli challenge compared to non-challenged controls
Upstream Regulator	Predicted Activation State	Activation z-score	p-value of overlap	log2FoldChange	Molecule Type	Target molecules in dataset
HNF4A	Inhibited	-5.355	8.06e-83		transcription regulator	A1BG,A1CF,AAMDC,ABCA6,ABCB11,ABCB8,ABCB9,ABCC3,ABCE1,ABCF3,ABT1,ACAA2,ACAD8,ACAT1,ACIN1,ACLY,ACO1,ACOT13,ACOX1,ACOX2,ACOX3,ACP2,ACP6,ACSS2,ACSS3,ACTR3,ADAT1,ADCY10,ADCY7,ADH6,ADPRHL1,ADRB2,ADSS,AGA,AGT,AGXT2,AHSG,AIMP1,AIP,AK2,ALB,ALDH1A1,ALDH1L1,ALDH5A1,ALDH8A1,ALKBH6,ALKBH7,AMBP,AMT,ANKZF1,ANPEP,AOC1,AP3B1,AP3M1,AP4B1,APCS,APEH,APIP,APOA2,APOA4,APOE,APOH,APOM,APP,AQP3,AQP8,AQP9,ARFGAP1,ARG1,ARG…
miR-124-3p (and other miRNAs w/seed AAGGCAC)	Inhibited	-2.368	2.71e-25		mature microrna	ABHD3,ABHD5,ABT1,ACAA2,ACADVL,ACP6,ACTR8,ADNP2,ADRB3,AGPAT5,AGXT,AIF1L,AK2,AK3,AKAP6,AKT2,ALDH1L2,ALDH9A1,ALG2,AMMECR1,AMMECR1L,AMOT,ANGPTL1,ANGPTL2,ANKIB1,ANKRD27,ANTXR2,ANXA4,AP1M2,AP3M1,AP4S1,APEX2,ARAF,ARFGEF3,ARFIP1,ARHGDIA,ARHGEF37,ARID5B,ARMC1,ARRDC1,ASB4,ASPA,ATL3,ATMIN,ATP2B4,ATP6V0A2,ATP6V0E1,AXIN1,B4GALT1,BARX2,BCKDHA,BCL11B,BCL2L11,BCL6,BCL7A,BMF,BTG2,C1GALT1,C1orf109,C2orf40,C2orf69,…
miR-16-5p (and other miRNAs w/seed AGCAGCA)	Inhibited	-3.644	1.22e-20		mature microrna	AADAT,ABCA10,ABCF2,ABCF3,ABL2,ABTB2,ACACB,ACOX1,ACP2,ACSS2,ADGRA2,ADORA2A,ADRA1A,ADRB2,ADSS,AFF4,AGK,AGO3,AHI1,AIFM1,AKAP12,AKIRIN1,ALAD,ALKBH3,ALS2CL,AMIGO1,AMMECR1,AMMECR1L,AMT,ANAPC13,ANKIB1,ANKRD13D,ANKRD29,ANOS1,ANP32E,AOC1,APOBEC2,APP,AQP11,ARCN1,AREL1,ARFGAP2,ARHGAP5,ARHGDIA,ARL2,ARL3,ARMC1,ARMCX2,ARPP19,ASB7,ASH1L,ASNSD1,ATF6,ATXN7L1,ATXN7L3,ATXN7L3B,AURKAIP1,B4GALT1,BCL2L2,BCL7A,BMX,BTAF…
miR-5624-3p (and other miRNAs w/seed UAAGGCA)	Inhibited	-4.32	9.91e-20		mature microrna	ABHD17C,ABHD3,ACAA2,ACADM,ADI1,AGFG1,AGPAT5,AGRN,AIF1L,AK2,AK3,AKAP6,AKIRIN1,AKT2,ALAD,ALG2,AMMECR1,ANGEL1,ANGPTL1,ANKFY1,ANKRD13A,ANKRD52,ANP32E,ANTXR2,AP1M2,AP3M1,APBB2,APEX2,APLF,ARFIP1,ARG2,ARHGDIA,ARHGEF26,ARPP19,ARRDC2,ART4,ASPA,ASRGL1,ATL3,ATMIN,ATP11A,ATP6V0A2,ATP6V0E1,ATP6V1G1,B4GALT1,BCL2L11,BECN1,BEND3,BICC1,BRWD3,BTAF1,BTBD10,BTBD19,BTF3L4,C1GALT1,C1orf131,C1orf198,C1QTNF7,C20orf27,C2…
TP53	Inhibited	-2.637	2.75e-19		transcription regulator	A2M,AATF,ABAT,ABCB4,ABCC1,ABCG2,ACAA2,ACADVL,ACAT1,ACLY,ACP2,ACSL3,ACTL6A,ACTN4,ADD3,ADGRE5,ADRB2,ADRB3,AEN,AGO2,AGTR1,AHCY,AK1,AKAP12,ALB,ALDH18A1,ALDH4A1,ALDH9A1,AMOTL2,ANAPC4,ANKH,ANXA2,ANXA3,ANXA4,ANXA6,AP3B1,APAF1,APBB2,APEX1,APOBEC2,APOE,APP,AQP3,ARHGAP5,ARL6IP1,ASNS,ASS1,ASXL1,ATG2B,ATG4A,ATL3,ATP5F1C,ATXN1,AURKB,BAG1,BAK1,BAX,BCAP31,BCAS3,BCL2L11,BCL3,BHLHE41,BIRC2,BLZF1,BMF,BMX,BNIP3,BRC…
CST5	Inhibited	-3.332	7.17e-18		other	ABCC1,ABLIM1,ABT1,ACAT2,ACYP2,AKAP12,ANK3,ANXA2,ANXA3,ANXA6,AP1M2,AP3B1,AP3D1,ARF6,ATP8B1,BCAP31,BRIX1,CEBPZ,CEMIP,CHD2,COPS8,CORO1A,CTSB,DCAF1,DCP1A,DDT,DDX54,DECR1,DHX38,DHX9,DKC1,DNAJA3,DOCK5,DOCK9,DRAP1,DSP,EBNA1BP2,EDC3,EDC4,EEF1B2,EEF1G,EIF2B1,EIF2B2,EIF5B,EMP3,ESRRA,EZR,GAR1,GDA,GOLGA2,GPRC5A,GRSF1,GTF2H3,GTPBP10,HNRNPA2B1,HNRNPDL,HNRNPU,ID3,IGSF9,INTS10,INTS4,ITPR3,JMJD1C,KRR1,LYAR,MAK16,…
pirinixic acid	Inhibited	-3.995	1.51e-17		chemical toxicant	AADAC,ABCA1,ABCB4,ABCC1,ABCC3,ABCG2,ACAA1,ACAA2,ACACA,ACACB,ACADL,ACADM,ACADS,ACADVL,ACAT1,ACAT2,ACOT4,ACOT8,ACOX1,ACSL5,ACSS2,ADH4,ADIPOR2,AHSG,ALAS1,ALDH3A2,ALDH9A1,ALDOC,ANXA2,AP3M1,APCS,APOA2,APOA4,APOE,APOM,AQP3,AQP9,ASNS,ATP11A,BAX,BNIP3,BSG,C3,C9,CASP2,CAT,CCL5,CCND1,CCND3,CCNE1,CCT3,CCT7,CD200,CD5L,CDH2,CEACAM1,CFI,CHAF1B,CHEK1,CIDEC,CPT1A,CPT1B,CPT2,CREB3L3,CRP,CTSB,CYP1A1,CYP1A2,CYP27A1…
HNF1A	Inhibited	-4.442	2.68e-16		transcription regulator	A1CF,AADAC,ACAT2,ACE2,ADCY10,ADH4,ADH6,AGT,AHSG,AIMP1,AK2,ALB,ALKBH6,AMBP,ANGPTL3,ANPEP,ANXA4,AP3M1,APCS,APOA2,APOH,APOM,AQP3,AQP9,ASB7,ASGR1,ASGR2,ATF2,ATG2B,ATG3,BACH2,BCL6,C1S,C2,C8A,C8B,C8G,C9,CCDC198,CCND1,CCNE1,CD55,CDC45,CDHR2,CLIC5,CLYBL,COL27A1,COQ10B,CPB2,CPN1,CPQ,CREBL2,CRP,CTDSPL2,CTSZ,CYB5A,CYB5B,CYP1A2,CYP27A1,CYP2E1,CYP4V2,DCAF13,DTL,DUSP6,EBF1,ENPEP,FABP1,FBP1,FCAMR,FGB,FGL1,FH,FO…
miR-17-5p (and other miRNAs w/seed AAAGUGC)		-1.236	7.03e-16		mature microrna	AADAC,ABCG2,ABHD5,ABL2,ACADSB,ADAM9,ADHFE1,ADTRP,AEN,AGO2,AKTIP,ANKFY1,ANKRD52,APP,ARCN1,ARHGEF10,ARHGEF28,ARL4A,ARL4C,ATG101,ATG2B,ATP6V0E1,ATP6V1D,ATXN1,BCL11B,BCL2L11,BCL2L2,BHLHE41,BICC1,BMT2,BNIP2,BTBD10,BUD23,C18orf32,C2CD2,C2orf69,C3orf38,C7orf43,C9orf40,CALD1,CCDC137,CCDC25,CCND1,CCNE1,CCNG2,CCNI,CD274,CD46,CDC37L1,CDC40,CDK7,CENPQ,CEP57,CFL2,CHP2,CLOCK,CMKLR1,CMTR2,CNN1,CNOT6L,COA5,COQ2,…
1,2-dithiol-3-thione	Activated	5.259	3.52e-15		chemical reagent	ABCC3,ACAA1,ACSL5,AGPAT3,AKR1A1,ALAS1,ALDOA,APCS,APOA4,B4GALNT1,BNIP3,CA11,CCT3,CCT7,CD8B,CDC34,CHORDC1,CLPTM1L,COPS5,CREG1,CTSD,CYP4A22,DAD1,DDX50,DHCR7,DNAJB9,DNAJC3,DYNLL1,EIF2S1,EIF3D,EIF3E,EIF3G,EIF4G2,ENTPD5,EPHB4,EPHX1,ERP29,ESD,ETV6,FABP1,FKBP11,FXYD1,GAS2,GBE1,GCLC,GCLM,GHR,GNA14,GSPT1,GSR,GSTP1,HM13,HMOX1,HSP90AA1,HSP90B1,LGALS8,LY6E,M6PR,MCFD2,MGLL,MORF4L2,MRPS18B,MSMO1,NCKAP1,NQO1,NR1…
ESR1	Activated	3.211	4.84e-14	1.011	ligand-dependent nuclear receptor	AATF,ABCA3,ABCB11,ABCB9,ABCC3,ABCG2,ABLIM1,ACKR3,ACVR1B,ADCY1,ADD3,AFMID,AGT,AK1,AKT2,ANGPTL2,ANK3,ANO10,ANXA3,ANXA4,AP3B1,APEX1,APOE,AQP3,AQP9,ARAF,ARFGAP1,ARHGEF11,ARHGEF7,ARHGEF9,ARNTL,ARPC5L,ARRB1,ASS1,ATF5,ATG3,ATP11A,ATP2A3,ATP6V1A,BAG1,BAX,BCAS3,BCCIP,BCL2L11,BCL2L2,BCL6,BCLAF1,BECN1,BET1L,BMP4,BRCA2,BRWD1,BYSL,C3,CACNA1D,CALD1,CAMK1,CARM1,CCNC,CCND1,CCND3,CCNE1,CCNG2,CCNI,CCPG1,CD3EAP,CD5…
dexamethasone	Inhibited	-2.883	8.64e-14		chemical drug	ABCB4,ABCC1,ABCC3,ABCC8,ACACA,ACADL,ACADM,ACADS,ACAT1,ACKR3,ACKR4,ACSS2,ACTR3,ADAM12,ADAM9,ADGRG3,ADHFE1,ADM,ADRB2,ADRB3,AGPAT3,AGT,AKAP12,AKAP6,AKIRIN1,ALAS1,ALB,ALDH18A1,ALDH1A1,ALDH1L1,ALDH4A1,ALDH6A1,ALOX5AP,AMIGO2,ANKRD1,ANO1,ANOS1,APOA2,APOA4,APOE,APP,ARG2,ARHGAP17,ARHGDIA,ARHGEF19,ARL4C,ARMC8,ARRB1,ASNS,ATF7IP2,ATP11A,ATP2A2,ATP6V1B2,AUH,AUP1,B2M,B4GALT2,B4GALT4,BAG1,BAK1,BAX,BCKDHA,BCL2L1…
miR-149-3p (and other miRNAs w/seed GGGAGGG)	Activated	6.729	1.12e-13		mature microrna	A1BG,AARS2,ABCC1,ABCE1,ABHD14B,ABLIM2,ABTB2,ACADSB,ACBD4,ACHE,ACIN1,ACKR2,ACOT8,ACPP,ACRBP,ACSF2,ACSF3,ACSS2,ADAM28,ADAMTS4,ADAR,ADGRA1,ADGRA2,ADGRE5,ADGRG3,ADPGK,ADPRHL1,ADRA1A,AGAP2,AGO2,AGPAT3,AGTRAP,AHDC1,AIF1L,AIFM3,AIG1,AK2,AK3,AK7,AKT2,ALAD,ALDH1L1,ALDH4A1,ALDOA,ALPL,AMPH,ANGEL1,ANGPTL2,ANKH,ANKRD40,ANKRD52,ANP32E,AP3S2,AP4S1,APLNR,APMAP,APOC4,ARF5,ARFRP1,ARG2,ARHGAP17,ARHGAP26,ARHGDIA,ARH…
miR-103-3p (and other miRNAs w/seed GCAGCAU)	Inhibited	-3.261	1.86e-13		mature microrna	AADAT,AARS,AATF,ABCA10,ABCF2,ABHD12,ABI3,ABL2,ACER3,ACOX1,ADCY1,ADD1,ADGRA2,ADGRL3,ADNP,AFF4,AGFG1,AGO2,AGO3,AIFM1,AIP,AK2,ALAD,ALDH8A1,ALDOC,AMIGO1,AMMECR1,AMOT,ANGPTL8,ANKIB1,ANKMY2,ANKS6,APOBEC2,AQP11,AREL1,ARF6,ARFIP1,ARHGAP17,ARID2,ARL11,ARL4C,ARMC1,ARMC8,ARPC5L,ASH1L,ATF6,ATP13A4,ATXN7L1,AUH,B3GALT4,BACH2,BAK1,BCAM,BCL2L2,BECN1,BLMH,BMX,BNIP3,BST1,BTG2,C11orf53,C16orf72,C17orf80,C1QB,C20orf…
miR-762 (and other miRNAs w/seed GGGCUGG)	Activated	8.607	1.09e-12		mature microrna	AAGAB,ABCF2,ABHD14B,ABLIM2,ABTB1,ACBD3,ACER3,ACOT4,ACP2,ACSF3,ACSS2,ACTN4,ACVR1B,ADAMTSL2,ADCY10,ADD1,ADGRA2,ADGRG3,AGAP2,AGAP3,AGPAT2,AGPAT3,AGRN,AGXT,AIP,AK2,AK8,AKT2,ALDH3A2,ALDH4A1,ALOXE3,AMMECR1L,AMN,ANKRD40,ANKS6,ANPEP,AP4S1,APEX2,ARCN1,ARFGAP1,ARFGAP2,ARHGAP17,ARHGAP27,ARHGAP4,ARHGDIA,ARHGEF39,ARL4C,ARMC5,ARVCF,ASAP3,ASB14,ATP5F1D,ATXN7L1,B3GALT4,B4GALNT1,B4GALT1,B4GALT2,BAHCC1,BARX2,BCAM,…
XBP1	Activated	6.374	1.53e-12	3.662	transcription regulator	ACACA,ACACB,ALG2,APBB2,APP,ARCN1,ATF6,ATF6B,ATP2A2,BECN1,BET1,BET1L,BHLHA15,BLZF1,CALR,CAT,COG6,COPB1,COPB2,COPZ1,CREB3,CRK,CYP1A2,CYP2E1,DAD1,DDIT3,DDOST,DERL1,DNAJB9,DNAJC1,DNAJC10,DNAJC3,DOLPP1,EDEM1,EDEM2,ERLEC1,ERP29,ERP44,ESR1,FASN,FKBP11,FKBP14,FKBP1B,FKBP2,FKBP7,FN1,GCC1,GIF,GOLGA4,GOLGB1,GOLPH3L,GOPC,HM13,HMOX1,HSP90B1,HSPA13,HYOU1,IRF4,KDELR2,KDELR3,MCFD2,MGAT2,MOGS,NCF1,NOS2,NR1H3,NUCB…
miR-1207-5p (and other miRNAs w/seed GGCAGGG)	Activated	7.816	1.67e-12		mature microrna	A4GALT,ABCA2,ABCB9,ABCC8,ABCF2,ABLIM2,ACAA2,ACBD4,ACBD5,ACPP,ACSF3,ADAMTS10,ADAMTS4,ADAMTS9,ADD1,ADGRA1,ADGRA2,ADGRG3,ADGRG5,AGAP2,AGAP3,AGRN,AHDC1,AIF1L,AIFM3,AIP,AK1,AK8,AKR1A1,AKT2,ALDOA,AMIGO1,AMMECR1,AMOT,ANGEL1,ANKFY1,ANKH,ANKRD13D,ANKRD52,ANPEP,APLNR,APMAP,APOA2,APOA4,AQP8,AREL1,ARF3,ARFGAP1,ARFGAP2,ARHGAP26,ARHGDIB,ARHGEF10,ARHGEF26,ARID3A,ARL11,ARL4C,ARMC5,ARSK,ASAP3,ASRGL1,ATF5,ATF6,ATO…
miR-4640-5p (and other miRNAs w/seed GGGCCAG)	Activated	7.458	2.14e-12		mature microrna	ABCA2,ABCC1,ABHD12,ABLIM3,ABT1,ABTB1,ACADS,ACKR2,ACP2,ACSF3,ACTR3,ACVR1B,ADIRF,ADORA2A,AEN,AFMID,AGAP2,AGAP3,AGBL5,AGPAT3,AGPAT4,ALDH4A1,ALDH9A1,ALDOC,AMN,AMOTL2,ANGEL1,ANKRD1,AP1M2,AP5B1,APOA4,APPBP2,AREL1,ARF3,ARHGAP27,ARHGAP4,ARHGDIB,ARRDC1,ARTN,ATP6V0A1,ATXN7L3B,AURKB,B4GALT1,BAHCC1,BATF2,BCAS1,BGN,BHLHA15,BIN3,BMF,BNIP1,BNIP2,BTF3L4,C11orf49,C11orf86,C15orf39,C16orf70,C19orf24,C19orf66,C2orf…
miR-145-5p (and other miRNAs w/seed UCCAGUU)	Inhibited	-2.202	2.49e-12		mature microrna	AARS,ABCA1,ABCE1,ABHD17C,ACBD3,ACBD5,ACTR3,ACVR1B,ADD3,ADH6,ADPGK,ADRB3,AGFG1,ANKRD28,APCS,APOPT1,APPL1,ARF6,ARHGAP24,ARL11,ARL13B,ARL6IP5,ATF1,BACH2,BAX,BCL10,BIRC2,BLOC1S2,BNIP3,BRCC3,BTF3L4,BZW1,C11orf58,CACNA1D,CAMSAP2,CCDC107,CCDC25,CCDC39,CCDC43,CCDC59,CCDC62,CCL25,CCNL1,CDKAL1,CES1,CFTR,CHAC2,CHP1,CISD2,CITED2,CLCN2,CLEC4G,CNDP2,CP,CRISPLD2,CRKL,CRP,CSNK1G1,CSTF3,DCN,DDR1,DDX31,DENND4B,DER…
miR-6762-5p (and other miRNAs w/seed GGGGCCA)	Activated	9.123	2.61e-12		mature microrna	ABHD14B,ABHD17A,ABHD8,ABLIM3,ACHE,ACIN1,ACKR2,ACSF3,ACTN4,ACTR1B,ACVR1B,ADGRA1,ADGRE5,AGPAT3,AGXT,AHCY,AIF1L,AK2,AKT2,ALOX5AP,AMN,ANGEL1,ANGPTL8,ANKRD13A,ANKRD52,ANKS6,ANO10,AP1M2,APBB2,APMAP,APOA4,APOPT1,ARF3,ARHGEF11,ARHGEF16,ARHGEF37,ARHGEF5,ARID3A,ARL11,ARMC5,ARRB1,ARTN,ASAP3,ASS1,ATOH8,ATP5F1D,ATP6V0A1,ATXN7L3B,B4GALT1,B9D1,BACH2,BAHCC1,BATF2,BCAM,BCAS1,BCKDHB,BCL9L,BIN3,BMF,BRK1,BTBD2,BTBD6…
beta-estradiol	Activated	2.073	7.82e-12		chemical - endogenous mammalian	A2M,A4GALT,AARS,ABCA1,ABCA3,ABCB11,ABCC11,ABCG2,ABHD5,ABLIM1,ACAA1,ACAA2,ACADM,ACADVL,ACKR2,ACKR3,ACOX1,ACOX2,ACP5,ACPP,ACSM3,ACTL6A,ADAMTS4,ADCY1,ADIRF,ADM,ADORA2A,ADRB1,ADRB2,ADRB3,AFF4,AGO2,AGRN,AGT,AGTR1,AIF1,AKAP10,ALB,ALDH18A1,ALDH4A1,ALDH7A1,ALDOA,ANKH,ANKRD12,ANPEP,ANXA3,ANXA4,AP3D1,APAF1,APEX1,APOA4,APOE,APP,ARAF,ARF5,ARG1,ARID5B,ARL4A,ARMT1,ART3,ASB2,ASB9,ASCL1,ASH1L,ATF5,ATP5PB,BACE2,B…
methylprednisolone	Activated	4.134	1.03e-11		chemical drug	A2M,ABAT,ABCB4,ABI1,AHCY,AKR1D1,ALAD,ALAS1,ALDH1A1,ALDH3A2,ANGPTL2,ANPEP,ANXA2,ANXA3,APEX1,APOC4,AQP8,ARG1,ARL4A,ARNTL,ASAH1,ASNS,ASPA,ASS1,ATP2A2,ATP5F1C,ATRN,AZIN1,B2M,B4GALNT1,BAIAP2,C1QB,C1QBP,C9,CACNA1D,CAMK1,CAMK1D,CCND1,CD74,CDH2,CITED2,CLDN3,CLEC4F,CREG1,CREM,CROT,CSNK2A1,CTSC,CTSV,CYB5B,CYC1,CYP1A2,DNPH1,DPYS,DUSP6,DYNLL1,ECE1,EDA,EIF3B,ELOVL5,EPHX1,EPHX2,EPN2,EPO,F3,FAH,FARSA,FBLN5,FBXO…
PPARA	Inhibited	-3.843	1.07e-11	-0.81	ligand-dependent nuclear receptor	AADAC,ABCA1,ABCB4,ACAA1,ACAA2,ACACA,ACADL,ACADM,ACADS,ACADVL,ACAT1,ACAT2,ACOT8,ACOX1,ACSL5,ACSS2,ADRB3,ADTRP,AGXT,AHCY,ALDH3A2,ALDH9A1,ANXA2,APAF1,APCS,APEX1,APOA2,APOA4,APOE,APOM,APP,AQP3,AQP8,AQP9,ARG1,ARHGDIA,ASNS,ASS1,BAX,C1QA,C1QB,C1S,C2,C3,C6,C8A,C9,CAT,CCND1,CCNE1,CEACAM1,CFI,CHAF1B,CIDEC,CPT1A,CPT1B,CPT2,CROT,CS,CSAD,CTH,CTSL,CYB5B,CYBA,CYP1A1,CYP27A1,CYP2B6,CYP51A1,DECR1,DECR2,DHCR7,DYNL…
ERBB2		0.233	2.15e-11		kinase	ABCG2,ABHD5,ACAA2,ADAM12,ADIPOR2,ADORA3,ADRB3,AIMP2,AKT2,ALAD,ALAS1,ALDOC,ANGPTL2,ANXA2,APLP2,ARHGEF5,ATP1B3,ATP6AP2,ATP6V1A,BCKDHB,BCL3,BNIP2,BNIP3,BRIP1,BTG2,C4BPB,CAPZA2,CAVIN2,CBFA2T3,CCL5,CCND1,CCND3,CCNE1,CCNE2,CD82,CDC16,CDC25B,CDC25C,CDC27,CDC37L1,CDC40,CDC42,CDC42BPG,CDC42EP3,CDC45,CDC7,CDCP1,CDH11,CDH2,CDKN2B,CDKN3,CDT1,CES1,CHCHD10,CHD1L,CHD6,CHD7,CHEK1,CHRNE,CHST10,CHUK,CIDEC,CKS1B,CL…
ciprofloxacin		-1.781	2.38e-11		chemical drug	ABCB6,ACAA1,ACSL5,AP5Z1,APP,ASAH1,ATP5F1A,ATP5F1C,ATP6V1A,ATP6V1B2,ATP6V1C1,ATP6V1D,ATP6V1E1,B4GALNT1,BMP4,CD86,CPD,CTSA,CTSD,CTSV,DNAJC13,DNAJC3,EPO,GBA,GLUD1,GRN,GUSB,HSPA9,HSPD1,IGF1R,IMPAD1,ITGA9,ITGAL,ITM2C,LDLR,LGMN,LMTK2,MFGE8,MMP2,MPP1,MSR1,MTHFD1L,MYBBP1A,MYOF,NIFK,NRCAM,PLXNB2,RAB11FIP1,RBM28,RPL10A,RPL7A,RPS18,RUVBL1,SEMA4D,SHMT2,SLC2A6,SPP1,SRPRA,STAB1,STXBP1,TEX264,TLR7,TTYH3,TUFM,VIM
MYC	Activated	6.033	2.72e-11		transcription regulator	ABCA1,ABCA2,ABCA7,ABCB9,ABCC1,ABCC3,ABCD1,ABCE1,ABCF2,ABCF3,ACACA,ACAT1,ACOT12,ACSS1,ACTN4,ADD1,ADM,AHCY,AIMP2,AK2,AKAP12,ALB,ALDH18A1,ALDOA,AMD1,ANKRD17,ANXA4,ANXA6,APEX1,APP,ARAF,ARF3,ARG1,ARHGEF7,ARL6IP1,ASCL1,ASNS,ASS1,ATF2,ATP13A2,AURKB,AXIN1,AXL,B4GALT7,BAG1,BAX,BCKDHB,BCL6,BIRC2,BZW2,C1QBP,CANX,CAST,CCND1,CCND3,CCNE1,CCNE2,CCNG2,CCT3,CD151,CD274,CD86,CDC25B,CDC25C,CDC34,CDH2,CDK7,CDKN2B,CH…
miR-3473b (and other miRNAs w/seed GGCUGGA)	Activated	5.119	6.4e-11		mature microrna	AARS,ABCA3,ABCD1,ABCF2,ACBD3,ACIN1,ACP2,ACPP,ADAR,ADAT1,ADCY10,ADRB1,ADSSL1,AGAP2,AGO2,AGO3,AGPAT4,AGTRAP,AKT2,ALDH4A1,ALOXE3,AMOTL2,ANKRD52,AP5B1,APAF1,APOC4,APOPT1,ARAF,ARFGAP1,ARHGAP17,ARHGAP30,ARHGAP4,ARHGDIA,ARHGEF39,ARMC1,ARRDC2,ARVCF,ASAP3,ASB8,ASPA,ASRGL1,ATF2,ATOH8,ATP2B4,ATP5F1D,ATXN7L1,AVEN,B3GAT2,B3GNT3,B9D1,BATF3,BCL6,BGN,BMX,BNIP1,BST1,BTG2,C11orf49,C12orf43,C16orf54,C21orf2,C7orf49…
ATF4		1.315	7.12e-11		transcription regulator	AARS,ABCA1,ABCG2,ANGPTL3,ANKRD1,APEX1,ARHGAP24,ASNS,ATF5,CALR,CANX,CARS,CEBPG,CHAC1,CPOX,CPT1A,CTH,CYP27A1,DDIT3,EIF2S2,EIF4EBP1,ERO1A,FASN,FGF21,FYN,GARS,GCH1,GHITM,GRB10,HSP90B1,IARS,IGFBP2,IGFBP5,IGFBP7,IHH,KLF9,LARS,MARS,MED13L,MGST1,MID1IP1,MRPS7,MTHFD2,NDRG1,NID2,NR1H3,NUPR1,OSMR,PCK1,PCK2,PHGDH,PPARG,PRKDC,PRKN,PSAT1,PSEN1,PSPH,PTX3,PYCR1,RBPJ,SARS,SEL1L,SHMT2,SLC1A4,SLC1A5,SLC38A2,SLC38A3…
miR-423-5p (and other miRNAs w/seed GAGGGGC)	Activated	7.474	8.61e-11		mature microrna	AARS,AARS2,ABCB9,ABCF2,ABHD12,ABHD16A,ABHD17A,ABLIM2,ACACA,ACADS,ACHE,ACKR4,ACSF3,ACVR1B,ADAMTS10,ADAMTS7,ADAMTS9,ADAMTSL2,ADAR,ADD1,ADGRA1,ADH6,ADIRF,AGAP2,AGAP3,AGPAT3,AGPAT4,AGXT2,AHDC1,AK2,AKT2,ALAD,ALDH1L1,ALDH4A1,ALDOC,ALOXE3,ANGPTL2,ANGPTL8,ANKRD52,ANKS6,ANPEP,AP1M2,APEX1,ARF3,ARFGAP2,ARHGAP17,ARHGAP27,ARHGAP4,ARHGAP44,ARHGDIA,ARHGEF37,ARHGEF7,ARID5B,ARL11,ASB14,ASB2,ATG4D,ATP11B,ATP11C,AT…
ONECUT1		-1.346	9.74e-11		transcription regulator	A1BG,ABCB11,ABCB8,ABL2,ACACB,ACPP,ACSS3,AGTR1,ALDH5A1,AMBP,AMT,ANKZF1,APCS,APIP,APOH,ARMT1,ATG101,BCKDHA,BUD23,C14orf119,C1S,C2,C8G,CACNA1D,CASP2,CCDC198,CFI,CLNS1A,COL5A3,COPB2,COX7A2L,CYP51A1,DDB2,EED,EHF,ELOA,F9,FADS3,FAM117A,FASN,FOXA2,FOXA3,GBF1,GJB1,GRB2,GSTA4,GTF2E1,GUF1,HABP2,HMGCR,HNF1B,HNRNPA2B1,HNRNPR,HSD17B4,HTR2B,IRF6,ITGAV,ITIH1,KAT7,KATNBL1,KLF3,LRRC59,LSG1,MAP2K5,MDH1,MGST3,MYOF,N…
miR-6795-5p (and other miRNAs w/seed GGGGGGA)	Activated	5.217	1.13e-10		mature microrna	ABCA2,ABCB8,ABHD8,ABTB1,ABTB2,ACACA,ACIN1,ACSF3,ACTR3,ACTRT3,ADAMTS10,ADAMTSL2,ADPRHL1,ADRB2,AEN,AGPAT3,AGPAT4,AK7,AK8,AKAP6,ALPL,AMT,ANGEL1,ANGPTL2,ANGPTL6,ANKRD40,ANKRD52,ANO8,AP3M1,APLNR,APOC4,APPBP2,AQP9,ARF3,ARF6,ARHGAP17,ARHGAP27,ARHGAP33,ARHGDIA,ARHGEF25,ARHGEF9,ARID3A,ARL4C,ARVCF,ASB14,ATP13A1,ATP2A3,ATP2B4,ATP5F1D,ATP5MF,ATP9A,ATXN1,ATXN7L1,ATXN7L3,AXIN1,B4GALT1,B4GALT2,BAHCC1,BAK1,BANF2…
NFE2L2	Activated	2.231	1.68e-10		transcription regulator	ABCB11,ABCB4,ABCC1,ABCC3,ABCG2,ACSL5,AGPAT3,AKR1A1,ALAS1,ALDOA,AOX1,APCS,APOA4,APPBP2,B4GALNT1,BNIP3,CA11,CAT,CCL5,CCT3,CCT7,CD86,CD8B,CDC34,CHORDC1,CLPTM1L,COL4A2,COPS5,CREG1,CTSD,CXCL10,CYP4A22,DAD1,DDIT3,DDX50,DHCR7,DNAJB5,DNAJC3,DYNLL1,EIF2S1,EIF3E,EIF3G,EIF4G2,ENTPD5,EPAS1,EPHB4,EPHX1,ERP29,ESD,ETV6,FABP1,FN1,FOXO3,FXYD1,G6PD,GADD45G,GAS2,GBE1,GCLC,GCLM,GHR,GNA14,GNAI2,GPX3,GSPT1,GSR,GSTA4,G…
CD3	Activated	2.256	1.94e-10		complex	AARS,ACADS,ACPP,ACTN4,ACTR3,AIMP1,ALAS1,AQP3,ARHGDIB,ATF2,ATP11B,ATP5F1C,BATF,BCL2L11,BCL6,BECN1,BRK1,BZW1,C2,CALM1 (includes others),CCL22,CCL5,CCND1,CCND3,CCNE1,CCR2,CCR4,CCR5,CCR6,CD2,CD274,CD28,CD3E,CD4,CD40LG,CD5,CD74,CD83,CD86,CD8A,CD8B,CDK7,CEACAM1,CKS1B,CLIP1,CNIH4,COPB2,CORO1A,COX5A,CRB1,CREM,CS,CSTF2,CTSW,CXCL10,CXCR3,CXCR6,CYBA,CYC1,DAD1,DDT,DPYSL5,DUSP2,DYRK1A,E2F4,EBP,EIF4A3,EIF4E,ET…
miR-185-3p (and other miRNAs w/seed GGGGCUG)	Activated	10.201	2.47e-10		mature microrna	A4GALT,AAGAB,ABI3,ABTB1,ACACA,ACSF3,ACSS2,ACTN4,ACTR1B,ACVR1B,ADAMTSL2,ADCY10,ADD1,ADGRA1,ADH6,AEN,AGAP2,AGAP3,AGO2,AGPAT3,AGPAT4,AGRN,AIF1L,AIFM1,AIP,AK2,AK8,AKAP10,AKT2,ALDH4A1,AMOTL2,ANGPTL2,ANGPTL8,ANKRD52,ANKS6,ANO10,ANO8,ANPEP,APEX2,APOC4,APOPT1,AQP3,ARFGAP1,ARFGAP2,ARFGEF3,ARHGAP17,ARHGAP27,ARHGAP4,ARHGDIA,ARHGEF39,ARHGEF9,ARTN,ASAP3,ATG4D,ATOH8,ATP11A,ATP13A1,ATP5F1D,B4GALNT1,B4GALT2,B4GA…
miR-27a-3p (and other miRNAs w/seed UCACAGU)	Inhibited	-2.42	3.46e-10		mature microrna	ABCA1,ABHD17C,ABHD5,ACVR1C,ADAMTS10,AFF4,AGFG1,AGO2,AGPAT3,AHSG,AIF1L,AK2,AKAP7,AKIRIN1,ALDH4A1,AMD1,ANK3,ANKRD40,AOX1,APEX1,APOO,APPBP2,AQP11,ARF3,ARHGEF26,ARID2,ARL13B,ARMT1,ASAH1,ASPA,ATP23,ATP5MC3,ATP6V1A,ATXN10,B3GAT2,B9D1,BAK1,BAX,BCL3,BEND7,BICC1,BNIP3,BRWD3,BTG2,C12orf73,C1orf52,C22orf39,C2CD2,CACNA2D3,CACYBP,CALD1,CAPSL,CAPZA1,CCDC28B,CCNC,CCNJ,CCNK,CD28,CDH11,CDH5,CDIP1,CDK18,CEP57L1,CF…
miR-296-5p (miRNAs w/seed GGGCCCC)	Activated	8.553	3.6e-10		mature microrna	AARS2,ABCF2,ABHD17A,ABHD8,ACHE,ACSF3,ADAM33,ADAMTS10,ADAMTSL2,ADCK5,ADD1,ADGRA1,ADGRG5,ADORA2A,ADPRHL1,AGK,AGPAT4,AIF1L,AKT2,ALAD,ALDH4A1,AMIGO1,AMMECR1L,AMN,ANGEL1,AP3S2,APOPT1,ARFGAP1,ARFRP1,ARHGAP33,ARHGEF19,ARHGEF9,ARID3A,ARID5B,ARMC5,ASB2,ATF7IP2,ATG2B,ATG4D,ATOH8,ATP2A3,ATXN7L3,AXIN1,B3GALT4,BAHCC1,BAX,BCL2L2,BCL3,BCL9L,BET1,BET1L,BMF,BSG,BTBD2,C19orf24,C1orf116,C1orf198,C2orf72,CACNB1,CACN…
miR-30c-5p (and other miRNAs w/seed GUAAACA)	Inhibited	-4.48	4.79e-10		mature microrna	ADAM12,ADAM28,ADAM9,ADCY10,ADO,ADPGK,ADRB2,AGO2,AKAP10,AMOTL2,ANKRD17,ANPEP,AP4E1,ARF4,ARL4A,ARL4C,ASB2,ATAD2B,ATF1,ATP2A2,AVEN,AZIN1,B4GALT4,BCAP29,BCL10,BCL11B,BCL2L11,BCL6,BECN1,BEND7,BRWD3,BTBD10,C1orf131,C1orf174,C3orf38,C4orf19,C7orf31,C7orf43,C9orf72,CALU,CAMLG,CAPN5,CAPZA1,CARS,CAT,CCDC117,CCDC43,CCL16,CCNE2,CCNK,CDC37L1,CDC7,CDCP1,CELF4,CENPQ,CEP72,CEP76,CFDP1,CFL2,CHD1,CHD7,CHL1,CHORDC1…
miR-1237-5p (and other miRNAs w/seed GGGGGCG)	Activated	9.379	4.89e-10		mature microrna	ABCB9,ABCC1,ABHD17A,ABHD8,ABLIM1,ABT1,ABTB1,ABTB2,ACBD4,ACKR2,ACPP,ACSS1,ADAM33,ADAMTS7,ADAMTSL2,ADAR,ADAT1,ADIRF,AGAP2,AGK,AGPAT3,AGRN,AGTRAP,AK8,ALDH1L2,ALDH4A1,ALDOA,AMFR,AMN,AMOTL2,ANGPTL2,ANKRD52,ANO1,ANO8,ANPEP,AP3D1,APOC4,ARFGAP1,ARFGAP2,ARG1,ARHGAP17,ARHGAP33,ARHGAP44,ARHGEF11,ASCL1,ATP11A,ATP13A1,ATP2A3,ATP5F1D,ATXN7L3,ATXN7L3B,AURKB,AXIN1,B3GNT3,B4GALT1,B4GALT2,BAHCC1,BAK1,BAX,BCAM,BCAS…
miR-6815-5p (and other miRNAs w/seed AGGUGGC)	Activated	2.168	6.28e-10		mature microrna	ACER3,ACOXL,ACTR1B,ADCY10,ADD1,ADH6,AFF4,AGFG1,AIFM3,AK2,AMOT,AMT,ANKFY1,AP3S2,APBB2,APMAP,APOA4,APPL1,AQP9,ARF3,ARFGAP1,ARHGAP10,ARHGAP27,ARHGDIB,ARL6IP5,ARRB1,ATMIN,ATP5F1D,ATP8B3,ATP9A,ATXN7L1,ATXN7L3,B4GALT1,B9D1,BANF2,BCL10,BET1L,BMF,BRMS1,BTBD2,BTBD6,C11orf49,C12orf75,C16orf54,C17orf80,C19orf24,C1orf116,C1orf198,C1QTNF1,C20orf27,C2CD2,C3orf22,CACNB1,CACNG4,CAPN6,CCDC198,CCDC25,CCDC43,CCDC47…
miR-6846-5p (and other miRNAs w/seed GGGGGCU)	Activated	8.574	6.6e-10		mature microrna	ABI3,ABT1,ABTB1,ABTB2,ACBD4,ACKR2,ACPP,ACSF3,ACSS1,ACVR1B,ADAM33,ADAMTSL2,ADGRG3,ADIRF,AGAP2,AGK,AGPAT3,AGRN,AGTRAP,AIP,AK8,ALDH4A1,ALDOA,AMMECR1,AMN,AMOTL2,ANGPTL2,ANKRD52,ANKS6,ANO1,ANO8,ANPEP,AP3D1,APEX1,APOC4,AQP3,ARAF,ARFGAP1,ARFGAP2,ARG1,ARHGAP17,ARHGAP26,ARHGAP33,ARHGAP4,ARHGDIA,ARHGEF12,ARPC3,ARTN,ASAP3,ASCL1,ATG4D,ATOH8,ATP13A1,ATP13A2,ATP2A3,ATP5F1D,ATXN7L1,ATXN7L3,AURKB,B3GNT3,BAHCC1,B…
miR-3594-5p (and other miRNAs w/seed CCAGGGC)	Activated	7.183	7.06e-10		mature microrna	ABAT,ABCA7,ABCF2,ABLIM2,ACACB,ACADS,ACADVL,ACSS1,ACTN4,ACTR1B,ACTRT3,ADAMTS10,ADAMTS4,ADAT1,ADCY10,ADGRG3,ADGRG5,ADH4,ADO,ADSSL1,AGK,AIF1L,AKIRIN1,ALAD,ALS2CL,AMIGO1,ANGEL1,ANGPTL2,ANKRD35,ANKRD52,ANKS6,ANXA6,AP4S1,APAF1,APOBR,APOPT1,AQP3,ARFGEF3,ARFRP1,ARHGAP10,ARHGAP27,ARHGAP30,ARHGAP4,ARHGAP45,ARHGEF7,ARID3A,ARL2,ARL4C,ARPC3,ARRDC1,ARVCF,ASCL1,ASGR2,ATG101,ATP6V0A1,ATXN7L3B,B4GALT1,BATF2,BCAP2…
miR-101-3p (and other miRNAs w/seed ACAGUAC)	Inhibited	-4.16	7.59e-10		mature microrna	ABHD17C,ACAD9,ADAMTS10,ADRB1,AGFG1,ANKRD11,ANKRD17,ANXA2,AP3D1,APAF1,APP,ARHGAP17,ARHGEF10,ARL4C,ATG4D,ATP13A4,ATXN1,B3GALNT2,BBS2,BCL2L11,BCL9,BEGAIN,BICC1,BNIP2,BZW2,C1orf52,C3orf38,C7orf49,C9orf72,CALD1,CAMKK1,CARNMT1,CBFA2T2,CCDC152,CCNC,CCNJ,CD86,CDC42SE2,CDH11,CDH5,CDK8,CDYL,CERS2,CHAC2,CNOT11,CNRIP1,CNTF,COTL1,CRYZ,CSRP2,DCLRE1B,DDAH1,DDX3X,DEF8,DERL2,DESI2,DHTKD1,DIMT1,DNAJC2,DSTYK,DYNC1L…
miR-4671-3p (miRNAs w/seed UAGUGCA)		-1.461	7.85e-10		mature microrna	ABCE1,ABHD18,ACADSB,ACBD3,ACBD5,ACSM5,ADAM12,ADAM9,AGPAT3,AK1,AKAP10,ALDH3A2,APPL1,AQP9,ARFGEF1,ARHGEF12,ARHGEF26,ARID5B,ARL4A,ARMT1,ASB4,AVIL,B3GAT2,BACH2,BCAP29,BLZF1,BNIP1,C12orf65,C12orf75,C16orf70,C1S,C9orf78,CA13,CACYBP,CALM1 (includes others),CCND3,CCNE2,CDIP1,CDK19,CDK2AP2,CENPBD1,CHST1,CISD2,CLIC5,CLIP1,CMYA5,CNOT6L,CPPED1,CPT1A,CSGALNACT2,CYP2U1,DARS,DDX6,DEDD,DENND1A,DEPP1,DGKH,DHRS12,…
miR-548av-3p (miRNAs w/seed AAACUGC)	Inhibited	-4.95	1.2e-09		mature microrna	ABI1,ACADM,ACSM5,ADSS,AGO2,AKIRIN1,AMMECR1,ARMC8,ARMT1,ATF1,ATF2,B4GALT4,BAG4,BCAP29,BCL11B,BTF3L4,C1orf131,C2orf69,C9orf40,CANX,CASP2,CBLL1,CCNYL1,CCSER2,CD164,CD46,CD72,CDC42SE2,CDC7,CDKL4,CEP44,CHORDC1,CNTN4,COMMD2,COMMD8,CTBP2,CTDSPL2,CTSZ,CXorf57,DDX46,DERL2,DHFR,DHX15,DIRAS3,DNAJB14,DNAJC7,DPY19L4,DYM,DYRK1A,ECT2L,EDNRA,EEF1A1,EIF3J,ELMOD3,ERH,EXOC1,EZH2,FAM169A,FAM3C,FBRSL1,FBXL3,FEN1,FLI1…
miR-3194-5p (miRNAs w/seed GCCAGCC)	Activated	3.232	1.22e-09		mature microrna	ABCA2,ABCA7,ABCB9,ABCC11,ABLIM1,ACP5,ADGRA2,ADORA2A,ADPGK,ADRA1A,AGMAT,ALDOA,AMIGO1,ANKMY2,AP3S2,ARFRP1,ARG1,ARHGEF19,ARPC2,ASS1,B2M,B3GNT3,B4GALT2,BCAS1,BMF,BTG2,C12orf43,C15orf39,C16orf70,C1orf115,C21orf2,C4orf19,CACNB3,CALM1 (includes others),CAMKK1,CBX7,CCDC125,CCDC157,CCDC32,CCDC88B,CCDC9B,CCL22,CCNB1IP1,CCSAP,CCT7,CD4,CDCP1,CDIPT,CDK18,CENPBD1,CENPM,CEP72,CERKL,CFAP97,CHCHD4,CHST13,CIITA,CK…
miR-4283 (miRNAs w/seed GGGGCUC)	Activated	10.696	1.35e-09		mature microrna	AARS,ABCD1,ABHD8,ABI3,ABTB1,ACVR1B,ADAM28,ADAMTS10,ADCY10,ADH6,ADIPOR2,ADORA2A,AEN,AGPAT3,AGPAT4,AGXT2,AHDC1,AIF1L,AIFM1,AK1,AKAP12,ALDOC,AMOTL2,ANGEL1,ANGPTL2,ANKRD13D,AP4S1,APLP1,ARAF,ARHGAP17,ARHGAP33,ARID3A,ARMC5,ARTN,ASAP3,ATOH8,ATP5MF,ATXN7L1,B3GNT3,B4GALT2,BAZ1B,BCAP31,BHLHA15,BMF,C1orf115,C1orf123,C1QA,C1QC,C1QTNF1,C7orf31,CACNB1,CASTOR1,CCDC102A,CCDC134,CCDC151,CCDC157,CCDC62,CCDC69,CCDC…
miR-6825-5p (and other miRNAs w/seed GGGGAGG)	Activated	8.37	1.58e-09		mature microrna	A1BG,A4GALT,ABCB9,ABHD12,ABTB2,ACACA,ACBD4,ACHE,ACKR2,ACSF3,ACSS2,ACTN4,ACVR1B,ADAM28,ADAMTS7,ADAMTSL2,ADGRA2,ADM,ADRA1A,ADRB3,AGAP2,AGO2,AGRN,AGTRAP,AIF1L,AIFM1,AIG1,AK7,AKAP10,AKT2,ALOXE3,ALPL,AMN,ANGEL1,ANGPTL2,ANKFY1,ANKRD52,ANKS6,ANPEP,ANXA6,AP3S2,APLNR,APLP1,APOBR,ARF3,ARF5,ARFRP1,ARHGAP17,ARHGAP26,ARHGAP9,ARHGDIA,ARHGEF11,ARHGEF16,ARHGEF19,ARPC3,ARRB1,ASB8,ASMTL,ASPA,ASRGL1,ATF7IP2,ATOH8,A…
miR-6721-5p (miRNAs w/seed GGGCAGG)	Activated	8.897	1.82e-09		mature microrna	ABCA2,ABCB9,ABCC1,ABCC8,ABCF2,ABHD12,ABT1,ACBD5,ACER3,ACP5,ACPP,ACSF2,ADAMTS10,ADAMTS4,ADAMTS9,ADGRA1,ADGRG3,AGAP2,AGK,AHDC1,AIF1L,AIP,AK1,AK8,AKT2,ALDOA,ALDOC,ALKBH6,AMPH,AMT,ANKFY1,ANKRD13D,ANKRD52,ANKS6,AP5B1,APOA4,APOC4,AQP9,AREL1,ARF3,ARFGAP2,ARFRP1,ARHGEF7,ARID3A,ARL4C,ARRDC1,ASB2,ASGR2,ATOH8,ATP13A1,ATP2B4,ATP6V0A1,ATP6V1D,ATXN7L3,ATXN7L3B,AURKB,B4GALNT1,B4GALT4,BAHCC1,BCAM,BCAS3,BCL2L2,BC…
miR-1249-5p (and other miRNAs w/seed GGAGGGA)	Activated	7.168	1.84e-09		mature microrna	AARS,ABCA10,ABCB9,ABCF2,ABHD14B,ABLIM3,ABTB1,ABTB2,ACAD8,ACBD4,ACKR2,ACP2,ACPP,ACSF2,ACSM5,ADAMTS10,ADAR,ADCY7,ADD1,ADGRE5,ADPRM,ADRA1A,ADRB3,AGAP2,AGAP3,AGO2,AGPAT3,AGXT,AHCY,AHDC1,AIF1L,AK7,ALDH4A1,ALPL,ANGEL1,ANGPTL2,ANKRD40,ANKRD52,AP1M2,AP3S2,APLNR,APOC4,ARAF,ARF3,ARFRP1,ARG2,ARHGAP17,ARHGAP33,ARHGAP45,ARHGDIB,ARHGEF11,ARPC2,ARPC3,ARRB1,ARSK,ASB2,ATF5,ATOH8,ATP11A,ATP6V0A1,ATXN7L3,ATXN7L3B,A…
miR-4755-3p (miRNAs w/seed GCCAGGC)	Activated	3.54	1.97e-09		mature microrna	ABCB9,ABHD14B,ABT1,ACACB,ACAD9,ACADSB,ACBD5,ACER3,ACKR2,ACOXL,ACSS3,ADAMTS4,ADCY7,ADGRL3,ADIRF,AEN,AFMID,AGMAT,AGT,AGXT,AHCY,ALDH1L1,ALDH4A1,AMIGO1,AMN,ANGEL1,ANKRD29,ANKRD52,ANPEP,ANXA2,AP3B1,AP4S1,APLNR,ARG2,ARHGAP4,ARHGDIA,ARHGEF10L,ARHGEF19,ARMC5,ARRDC1,ARSK,ARVCF,ATF7IP2,ATG16L2,ATP11C,ATP8B3,ATXN7L3,B4GALT2,B4GALT4,BBS2,BCAP31,BCKDHA,BCL2L2,BHLHA15,BIN3,BMF,C15orf39,C19orf24,C1orf115,C1orf2…
miR-1-3p (and other miRNAs w/seed GGAAUGU)	Inhibited	-3.715	2.85e-09		mature microrna	ABCB8,ABHD3,ACOT4,ADAM12,ADAR,ADPGK,AGMAT,AGRN,AIF1L,AKAP12,ALG2,AMT,ANKIB1,ANKMY2,ANKRD29,ANP32E,ANPEP,ANXA13,ANXA2,ANXA4,AP3B1,AP3D1,ARCN1,ARF3,ARF4,ARFIP1,ARG2,ARID2,ARPC3,ASRGL1,ATP6V0A1,ATP6V1A,ATP6V1B2,AXL,AZIN1,BACH2,BAG4,BCKDHB,BET1,BTAF1,C1GALT1,C2orf69,C5orf51,C7orf43,CALM1 (includes others),CAND1,CAPZA1,CARMIL1,CASK,CCDC107,CCNC,CCSAP,CD164,CDC42,CDCP1,CDKN2B,CEACAM1,CEP44,CERS2,CHSY1,…
miR-491-5p (and other miRNAs w/seed GUGGGGA)	Activated	6.111	2.86e-09		mature microrna	ABCB8,ABCE1,ABHD14B,ABHD8,ABL2,ABLIM2,ABT1,ACAA2,ACBD4,ACPP,ACSF2,ACSF3,ACSM1,ACSS1,ACVR1B,ADD1,ADH6,ADHFE1,ADNP2,ADRB3,AEN,AGAP2,AGRN,AIF1L,AIFM1,AKT2,ALDH18A1,AMD1,AMIGO1,ANAPC13,ANGEL1,ANGPTL2,ANKRD52,ANO10,AP3D1,APOC4,APOPT1,AQP3,ARAF,ARF3,ARFGAP2,ARFGEF3,ARHGAP15,ARHGAP26,ARHGAP27,ARHGAP33,ARHGAP9,ARHGDIB,ARHGEF11,ARHGEF16,ARHGEF19,ARID3A,ARL13B,ARL4A,ARRB1,ASGR2,ATF5,ATOH8,ATP11A,ATP13A1,AT…
miR-22-3p (miRNAs w/seed AGCUGCC)		0.13	3.33e-09		mature microrna	AAGAB,ABCC11,ABHD3,ABI3,ACACA,ACADS,ACER3,ACLY,ACOT4,ACVR1B,ADAM12,ADAM33,ADCY7,ADGRE5,AGBL5,AIMP1,AK2,AKR1A1,ALOXE3,AMFR,AMMECR1L,AMPH,ANKRD13A,ANP32E,ANXA13,APBB2,AQP9,ARHGAP17,ARHGAP4,ARHGEF12,ARHGEF26,ARL6IP5,ARRB1,ARRDC2,ARVCF,ASCL1,ASS1,ATOH8,ATP6V1A,ATXN7L3,B4GALT2,BATF3,BAX,BCL9,BCL9L,BHLHA15,BLK,BMF,BRWD3,BTBD10,BTF3,C14orf119,C15orf39,C1orf115,C1orf122,C1orf123,C2orf72,C7orf49,CARMIL1,C…
miR-105-5p (and other miRNAs w/seed CAAAUGC)	Inhibited	-3.448	3.95e-09		mature microrna	ACADM,ACER3,AGFG1,ALG5,AMDHD1,ANXA13,AP3M1,ARL13B,ARTN,ATF1,AVEN,B2M,B4GALT4,BNIP2,BPHL,BTBD1,BTF3L4,C12orf43,C7orf57,CD274,CD40LG,CDC5L,CHCHD1,CISD1,CISD2,CITED2,COIL,COPS4,COX8A,CRYL1,CRYZ,CYP51A1,DESI2,DIRAS2,DIRAS3,DNAJC8,DPH6,DUSP6,E2F6,EEF1A1,EIF4G2,EME1,EXOC1,EXOG,EXOSC7,FAM103A1,FANK1,FASTKD2,FCER1A,FECH,FYB2,G3BP1,GDPD5,GEMIN6,GIPC2,GLDC,GNPDA2,GOLT1B,GON7,GOT2,GPAM,GPR137C,GRK4,H3F3A/H3…
TGFB1		-0.635	3.99e-09	-1.329	growth factor	ABCA1,ABCD1,ABCE1,ABCG2,ABLIM3,ACAA2,ACKR2,ACLY,ACPP,ACSL3,ACSM3,ACSS1,ADAM12,ADAMTS12,ADAMTS4,ADGRA1,ADI1,ADM,AIF1L,AK1,ALB,ALDH18A1,ALDH3A2,ALDH5A1,ALOX5AP,AMD1,AMOTL2,ANKH,ANKLE2,ANKRD1,ANPEP,ANXA2,APLNR,APOE,APP,AQP11,AQP8,AQP9,ARF4,ARG1,ARHGEF19,ARID5B,ARL4A,ARPC2,ASGR2,ASNS,ASS1,ATXN1,AXL,B2M,B4GAT1,BAX,BCL2L11,BCL3,BCL6,BECN1,BGN,BMF,BMP4,BRIP1,BSG,BUD31,C1QA,C1QB,C1QC,C1S,C2,C3,C3AR1,C4BP…
miR-128-1-5p (and other miRNAs w/seed GGGGCCG)	Activated	8.981	5.28e-09		mature microrna	ABHD14B,ABHD17A,ABHD8,ACBD4,ACHE,ACIN1,ACSF3,ACTN4,ADGRE5,ADRB3,AHCY,AIF1L,AKT2,ALKBH6,ALOX5AP,AMN,ANGPTL8,ANKRD13A,ANO10,ANPEP,APOA4,ARF3,ARHGEF11,ARHGEF16,ARHGEF5,ARID3A,ARRB1,ASAP3,ATP5F1D,B9D1,BACH2,BAHCC1,BCAM,BCAS1,BCL7A,BCL9L,BMF,BRK1,BSG,BTBD2,BTBD6,C11orf49,C15orf39,C20orf27,C21orf2,C22orf39,C2CD2,C7orf43,CACNG4,CALM1 (includes others),CAPN5,CARM1,CATSPERG,CBFA2T2,CBFA2T3,CBX6,CCDC107,CC…
miR-199a-5p (and other miRNAs w/seed CCAGUGU)	Inhibited	-2.209	6.82e-09		mature microrna	AADAT,ABCC1,ABHD17C,ABL2,ACHE,ACP4,ACVR1B,ADD3,AKAP6,AKAP7,ALOX5AP,ANGEL1,ANK3,ANO10,AOC1,APLNR,APMAP,APPBP2,AQP11,ARF6,ARHGAP17,ARHGEF10,ARHGEF28,ARHGEF39,ARL14EP,ARL4A,ART3,ART4,ASRGL1,ATG4D,ATP13A2,ATP1B3,ATP6V1C2,ATP6V1D,ATP9A,ATXN7L1,B4GALT4,B4GAT1,BAG1,BCAM,BCAP29,BECN1,BEND3,BEND7,BGN,BICC1,BPIFC,C10orf128,C11orf54,C1GALT1,C3,C7orf49,CALD1,CARHSP1,CARNMT1,CAT,CCDC152,CCDC32,CCDC43,CCNJ,CCN…
miR-6085 (and other miRNAs w/seed AGGGGCU)	Activated	6.08	7.06e-09		mature microrna	AARS,ABCA2,ABCD1,ABCF2,ABHD17A,ACAD9,ACADVL,ACBD3,ACSF3,ACTN4,ACTR1B,ACVR1B,ADAMTS10,ADAMTSL2,ADD1,ADD3,ADGRA1,AGAP3,AGPAT2,AGPAT3,AGXT2,AK2,ALDH4A1,ALOXE3,AMMECR1,AMT,ANGPTL2,ANKRD52,ANPEP,AP5B1,APEX1,APEX2,APP,AQP3,ARFGAP2,ARHGAP17,ARHGDIA,ARHGEF39,ARTN,ASB2,ATG4D,ATL3,ATP11B,ATP2A3,ATP5MF,ATXN7L1,BATF2,BCAP31,BCAS3,BCKDHA,BCKDHB,BCL6,BET1,BGN,BHLHA15,BTBD19,BTF3,C1orf123,C1QTNF1,C1QTNF7,C2orf7…
miR-486-3p (and other miRNAs w/seed GGGGCAG)	Activated	8.901	7.24e-09		mature microrna	A4GALT,ABCA1,ABCB9,ABCF2,ABCF3,ABHD12,ABHD17A,ABLIM1,ABT1,ACER3,ACPP,ACSF3,ACSS1,ACSS2,ADAMTS4,ADAMTS9,ADCY10,ADD1,ADGRA1,ADGRG3,ADH6,ADI1,ADIRF,ADPRHL1,AGK,AGPAT3,AGRN,AHDC1,AIF1L,AK8,ALDOA,ALKBH6,AMFR,AMIGO1,AMOT,ANGEL1,ANKRD52,ANKS6,AP5B1,APEX2,APLNR,AQP3,ARF3,ARFGAP1,ARFGAP2,ARFRP1,ARHGAP24,ARHGAP33,ARHGEF9,ARL4C,ARMT1,ARVCF,ASB14,ASH1L,ATP5F1D,ATP6V1E1,ATXN7L3,ATXN7L3B,AURKB,BAHCC1,BAIAP2,BA…
miR-5107-3p (and other miRNAs w/seed AACCUGU)	Inhibited	-2.467	8.71e-09		mature microrna	ABHD14B,ACAD9,ACBD3,ACER3,ACKR2,ACSM5,AIMP1,AMPH,ANKH,ANKMY2,ANKRD12,ANKRD40,ARID2,ARL4A,ARL8B,ARMT1,ASAH1,ATF1,ATP5PB,B3GAT2,BST1,BTAF1,C2CD2,C6orf89,C7orf49,CAND1,CCDC32,CCDC59,CCDC6,CCL22,CCNG2,CCSAP,CDIP1,CEP76,CHL1,CHP1,CHRDL1,CNIH1,COLGALT2,COPS5,COX5A,CREB3L2,CRKL,CYP4V2,DCAF17,DCTN4,DNAJA3,DNAJB14,DPM1,DYM,EBF1,EDRF1,EPB41L2,EPSTI1,FAM104A,FAM20B,FAM219B,FAM49A,FAM81A,FKTN,FYTTD1,GDA,GLYA…
gentamicin	Activated	5.958	8.75e-09		chemical drug	ABAT,ACAA1,ACADM,ACADSB,ACSL3,ACSM3,ALAD,ALDH1A1,ALPL,APCS,APEX1,ARF6,ASNSD1,ATP6V1D,AZIN1,BAX,BTG2,CA4,CALR,CAND1,CAPZA1,CCNL1,CDC34,CHORDC1,CPQ,CPSF2,CSRP2,CTSD,CTSV,CUL2,CXCL10,CYP1A1,DDIT3,DDX39A,DDX50,DECR1,DECR2,DNAJA2,EAF1,EED,EEF1A1,EIF2B2,EIF2B4,EIF3B,EIF3D,EPHX2,ETFDH,GATM,GFER,GHR,GUK1,H3F3A/H3F3B,HACL1,HMOX1,HNRNPU,HSD17B4,HSP90AA1,HSP90B1,HYOU1,IDH1,IFRD1,IGFBP1,IRF1,IRF7,KLF6,KMO,L3…
L-dopa	Activated	3.632	9.1e-09		chemical - endogenous mammalian	ABCA7,ABCB8,ABHD14B,ABI1,ABI3,ADAR,ADD3,ADORA2A,AIF1,ALPL,AMIGO2,APLP1,ARAF,AREL1,ARG2,ARHGAP4,ARHGEF19,ARL3,ARPP19,ATP2A2,ATP2A3,ATXN1,AXL,BAX,BICC1,C12orf43,C18orf21,C1QA,C1QTNF12,C8B,CACNA2D3,CASK,CASKIN2,CBR3,CCND1,CCNG2,CCNYL1,CD200,CDC42EP3,CEBPG,CHAC1,CIB2,CLDN5,COQ8B,COTL1,CRY2,CTSB,CTSC,CTSZ,DAAM1,DAB1,DBP,DCAF4,DCAKD,DDOST,DENND1C,DGAT2,DLK1,DNAJC2,DPP7,DUSP6,ECE1,ECEL1,EIF4G2,EPOR,ERLI…
miR-138-5p (miRNAs w/seed GCUGGUG)	Activated	3.384	1.01e-08		mature microrna	ABHD17A,ABI3,ACAD8,ACOX2,ADGRA2,ADGRL3,ADORA2A,AGFG1,AHDC1,ALAD,ALOXE3,AMIGO1,AMMECR1,ANGPTL2,ANO10,ANOS1,ANXA6,APPBP2,ARAF,ARHGAP44,ARHGAP9,ARHGEF12,ARL4C,ARL6IP5,ARMCX2,ARRB1,ARRDC2,ART4,ASB7,ASPA,ATF1,ATG4A,ATMIN,ATP11C,B3GAT2,BAG1,BAZ1B,BCAP29,BCL2L11,BHLHE41,BTD,BUD13,C11orf86,C12orf43,C12orf65,C22orf39,C5orf52,CA3,CALCOCO1,CAPN11,CATSPERG,CBFA2T2,CCAR2,CCDC85C,CCDC94,CCND3,CCNE1,CCNYL1,CCT3…
miR-3083-5p (and other miRNAs w/seed GGCUGGG)	Activated	7.152	1.06e-08		mature microrna	AARS,ABCF2,ABHD14B,ABHD17A,ACER3,ACP2,ACP5,ACSF3,ACSS2,ADAMTSL2,ADAT1,ADGRA1,ADH6,ADRB3,AFMID,AGAP2,AGO2,AGO3,AGRN,AHCY,AIF1L,AK2,AK8,ALDH3A2,ALDH4A1,ALDOC,AMOTL2,ANGEL1,ANKRD11,ANKS6,ANPEP,AP4S1,APEX2,APLP1,APOBR,APOC4,APOE,APOPT1,ARAF,ARFGEF3,ARFRP1,ARHGAP17,ARHGAP27,ARHGAP4,ARHGDIA,ARHGEF16,ARHGEF39,ARL2,ARMC5,ARRDC1,ARRDC2,ARTN,ARVCF,ASAP3,ASB7,ASB8,ATOH8,ATP5F1D,ATXN1,ATXN7L1,AVEN,B3GAT2,B3G…
miR-6828-5p (miRNAs w/seed GGAAGCA)		0.171	1.1e-08		mature microrna	ABI1,ABL2,ABT1,ACKR2,ACSM1,ACSM5,ADAM9,ADGRA1,ADO,AGK,AGPAT3,AIFM1,AMMECR1,ANKRD27,ANKRD52,ANXA2,AP3M1,AP3S2,AQP8,AQP9,ARHGAP15,ARHGAP17,ARHGEF12,ASCL1,ATF7IP2,ATG4A,ATP1B3,ATP23,ATP6V1A,B3GALT1,BCAP29,BCAP31,BMP4,BTF3L4,BTG2,C10orf128,C16orf72,C1QA,C22orf39,C6orf89,C7orf43,C8A,C9orf40,C9orf78,CACYBP,CAMK1,CANX,CASTOR1,CBX5,CBX7,CCDC189,CCDC87,CCDC93,CCT3,CD3E,CDK18,CDR2L,CENPX,CFL2,CHP1,CKB,CLCN…
miR-3943 (miRNAs w/seed AGCCCCC)	Activated	4.612	1.1e-08		mature microrna	A1BG,ACADS,ACADSB,ACSL3,ACSS1,ADCK5,ADGRA1,ADM,AGFG1,AGPAT2,AHCY,AIF1L,AKT2,ALDH1L1,ALDH8A1,ALKBH6,AMIGO1,AMN,ANGEL1,ANKRD52,AP1M2,APLNR,APOBEC2,APPBP2,AQP3,ARF3,ARFRP1,ARHGEF37,ARID3A,ASAP3,ATF5,ATRN,ATXN7L3,B4GALT1,BCL7A,BCL9L,BEND3,BET1L,BMF,C11orf49,C11orf86,C16orf70,C1orf122,C1orf74,C1QA,C1QTNF1,C2orf72,CACNB1,CATSPERG,CBX6,CCAR2,CCDC78,CCDC9B,CCER2,CCND3,CCNE1,CD151,CD5,CD79A,CD81,CD82,CD86…
miR-130a-3p (and other miRNAs w/seed AGUGCAA)	Inhibited	-2.627	1.53e-08		mature microrna	ABCA1,ABCE1,ABHD3,ACADSB,ACBD3,ACBD5,ADAM12,ADAM9,AGFG1,AGO2,AGPAT3,AIG1,AK2,AKAP10,ALDH3A2,AMMECR1,ANKFY1,ANKRD28,APPL1,ARFGEF1,ARFIP1,ARHGAP24,ARHGEF12,ARHGEF26,ARID5B,ARL4A,ARL6IP1,ARL8B,ARMT1,ATF7IP2,ATG101,ATG2B,ATG4D,ATP6V0A1,ATP6V0E1,ATP6V1B2,ATXN1,ATXN7L1,B2M,BACH2,BCAP29,BHLHE41,BLZF1,BMT2,BNIP1,BRK1,BRWD1,BTAF1,BTBD10,BTF3L4,C12orf65,C12orf75,C16orf70,C1S,CA13,CALM1 (includes others),CA…
IL5		-0.824	1.85e-08		cytokine	A2M,ACAA2,ACP5,AK3,ALDOA,ALDOC,ANXA2,ANXA6,AOC1,ASNS,ASS1,ATXN1,BCL3,BCL6,BIRC2,BNIP3,CA4,CCL22,CCND3,CCNE1,CCR2,CCR3,CCR5,CCRL2,CD40LG,CD55,CD79A,CDC123,CEACAM1,CIITA,CISD1,CITED2,CKAP4,CRELD2,CTSC,CXCR3,CYP1A2,DNTTIP2,DUSP6,EAF2,EBP,EGLN3,EIF4EBP1,ELL2,ENO1,EPOR,ERO1A,FAM162A,FOSL2,GADD45G,GALK1,GCLM,GPAM,HLX,HMGCR,HSP90B1,IDI1,IL13RA1,IL1R2,IL4R,IRF7,ITGAV,ITGB7,KCNAB2,LFNG,LTA,LTB,LUM,MANF,MM…
KRAS		1.448	2e-08	0.781	enzyme	ABCA1,ACTR3,AEN,AGO2,AGRN,AIMP2,ALDOA,ALDOC,AMPH,ANPEP,AOX1,APLP2,ARG1,ARPC3,ARPP19,ATF2,AXL,B2M,BAG1,BAK1,BGN,BMP4,BNIP3,BSG,BZW2,CAMK1,CASP2,CBX5,CCND1,CCND3,CCT5,CD274,CD3EAP,CD74,CDH2,CDT1,CEACAM1,CLEC10A,CLNS1A,CRYAB,CSE1L,CTNND2,CXCL10,DDAH1,DDIT3,DHFR,DUSP4,DUSP6,E2F4,E2F5,EEF1A1,EGFR,EIF2AK2,EIF4E,EIF5,EIF5A,ENO1,EPHB4,EPM2A,ERO1A,EZH2,F2RL1,F3,FAH,FBLN2,FKBP11,FLII,FLOT2,FN1,FOS,FOXM1,FR…
miR-6753-5p (miRNAs w/seed ACCAGGG)	Activated	2.648	2e-08		mature microrna	ABCC1,ABCE1,ACAD11,ACADS,ACADSB,ACADVL,ACVR1B,ADH4,ADRB3,AKT2,ALYREF,AMIGO1,AMT,ANAPC13,ANGEL1,ANKRD13A,ANKRD35,ANXA6,AP3S2,APOC4,ARF3,ARFGAP1,ARFRP1,ARHGDIA,ARL4C,ARL8B,ART4,ASCL1,ASS1,ATF7IP2,ATG101,ATP9A,B3GNT3,BAHCC1,BBS2,BCAS3,BECN1,BET1L,BTG2,C1QTNF1,C2,C22orf39,C4orf19,C5orf51,C7orf43,CACNG4,CACYBP,CALCOCO1,CALM1 (includes others),CALR,CALU,CASKIN2,CBX7,CCDC138,CCDC69,CCRL2,CD2,CD200,CD28,…
miR-6132 (and other miRNAs w/seed GCAGGGC)	Activated	7.585	2.55e-08		mature microrna	AARS2,ABCA2,ABCD1,ABT1,ACAA2,ACBD4,ACKR4,ACP5,ACSF3,ACVR1B,ADAMTS10,ADAMTS4,ADAT1,ADD1,ADGRA1,ADGRA2,ADGRG3,ADGRG5,AGAP3,AGPAT3,AGXT,AIFM3,AK1,AKT2,ALDH4A1,ALDOA,AMIGO1,AMPH,ANKFY1,ANKRD52,ANXA2,AP3M1,AP3S2,APOA4,APOBR,ARFRP1,ARHGAP45,ARHGEF9,ARMC5,ARVCF,ASAP3,ASB4,ATF6,ATP11A,ATP5F1D,ATP6V0A1,ATP6V1E1,ATXN7L3,BAIAP2,BATF2,BCAM,BCAP29,BCL11B,BCL2L11,BCL2L2,BCL7A,BCL9L,BEGAIN,BEND3,BET1L,BGN,BHLHA…
miR-3104-5p (and other miRNAs w/seed AGGGGGC)	Activated	8.093	2.56e-08		mature microrna	ABHD14B,ABHD17A,ABTB1,ACBD4,ACKR3,ACSS2,ACVR1B,ADAMTS4,ADAMTS7,ADAT1,ADIRF,ADPRHL1,ADRB3,AEN,AGAP2,AGTRAP,AHDC1,AKT2,ALDOA,ANGPTL2,ANKRD52,APEX1,AQP3,ARAF,ARCN1,ARF5,ARHGAP17,ARHGAP26,ARHGAP4,ARHGDIA,ARHGEF9,ARPC3,ASAH1,ASB9,ASRGL1,ATG4D,ATP2A3,ATP2B4,ATP6V0A1,ATXN7L3,B3GNT3,B4GALT2,BAHCC1,BCAS3,BCKDHA,BCL7A,BCL9L,BEGAIN,BET1L,BGN,BHLHE41,BIRC2,BMF,BSG,BTBD19,BTG2,C11orf86,C1orf198,C1QTNF1,C5orf5…
miR-29b-3p (and other miRNAs w/seed AGCACCA)	Inhibited	-2.347	2.64e-08		mature microrna	ABCB6,ABCE1,ABHD5,ABI1,ACKR4,ADAM12,ADAMTS10,ADAMTS7,ADAMTS9,AEN,AGO2,AGPAT4,AIMP2,ALKBH8,AMFR,AMMECR1,AMMECR1L,AMOT,ANKRD27,ANKRD52,ANXA2,AP4E1,ARF5,ARHGEF19,ARL13B,ARL4A,ARPC3,ARVCF,ATAD2B,ATP2B4,BACH2,BAK1,BAX,BCL11B,BCL2L11,BCL2L2,BET1L,BIRC2,BLMH,BMF,BRWD3,BTG2,C16orf72,C1orf74,C9,C9orf72,CA3,CALM1 (includes others),CAPN7,CBX5,CBX6,CCDC117,CCDC138,CCNJ,CCNL2,CCNYL1,CCSAP,CD28,CDC42,CDC42BPA,…
miR-194-5p (miRNAs w/seed GUAACAG)	Inhibited	-4.69	2.79e-08		mature microrna	ABHD17A,ABHD18,ACAD9,ACBD3,ACP5,ADCY7,AGK,ALDH4A1,ANO1,APEX1,ARF4,ARID2,ARL6IP5,ATAD1,ATP6V1G1,ATXN7L3B,BAG4,BCKDHA,BMT2,BNIP2,BPIFC,BTF3L4,C18orf32,C1orf109,CALU,CAPZA1,CASK,CCNJ,CD81,CD83,CERKL,CFL2,CHAC1,CHD6,CHST10,CKS1B,CNOT10,CPED1,CTDSPL2,DAB1,DARS,DCUN1D5,DDX47,DOCK8,DYRK1A,E2F6,ECI2,ERGIC2,EXOSC7,FAM103A1,FAM169A,FAM184A,FAM69A,FAM76A,FAM96B,FBXL4,FBXW7,FNBP1,FZD6,GIT2,GM2A,GMFB,GNA13,GN…
miR-6856-3p (miRNAs w/seed ACAGCCC)		0.277	3.25e-08		mature microrna	ABCB11,ABHD17A,ABI3,ABL2,ACADSB,ACSS1,ACSS2,ADCY10,ADO,ADSS,ADTRP,AEN,AGFG1,AGPAT4,AKT2,ALDH8A1,ALYREF,AMT,ARHGEF37,ARL4A,ARL4C,ARPC5L,ATF5,ATP6V1A,AZI2,B4GALT1,BCAP29,BCL10,BCL2L14,BCL2L2,BCL9,BET1L,BLK,BMS1,BUD13,C16orf70,C1orf115,C1orf198,C2CD2,C7orf43,CAPZA2,CBX7,CCDC85C,CCDC9B,CCR6,CD82,CD86,CDC25B,CDK5RAP3,CERS2,CFTR,CHM,CHPF,CLPTM1L,CNN1,COG5,COLEC11,COMMD2,CRAMP1,CRTC3,CRYL1,CSRP1,CTBP1,C…
miR-6798-3p (miRNAs w/seed UACCCCC)		0.958	3.51e-08		mature microrna	ABCC11,ABCF3,ABHD14B,ABLIM1,ABTB2,ADRB2,AEN,AK2,ALDH18A1,AMIGO1,AMMECR1L,AMN1,AMOT,ANK3,ANKS6,AP3B1,ARCN1,ARHGAP17,ARHGAP5,ASB2,ATF6B,ATP2A2,B4GAT1,BAK1,BARX2,BAX,BHLHA15,BTD,BTG2,C17orf80,C2CD2,CACNA2D1,CAMKK1,CBX7,CCL16,CCNJ,CCSAP,CCT5,CD28,CD320,CD4,CD52,CDC27,CDC42,CFAP20,CKS1B,CLOCK,CLSTN1,CNTF,COL27A1,CRKL,CSDE1,CSNK1G1,CTDSPL,CTSD,CYB5D1,CYFIP2,CYP1A1,DCAKD,DCHS1,DCTN4,DECR2,DFFB,DQX1,DSCC…
miR-6967-5p (and other miRNAs w/seed AGGGAGG)	Activated	5.735	3.83e-08		mature microrna	A1BG,ABAT,ABCB9,ACAP1,ACIN1,ACKR2,ACP2,ACRBP,ACSF3,ACTR1B,ADAM28,ADAMTS4,ADAR,ADAT1,ADCY10,ADGRA2,ADGRE5,ADIPOR2,ADO,ADRA1A,ADRB3,AEN,AFMID,AGAP2,AGPAT3,AGTRAP,AHCY,AHSG,AIF1L,AK2,AKAP6,AKR1A1,AKT2,ALG2,ALOXE3,ANGEL1,ANKFY1,ANKRD40,ANKRD52,AP4E1,APLNR,ARCN1,ARG2,ARHGAP30,ARHGDIB,ARHGEF11,ARHGEF39,ARHGEF9,ARL5A,ARPC2,ASPA,ATP2A3,ATP8B1,ATXN1,AURKB,B3GNT3,B4GALT4,BACE2,BAK1,BARX2,BATF2,BAZ1A,BCAM,B…
miR-4667-5p (and other miRNAs w/seed CUGGGGA)	Activated	6.476	3.99e-08		mature microrna	ABCC11,ABCE1,ABHD14B,ABT1,ABTB2,ACBD4,ACSF2,ACSF3,ACVR1B,ADAMTS10,ADGRG5,ADPGK,ADRB3,AEN,AGTRAP,AGXT,AIF1L,AK1,AKIRIN1,ALDH4A1,AMIGO1,AMOTL2,ANAPC13,ANKRD52,AP3M1,AP3S2,APLP1,APOBR,APOC4,APOM,ARF3,ARFGAP2,ARFIP1,ARHGAP17,ARHGAP27,ARHGEF16,ARL11,ARL8B,ARMT1,ARPC3,ASAP3,ASB7,ATF6B,ATF7IP2,ATOH8,ATP11A,ATP13A2,ATRN,B4GALT1,BAK1,BCAP29,BCKDHA,BCL2L2,BCL7A,BCL9L,BCO2,BEGAIN,BEND3,BET1L,BHLHA15,BMF,BRD…
miR-548an (miRNAs w/seed AAAGGCA)	Inhibited	-4.518	4.17e-08		mature microrna	ABCD1,ABT1,ACKR4,ACP6,ACRBP,ACVR1C,ADO,AGMO,AGO2,AGO3,AGPS,AIP,AK3,ANKRD12,ANTXR2,AP4S1,APBB2,APIP,APLF,ARHGEF26,ARID2,ARL6IP5,ARL8B,ARPC3,ASCL1,ATMIN,ATP2B4,ATP5F1C,ATP5PB,ATP5S,ATP6V0E1,B4GALT1,BPHL,BRK1,BTF3L4,C1orf115,C2orf40,C2orf69,C5orf51,C9orf72,CACYBP,CALM1 (includes others),CALU,CARMIL1,CARNMT1,CASC3,CASD1,CCND1,CCNYL1,CCSAP,CD274,CD99,CDC42SE2,CDCP1,CDKL4,CERS2,CFL2,CHCHD6,CHPF,CLHC1,C…
miR-4731-5p (miRNAs w/seed GCUGGGG)	Activated	7.05	4.24e-08		mature microrna	AARS2,ABAT,ABCA2,ABCF2,ABLIM1,ABTB2,ACACA,ACP2,ACP4,ACPP,ACSF2,ACSF3,ACTR1B,ACVR1B,ADAMTS10,ADAMTS7,ADAMTSL2,ADAT1,ADRB3,AFMID,AGPAT2,AGRN,AGTRAP,AIF1L,AK1,AK8,ALDH8A1,AMOTL2,ANKRD52,ANKS6,ANO1,AP4S1,APLP1,APOA2,APOC4,APOE,AQP8,ARFGEF3,ARFRP1,ARHGAP17,ARHGAP33,ARHGAP4,ARHGDIA,ARHGEF37,ARHGEF39,ARID2,ARL11,ARL2,ARMC5,ARVCF,ASAP3,ASB7,ATOH8,ATP5F1D,B3GNT3,B4GALT1,BAX,BCL2L11,BCL3,BCL7A,BCL9L,BEGAIN…
miR-4736 (and other miRNAs w/seed GGCAGGU)	Activated	3.396	4.25e-08		mature microrna	ABCB9,ABCF2,ABLIM2,ACAA2,ACER3,ACKR2,ADAMTS10,ADAMTS4,ADH4,AGFG1,AIP,AKR1A1,AMMECR1L,AMT,ANKFY1,ANKS6,AP1M2,AP3S2,AP4S1,APOA2,APOA4,APOC4,APPL1,AREL1,ARF3,ARFGAP2,ARHGEF7,ARL8B,ARRDC1,ASAP3,ASB2,ASGR1,ASGR2,ASPHD2,ASRGL1,ATP6V1D,ATP8B3,AURKB,AXIN1,B4GALNT1,BCL9L,BCLAF1,BHLHA15,BPHL,BTBD19,BTBD2,BTG2,C18orf21,C1orf109,C1orf116,C1orf198,C2orf72,C6orf89,C9orf116,CACNA2D1,CACNB1,CALM1 (includes other…
miR-548av-5p (and other miRNAs w/seed AAAGUAC)	Inhibited	-3.868	4.63e-08		mature microrna	ABHD3,ACAD11,ACADSB,ADSSL1,ANXA2,AOC1,APLF,ASPA,ATP13A4,B4GALT4,BBS2,BCL10,BNIP3,BRIX1,C1D,C9orf40,CACNA2D3,CCDC28B,CCNG2,CCNL1,CD164,CD28,CDKN2B,CFAP97,CHCHD4,CHD1,CNEP1R1,CNOT11,COPS5,DCLRE1C,DCUN1D5,DDIAS,DFFB,DSCC1,DYNLRB2,EEF1A1,EWSR1,FAF2,FAM103A1,FAM204A,FKBP7,FUBP1,FYB2,GDA,GID8,GLMN,GMPS,GNG10,GOT1,GPATCH11,GPM6A,GPR137B,GPR89A/GPR89B,GTF2H1,HNRNPAB,HOXB3,HSD17B6,IDI1,IL6ST,ING2,INTS13,I…
miR-3103-5p (and other miRNAs w/seed GAGGGAG)	Activated	7.023	4.74e-08		mature microrna	A1BG,ABCB9,ABHD8,ACADVL,ACIN1,ACKR2,ACP2,ACSM5,ACTR1B,ADAT1,ADGRE5,ADGRG3,ADGRL3,ADRA1A,ADRB3,AFMID,AGAP2,AHDC1,AIF1L,AIFM3,AK2,ALDH1L1,ALOXE3,AMIGO1,ANKRD40,ANKRD52,AP3S2,AP4E1,APBB2,APEX2,APLNR,ARCN1,AREL1,ARF3,ARG2,ARHGAP33,ARHGDIB,ARHGEF11,ARHGEF9,ARL2,ARL6IP1,ARPC2,ASB8,ATOH8,ATP2A1,ATP2A3,ATP6V1B1,ATP6V1E1,ATXN7L3,ATXN7L3B,AXL,B3GNT3,B4GALT1,B4GALT4,BAK1,BARX2,BATF2,BCAP31,BCAS1,BCKDHA,BCKD…
miR-1914-3p (and other miRNAs w/seed GAGGGGU)	Activated	5.421	4.79e-08		mature microrna	ABCB9,ABHD16A,ABLIM2,ACBD4,ACER3,ACKR4,ADAMTS10,ADAMTS4,ADAMTS7,ADAR,ADIRF,AFDN,AGK,AIF1L,ALAD,ALDOC,AMMECR1,ANGPTL8,ANKRD52,ANO10,ANPEP,APEX1,APOC4,APPBP2,ARF3,ARHGAP17,ARHGAP44,ARHGEF37,ATF5,ATG4D,ATP11A,ATP13A2,ATP2A3,ATXN7L3,AURKB,B4GALNT1,BACE2,BAHCC1,BAK1,BATF2,BCAS3,BCL2L2,BCL9L,BET1,BGN,BMF,BNIP1,BOD1L1,BPHL,BRD3,BTBD19,C1orf115,C1orf198,C20orf27,C22orf39,CALCOCO1,CALM1 (includes others),…
miR-6512-3p (and other miRNAs w/seed UCCAGCC)		0.404	5.03e-08		mature microrna	AARS2,ABCA7,ABTB2,ACKR2,ADAM9,ADD1,ADHFE1,AGMAT,AGTRAP,AIFM1,AK2,ANKRD1,AP3S2,AP4S1,APBB2,APLP1,APOA2,ARF3,ARFGAP2,ARG2,ARHGAP26,ARHGEF10L,ARHGEF19,ARID3A,ARL11,ARPC2,ARRDC2,ATP8B3,AUP1,B3GNT3,BAX,BCKDHB,BET1L,BMF,BRMS1,C1orf122,C1QTNF7,C2CD2,C3orf22,C8A,C9orf116,CA13,CA3,CALR,CAPN5,CAPN6,CARMIL1,CCDC107,CCDC117,CCDC134,CCDC137,CCDC157,CCDC198,CCDC6,CCDC69,CCDC9B,CCL16,CCL22,CCL5,CCT4,CD74,CD82,C…
miR-646 (miRNAs w/seed AGCAGCU)		-0.837	5.09e-08		mature microrna	ABCA10,ABCF2,ADRA1A,AGO3,AIFM1,AK3,AKAP6,AKIRIN1,ALKBH3,AMT,ANAPC13,ANOS1,APOA4,AQP11,ARHGAP17,ARL2,ARMC1,ATF6,ATP2A1,BAG4,BCL11B,BCL2L14,BTF3,BTF3L4,BTG2,C1orf174,C2orf72,C7orf49,CA8,CANX,CAPZA2,CARS2,CCDC83,CCND1,CCND3,CCNE1,CCNE2,CCNYL1,CD8B,CDC25C,CDC27,CDC42SE2,CDIPT,CDK5RAP1,CDK8,CHAC1,CHD6,CIDEB,CLTB,CNOT11,CNOT6L,CNTF,COL7A1,CPE,CREBL2,CREBRF,CRKL,CRYBG1,CTH,CXCL10,CYB561,DCBLD1,DENND4B,D…
miR-128-3p (and other miRNAs w/seed CACAGUG)		-1.002	5.12e-08		mature microrna	ABCB9,ABHD17C,ABL2,ACAA2,AFF4,AGFG1,AGO2,AGTRAP,AHSG,AIF1L,AIG1,AK2,AKIRIN1,ALDH4A1,AMD1,AMMECR1L,APEX1,APLNR,AQP11,ARHGEF11,ARL8B,ATP5MC3,B9D1,BET1L,BMF,BTG2,C1D,C1orf52,C1QTNF7,C22orf39,C2CD2,CACNA2D3,CACYBP,CAPN7,CASC3,CBX5,CCDC94,CCNC,CD2,CDH11,CDIP1,CITED2,CLCN6,CLP1,COLQ,COPB2,COX18,COX8A,CRB1,CRKL,CSRP2,CYP1A2,CYP39A1,DAD1,DAP3,DBF4B,DCP1A,DDAH1,DERL2,DHTKD1,DHX32,DIRAS2,DNAJC3,DPH6,DPYS,D…
miR-26a-5p (and other miRNAs w/seed UCAAGUA)	Inhibited	-5.262	5.61e-08		mature microrna	ABCE1,ACADM,ACBD5,ACKR4,ACSL3,ACTR3,ADAM9,ADM,AGPAT5,ARMCX2,ARPC3,ARPP19,ART3,ATF2,ATG4A,ATP11C,BAG4,BAK1,BCO2,BLOC1S2,C19orf66,C1S,C2CD2,C9orf40,CAPZA1,CBLL1,CCDC28A,CCDC6,CCND3,CCNE1,CCNE2,CCNJ,CCSAP,CD200,CDK8,CDKN3,CEP76,CEP83,CHAC1,CHORDC1,COMMD8,COPS2,COX18,CPOX,CPSF2,CPSF3,CREBRF,CRP,CSTF2,CYB5A,DAB1,DDX20,DDX52,DFFB,DIMT1,DIS3,DNAJC3,DSTYK,DTWD2,DUSP18,DYRK1A,ECHDC2,EFTUD2,EIF2S1,EIF4G2,E…
miR-214-3p (and other miRNAs w/seed CAGCAGG)	Activated	2.365	6.35e-08		mature microrna	ABI3,ABLIM1,ACAT1,ACER3,ACLY,ACPP,ACVR1B,ADORA2A,ADSS,ADTRP,AFMID,AK1,AK8,ALKBH6,AMMECR1L,ANKRD13D,ANKRD52,AP3B1,APOA4,APOBEC2,APOPT1,AQP8,AREL1,ARHGAP10,ARHGAP17,ARHGEF10,ARL2,ARL8B,ARMC5,ARPC5L,ART4,ASPA,ATF2,ATP2A2,ATP2A3,ATP2B4,ATP6V1E1,B4GALT4,BCL9L,BTBD1,C15orf39,C16orf72,C19orf66,C1orf115,C1orf210,C1QA,C2orf76,C7orf43,C9orf78,CAPN11,CATSPERG,CBFA2T2,CCDC134,CCDC137,CCDC42,CCDC9B,CD151,CD32…
MAP4K4		1.571	6.64e-08		kinase	ACAA2,ACACA,ACACB,ACADS,ACADVL,ACLY,ACSL5,AGPAT3,ALDH4A1,APIP,ARAF,ATP6V0A2,ATP6V0E1,AUH,BCKDHB,CHPT1,CHSY1,COQ3,COQ5,COX10,CYC1,DLD,DLST,EIF4E2,FASN,GCDH,GOT1,GRHPR,H6PD,HADH,HADHA,HADHB,HMGCL,HSD3B7,ITGA5,IVD,MAFB,MGLL,NDUFA5,NDUFAB1,NDUFS8,NDUFV1,NT5C2,NT5M,PDXP,PEX19,PEX3,PGM1,PLCB4,POLE3,PON2,PPARG,PTGES,PXMP2,SCP2,SEPHS1,SREBF1,ST3GAL2,SUCLG1,UCK1,UQCRFS1
miR-3910 (miRNAs w/seed AAGGCAU)	Inhibited	-5.222	9.48e-08		mature microrna	ABCE1,ABHD3,ACAA2,ACER3,ACO1,ADI1,ADO,AGFG1,AGPAT4,AGPS,AK3,AKIRIN1,ANKRD12,ANP32E,ANTXR2,APLF,ARFIP1,ARHGDIA,ARID2,ARPC5L,ARRDC2,ART4,ASPA,ASRGL1,ATG3,ATMIN,ATP6V0E1,ATP6V1B1,ATP6V1E1,B4GALT1,BPHL,BTF3L4,C16orf72,C1orf115,C1orf131,C1QC,C2orf40,C9orf72,CACNA2D1,CALM1 (includes others),CCNE1,CCSAP,CD5L,CD96,CDC42SE2,CDR2L,CENPQ,CFL2,CGRRF1,CHAC2,CHCHD6,CHD1,CHP1,CLEC1A,CNEP1R1,CNOT6L,CNR2,COL8A1,C…
miR-874-5p (miRNAs w/seed GGCCCCA)	Activated	6.989	9.67e-08		mature microrna	ABCA2,ABHD17A,ABHD8,ABLIM1,ABTB1,ABTB2,ACLY,ACOT12,ACSF3,ACTN4,ADAMTSL2,ADGRA2,ADGRE5,ADPRHL1,AEN,AGAP2,AGPAT3,AGRN,AHCY,AIFM1,AKT2,ALAD,ALDH1L1,ALG8,AMIGO1,AMN,AMT,ANKRD13D,ANKRD52,ANKZF1,APAF1,APLNR,AQP3,ARF5,ARFGAP1,ARFGEF3,ARFRP1,ARHGAP17,ARHGAP27,ARHGAP30,ARHGDIA,ARHGEF19,ARHGEF25,ARID3A,ARMC1,ASB2,ASH1L,ASS1,ATG2B,ATG4D,ATOH8,ATP2A3,ATP2B4,ATP6V1A,ATXN7L3,ATXN7L3B,B4GALT7,BAHCC1,BAK1,BAX,BC…
miR-6734-3p (miRNAs w/seed CCUUCCC)		0.401	9.86e-08		mature microrna	ABCA3,ACAD8,ACADSB,ACOX1,ACVR1B,ADORA2A,ADRB1,AGPS,AIF1L,AIFM1,AK2,ALAD,ANKRD1,ANKRD52,ANO10,APLNR,APOBEC2,APOC4,AQP3,ARF3,ARF5,ARHGAP17,ARHGAP9,ARHGEF12,ARL11,ASB8,ASGR1,ASS1,ATG4D,ATXN1,AUP1,B3GALNT2,B3GNT3,BCAM,BCAS1,BCAS3,BDH2,BEGAIN,BHLHE41,BNIPL,BUD31,C11orf86,C12orf65,C12orf75,C19orf24,C1orf167,C1orf74,C6orf89,CACNB3,CANX,CAPN11,CBLL1,CCDC107,CCDC69,CCDC85C,CCR5,CD37,CD74,CD82,CDC42BPG,CDC…
UCP1		0.237	1.04e-07		transporter	AARS,ACACA,ALAS1,ALDH18A1,AMD1,ANKRD1,ARHGAP33,ASB2,ASNS,ATF5,BCKDHA,BCKDHB,BTF3,BZW2,CAPN7,CCDC6,CCL25,CCNK,CEBPG,CHCHD10,CTH,CTSV,CYB5R1,DDIT3,EEF1A1,EIF4EBP1,EML1,ENHO,ERN1,FASN,FBXO32,FGF21,G6PD,GARS,GHITM,GNMT,GOT1,GPX3,GSR,GSTZ1,HSD17B7,ITPR1,KCNAB1,MAP1LC3A,MSS51,MTHFD1,MTHFD1L,MTHFD2,NUDT19,NUPR1,OTUB2,PCK1,PCK2,PHGDH,PHYHD1,PSAT1,PSPH,PYCR1,REEP6,SERPINE1,SHMT1,SHMT2,SLC3A2,SLC41A1,SMS,S…
miR-4524a-5p (and other miRNAs w/seed UAGCAGC)		-1.83	1.08e-07		mature microrna	ABCA10,ABCF2,ABCF3,ABHD5,ADAT1,ADORA2A,ADRA1A,AGK,AGO3,AIFM1,AKIRIN1,ALKBH3,ANOS1,ANP32E,AQP11,AREL1,ARL2,ARMC1,ARPP19,ASH1L,ATAD5,ATXN7L1,B3GNT3,B4GALT1,BCAP29,BNIP1,BTAF1,BTF3,BZW1,C10orf128,C1orf52,C2orf72,C3orf38,C7orf49,CA8,CACNA2D1,CANX,CAPZA2,CARS2,CCDC32,CCDC83,CCND1,CCND3,CCNE1,CCNE2,CCNJ,CCNYL1,CD28,CD99,CDC25C,CDC27,CDC37L1,CDC42SE2,CDH10,CDK5RAP1,CDK8,CHAC1,CHEK1,CIDEB,CLBA1,CLTB,CNOT…
miR-4270 (and other miRNAs w/seed CAGGGAG)	Activated	4.381	1.41e-07		mature microrna	ACE2,ACOXL,ADAMTS10,ADCY7,ADGRE5,ADGRG5,AEN,AGAP3,AGPAT4,AGTRAP,AIF1L,AK2,AKT2,ALDH7A1,ALG2,ALOXE3,AMIGO1,AMMECR1L,ANKH,ANKRD13D,APEX2,APLNR,APPL1,AREL1,ARF3,ARHGAP10,ARHGDIA,ARHGDIB,ARHGEF11,ARL6IP1,ARRDC1,ARRDC2,ASPA,ATP13A2,ATP6AP2,ATP6V0A1,ATXN7L3B,AURKB,B4GALT4,BARX2,BCAM,BCL9L,BET1L,BGN,BNIPL,BTBD19,BTD,BTF3L4,BTG2,BZW1,C11orf49,C11orf86,C1orf210,C1QTNF1,C2orf72,C9orf116,CACNB1,CACNB3,CALCO…
miR-4291 (and other miRNAs w/seed UCAGCAG)		-0.968	1.47e-07		mature microrna	ABCA1,ACOX3,ACTR3,ADAR,ADSS,AEN,AGMAT,AGPAT4,AHI1,AKAP7,AMMECR1L,ANKRD13D,ANKRD40,AP3M1,APMAP,APOA2,APOA4,ARHGAP17,ARHGAP26,ARHGAP45,ARHGEF10,ARL8B,ARPC5L,ART4,ASPA,ATF2,ATP2A2,ATP5MF,B4GALT4,BCL2L14,BCL2L2,BHLHA15,BLMH,BNIP3,C11orf86,C1orf115,C1QA,C1QB,C2orf76,C7orf43,CA8,CALD1,CALU,CAPN11,CCDC134,CCDC191,CCDC42,CCDC62,CCDC9B,CCND3,CD163,CD6,CDC7,CDH11,CDKN1C,CDKN2B,CDRT4,CENPM,CFAP97,CHD2,CHP1,…
miR-548v (miRNAs w/seed GCUACAG)	Inhibited	-2.547	1.51e-07		mature microrna	AADAC,ABHD3,ACAD11,ACADM,ACBD5,ADAM28,AGBL5,AMMECR1,ANKRD27,ANO1,ANXA3,AP3M1,AREL1,ARHGAP17,ARHGEF10,ARL6IP5,ASPA,ATF2,ATF7IP2,ATP6V1E1,B3GALNT2,BBOX1,BCL2L14,BEGAIN,BRIX1,C1orf198,C6,C6orf89,CA13,CAND1,CAPN6,CAPN7,CCDC8,CCT4,CCT5,CDC40,CDK19,CDK8,CDKL4,CDKN1C,CENPQ,CFAP97,CHFR,CIAPIN1,CIP2A,CLDND1,CNOT2,CNOT6,CNR2,COPZ1,CTTN,CXCL17,DCP2,DERL1,DHX15,DHX35,DIRAS3,DKKL1,DLD,DNAJB14,DPEP2,DPH6,DPYSL…
miR-4640-3p (miRNAs w/seed ACCCCCU)		1.936	1.61e-07		mature microrna	ABCF3,ABHD14B,ACAD10,ACIN1,ACTR1B,ADSS,AEN,AFDN,AGAP2,AIFM1,AK2,AMOT,ANK3,ANKS6,ARAF,ARF3,ARFGAP2,ARID3A,ARID5B,ARSA,ASB2,ATF6B,ATP6AP2,ATP8B1,BAK1,BARX2,BATF2,BAX,BCL2L2,BSG,BTD,BTG2,C17orf80,C1QTNF7,CACNA2D1,CALR,CAMKK1,CBX6,CCDC28B,CCDC85C,CCNJ,CCT5,CD320,CD4,CD52,CDC42,CDC42SE2,CDKN1C,CFAP20,CKAP4,CLOCK,CLSTN1,CMIP,CMKLR1,CNTF,CRKL,CRTC3,CSDE1,CSNK1G1,CSNK2A1,CTDSPL,CTSD,CXCR6,CYB5D1,CYFIP1,C…
miR-197-5p (and other miRNAs w/seed GGGUAGA)		0.07	1.72e-07		mature microrna	ABLIM1,ABTB1,ACAD9,ACER3,ACSS2,ACTR1B,ADAMTS7,ADAR,ADO,ADORA2A,ADRB3,AGAP2,AGPAT4,AIF1L,AK2,ALDH1A1,ALG3,AMMECR1,AMOTL2,AMPH,ANKRD29,AP3S2,APAF1,APBB2,APEX1,APMAP,APOA2,APP,AQP3,ARCN1,ARHGAP9,ARL2,ARL5A,ATF6,ATP6V1D,B4GALT4,BAK1,BARX2,BBOF1,BCL3,BCL6,BEND3,BEND7,BET1L,BMF,BPHL,BTG2,BZW1,C1QB,C3orf38,C6orf89,CALCOCO1,CATSPERG,CBX5,CCDC25,CCER2,CCND1,CD180,CD22,CD37,CD5,CD86,CD96,CDC42,CDC42BPA,CDH…
MYCN	Activated	2.89	1.73e-07		transcription regulator	ABCA1,ABCA2,ABCA3,ABCA6,ABCA7,ABCB9,ABCC1,ABCC3,ABCD1,ABCE1,ABCF2,ABCF3,ABCG2,ACTN4,ALDH1A1,ALDOA,AMOTL2,APEX1,B2M,BAX,CCND1,CCNG2,CDC42,CDH11,CDH5,CDK7,CIITA,CITED2,CKAP4,COL18A1,COL8A1,CRIM1,CTDNEP1,DUSP2,E2F5,EED,EEF1A1,EEF1G,EEF2,EGFR,EIF4G2,EIF5A,EZH2,FKBP9,FN1,FOXA2,GRB2,HDAC2,HSPD1,ID2,IGFBP7,ITGA3,ITGB1,JARID2,MAGT1,MMP2,MRC2,MRE11,MSRB3,MTF2,MXI1,MYH9,NBN,NDRG1,NUCB1,PDIA4,PDK1,PHB,PHGDH…
miR-802-5p (miRNAs w/seed CAGUAAC)	Inhibited	-6.89	1.85e-07		mature microrna	ABHD18,ACBD3,ACO1,ACP5,ACTL6A,ACVR1C,ADAM9,AGFG1,ARF6,ARID2,ARL8B,ARMCX2,ARSK,ASAH1,ATF7IP2,ATP1B3,ATP5F1C,ATP6V1C1,ATXN7L3B,BCAP29,BMT2,BTF3,C1D,C1orf131,C2orf69,C6,CACYBP,CAPN7,CAPZA1,CASC3,CCDC117,CCNC,CCNE2,CCNI,CCR5,CD164,CD5L,CDC42SE2,CDH11,CDK19,CEP63,CHORDC1,CLEC1A,CNIH1,COPS3,COX8A,CRP,CRYBB1,CSDE1,CSGALNACT2,CSNK2A1,CTBP2,CTDSPL2,CWC27,CYP2C18,DCP2,DDX47,DENND4C,DIMT1,DNM1L,DPM1,DTL,EHF…
miR-548as-3p (miRNAs w/seed AAAACCC)	Inhibited	-3.52	1.86e-07		mature microrna	ABHD17C,ABHD18,ABHD3,ACAD11,ACTR3,AGT,AKR1D1,AMMECR1,ANGPTL2,ANKRD28,ANO1,ANP32E,APEX1,APP,ARHGAP15,ATF1,ATP5PB,BCO2,BEND7,BNIPL,BSG,BUD13,C11orf53,CCAR2,CCDC47,CCSER1,CD81,CDC42EP3,CENPQ,CERS2,CHP2,CHST13,CIB2,CKB,CLEC1A,CNOT6,CPNE8,CRKL,CTTN,CYB5R1,DDIAS,DENND2A,DFFB,DNAJB9,DPH6,DYRK1A,EIF5A2,EPAS1,EPB41L2,EPSTI1,ERP44,EXOC2,EXOSC3,EYA4,FAM192A,FAM210B,FAM98A,FBXL4,FRAT1,FUS,GCA,GJA5,GTF2F2,H2A…
miR-1184 (miRNAs w/seed CUGCAGC)		0.509	2.04e-07		mature microrna	AADAT,AAGAB,AARS,ABI3,ACIN1,ADGRE5,ADH6,AGFG1,AGPAT4,AGPAT5,AGXT,AIP,AMIGO1,AMMECR1,AMOT,ANO10,AP3M1,AP5Z1,APPL1,AQP3,AREL1,ARFIP1,ARHGAP17,ARHGEF39,ARHGEF7,ARID2,ARL13B,ARL4C,ARPC5L,ASAP3,ATF2,ATOH8,B3GALT4,BAK1,BAX,BCAM,BCAS3,BCL6,BECN1,BPHL,BTAF1,C17orf80,C1orf131,C6orf89,CACNG4,CASP2,CCDC43,CCDC6,CCDC69,CCDC85C,CCL22,CCNYL1,CCSER1,CDKN2B,CDRT4,CELF4,CENPM,CEP72,CHM,CIAPIN1,CLIC5,CLYBL,CMKLR1,…
miR-7064-3p (and other miRNAs w/seed AGGGCCC)	Activated	5.19	2.07e-07		mature microrna	AARS2,ABL2,ACADS,ACAP1,ACKR3,ACP5,ACVR1B,ADAM33,ADAMTS10,ADCK5,AGPAT4,ALOXE3,ALPL,ANKRD11,ANKRD13A,AP3S2,AP4S1,ARF3,ARFGAP1,ARFRP1,ARHGAP17,ARHGAP44,ARHGEF10L,ARHGEF16,ARHGEF19,ARMC5,ASAH1,ASAP3,ASPA,ATG4D,ATOH8,B3GALT4,BAK1,BCL2L2,BHLHA15,BRMS1,BTAF1,BTD,C11orf86,C1QTNF7,C2orf72,C8G,CACNB1,CAPN5,CARMIL1,CASP2,CATSPERG,CBX6,CCAR2,CCDC8,CCDC85C,CCL22,CCNYL1,CCR4,CD40LG,CD83,CDA,CDHR2,CDK5RAP3,CFL2…
[truncated: 1,770 more rows]
