# Supplementary material for: Hepatic Transcriptome Analysis Identifies Divergent Pathogen-Specific Targeting-Strategies to Modulate the Innate Immune System in Response to Intramammary Infection
Source: Front Immunol. 2020 Apr 29;11:715. doi: 10.3389/fimmu.2020.00715 (PMC7202451; doi:10.3389/fimmu.2020.00715)
Supplement: Supplementary file 22 [file Table_13.xlsx]

## Sheet: Leber_Metabolismus
Supplementary Table 13: Differential expression of genes involved in biochemical pathways associated with energy metabolism in response to intramammary E. coli challenge in the liver of cows compared to non-challenged controls
Gene symbol	Gene name	log2 Fold Change	padj		Legend
ACLY	ATP Citrate Lyase	-0.702994	0.0318511		Downregulation, significant
ACO1	Aconitase 1	-0.533244	2.25097e-08		Downregulation, not significant
ALDOB	Aldolase, Fructose-Bisphosphate B	-3.05491	1.23482e-12		Upregulation, significant
BPGM	Bisphosphoglycerate Mutase	0.0623716	0.835997		Upregulation, not significant
CS	Citrate Synthase	1.07265	4.16048e-09
DLD	Dihydrolipoamide Dehydrogenase	0.329237	0.0348857
DLST	Dihydrolipoamide S-Succinyltransferase	0.652811	0.000710559
ENO1	Enolase 1	1.22806	2.55361e-05
FBP1	Fructose-Bisphosphatase 1	-2.04042	4.18634e-07
FH	Fumarate Hydratase	-0.541153	0.015691
G6PC	Glucose-6-Phosphatase Catalytic Subunit	-0.291554	0.49789
GAPDH	Glyceraldehyde-3-Phosphate Dehydrogenase	-0.8824	0.000503906
GPI	Glucose-6-Phosphate Isomerase	-0.781556	2.71636e-07
HK1	Hexokinase 1	-0.422791	0.0210864
HK2	Hexokinase 2	0.935739	0.1673
IDH1	Isocitrate Dehydrogenase (NADP(+)) 1, Cytosolic	-2.25572	5.52502e-09
IDH3A	Isocitrate Dehydrogenase 3 (NAD(+)) Alpha	1.29362	6.04703e-07
MDH1	Malate Dehydrogenase 1	1.03833	3.5293e-11
MINPP1	Multiple Inositol-Polyphosphate Phosphatase 1	0.734874	3.77007e-05
OGDH	Oxoglutarate Dehydrogenase	0.0377856	0.91294
PCK1	Phosphoenolpyruvate Carboxykinase 1	-3.7933	8.73927e-15
PCK2	Phosphoenolpyruvate Carboxykinase 2	-1.87022	3.40848e-10
PDHA1	Pyruvate Dehydrogenase E1 Alpha 1 Subunit	0.751072	0.00137071
PGAM1	Phosphoglycerate Mutase 1	0.627702	0.00101692
PGK1	Phosphoglycerate Kinase 1	0.855288	6.94857e-05
PKM	Pyruvate Kinase M1/2	0.168811	0.671098
SDHA	Succinate Dehydrogenase Complex Flavoprotein Subunit A	-0.895224	0.000192359
SDHB	Succinate Dehydrogenase Complex Flavoprotein Subunit B	-0.986142	1.81733e-13
SUCLA2	Succinate-CoA Ligase ADP-Forming Beta Subunit	1.75323	1.13105e-05
